# Supplementary material for: SIRT6-dependent functional switch via K494 modifications of RE-1 silencing transcription factor
Source: Cell Death Dis. 2024 Nov 7;15(11):798. doi: 10.1038/s41419-024-07160-0 (PMC11543946; doi:10.1038/s41419-024-07160-0)
Supplement: Supplementary file 3 — S1 [file 41419_2024_7160_MOESM3_ESM.csv]

	Gene_set	Term	Overlap	P-value	Adjusted P-value	Old P-value	Old Adjusted P-value	Odds Ratio	Combined Score	Genes
0	ChEA_2016	WT1 25993318 ChIP-Seq PODOCYTE Human	379/3464	1.17E-22	7.56E-20	0	0	1.908636629	96.38028694	SLC23A2;APP;HHIP;ITSN1;D130043K22RIK;SMC3;MYLK;NYNRIN;MPRIP;DPYSL5;ZMIZ1;CREB3L2;DAG1;PIEZO1;PLCE1;PTGFRN;KIF21B;SLC12A8;CDK5RAP2;TNS1;SRRM2;EPHA4;VPS18;CUBN;ENTPD3;CACNA2D2;AFAP1;PRKCA;ANK3;VWA5B1;KRT9;BCR;POR;MTHFD1;WDR81;PARD3;PLEKHS1;MAP1B;MAP1A;AKAP9;KCNQ3;SIK3;SERPING1;TLN2;CCDC81;FREM1;FREM2;ASTN1;MACF1;SPTBN4;ADCYAP1R1;COL13A1;IGSF3;NEDD4L;AGAP1;6430548M08RIK;APCDD1;ADAMTS15;GRIN2A;LARP1;…
1	ChEA_2016	SMAD3 22036565 ChIP-Seq ESCs Mouse	140/1020	1.62E-15	5.21E-13	0	0	2.277991782	77.58292901	PGAP1;IFITM2;ATP8A1;ITSN1;INPPL1;KNDC1;HHAT;GOLGA4;RUSC2;ZMIZ1;CDH1;CAPN5;TGM2;TNS1;EPHA4;CPT1A;RALGAPA2;PRKCA;HSPG2;SHISA7;DOPEY2;SFRP1;NCL;SLCO2A1;HHIPL1;SERPING1;WDFY3;IL6ST;TOX;EZR;FREM2;MAD1L1;MACF1;NOTCH1;COL13A1;MFI2;GLIS3;AGAP1;NID2;LRRC52;ACACA;DPP6;PODXL;SLC38A8;SRGAP3;MORC1;ZBTB7A;RAB11FIP4;ZFHX2;JUP;FN1;PARVB;PCDHGA10;SETX;SLC6A7;VANGL2;CCDC88C;AAK1;PLXNB2;EIF4G3;NES;BCAR3;NRP2;PCDHGB…
2	ChEA_2016	SOX9 24532713 ChIP-Seq HFSC Mouse	171/1384	1.96E-14	4.21E-12	0	0	2.031501995	64.11868197	APP;ALDH1L1;IFITM2;ITSN1;GOLIM4;XYLT2;TNC;HDLBP;ARID4A;OGDHL;FRY;CELSR1;EPRS;PLB1;IGF1R;HHAT;ZMIZ1;CDH1;KHSRP;FAM198B;LONP1;KIF21A;MACROD2;SBF1;PTRF;SLC12A8;TNS1;SCARA5;PRKCA;ANK3;POU3F1;UPB1;SND1;SFRP1;COL4A2;STIM1;PARD3;COL4A3;SLCO2A1;SIK3;COL8A2;PKP1;ATF7;TAGLN2;TNIK;TTLL12;EZR;WDFY4;VCL;NOTCH2;MACF1;VCP;ABHD2;NEDD4L;SLC1A4;CACNA1C;VTCN1;IQGAP2;FAM83H;PDZD2;SCFD2;PLXNA2;DVL3;IGFBP7;SRGAP1;RAB1…
3	ChEA_2016	YAP1 20516196 ChIP-Seq MESCs Mouse	251/2329	9.36E-14	1.51E-11	0	0	1.77146815	53.14432263	APP;HHIP;HNRNPU;ABCA13;MYLK;NDST1;DPYSL5;ZMIZ1;PLCE1;PTGFRN;SLC12A8;CDK5RAP2;SRRM2;EPHA4;KRT8;AFAP1;ANK2;PRKCA;VWA5B1;SND1;BCR;NEIL3;PARD3;CD109;KCNQ3;SPARCL1;FREM2;MACF1;TBC1D9B;IGSF3;EPAS1;TRPM1;GRIN2A;ZBTB7A;RAB11FIP4;JUP;RCC2;INSR;FN1;GRIN2B;SMARCA2;SMTN;VANGL2;EHD4;WNK2;HNRNPD;OGDH;ANP32E;FBXL7;PTPRU;SPEF2;PTPRQ;DPYS;GRIK3;PTPRM;PCSK9;RSF1;FMN2;SIPA1L2;ABCC12;ROBO1;EEA1;DMBX1;ADAMTSL1;PCLO;Z…
4	ChEA_2016	FOXA2 19822575 ChIP-Seq HepG2 Human	303/2968	1.41E-13	1.79E-11	0	0	1.685998452	49.89101712	SLC23A2;TRAF3IP1;IFT172;ITSN1;PKD2L1;SMC3;CCDC102A;MYLK;NDST1;ZMIZ1;CREB3L1;CREB3L2;PLCE1;SCAPER;CDK5RAP2;CPT1A;FIBCD1;CACNA2D2;AFAP1;HNF1B;ANK2;PRKCA;MYO7A;ANK3;UPB1;HSPG2;BCR;DOPEY2;SFRP1;POR;PARD3;CD109;AKAP9;ATF7;ALPK2;TLN2;EZR;MACF1;DHX8;SRCAP;NEDD4L;AGAP1;ZC3HAV1;IQGAP2;HTATSF1;TTBK1;GRIN2A;LARP1;SCFD2;RAB11FIP4;ARSB;SPTBN1;SEC31A;SPTBN2;EDEM3;ZRANB3;FER1L5;PTPRN2;JUP;INTS1;INSR;FN1;MICAL3;…
5	ChEA_2016	TCF4 23295773 ChIP-Seq U87 Human	370/3812	1.67E-13	1.79E-11	0	0	1.617122251	47.57722821	PGAP1;SLC4A1AP;NUP107;MYT1L;HHIP;AQP6;HNRNPU;GCC1;ABCA12;ABCA13;MYLK;PREX1;GOLGA4;HERC2;ZMIZ1;KIF21A;KIF21B;SLC12A7;SCAPER;CDK5RAP2;TNS1;DYNC2H1;SRRM2;EPHA4;VPS18;CPT1A;AQR;UNC13A;SFMBT2;CACNA2D2;AFAP1;PRKCA;DICER1;MYO7A;ANK3;VWA5B1;SND1;AZGP1;POR;MAP1A;AKAP9;KCNQ3;EZR;FREM1;EPHA3;MACF1;L3MBTL3;POM121;COL13A1;FLII;IGSF1;AGAP1;IQGAP2;GLG1;TTBK2;WDR66;NEU2;TRPM1;NLN;GRIN2A;C7;SCFD2;RAB11FIP4;ARSB;S…
6	ChEA_2016	TP53 23651856 ChIP-Seq MEFs Mouse	314/3193	5.15E-12	4.74E-10	0	0	1.612123406	41.90244748	MAPKBP1;SLC23A2;APP;MYT1L;TRAF3IP1;ITSN1;PKD2L1;SMC3;NDST1;GOLGA4;MPRIP;DPYSL5;ZMIZ1;OLFR287;CREB3L2;KIF21B;SLC12A7;SLC12A8;TNS1;EPHA4;CUBN;PRKCA;MYO7A;ANK3;HSPG2;SND1;BCR;NISCH;DOPEY2;MTHFD1;CD109;SIK3;COL8A2;ALPK2;IDO2;EZR;EPHA3;FREM2;IDO1;ADCYAP1R1;POM121;EPAS1;NEDD4L;AGAP1;IQGAP2;TTBK1;HSD11B1;TRPM1;NLN;PDCD11;SCFD2;PLCG1;RAB11FIP4;JAG2;VAT1;PTPRN2;JUP;INTS1;D430041D05RIK;MYO5A;SMARCA2;SMARCA…
7	ChEA_2016	TEAD4 22529382 ChIP-Seq TROPHECTODERM Mouse	230/2293	1.38E-09	1.11E-07	0	0	1.606632166	32.77496663	SLC23A2;NUP107;TRRAP;GOLGA3;RUSC2;DPYSL5;CREB3L2;HMCN2;SLC12A8;CHGB;CDK5RAP2;EPHA4;CUBN;SFMBT2;AFAP1;HNF1B;ANK2;ANK3;EML6;POR;MTHFD1;SIK3;FLYWCH1;ALPK2;TLN2;FREM2;ZFP865;MACF1;COL13A1;IGSF3;PADI6;EPAS1;MYCBP2;NEDD4L;AGAP1;RTF1;IQGAP2;TTBK1;GLG1;WDR66;TRPM1;GRIN2A;FXR2;ARSI;ARSB;ABCA3;INSR;MICAL3;CGN;PARVB;GRIN2B;SMARCA2;PRRC2B;SMARCA4;SETX;EHD4;STRN;MYOM1;NRP2;PTPRM;FMN1;SIPA1L2;PCSK4;AKAP12;DSTY…
8	ChEA_2016	AR 19668381 ChIP-Seq PC3 Human	323/3519	7.71E-09	5.52E-07	0	0	1.476240127	27.57718345	SLC23A2;APP;PGAP1;MYT1L;CBLB;SMC3;ABCA13;MYLK;PREX1;GOLGA4;HERC2;RUSC2;DPYSL5;ZMIZ1;CREB3L1;KDR;LONP1;PLCE1;PTGFRN;KIF21B;SLC12A8;CDK5RAP2;TNS1;SRRM2;EPHA4;SMARCC1;CPT1A;AQR;FIBCD1;ANK2;PRKCA;DICER1;MYO7A;ANK3;SND1;SFRP1;AZGP1;MTHFD1;SFRP5;PARD3;MAP1B;SPARCL1;PADI2;TLN2;EPHA3;GPLD1;MACF1;SRCAP;PADI6;EPAS1;TMEM63C;MYCBP2;NEDD4L;ZC3HAV1;PRDM11;APCDD1;TTBK1;IGSF9;TRPM1;ADAMTS15;GRIN2A;PLCG1;ZBTB7A;S…
9	ChEA_2016	SMAD4 21799915 ChIP-Seq A2780 Human	239/2464	1.29E-08	8.28E-07	0	0	1.54490203	28.07074008	TRRAP;MYT1L;GCC1;ABCA12;CCDC102A;ABRA;SCN11A;KDR;KIF21A;BSN;CHGB;CDK5RAP2;TNS1;DYNC2H1;CUBN;SFMBT2;AFAP1;PRKCA;DICER1;ANK3;IL23A;GPR161;PARD3;MAP1B;CD109;KCNQ3;SIK3;TLN2;ASTN1;EPAS1;TMEM63C;DHX9;IGSF1;ZC3HAV1;PRDM11;TTBK2;HSD11B1;GRIN2A;C7;KCNMB1;CMYA5;PLCG1;SPTBN1;RAB11FIP5;PTPRN2;SYNRG;DNAH14;MICAL3;NFATC2;HSPA12A;TYR;GRIN2B;SMARCA2;FER1L6;RPE65;FAM160A1;CYLD;VANGL2;DCHS1;FBXL7;PTPRU;PYGB;CLIC5…
10	ChEA_2016	MITF 21258399 ChIP-Seq MELANOMA Human	476/5578	1.43E-08	8.40E-07	0	0	1.396764911	25.2253126	MAPKBP1;ITSN1;HNRNPU;SMC3;ABCA13;MYLK;PREX1;NDST1;ENDOU;DPYSL5;ZMIZ1;CREB3L2;PLCE1;CHGB;CDK5RAP2;VPS18;CUBN;UNC13A;FIBCD1;PRKCA;HSPG2;SND1;BCR;EML6;MTHFD1;WDR81;GPR161;PARD3;PADI2;ATF7;FREM2;COL13A1;SRCAP;MFI2;NEDD4L;AGAP1;ZC3HAV1;IQGAP3;WDR66;GRIN2A;LARP1;PLCG1;JAG2;DNAH14;NFATC2;CGN;CP;FAM160A1;EHD4;FASN;HNRNPD;OGDH;HYOU1;PYGB;SPEF2;FMN1;PYGL;FMN2;ABCC12;PHEX;EEA1;NHSL2;DSTYK;CIC;GPR133;JAK1;AP…
11	ChEA_2016	DROSHA 22980978 ChIP-Seq HELA Human	65/456	1.82E-08	9.43E-07	0	0	2.306364277	41.10808151	SPEF2;KCNK9;MYT1L;FLT4;GRIK3;OTUD7A;CHD6;CHD5;KNDC1;HIF3A;FRY;CELSR1;ABCA13;PREX1;HHAT;MYO18B;GRB10;MYO18A;TNFRSF8;NOS1;GPR133;UNC13A;KSR1;SLC2A10;SFMBT2;AFAP1;KSR2;MYO7A;SYN3;VAV2;NCOR2;OBSCN;KCNQ3;PRR12;SPTBN4;COPA;COL13A1;AGAP1;ATP10B;CACNA1A;DNAH9;JAKMIP1;THBS2;FBLN2;SEC14L3;CACNA1I;LOXHD1;SV2C;MYH14;CAMTA1;SRGAP3;IL12RB1;CNTLN;EVC2;GABBR2;COL22A1;TMEM132B;INSR;TRAPPC9;SMOC2;COL5A1;SSPO;TUBGC…
12	ChEA_2016	ZNF217 24962896 ChIP-Seq MCF-7 Human	161/1522	1.90E-08	9.43E-07	0	0	1.676336703	29.80016823	CLSTN2;KLHL38;WWC1;CBLB;FRY;ABCA12;CELSR2;ETS2;MYLK;IGF1R;KIF5C;ZMIZ1;CDH1;CAPN5;CREB3L2;ENPP2;GRB10;NRCAM;PTGFRN;MACROD2;RGS9;TGM2;EPHA4;CPT1A;SLC30A8;SEMA6A;CD93;DSCAM;SFMBT2;KRT8;AFAP1;HFE2;PRKCA;ANK3;TANC2;DOPEY2;POR;EMCN;KIF16B;GPD2;PARD3;CD109;SLCO2A1;PKP1;TNIK;IL6ST;EPHA3;FREM2;MAD1L1;MACF1;IGSF3;ABHD2;ANKRD11;GLIS3;SLC1A2;ITPR1;CLEC16A;AGAP1;SLC1A4;VTCN1;IQGAP2;GLG1;PODXL;COBLL1;CAMTA1;SR…
13	ChEA_2016	SOX2 21211035 ChIP-Seq LN229 Gbm	311/3420	4.27E-08	1.96E-06	0	0	1.452901628	24.65419895	MAPKBP1;SLC23A2;APP;PGAP1;MYT1L;HHIP;CBLB;ABCA12;ABCA13;MYLK;GOLGA2;PREX1;GOLGA4;DPYSL5;ZMIZ1;CREB3L2;DAG1;IL12A;PTGFRN;SLC12A8;CHGB;CDK5RAP2;TNS1;SRRM2;EPHA4;ENTPD3;SFMBT2;PRKCA;BCR;DOPEY2;SFRP1;MYL1;GPR161;MAP1B;CD109;ATF7;EPHA3;PADI6;EPAS1;NEDD4L;IQGAP2;IQGAP3;ADAMTS15;GRIN2A;LARP1;RAB11FIP1;CMYA5;SPTBN1;SPTBN2;ZRANB3;PTPRN2;MYO5A;NFATC2;SMARCA1;CYLD;COL1A2;EHD4;MYO5C;OGDH;CORO7;FBXL7;PTPRU;MY…
14	ChEA_2016	EZH2 23942234 ChIP-Seq MYOBLASTS AND MYOTUBES Mouse	108/935	7.00E-08	3.01E-06	0	0	1.828295042	30.12068416	ALDH1L1;TRRAP;CELSR1;CCDC102A;CELSR3;PREX1;DPYSL5;LONP1;EP300;KIF21A;SBF1;PTRF;CHGB;CDK5RAP2;TNS1;VPS18;KDM2A;ACTN3;FIBCD1;LMTK3;CACNA2D2;AFAP1;HNF1B;PCOLCE;POU3F1;NISCH;DISP2;GPRIN2;COL4A2;IL23A;HGS;SFRP5;HHIPL1;FLYWCH1;TTLL12;SLC1A2;CACNA1A;PRPF8;TTBK1;FAM83H;CACNA1I;SCFD2;SRGAP3;MYH10;GM15800;NFATC2;SETX;HNRNPM;COL5A1;WNK2;PLXNB2;STRN;TGFBI;DDR1;ACVRL1;PTPRU;DDX3X;CRYBG3;ITGB4;NCAN;NCAPG2;MAST…
15	ChEA_2016	TFAP2C 20629094 ChIP-Seq MCF-7 Human	130/1203	1.55E-07	6.23E-06	0	0	1.702193069	26.69219395	NUP107;CLSTN1;CELSR2;IGF1R;ENDOU;MPRIP;DAG1;NRCAM;MACROD2;SCARA5;IGFBP5;CACNA2D2;AFAP1;PRKCA;TMEM131;DOPEY2;MTHFD1;HHIPL1;ATF7;FREM2;NOTCH2;ANKRD17;IGSF8;DNMT1;IGSF3;ANKRD11;MYCBP2;AGAP1;DPT;IGSF9;ALDH3B2;FAM83F;BAG3;PODXL;KCNMB1;PLXNA2;PLCG1;SRGAP1;RAB11FIP4;TBC1D16;BCL9L;PLXNA3;SPTBN2;PTPRN2;JUP;WFS1;TNK2;FER1L6;BFSP2;FAM160A2;VANGL2;COL5A1;FASN;WNK2;MYO5C;CCDC88C;DCHS1;EIF4G3;SDK2;BCAR3;PTPRU;…
16	ChEA_2016	SUZ12 20075857 ChIP-Seq MESCs Mouse	377/4356	2.51E-07	9.53E-06	0	0	1.384522736	21.03896598	PNMT;APP;PGAP1;MYT1L;IFT172;HHIP;PNMAL2;KLHDC7B;CCDC102A;5031414D18RIK;PREX1;RUSC2;DPYSL5;ZMIZ1;CREB3L1;KDR;KIF21A;KIF21B;BSN;CHGB;TNS1;SFMBT2;FIBCD1;KRT8;CACNA2D2;AFAP1;HFE2;HNF1B;PRKCA;UPB1;BCR;DOPEY2;EML6;SFRP1;WDR81;SFRP5;PARD3;CD109;KCNQ3;COL8A2;EPHA3;H2-D1;FREM2;ASTN1;MACF1;IGSF8;L3MBTL3;ADCYAP1R1;POM121;COL13A1;EPAS1;6430548M08RIK;ZC3HAV1;EVPL;TTBK1;ADAMTS15;GRIN2A;RAB11FIP1;NHLH1;CMYA5;NK…
17	ChEA_2016	SMARCD1 25818293 ChIP-Seq ESCs Mouse	203/2119	4.97E-07	1.78E-05	0	0	1.50501106	21.84397933	APP;D130043K22RIK;ABCA12;ABCA13;PREX1;HERC2;MPRIP;PLCE1;BSN;SCAPER;SLC12A8;CDK5RAP2;CUBN;SMARCC1;CPT1A;UNC13A;SFMBT2;DICER1;EML6;KCNQ3;SIK3;TLN2;EPHA3;FREM2;MACF1;TMEM63C;MYCBP2;NEDD4L;AGAP1;APCDD1;TTBK1;TRPM1;NLN;GRIN2A;SCFD2;ARSB;PCDHA7;PTPRN2;GM15800;D430041D05RIK;GRIN2B;RPE65;PM20D1;FAM160A1;WNK2;OGDH;CORO7;FBXL7;CDS2;GABRB1;TENM2;TENM3;DPYS;OTUD7A;PYGL;ABCC12;PHEX;ROBO1;NHSL2;DSTYK;SIPA1L1;T…
18	ChEA_2016	HNF4A 19822575 ChIP-Seq HepG2 Human	500/6083	8.37E-07	2.84E-05	0	0	1.328386576	18.58866192	MAPKBP1;PGAP1;SLC4A1AP;NUP107;MYT1L;IFT172;SMC3;MYLK;PREX1;NDST1;AS3MT;MPRIP;DPYSL5;ZMIZ1;CREB3L2;PLCE1;CDK5RAP2;FIBCD1;AFAP1;PRKCA;UPB1;HSPG2;SND1;BCR;GPR161;PARD3;SPARCL1;FREM1;POM121;COL13A1;NEDD4L;AGAP1;XPC;ZC3HAV1;IQGAP2;GLG1;GRIN2A;LARP1;ZBTB7A;JUP;FN1;NFATC2;GRIN2B;CP;GRIN2D;SETX;EHD4;FASN;STRN;MYOM1;NCAPG2;FMN1;PYGL;PHEX;EEA1;ADAMTSL1;GLT1D1;TNKS1BP1;RRP12;GPR133;CGNL1;JAK1;UPF2;LRRC47;MA…
19	ChEA_2016	TBX20 22080862 ChIP-Seq HEART Mouse	191/2000	1.41E-06	4.14E-05	0	0	1.494162186	20.12427352	ALDH1L1;TRAF3IP1;IFT172;HDLBP;CBLB;CELSR1;SLC8A1;MYLK4;IGF1R;NDST1;ENDOU;HHAT;GOLGA4;SLN;IYD;CDH1;CWC22;GRB10;EP300;TNR;PTGFRN;SBF1;BAHCC1;MAP3K4;MAP3K5;TGM2;KCNH2;DYNC2H1;SRRM2;VPS18;CPT1A;SZT2;KDM2A;FBXW8;CISH;SWAP70;RALGAPA2;PRKCA;POU3F1;TANC2;MYL4;CLIP2;ALDH3A1;EML6;NEIL3;STIM1;ALPK2;TLN2;EPHA3;MAD1L1;ANKRD17;CHRNA1;L3MBTL3;TBC1D9B;NOTCH1;PADI6;ABHD2;PIK3R4;ITPR1;LTBP4;SLC1A4;CACNA1G;FXR2;BAG…
20	ChEA_2016	TBX20 22328084 ChIP-Seq HEART Mouse	191/2000	1.41E-06	4.14E-05	0	0	1.494162186	20.12427352	ALDH1L1;TRAF3IP1;IFT172;HDLBP;CBLB;CELSR1;SLC8A1;MYLK4;IGF1R;NDST1;ENDOU;HHAT;GOLGA4;SLN;IYD;CDH1;CWC22;GRB10;EP300;TNR;PTGFRN;SBF1;BAHCC1;MAP3K4;MAP3K5;TGM2;KCNH2;DYNC2H1;SRRM2;VPS18;CPT1A;SZT2;KDM2A;FBXW8;CISH;SWAP70;RALGAPA2;PRKCA;POU3F1;TANC2;MYL4;CLIP2;ALDH3A1;EML6;NEIL3;STIM1;ALPK2;TLN2;EPHA3;MAD1L1;ANKRD17;CHRNA1;L3MBTL3;TBC1D9B;NOTCH1;PADI6;ABHD2;PIK3R4;ITPR1;LTBP4;SLC1A4;CACNA1G;FXR2;BAG…
21	ChEA_2016	LMO2 26923725 Chip-Seq HEMOGENIC-ENDOTHELIUM Mouse	191/2000	1.41E-06	4.14E-05	0	0	1.494162186	20.12427352	SLC23A2;PGAP1;CLSTN2;KLHL38;WWC1;ITSN1;TNC;FRY;ABCA12;SMC3;CELSR2;ABCA13;ETS2;ACTG2;ABRA;RUSC2;CREB3L1;LONP1;TNFRSF8;IL12A;UBAP2L;CAR12;MAP3K4;SLC12A8;TECTB;CUBN;RALGAPA2;APLP2;ANK2;PRKCA;UBE4B;ANXA10;DICER1;MYO7A;TMEM131;ALDH3A1;NEIL3;WDR81;COL4A2;SCN8A;CD109;SLCO2A1;ATF7;TNIK;ERG;IDO2;FREM1;VCL;MAD1L1;ANKRD17;NOTCH2;MACF1;COL13A1;TNKS;MYCBP2;SLC1A1;CACNA1A;AGAP1;6430548M08RIK;SLC1A4;IQGAP2;IQGA…
22	ChEA_2016	CEBPB 26923725 Chip-Seq HEMOGENIC-ENDOTHELIUM Mouse	190/2000	2.14E-06	5.98E-05	0	0	1.484180494	19.37744194	SLC23A2;APP;SLC8A1;ABRA;MYLK;HMGN5;MPRIP;FAM198B;KDR;GRB10;LONP1;TNFRSF8;IL12A;CAR12;PTRF;SLC12A8;TGM2;CHGB;TNS1;VPS18;CUBN;NOM1;SLC30A8;KDM2A;RALGAPA2;APLP2;A430093F15RIK;CACNA2D2;HFE2;HNF1B;ANXA10;DICER1;HSPG2;SND1;CLIP2;SFRP1;NEIL3;POR;SCN8A;GPD2;GPR161;CD109;ATF7;WDFY3;ALPK2;TNIK;IL6ST;VCL;MAD1L1;NOTCH3;COL13A1;IGSF3;EPAS1;MFI2;ANKRD11;GLIS3;ITPR1;CACNA1A;NEDD4L;AGAP1;SLC1A4;IQGAP3;CACNA1E;LR…
23	ChEA_2016	STAT3 23295773 ChIP-Seq U87 Human	279/3165	3.84E-06	0.000102959	0	0	1.382871858	17.24555673	APP;MYT1L;HHIP;CBLB;ABCA12;ABCA13;PREX1;GOLGA4;TDO2;DPYSL5;CREB3L2;DAG1;PLCE1;SCAPER;SLC12A8;CDK5RAP2;CUBN;SMARCC1;CPT1A;SFMBT2;KRT8;CACNA2D2;HNF1B;ANK2;PRKCA;UPB1;SND1;KRT9;MYL4;DOPEY2;EML6;NEIL3;MYL1;PARD3;CD109;AKAP9;KCNQ3;FREM1;IDO1;L3MBTL3;COL13A1;NEDD4L;AGAP1;ZC3HAV1;RTF1;HSD11B1;SCFD2;NTSR1;SPTBN1;ZRANB3;ACE;PTPRN2;JUP;DNAH14;FN1;NFATC2;GRIN2B;SMARCA2;SETX;CYLD;WNK2;CCDC88C;STRN;FBXL7;CLIC…
24	ChEA_2016	CTNNB1 20460455 ChIP-Seq HCT116 Human	105/988	5.42E-06	0.000139688	0	0	1.655632024	20.0744058	PGAP1;ZBTB20;CELSR1;GOLGA4;IL12A;NRCAM;PPFIA4;CUBN;IK;ANK2;UBE4B;PRKCA;DICER1;UPB1;PARD3;COL4A3;ALPK2;TNIK;ADNP;GPLD1;CUL9;ANKRD17;MACF1;IGSF8;COPA;EPAS1;ANKRD11;MYCBP2;SLC1A1;ITPR1;CLEC16A;AGAP1;CACNA1A;GLG1;RAB11FIP1;FXR2;CAMTA1;LONRF2;NTSR1;TBC1D16;ATP6V0A1;MGEA5;DNAH10;SLC37A1;PTPRN2;FN1;TRAPPC9;GRIN2B;ACSF2;PTPRE;BFSP2;NF1;AMOTL2;SDK2;WFIKKN2;ECE1;CCDC129;RSF1;SIPA1L2;FHAD1;SCRN1;TMEM104;MYO…
25	ChEA_2016	EGR1 20690147 ChIP-Seq ERYTHROLEUKEMIA Human	502/6207	5.92E-06	0.000146659	0	0	1.295914984	15.59893247	PNMT;MAPKBP1;TRRAP;MYT1L;ITSN1;XYLT2;ABCA12;ABCA13;PREX1;DPYSL5;ZMIZ1;CREB3L1;CREB3L2;CUBN;FIBCD1;CACNA2D2;PRKCA;DICER1;UPB1;HSPG2;SND1;BCR;NISCH;GPR161;PARD3;PADI2;GPLD1;ASTN1;POM121;SRCAP;MFI2;NEDD4L;ZC3HAV1;PRDM11;LARP1;PLCG1;ZBTB7A;JAG2;DNAH10;ACE;JUP;ABCA3;IRF2BP1;NFATC2;ABCA7;GRIN2D;COL1A1;SETX;CYLD;VANGL2;EHD4;FASN;DCHS1;HYOU1;STRN;CDKN1C;MYOM1;HIF3A;FMN2;ABCC12;EEA1;TCP11L2;TNKS1BP1;CIC;D…
26	ChEA_2016	SOX9 26525672 Chip-Seq Limbbuds Mouse	125/1230	6.40E-06	0.000152599	0	0	1.580102044	18.89615785	TRAF3IP1;WWC1;ABCA12;BEST3;HHAT;IYD;GRB10;TNR;BAHCC1;RGS9;MAP3K5;TNS1;EPHA4;GAS2L3;ANGEL1;PRKCA;DICER1;ANK3;TMEM131;IL23A;HGS;HHIPL1;KPNB1;2310067B10RIK;IGSF8;L3MBTL3;COL13A1;SEL1L;AGAP1;CACNA1E;HSP90B1;CACNA1G;5730522E02RIK;NHLH1;PLXNA2;ZBTB7A;SRGAP1;MYH10;LONRF2;RAB11FIP4;TBC1D16;EDEM3;ZRANB3;SYNRG;FN1;ACSF2;COL1A1;PTPRB;SMTN;VANGL2;CPS1;CCDC88C;NF1;SDK2;NRP2;PTPRQ;WFIKKN2;FMN2;EEA1;AKAP12;ADAM…
27	ChEA_2016	TAL1 26923725 Chip-Seq HEMANGIOBLAST Mouse	140/1413	6.63E-06	0.000152599	0	0	1.539847595	18.35989566	TNC;FRY;ABCA13;ARHGAP36;ETS2;ABRA;C4B;HHAT;GOLGA4;HMGN5;CREB3L1;GRAP2;FAM198B;LONP1;PLCE1;CDK5RAP2;EPHA4;CUBN;DSCAM;RALGAPA2;AFAP1;TMEM131;GPR161;CD109;SLCO2A1;PADI2;TLN2;IDO2;IL6ST;NOTCH2;MACF1;TBC1D9B;TMEM63C;MYCBP2;ITPR1;CACNA1A;6430548M08RIK;SLC1A4;IQGAP3;SEL1L3;CACNA1I;DPP6;FAM83F;LARP1;5730522E02RIK;PODXL;SAFB2;CAMTA1;ATP6V0A1;EDEM3;SLC14A1;PTPRN2;FBXO38;INSR;DHCR24;SMARCA2;PTPRB;ARHGAP31;A…
28	ChEA_2016	TCFCP2L1 18555785 Chip-Seq ESCs Mouse	186/2000	1.04E-05	0.000231809	0	0	1.444526182	16.56871564	SLC23A2;PGAP1;TRAF3IP1;GOLIM4;HNRNPU;FRY;ABCA12;EPRS;PREX1;HHAT;KIF5C;CREB3L1;FAM198B;CWC22;TNR;NEK2;IL12A;KIF21B;MACROD2;PPFIA4;TGM3;TGM2;CHGB;TNS1;EPHA4;CUBN;AQR;CD93;IGFBP5;SFMBT2;RALGAPA2;ANK2;SLC30A1;POU3F1;TMEM131;EMCN;MYL1;KIF16B;GPD2;GPR161;COL4A3;PKP1;TAGLN2;WDFY3;TNIK;ADNP;FREM2;ASTN1;COPA;IGSF3;DHX9;SLC1A2;CACNA1B;UBR4;DPT;AGAP1;CACNA1E;LRRC52;4932438A13RIK;TTBK2;DPP4;DPP6;STK36;NHLH1;…
29	ChEA_2016	NANOG 18555785 Chip-Seq ESCs Mouse	185/2000	1.53E-05	0.000327768	0	0	1.434680288	15.91018051	MAPKBP1;SLC23A2;PGAP1;GOLIM4;HDLBP;HNRNPU;ABCA12;EPRS;PREX1;HHAT;KIF5C;CREB3L1;FAM198B;CWC22;TNR;NEK2;IL12A;PTGFRN;KIF21B;MACROD2;PPFIA4;TGM3;TGM2;CHGB;TNS1;EPHA4;CUBN;AQR;CD93;IGFBP5;SFMBT2;RALGAPA2;ANK2;SLC30A1;TMEM130;TMEM131;EMCN;MYL1;KIF16B;GPD2;GPR161;COL4A3;PKP1;TAGLN2;TNIK;TOX;FREM1;FREM2;ASTN1;MACF1;NOTCH1;DHX9;SLC1A2;CACNA1B;DPT;AGAP1;PRDM11;CACNA1E;LRRC52;4932438A13RIK;IGSF9;TTBK2;HSD1…
30	ChEA_2016	DMRT1 23473982 ChIP-Seq TESTES Mouse	189/2072	2.80E-05	0.000582334	0	0	1.411783449	14.79856534	SEMA5A;APP;CRTC1;AQP6;HDLBP;ZBTB20;SMC3;SLC8A1;IGF1R;PREX1;AS3MT;HHAT;GOLGA4;DPYSL5;KIF5C;UBAP2L;BSN;RGS9;TGM2;TNS1;KCNH2;PDGFRB;GAS2L3;IGFBP5;DSCAM;APLP2;ANK3;UPB1;HSPG2;HCFC1;NISCH;POR;GPRIN1;GPR161;SPECC1L;MYADM;HHIPL1;ATF7;WDFY3;TNIK;ERG;PRR12;FREM1;KPNB1;ANKRD17;NOTCH2;ZFP865;CHRNA1;COPB2;L3MBTL3;COL13A1;SRCAP;EPAS1;ABHD2;CLEC16A;CACNA1A;NEDD4L;DTX1;AGAP1;UBR2;CACNA1C;IQGAP2;HSP90B1;CACNA1G;…
31	ChEA_2016	TP63 23658742 ChIP-Seq EP156T Human	309/3652	3.14E-05	0.000626872	0	0	1.319789992	13.68281686	SLC23A2;APP;XYLT2;CBLB;ABCA12;NYNRIN;NDST1;GOLGA4;MPRIP;ZMIZ1;SCN11A;KDR;DAG1;PLCE1;KIF21A;PTGFRN;CDK5RAP2;UNC13A;ENTPD3;KRT8;AFAP1;ANK2;HSPG2;MAPK8IP3;BCR;NISCH;DOPEY2;EML6;MTHFD1;PARD3;CD109;AKAP9;SERPING1;ALPK2;CCDC81;EPHA3;GPLD1;MACF1;L3MBTL3;DHX8;EPAS1;MFI2;ZC3HAV1;APCDD1;TTBK2;WDR66;TRPM1;C7;ARSI;PLCG1;SEC31A;FER1L5;JUP;SYNRG;FN1;DCLK3;MYO5A;PRG4;CP;SMARCA2;FER1L6;SETX;FAM160A1;CYLD;COL1A2;…
32	ChEA_2016	LMO2 26923725 Chip-Seq HEMANGIOBLAST Mouse	169/1822	3.21E-05	0.000626872	0	0	1.433702809	14.83303169	ALDH1L1;HHIP;KLHL38;ITSN1;TNC;CBLB;FRY;ABCA13;ARHGAP36;ETS2;PLB1;ABRA;AMOT;C4B;GOLGA4;HMGN5;CREB3L1;GRAP2;FAM198B;LONP1;TNFRSF8;PLCE1;UBAP2L;EPHA4;CUBN;SLC30A8;SEMA6A;DSCAM;RALGAPA2;ANK3;POU3F1;SND1;TMEM131;WDR81;CD109;SLCO2A1;ATF7;ERG;TLN2;IDO2;NOTCH2;TBC1D9B;MYCBP2;ITPR1;CACNA1A;6430548M08RIK;SLC1A4;IQGAP3;HSP90B1;CACNA1G;CACNA1I;DPP6;FAM83F;LARP1;PODXL;SCFD2;SAFB2;ATP6V0A1;EDEM3;SLC14A2;PTPRN2…
33	ChEA_2016	AHR 22903824 ChIP-Seq MCF-7 Human	76/690	3.34E-05	0.000633412	0	0	1.710575195	17.62872116	ALDH1L1;CPXM2;PYGL;SIPA1L2;CELSR1;CHD2;ROBO1;IGF1R;RPTOR;PREX1;PCLO;KIF5C;MYO18B;NRCAM;MACROD2;TNS1;EPHA4;ARHGEF10;FBXW8;IGFBP5;KSR1;DST;ENTPD3;DSCAM;MYOF;TBC1D8;SHROOM3;SLC30A1;DICER1;SHISA7;DNM3;SLC7A5;EML6;MYO3B;SLC9A7;SLCO2A1;PITPNM2;TLN2;WDFY4;FBP1;FREM2;AHDC1;IGSF3;ABHD2;DNAH5;SEMA3B;NTN4;SLC1A2;WIZ;SEMA3F;FBLN2;UACA;GLG1;EGFR;ADD2;ALDH3B2;LEO1;CTNNA1;ASCC2;SRGAP1;MPDZ;SPTBN1;PTPRN2;RCC2;FN…
34	ChEA_2016	SOX2 18555785 Chip-Seq ESCs Mouse	182/2000	4.59E-05	0.000821988	0	0	1.405303688	14.03612336	MAPKBP1;SLC23A2;PGAP1;TRAF3IP1;HDLBP;HNRNPU;ABCA12;EPRS;PREX1;HHAT;KIF5C;CWC22;TMEM8C;TNR;NEK2;PTGFRN;KIF21B;TGM6;MACROD2;PPFIA4;TGM3;TGM2;CHGB;TNS1;EPHA4;CUBN;AQR;CD93;IGFBP5;SFMBT2;RALGAPA2;FIBCD1;ANK2;SLC30A1;TMEM131;MYL1;KIF16B;GPD2;GPR161;COL4A3;PKP1;TAGLN2;ADNP;SNRNP200;ASTN1;CHRNA1;IGSF8;COPA;NOTCH1;DHX9;SLC1A2;CACNA1B;DPT;AGAP1;RTF1;VTCN1;PRDM11;CACNA1E;LRRC52;IGSF9;TTBK2;HSD11B1;NEU2;DPP…
35	ChEA_2016	E2F1 18555785 Chip-Seq ESCs Mouse	182/2000	4.59E-05	0.000821988	0	0	1.405303688	14.03612336	MAPKBP1;SLC23A2;PGAP1;ATP8A1;HDLBP;HNRNPU;ABCA12;EPRS;PREX1;HHAT;KIF5C;CREB3L1;FAM198B;CWC22;CEP250;TNR;NEK2;PTGFRN;KIF21B;TGM6;MACROD2;PPFIA4;TGM3;TGM2;CHGB;TNS1;EPHA4;CUBN;AQR;CD93;IGFBP5;SFMBT2;RALGAPA2;HFE2;SLC30A1;TMEM131;EMCN;MYL1;KIF16B;GPD2;GPR161;COL4A3;PKP1;TAGLN2;TNIK;ADNP;FREM2;ASTN1;NOTCH2;COPA;IGSF3;DHX9;SLC1A2;CACNA1B;DPT;AGAP1;RTF1;PRDM11;CACNA1E;LRRC52;4932438A13RIK;IGSF9;TTBK2;H…
36	ChEA_2016	REST 21632747 ChIP-Seq MESCs Mouse	208/2339	5.09E-05	0.000885394	0	0	1.374496524	13.58862851	MYT1L;GCC1;ABCA13;DPYSL5;ZMIZ1;SCN11A;DAG1;PLCE1;SLC12A7;CHGB;EPHA4;CACNA2D2;PRKCA;VWA5B1;DOPEY2;H2-D1;GPLD1;ASTN1;ZFP865;ADCYAP1R1;TMEM63C;NEDD4L;6430548M08RIK;PRDM11;SEC14L3;GRIN2A;RAB11FIP4;ATP6V0A1;JAG2;PTPRN2;L1CAM;TYR;CYLD;EHD4;GOLGB1;HNRNPD;OGDH;DCHS1;FBXL7;CATSPERG2;CDKN1C;PTPRU;SLC7A14;GRIK3;OTUD7A;CCDC129;RSF1;FMN2;ABCC12;ROBO1;EEA1;ADAMTSL1;GLT1D1;PCLO;SIPA1L1;NEFM;DLGAP2;GPR133;GRIPAP…
37	ChEA_2016	ESR1 22446102 ChIP-Seq UTERUS Mouse	174/1916	7.67E-05	0.001299462	0	0	1.399138683	13.25812287	SEMA5A;ATP8A1;MYT1L;CLSTN1;ZBTB20;EPRS;SLC8A1;TMEM144;CDH5;HHAT;RUSC2;KIF5C;CAPN5;KDR;ENPP2;HMCN2;PLCE1;TNR;PTGFRN;TGM6;CAR12;BAHCC1;SLC12A8;MAP3K5;TECTA;TNS1;KCNH2;CUBN;SEMA6A;FBXW8;SCARA5;DSCAM;ANGEL1;KRT8;CACNA2D2;AFAP1;PRKCA;UBE4B;ANK3;SFRP1;EMCN;PRPF6;WDR81;COL4A2;GPD2;PARD3;SLCO2A1;COL8A2;PADI2;TLN2;IL6ST;VCL;IGSF8;IGSF3;GLIS3;ITPR1;NEDD4L;AEBP1;VTCN1;APCDD1;FBLN2;NID2;LRRC52;ACACA;NLN;DPP6…
38	ChEA_2016	VDR 23401126 ChIP-Seq LCL-AND-THP1 Human	33/239	0.000106242	0.001754358	0	0	2.191661016	20.05323614	SEZ6;GOLIM4;HTT;ARID4A;FOXK1;CACNA1C;APCDD1;SNX30;FSTL4;PLB1;HSD11B1;NLN;ZMIZ1;BAG3;LRIG1;PIEZO1;TNR;IGFBP7;PDZD7;HNRNPA0;INSR;PDE4DIP;SORCS2;SULF2;NCOR2;WDR81;SLC9A7;TBC1D5;GOLGB1;PITPNM2;TRIP12;DSCAML1;TRIM56
39	ChEA_2016	SOX9 26525672 Chip-Seq HEART Mouse	156/1702	0.000119398	0.001915857	0	0	1.408800069	12.72575378	APP;ZFP687;MYT1L;ITSN1;ZBTB20;HNRNPU;ARID4A;CBLB;SMC3;ABCA13;SLC8A1;ABRA;MYLK4;PREX1;ZMIZ1;KHSRP;GRB10;PLCE1;MACROD2;RGS9;SLC12A8;TGM2;CDK5RAP2;SEMA6C;AQR;SLC30A8;SEMA6A;IGFBP5;ANK2;ANK3;TANC2;HNRNPUL2;IL23A;GPR161;MADD;ATF7;FLYWCH1;IL6ST;2310067B10RIK;NOTCH2;MACF1;VCP;IGSF3;EPAS1;FLII;SEL1L;NEDD4L;AGAP1;UBR2;IQGAP3;HSP90B1;HSD11B1;CACNA1I;PRRC1;PDZD2;TPR;PLXNA2;CAMTA1;CCDC141;ZBTB7A;SRGAP1;MPDZ;…
40	ChEA_2016	ARNT 22903824 ChIP-Seq MCF-7 Human	102/1029	0.000121972	0.001915857	0	0	1.524598764	13.73925204	ALDH1L1;CLSTN2;WWC1;TNC;CELSR1;MYLK3;IGF1R;PREX1;MPRIP;KIF5C;NRCAM;MAP3K9;MACROD2;TNS1;EPHA4;FBXW8;ENTPD3;IGFBP5;DSCAM;SLC30A1;DICER1;VWA5B1;SHISA7;EML6;SLC9A7;GPD2;SLCO2A1;TLN2;WDFY4;FREM2;L3MBTL3;IGSF3;EPAS1;ABHD2;SLC1A2;FBLN2;GLG1;ADAMTS15;ALDH3B2;SRGAP1;MPDZ;SPTBN1;PTPRN2;RCC2;FN1;CP;FER1L6;ABHD12B;EHD4;NBEA;OGDH;TGFBI;KCNK9;CPXM2;GBE1;FMN1;PIK3C2G;HIF3A;PYGL;FMN2;CHD2;SIPA1L2;ROBO1;HK1;RPTOR…
41	ChEA_2016	OCT4 18555785 Chip-Seq ESCs Mouse	178/2000	0.000182109	0.002727397	0	0	1.366507603	11.76686883	MAPKBP1;SLC23A2;PGAP1;TRAF3IP1;HDLBP;HNRNPU;ABCA12;EPRS;TMEM144;PREX1;HHAT;KIF5C;CREB3L1;TNR;NEK2;KIF21B;TGM6;MACROD2;PPFIA4;TGM3;TGM2;CHGB;TNS1;EPHA4;CUBN;AQR;CD93;IGFBP5;SFMBT2;RALGAPA2;SLC30A1;TMEM131;DISP2;PRPF6;MYL1;KIF16B;GPD2;GPR161;COL4A3;PKP1;TAGLN2;TNIK;ADNP;FREM2;ASTN1;IGSF8;COPA;IGSF3;DHX9;SLC1A2;CACNA1B;DPT;AGAP1;RTF1;PRDM11;CACNA1E;LRRC52;IGSF9;TTBK2;HSD11B1;NEU2;KIF3B;STK36;NHLH1;C…
42	ChEA_2016	SMAD2/3 21741376 ChIP-Seq EPCs Human	178/2000	0.000182109	0.002727397	0	0	1.366507603	11.76686883	SEMA5A;HHIP;WWC1;CXCL13;FRY;ABCA12;SLC8A1;ABRA;HHAT;MPRIP;PLCE1;MAP3K9;MACROD2;DYNC2H1;EPHA4;CUBN;GAS2L3;SEMA6A;CHRNB3;CD93;IGFBP5;DSCAM;SFMBT2;AFAP1;ANK2;SLC30A1;PRKCA;ANXA10;DICER1;TANC2;SFRP1;KIF16B;PARD3;ADNP;TLN2;TOX;KPNB1;DGKH;DHX9;SLC1A1;CLEC16A;RASAL1;IQGAP2;CACNA1E;TRPM1;SEC14L3;BAG3;PODXL;SRGAP1;IMPG1;SEC31A;CNTLN;DRD5;EDEM3;DNAH10;NFATC2;TRAPPC9;SMARCA1;GRIN2B;TMPRSS15;ARHGAP31;NBEA;NF…
43	ChEA_2016	MEIS1 26923725 Chip-Seq HEMOGENIC-ENDOTHELIUM Mouse	114/1196	0.000237067	0.003439173	0	0	1.460803811	12.1935767	SMC3;CDH5;HMGN5;FAM198B;CREB3L2;PLCE1;SLC12A7;TNS1;CUBN;DSCAM;SFMBT2;RALGAPA2;VWA5B1;MAPK8IP3;SFRP1;POR;EMCN;SFRP5;CD109;SIK3;COL8A2;TNIK;ERG;IDO2;2310067B10RIK;L3MBTL3;FLII;ANKRD11;DPT;CACNA1A;PRDM11;ACACA;4932438A13RIK;LARP1;OLFR464;PODXL;KCNMB1;SAFB2;ARSI;MYH14;MYH11;SLC38A8;SRGAP3;CCDC141;GM8267;ODF2;FN1;IRF2BP1;D430041D05RIK;NFATC2;HELZ;FAM160A1;CYLD;BFSP2;EHD4;COL5A1;HNRNPD;ACO1;EIF4G3;EIF4…
44	ChEA_2016	GATA1 21571218 ChIP-Seq MEGAKARYOCYTES Human	223/2601	0.000244042	0.003439173	0	0	1.317654116	10.9604703	PNMT;MAPKBP1;SLC4A1AP;MYT1L;IFT172;ABCA13;PREX1;NDST1;GOLGA4;ZMIZ1;TMEM8C;DAG1;PLCE1;SLC12A7;CDK5RAP2;TNS1;VPS18;SMARCC1;FIBCD1;PRKCA;UPB1;HSPG2;SND1;KRT9;BCR;WDR81;SFRP5;PARD3;CD109;TTLL12;FREM1;MACF1;SRCAP;IGSF3;AGAP1;IQGAP2;PRDM11;EVPL;PIK3R6;NEU2;TRPM1;SCFD2;ZBTB7A;ATP6V0A1;JAG2;PTPRN2;INSR;MICAL3;NFATC2;PARVB;HSPA12A;FER1L6;FAM160A1;CYLD;SMTN;ANP32E;HYOU1;STRN;MYOM1;WFIKKN2;CTSZ;FMN1;PYGL;RP…
45	ChEA_2016	SMAD3 21741376 ChIP-Seq EPCs Human	147/1613	0.000245655	0.003439173	0	0	1.39625062	11.60505106	SEMA5A;PGAP1;WWC1;CBLB;FRY;ABCA12;ABRA;TMEM144;HHAT;CWC22;PLCE1;MAP3K9;DYNC2H1;EPHA4;CUBN;CHRNB3;CD93;DSCAM;AFAP1;ANXA10;VWA5B1;TANC2;KIF16B;PKP1;ERG;ADNP;TLN2;TOX;KPNB1;FREM2;DGKH;ABHD2;SLC1A1;SEL1L;CLEC16A;RASAL1;NEU2;TRPM1;GRIN2A;LARP1;PDZD2;PLXNA1;IGFBP7;SRGAP3;IMPG1;SEC31A;CNTLN;DRD5;DNAH10;TMEM132B;TRAPPC9;SMARCA1;HSPA12A;GRIN2B;NBEA;CCDC88C;NF1;ANP32E;PCNXL2;BCAR3;DDR1;RERE;PTPRU;NRP2;DOCK…
46	ChEA_2016	SMAD3 21741376 ChIP-Seq HESCs Human	134/1460	0.000348023	0.004399928	0	0	1.403823439	11.17898742	SEMA5A;PGAP1;SLC4A1AP;ATP8A1;WWC1;XYLT2;TNC;OGDHL;FRY;ETS2;ABRA;AMOT;CNDP2;PREX1;ZMIZ1;GRAP2;TNFRSF8;TNR;NRCAM;PPFIA4;EPHA4;CUBN;AFAP1;HNF1B;ANK2;SLC30A1;BCR;CLIP2;SFRP1;GPD2;MADD;TAGLN2;ALPK2;TNIK;IDO2;CCDC81;FREM1;FREM2;IDO1;NOTCH1;DHX8;ANKRD11;SLC1A1;SEL1L;CACNA1B;CLEC16A;NEDD4L;FAM83F;LARP1;PDZD2;PODXL;COBLL1;PLXNA2;CAMTA1;GPR115;BCL9L;CNTLN;KL;SLC14A2;TMEM132B;TNK2;FN1;IRF2BP1;NFATC2;TRAPPC9…
47	ChEA_2016	ESRRB 18555785 Chip-Seq ESCs Mouse	176/2000	0.000348442	0.004399928	0	0	1.347267795	10.72700029	MAPKBP1;SLC23A2;PGAP1;TRAF3IP1;GOLIM4;HDLBP;HNRNPU;ABCA12;EPRS;TMEM144;PREX1;HHAT;CREB3L1;TNR;NEK2;IL12A;PTGFRN;KIF21B;TGM6;MACROD2;PPFIA4;TGM3;TGM2;CHGB;TNS1;EPHA4;VPS18;CUBN;IGFBP5;SFMBT2;RALGAPA2;SLC30A1;UBE4B;TMEM131;DISP2;PRPF6;MYL1;KIF16B;GPD2;GPR161;COL4A3;PKP1;TAGLN2;ADNP;SNRNP200;ASTN1;NOTCH2;IGSF8;COPA;NOTCH1;DHX9;SLC1A2;CACNA1B;DPT;AGAP1;RTF1;PRDM11;CACNA1E;LRRC52;4932438A13RIK;IGSF9;T…
48	ChEA_2016	CMYC 18555785 Chip-Seq ESCs Mouse	176/2000	0.000348442	0.004399928	0	0	1.347267795	10.72700029	MAPKBP1;SLC23A2;PGAP1;TRAF3IP1;HDLBP;HNRNPU;ABCA12;EPRS;PREX1;HHAT;KIF5C;CREB3L1;CWC22;TNR;NEK2;KIF21B;MACROD2;PPFIA4;TGM3;TGM2;CHGB;TNS1;EPHA4;CUBN;AQR;CD93;IGFBP5;SFMBT2;RALGAPA2;AFAP1;ANK2;SLC30A1;TMEM131;MYL1;KIF16B;GPD2;GPR161;COL4A3;PKP1;TAGLN2;ADNP;ASTN1;IGSF8;COPA;NOTCH1;IGSF3;DHX9;SLC1A2;CACNA1B;DPT;AGAP1;VTCN1;PRDM11;CACNA1E;LRRC52;IGSF9;TTBK2;HSD11B1;NEU2;DPP4;STK36;NHLH1;COBLL1;TPR;PL…
49	ChEA_2016	SUZ12 18555785 Chip-Seq ESCs Mouse	176/2000	0.000348442	0.004399928	0	0	1.347267795	10.72700029	SLC23A2;PGAP1;TRAF3IP1;HDLBP;HNRNPU;ABCA12;EPRS;PREX1;HHAT;KIF5C;CREB3L1;CWC22;TNR;NEK2;KIF21B;PPFIA4;TGM3;TGM2;CHGB;TNS1;EPHA4;VPS18;CUBN;AQR;CD93;IGFBP5;SFMBT2;RALGAPA2;SLC30A1;TMEM131;MYL1;KIF16B;GPD2;GPR161;COL4A3;PKP1;TAGLN2;TNIK;ADNP;SNRNP200;ASTN1;IGSF8;COPA;IGSF3;DHX9;SLC1A2;CACNA1B;DPT;AGAP1;PRDM11;CACNA1E;LRRC52;IGSF9;TTBK2;HSD11B1;NEU2;DPP4;STK36;NHLH1;COBLL1;TPR;PLXNA2;CACNA1S;PLCG1;C…
50	ChEA_2016	PBX 27287812 Chip-Seq EMBYONIC-LIMB Mouse	176/2000	0.000348442	0.004399928	0	0	1.347267795	10.72700029	ZFP687;PGAP1;CLSTN3;KLHDC7B;CXCL13;CELSR1;2900026A02RIK;CCDC102A;ACTG2;MYLK4;NDST1;HMGN5;KHSRP;CAPN5;FAM198B;CREB3L2;CWC22;TMEM8C;NEK2;PTGFRN;KIF21B;BSN;PPFIA4;RGS9;TGM3;KCNH2;CUBN;SEMA6C;CISH;SCARA5;IGFBP5;FIBCD1;LMTK3;CACNA2D2;ANK2;ANK3;SDCBP2;SHISA7;CLIP3;OBSCN;SCN8A;PARD3;PADI2;TAGLN2;CCDC81;FREM1;COPB2;POM121;PADI6;MFI2;ABHD2;SEL1L;NEDD4L;DTX1;6430548M08RIK;RASAL1;VTCN1;ACACA;CACNA1G;DPP4;AD…
51	ChEA_2016	KDM5B 21448134 ChIP-Seq MESCs Mouse	305/3724	0.000391805	0.004852351	0	0	1.262691292	9.905493543	SLC23A2;NUP107;TRRAP;HNRNPU;EPRS;SMC3;ABCA13;GOLGA4;LONP1;PLCE1;UBAP2L;PTGFRN;SLC12A7;SCAPER;SLC12A8;CDK5RAP2;DYNC2H1;SMARCC1;AQR;SFMBT2;HNF1B;DICER1;HSPG2;SND1;HCFC1;NISCH;EML6;MTHFD1;PARD3;ATF7;MACF1;IGSF8;TBC1D9B;DHX8;DHX9;MFI2;NEDD4L;IQGAP2;PRDM11;GLG1;SEC14L3;LARP1;FXR2;PDCD11;NKX2-1;DHX38;SEC31A;ATP6V0A1;FN1;MYO5A;PRG4;SMARCA2;SMARCA4;SETX;HNRNPM;SLC6A7;FAM160A2;GOLGB1;HNRNPD;OGDH;AARS;ATG2…
52	ChEA_2016	P300 18555785 Chip-Seq ESCs Mouse	175/2000	0.000477202	0.00558996	0	0	1.337687162	10.23005664	MAPKBP1;SLC23A2;PGAP1;TRAF3IP1;HDLBP;HNRNPU;ABCA12;EPRS;PREX1;HHAT;KIF5C;CWC22;TNR;NEK2;IL12A;PTGFRN;KIF21B;MACROD2;PPFIA4;TGM3;TGM2;CHGB;TNS1;EPHA4;CUBN;AQR;CD93;IGFBP5;SFMBT2;RALGAPA2;ANK2;SLC30A1;TMEM131;EMCN;MYL1;KIF16B;GPD2;GPR161;COL4A3;PKP1;TAGLN2;TNIK;ADNP;FREM2;ASTN1;NOTCH2;IGSF8;COPA;DHX9;SLC1A2;CACNA1B;DPT;AGAP1;RTF1;PRDM11;CACNA1E;LRRC52;IGSF9;TTBK2;HSD11B1;STK36;NHLH1;COBLL1;TPR;PLXN…
53	ChEA_2016	RARB 27405468 Chip-Seq BRAIN Mouse	175/2000	0.000477202	0.00558996	0	0	1.337687162	10.23005664	SLC23A2;PGAP1;TRRAP;MYT1L;ITSN1;CXCL13;2900026A02RIK;CELSR2;NDST1;HHAT;GOLGA4;CREB3L1;GRAP2;KIF21B;BAHCC1;RGS9;MAP3K5;KCNH2;SEMA6C;LHCGR;CISH;IGFBP5;AFAP1;SLC30A1;PRKCA;SDHA;SDCBP2;TMEM131;KRT9;EML6;PRPF6;KIF16B;SCN8A;KCNQ3;TNIK;IL6ST;KPNB1;CHRNA1;L3MBTL3;DHX8;ABHD2;ANKRD11;FBXO47;CACNA1A;NEDD4L;UBR2;CACNA1C;CACNA1E;PRPF8;CACNA1H;IGSF9;NEU2;CACNA1I;NLN;GRIN2A;FAM83F;PLXNA2;CCDC141;ZBTB7A;LONRF2;I…
54	ChEA_2016	AR 22383394 ChIP-Seq PROSTATE CANCER Human	164/1857	0.000477403	0.00558996	0	0	1.349634783	10.32085785	ALDH1L1;ATP8A1;CRTC1;WWC1;ZBTB20;CBLB;EPRS;SLC8A1;MYLK;IGF1R;SLK;MPRIP;CDH1;CREB3L1;CWC22;TNFRSF8;MACROD2;SCAPER;MAP3K5;DYNC2H1;EPHA4;SEMA6A;SCARA5;CD93;DSCAM;SFMBT2;MYH15;ANK2;PRKCA;ANK3;LEMD3;EMCN;SLC9A7;PARD3;MAP1B;SLCO2A1;SIK3;SPARCL1;COL4A5;ATF7;TNIK;TLN2;TOX;VCL;PNLIP;ABHD2;MYCBP2;SLC1A1;SEL1L;PIK3R4;DPT;NEDD4L;ZC3HAV1;CACNA1C;IQGAP2;PRDM11;ACACA;DPP4;ADAMTS15;PDZD2;COBLL1;PLXNA2;IGFBP7;SRG…
55	ChEA_2016	ISL1 27105846 Chip-Seq CPCs Mouse	142/1576	0.000511093	0.005798997	0	0	1.375845192	10.42747515	APP;ATP8A1;HHIP;INPPL1;TNC;CBLB;PHRF1;CCDC102A;CELSR2;MYLK3;CELSR3;IGF1R;NYNRIN;PREX1;ZMIZ1;CREB3L1;CREB3L2;KDR;PTGFRN;BAHCC1;EPHA4;DSCAM;KRT8;AFAP1;DICER1;TMEM131;SHISA7;BCR;SFRP5;MADD;SERPING1;ADNP;TLN2;TOX;FREM1;NOTCH3;MACF1;DNMT1;MAGEL2;IGSF3;TNKS;ABHD2;MYCBP2;SEL1L;SLC1A2;LTBP4;DTX1;GLG1;RASGRP3;FAM83F;LARP1;PODXL;COBLL1;CCDC141;IMPG1;ZFP462;BCL9L;MGEA5;INSR;MICAL3;IRF2BP1;TRAPPC9;IGF2R;PTPR…
56	ChEA_2016	GATA1 19941827 ChIP-Seq MEL Mouse	162/1834	0.000513265	0.005798997	0	0	1.349373705	10.22112506	ZFP687;ATP8A1;ITSN1;HDLBP;MYLK;IGF1R;NDST1;AS3MT;DPYSL5;ZMIZ1;SCN11A;CREB3L1;KDR;GRB10;CEP250;BSN;BAHCC1;MAP3K5;TGM2;CDK5RAP2;DYNC2H1;SEMA6C;CPT1A;CISH;ACTN3;FIBCD1;PRKCA;ANK3;SND1;TMEM131;BCR;DISP2;DOPEY2;POR;MTHFD1;COL4A2;PARD3;COL4A3;MADD;SPECC1L;WDFY3;ERG;GPLD1;NOTCH2;MACF1;DNMT1;NOTCH1;ABHD2;PSG16;SLC1A2;CLEC16A;NEDD4L;RASAL1;ZC3HAV1;CACNA1C;IQGAP2;ACACA;PIK3R6;GLG1;TRPM1;DPP6;RAB11FIP1;PDZD…
57	ChEA_2016	STAT3 24763339 ChIP-Seq IMN-ESCs Mouse	158/1788	0.000593014	0.00649636	0	0	1.34887827	10.02255969	ATP8A1;WWC1;ABCA13;ARHGAP36;SLC8A1;NDST1;HHAT;ZMIZ1;CDH1;CREB3L1;CWC22;KIF21A;PTGFRN;BAHCC1;DYNC2H1;AQR;GAS2L3;SEMA6A;IGFBP5;SFMBT2;RALGAPA2;MYH15;ANGEL1;KRT8;AFAP1;PRKCA;ANXA10;POU3F1;TANC2;TMEM131;POR;SIK3;IL6ST;CCDC81;KPNB1;MAD1L1;DGKH;2310067B10RIK;MACF1;L3MBTL3;EPAS1;FBXO47;CACNA1A;NEDD4L;AGAP1;SLC1A4;SEL1L3;PDZD2;5730522E02RIK;PLXNA2;CAMTA1;PLXNA1;CCDC141;SEC31A;ATP6V0A1;KL;MGEA5;ZFHX2;PTPR…
58	ChEA_2016	PAX3-FKHR 20663909 ChIP-Seq RHABDOMYOSARCOMA Human	101/1063	0.000595709	0.00649636	0	0	1.450713173	10.77264534	APP;ZBTB20;CBLB;FRY;SMC3;IGF1R;PREX1;CDH5;ZMIZ1;KDR;PTGFRN;RGS9;EPHA4;SEMA6A;CHRNB3;SCARA5;ANK2;PRKCA;ANXA10;ANK3;POU3F1;HSPG2;TMEM131;PARD3;MAP1B;PKP1;TLN2;TOX;EPAS1;SEL1L;ITPR1;NEDD4L;VTCN1;CACNA1E;ADAMTS15;DPP6;SCFD2;PODXL;NHLH1;PLXNA2;MPDZ;CPA5;IMPG1;NTSR1;COL28A1;CGN;GRIN2B;SMARCA2;FBXL7;BCAR3;NRP2;MEGF10;GBE1;OTUD7A;ADAR;FMN1;PPP1R9A;ROBO1;EEA1;SPN;ADAMTSL1;SIPA1L1;MYO18B;CLDN23;KIF13A;LRRF…
59	ChEA_2016	STAT3 18555785 ChIP-Seq MESCs Mouse	174/1997	0.000605251	0.00649636	0	0	1.330555853	9.859242537	PRDM8;CRTC1;HHIP;WWC1;MPL;ARID4A;FRY;2900026A02RIK;MYLK3;SLC8A1;TMEM144;NDST1;HHAT;SLK;RUSC2;ZMIZ1;CREB3L2;CWC22;GRB10;CEP250;NEK2;KIF21B;TNS1;SRRM2;EPHA4;CD93;SFMBT2;ANGEL1;HFE2;ANXA10;POU3F1;TMEM131;DSG1C;DOPEY2;POR;SCN8A;SLCO2A1;SIK3;MYADM;TOX;MAD1L1;L3MBTL3;NOTCH1;COL13A1;IGSF3;EPAS1;ANKRD11;GLIS3;LTBP4;CACNA1A;SLC1A4;UBR2;APCDD1;NID2;4932438A13RIK;GLG1;SEL1L3;FAM83H;GRIN2A;KIF3A;TPR;CAMTA1;P…
60	ChEA_2016	P53 22387025 ChIP-Seq ESCs Mouse	174/2000	0.000649207	0.006853922	0	0	1.328132598	9.748173373	PGAP1;TRAF3IP1;GOLIM4;HDLBP;HNRNPU;ABCA12;EPRS;PREX1;HHAT;KIF5C;CREB3L1;CWC22;KDR;TNR;NEK2;IL12A;PTGFRN;KIF21B;MACROD2;PPFIA4;TGM3;TGM2;TNS1;EPHA4;CUBN;AQR;CD93;IGFBP5;SFMBT2;RALGAPA2;SLC30A1;TMEM131;EMCN;MYL1;KIF16B;GPD2;GPR161;NCL;COL4A3;PKP1;TAGLN2;TNIK;ADNP;FREM2;ASTN1;MACF1;IGSF8;COPA;NOTCH1;DHX9;SLC1A2;CACNA1B;DPT;AGAP1;VTCN1;PRDM11;CACNA1E;LRRC52;4932438A13RIK;IGSF9;TTBK2;HSD11B1;NEU2;DPP4…
61	ChEA_2016	MTF2 20144788 ChIP-Seq MESCs Mouse	247/2981	0.00083732	0.008692396	0	0	1.267926012	8.983641119	APP;IFT172;HHIP;AQP6;PNMAL2;GOLGA4;RUSC2;ZMIZ1;KDR;HMCN2;BSN;EPHA4;SFMBT2;FIBCD1;KRT8;CACNA2D2;HNF1B;PRKCA;BCR;DOPEY2;SFRP1;SFRP5;CD109;KCNQ3;COL8A2;EPHA3;H2-D1;GPLD1;FREM2;ASTN1;MACF1;L3MBTL3;ADCYAP1R1;COL13A1;EPAS1;MYCBP2;ZC3HAV1;APCDD1;ADAMTS15;GRIN2A;NKX2-1;ARSI;PCDHA9;ARSB;NTSR1;ACE;LRRN4;DCLK3;D430041D05RIK;NFATC2;GRIN2B;SMARCA2;PCDHGA10;WNK2;STRN;FBXL7;CDKN1C;CLIC6;ACVRL1;PTPRU;NRP2;GABRB1…
62	ChEA_2016	RUNX2 24764292 ChIP-Seq MC3T3 Mouse	173/2000	0.000877338	0.008692396	0	0	1.318604024	9.281150193	CRTC1;WWC1;ITSN1;TNC;ABCA12;2900026A02RIK;CCDC102A;ENDOU;HHAT;MPRIP;KIF5C;ZMIZ1;CAPN5;TMEM8C;DAG1;PTGFRN;KIF21B;BAHCC1;PTRF;NOMO1;TGM2;PDGFRB;SRRM2;EPHA4;ENTPD3;SCARA5;IGFBP5;RALGAPA2;APLP2;KRT8;PCOLCE;MYO7A;HSPG2;SND1;HNRNPUL2;COL8A2;PADI2;HHIPL1;ATF7;TAGLN2;FLYWCH1;TLN2;NOTCH2;CHRNA1;NOTCH3;IGSF8;VCP;NOTCH1;YTHDC1;ABHD2;AEBP1;IQGAP3;FBLN2;PRPF8;CACNA1H;TTBK2;CACNA1G;PLXNA1;ZBTB7A;PLTP;CPA5;CPA4…
63	ChEA_2016	KDM2B 26808549 Chip-Seq SUP-B15 Human	173/2000	0.000877338	0.008692396	0	0	1.318604024	9.281150193	PRDM8;SLC23A2;APP;CRTC1;CLSTN1;INPPL1;CELSR1;BEST3;SLC8A1;CDH5;HHAT;SLK;MPRIP;ZMIZ1;KIF21B;SBF1;SLC12A7;BAHCC1;RGS9;VPS18;SEMA6C;CPT1A;SFMBT2;APLP2;FIBCD1;SLC30A1;PCOLCE;MYO7A;HSPG2;MAPK8IP3;BCR;CLIP2;GPR161;PARD3;MAP1A;MYADM;TAGLN2;FLYWCH1;WDFY4;VCL;DGKH;NOTCH2;NOTCH1;EPAS1;MFI2;LTBP4;DTX1;AGAP1;SLC1A4;CACNA1C;LTBP3;PRDM11;LARP1;PLXNA2;CAMTA1;PLXNA1;ZC3H18;PLCG1;MYH10;ARSB;NTSR1;TBC1D16;BCL9L;AT…
64	ChEA_2016	PU1 27457419 Chip-Seq LIVER Mouse	173/2000	0.000877338	0.008692396	0	0	1.318604024	9.281150193	MAPKBP1;SLC23A2;PGAP1;TRAF3IP1;HDLBP;HNRNPU;ABCA12;EPRS;PREX1;HHAT;KIF5C;CREB3L1;CWC22;TNR;NEK2;IL12A;KIF21B;PPFIA4;TGM2;TNS1;EPHA4;AQR;CD93;IGFBP5;SFMBT2;FIBCD1;SLC30A1;TMEM131;MYL1;GPD2;GPR161;COL4A3;MADD;PKP1;TAGLN2;ASTN1;NOTCH2;CHRNA1;IGSF8;COPA;NOTCH1;IGSF3;DHX9;SLC1A2;CACNA1B;DPT;AGAP1;CACNA1E;LRRC52;IGSF9;HSD11B1;NEU2;DPP4;KIF3B;STK36;NHLH1;COBLL1;TPR;PLXNA2;CACNA1S;PLCG1;CCDC141;LONRF2;ED…
65	ChEA_2016	SCL 21571218 ChIP-Seq MEGAKARYOCYTES Human	156/1784	0.001009951	0.009854672	0	0	1.331416081	9.183913192	MAPKBP1;ALDH1L1;CLSTN2;IFT172;HR;CELSR1;ABCA13;ETS2;ABRA;MYLK;IGF1R;PREX1;NDST1;GOLGA4;ZMIZ1;CREB3L1;GRAP2;DAG1;SLC12A7;PTRF;RGS9;MAP3K5;TNS1;CUBN;CD93;IGFBP5;AFAP1;MYO7A;RNASE1;MAPK8IP3;BCR;PLA2G15;CLIP2;OBSCN;PRPF6;COL4A2;STIM1;PARD3;CD109;TNIK;IL6ST;PPEF1;EPHA3;ADCYAP1R1;IGSF3;YTHDC1;ABHD2;CABP5;ITPR1;CLEC16A;LTBP3;IQGAP2;AK7;RASGRP3;HSD11B1;ADAMTS15;LOXHD1;DPP6;CPA5;RAB11FIP4;SPTBN1;CPA4;ATP6…
66	ChEA_2016	TET1 21490601 ChIP-Seq MESCs Mouse	172/1994	0.001030237	0.009902578	0	0	1.313881611	9.036833334	PNMT;APP;AQP6;HR;PNMAL2;KLHDC7B;EPRS;CELSR2;SLC8A2;NYNRIN;HHAT;RUSC2;ZMIZ1;CREB3L1;NEK2;KIF21A;NRCAM;PTRF;CHGB;LHCGR;SEMA6A;ANK2;SLC30A1;FBXO10;PLA2G15;DISP2;MTHFD1;COL4A2;HNRNPUL2;SCN8A;GPD2;MADD;KCNQ3;SIK3;PKP1;ADNP;KPNB1;NOTCH2;CUL7;NOTCH1;FLII;CACNA1A;AGAP1;6430548M08RIK;UBR2;FBLN2;NID2;IGSF9;NKX2-1;SAFB2;ARSI;PLTP;NTSR1;DRD5;JAG2;VAT1;MGEA5;JUP;INTS1;ODF2;ABCA3;INSR;LRRN4;IFT122;NFATC2;HPS6;…
67	ChEA_2016	SPI1 23127762 ChIP-Seq K562 Human	125/1389	0.001156941	0.010813609	0	0	1.368800219	9.255794274	CRTC1;CELSR2;MYLK4;IGF1R;GOLGA2;PREX1;GOLGA3;MPRIP;ZMIZ1;CREB3L1;GRAP2;CREB3L2;CWC22;UBAP2L;NRCAM;BAHCC1;TGM3;MAP3K5;TGM2;CDK5RAP2;IK;FBXW8;ENTPD3;SCARA5;SWAP70;FIBCD1;ANK3;HSPG2;SND1;KRT9;BCR;PLA2G15;DOPEY2;EML6;POR;COL4A2;AKAP9;HHIPL1;TNIK;WDFY4;ANKRD17;NOTCH2;MACF1;L3MBTL3;NOTCH1;DHX8;ZC3HAV1;IQGAP2;WDR66;TRPM1;GRIN2A;DPP6;PLXNA2;ZC3H18;PLCG1;RAB11FIP4;ARSB;SPTBN2;BPTF;EDEM3;FER1L5;PTPRN2;FBXO…
68	ChEA_2016	KLF4 18555785 Chip-Seq ESCs Mouse	172/2000	0.00117774	0.010813609	0	0	1.309101358	8.828786489	MAPKBP1;SLC23A2;PGAP1;TRAF3IP1;HDLBP;HNRNPU;ABCA12;EPRS;PREX1;HHAT;KIF5C;TMEM8C;TNR;NEK2;KIF21B;TGM6;MACROD2;PPFIA4;TGM3;TGM2;CHGB;TNS1;EPHA4;CUBN;AQR;CD93;IGFBP5;SFMBT2;RALGAPA2;SLC30A1;SDCBP2;TMEM131;DISP2;PRPF6;MYL1;KIF16B;GPD2;GPR161;COL4A3;PKP1;TAGLN2;ADNP;ASTN1;NOTCH2;IGSF8;COPA;NOTCH1;IGSF3;DHX9;SLC1A2;CACNA1B;DPT;AGAP1;RTF1;CACNA1E;LRRC52;IGSF9;TTBK2;HSD11B1;NEU2;KIF3B;STK36;NHLH1;COBLL1;…
69	ChEA_2016	LXR 22158963 ChIP-Seq LIVER Mouse	172/2000	0.00117774	0.010813609	0	0	1.309101358	8.828786489	SLC23A2;ALDH1L1;WWC1;ITSN1;D130043K22RIK;HDLBP;HNRNPU;ARID4A;SDR9C7;FRY;2900026A02RIK;ETS2;ABRA;NDST1;ZMIZ1;ENPP2;GRB10;TNFRSF8;NEK2;TGM2;CDK5RAP2;TNS1;TECTB;CPT1A;GAS2L3;RALGAPA2;ANGEL1;HNF1B;ANK2;SLC30A1;MAT1A;UPB1;BCR;CLIP2;DOPEY2;AZGP1;POR;GPD2;GPR161;SLCO2A1;SIK3;HHIPL1;SERPING1;IDO2;TOX;TBC1D9B;DHX8;EPAS1;ABHD2;SLC1A2;ITPR1;CACNA1A;NEDD4L;UBR2;IQGAP2;SEL1L3;ADAMTS15;NLN;FAM83F;LARP1;MAN2A1;…
70	ChEA_2016	OLIG2 23332759 ChIP-Seq OLIGODENDROCYTES Mouse	175/2040	0.001192184	0.010813609	0	0	1.305879419	8.791139328	SEMA5A;APP;PGAP1;CLSTN2;GOLIM4;ZBTB20;ARID4A;CBLB;CXCL13;ABCA13;PLB1;ABRA;IGF1R;HERC2;MPRIP;DPYSL5;KIF5C;CDH1;CAPN5;FAM198B;CREB3L2;TNR;NRCAM;PTGFRN;CDK5RAP2;TECTA;TNS1;TECTB;EPHA4;CUBN;AQR;DSCAM;SWAP70;ANGEL1;SLC30A1;PRKCA;ANK3;LEMD3;VWA5B1;SND1;TANC2;DISP2;NEIL3;KIF16B;GPD2;WDFY3;TNIK;IL6ST;TOX;EZR;FREM1;EPHA3;VCL;NOTCH2;ADCYAP1R1;MYCBP2;SLC1A1;CACNA1B;NEDD4L;SLC1A4;AK7;NID2;RASGRP3;ADAMTS15;NL…
71	ChEA_2016	NMYC 18555785 Chip-Seq ESCs Mouse	171/2000	0.001570457	0.014046862	0	0	1.299624519	8.390881291	MAPKBP1;SLC23A2;PGAP1;TRAF3IP1;HDLBP;HNRNPU;ABCA12;EPRS;PREX1;HHAT;CWC22;TNR;NEK2;KIF21B;TGM6;MACROD2;PPFIA4;TGM3;TGM2;CHGB;TNS1;EPHA4;VPS18;CUBN;AQR;CD93;IGFBP5;SFMBT2;RALGAPA2;SLC30A1;TMEM131;MYL1;KIF16B;GPD2;GPR161;COL4A3;PKP1;TAGLN2;TNIK;ASTN1;IGSF8;COPA;NOTCH1;IGSF3;DHX9;SLC1A2;CACNA1B;DPT;AGAP1;RTF1;VTCN1;PRDM11;CACNA1E;LRRC52;IGSF9;TTBK2;HSD11B1;NEU2;DPP4;KIF3B;STK36;NHLH1;COBLL1;TPR;PLXNA…
72	ChEA_2016	EP300 20729851 ChIP-Seq FORBRAIN MIDBRAIN LIMB HEART Mouse	177/2093	0.002097223	0.018501525	0	0	1.283866225	7.917784521	PRDM8;SLC23A2;HHIP;ITSN1;INPPL1;ZBTB20;ARID4A;ACTG2;PLB1;SLC8A1;IGF1R;CNDP2;NDST1;SLK;CAPN5;GRB10;KIF21A;NRCAM;MACROD2;BAHCC1;PTRF;SLC12A8;TGM2;TNS1;KCNH2;PDGFRB;EPHA4;CPT1A;GAS2L3;UNC13A;SEMA6A;ZFP334;KRT8;CACNA2D2;PRKCA;DICER1;ANK3;POU3F1;UPB1;HSPG2;MYL4;BCR;WDR81;SLCO2A1;AKAP9;SPARCL1;TAGLN2;TOX;WDFY4;EPHA3;CHRNA1;IGSF8;L3MBTL3;ADCYAP1R1;NOTCH1;TNKS;ANKRD11;GLIS3;FBXO47;SLC1A2;NEDD4L;IQGAP2;FB…
73	ChEA_2016	NR3C1 23031785 ChIP-Seq PC12 Mouse	86/918	0.002225969	0.019371947	0	0	1.422093447	8.685525239	BCAR3;RERE;SEMA5A;TRIM72;MYOM1;KCNK9;MYT1L;RASGRF1;ZBTB20;PCSK9;CHD2;ABCA13;BEST3;EEA1;PREX1;SIPA1L1;TDO2;CAPN5;CREB3L2;GRB10;ANKRD1;PLCE1;TNR;CAR12;CHGB;CDK5RAP2;KCNH2;SCARA5;TNNC1;SWAP70;ITGA1;KRT8;LEMD3;SPTB;ADRA2B;SND1;DISP2;DNM3;RCN1;POR;NAV3;MAP1B;SPECC1L;KCNQ3;IL6ST;SLC29A3;KRT80;DHX8;EPAS1;MYCBP2;TYRP1;DPT;FOXK1;SLC1A4;UACA;DPP4;NLN;BAG3;PODXL;MAN2A1;PCNX;PLXNA2;CTNNA1;SCN7A;SLIT3;MYH11;S…
74	ChEA_2016	TP63 22573176 ChIP-Seq HFKS Human	334/4229	0.002353582	0.020209427	0	0	1.208391079	7.312961345	SLC23A2;PGAP1;TRAF3IP1;HHIP;CCDC102A;MYLK;C4B;NYNRIN;GOLGA4;CREB3L1;CREB3L2;LONP1;PTGFRN;SLC12A8;TNS1;CPT1A;UNC13A;KRT8;CACNA2D2;AFAP1;HNF1B;PRKCA;SND1;KRT9;NISCH;DOPEY2;SFRP1;POR;PRR19;GPR161;SIK3;ATF7;TAGLN2;FLYWCH1;TLN2;CCDC81;EZR;EPHA3;FREM2;IGSF8;L3MBTL3;POM121;DHX8;IGSF3;PADI6;EPAS1;FLII;NEDD4L;PRDM11;TTBK1;IGSF9;TTBK2;WDR66;ADAMTS15;FXR2;SCFD2;ARSI;PLCG1;ZBTB7A;RAB11FIP4;NTSR1;RAB11FIP5;AT…
75	ChEA_2016	NUCKS1 24931609 ChIP-Seq HEPATOCYTES Mouse	59/588	0.002394222	0.020287878	0	0	1.528653262	9.224959435	TRRAP;CRTC1;ITSN1;CBLB;AP2A1;ZMIZ1;EP300;LBP;ERC1;MAP3K4;JAK1;MAP3K5;DSP;KSR1;ITGA1;CAD;KRT8;PAWR;PRKCA;IL17RD;MAPK8IP3;DNM1;VAV2;TGFBR3;MMP14;SLTM;PARD3;NCL;IL6ST;MET;DOCK1;KPNB1;VCL;NEDD4L;HTT;MLLT4;EGFR;HSP90B1;LRIG1;DVL3;STAT6;PLCG1;MEF2D;EIF4B;JUP;INSR;STAT3;GBF1;FN1;MTOR;SMARCA4;SKI;CYLD;PFKL;APC;PVRL2;BCAR1;EIF4G1;TJP2
76	ChEA_2016	GATA2 21571218 ChIP-Seq MEGAKARYOCYTES Human	101/1111	0.002480351	0.020744751	0	0	1.37801252	8.267186752	PNMT;MYT1L;ZBTB20;HR;KNDC1;PHRF1;PLB1;SLC8A1;IGF1R;SLC8A2;GOLGA3;ZMIZ1;IYD;BSN;BAHCC1;MAP3K5;SEMA6A;CACNA2D2;AFAP1;RNASE1;CLIP3;GPRIN2;EML6;OBSCN;PRPF6;GPRIN1;MAP1A;PKP1;TOX;MAD1L1;IGSF3;MFI2;ITPR1;CACNA1C;AK7;FBLN2;CACNA1H;CACNA1G;DPP6;FAM83F;PLXNA1;ZBTB7A;PLTP;LONRF2;BPTF;PTPRN2;DHCR24;PARVB;IGF2R;PM20D1;CYLD;MAN2B2;WNK2;GOLGB1;DCHS1;TECPR1;ADAR;CHD3;HK1;SGSH;MYO18A;HYDIN;NOS1;KDM6B;KSR1;MAMDC2…
77	ChEA_2016	TCF4 18268006 ChIP-ChIP LS174T Human	49/470	0.002527147	0.020865163	0	0	1.592699087	9.525398491	RERE;NRP2;PGAP1;CLSTN1;TFCP2L1;ABCA12;SIPA1L2;PLB1;DPYSL5;TNR;NEK2;CNGA3;KIF21B;LRRFIP1;TNS1;EPHA4;SMARCC1;PROX1;IL17RD;ARID1A;DNM3;TGFBR3;CDCP1;MYO3B;ALS2;GPD2;COL4A3;PKP1;COL6A3;TAGLN2;EPAS1;SATB2;DPT;SEMA3F;ATP1A1;RASGRP3;NEU2;DPP4;RPS6KC1;PLXNA2;SCN7A;SRGAP3;SPTBN1;GPR55;NEB;GCG;AGT;CPS1;PCNXL2
78	ChEA_2016	KLF4 19829295 ChIP-Seq ESCs Human	169/2000	0.002736821	0.022031412	0	0	1.280747999	7.557640319	SLC23A2;TRRAP;MPL;PKD2L1;MYLK4;PREX1;CDH5;KIF5C;ZMIZ1;SCN11A;IYD;CREB3L1;GRAP2;GRB10;TNFRSF8;TNR;RGS9;TGM2;CDK5RAP2;KCNH2;UNC13A;KDM2A;CD93;SFMBT2;SWAP70;KRT8;CACNA2D2;HNF1B;SLC30A1;POU3F1;VWA5B1;MAPK8IP3;BCR;COL4A2;SCN8A;GPR161;MAP1B;COL4A3;SIK3;HHIPL1;ADNP;TLN2;IL6ST;WDFY4;FREM1;DGKH;NOTCH3;L3MBTL3;DNMT1;NOTCH1;EPAS1;MFI2;SLC1A2;UBR2;VTCN1;LTBP3;PRDM11;APCDD1;CACNA1H;TTBK2;HSD11B1;NLN;PDCD11;BA…
79	ChEA_2016	UBF1/2 26484160 Chip-Seq HMEC-DERIVED Human	169/2000	0.002736821	0.022031412	0	0	1.280747999	7.557640319	PNMT;PGAP1;IFITM2;CLSTN1;PNMAL2;PHRF1;CELSR2;IGF1R;AS3MT;HHAT;SLK;FAM198B;NEK2;PTGFRN;TGM6;NOM1;CPT1A;UNC13A;SEMA6A;KDM2A;IGFBP5;FIBCD1;LMTK3;UBE4B;POU3F1;LEMD3;HSPG2;SDCBP2;VWA5B1;ALDH3A1;SFRP1;OBSCN;SFRP5;PARD3;MADD;PADI2;NOTCH2;L3MBTL3;VCP;PADI6;MYCBP2;UBR4;NEDD4L;VTCN1;LTBP3;IGSF9;NEU2;BAG3;NKX2-1;CAMTA1;SRGAP3;PLTP;PDZD7;BCL9L;STRA6;JAG2;EDEM3;MGEA5;SLC14A2;ANKRD26;ACE;TNK2;DNAH14;FN1;HPS6;D…
80	ChEA_2016	CRX 20693478 ChIP-Seq ADULT RETINA Mouse	65/668	0.003099807	0.024645377	0	0	1.478111724	8.538187497	RERE;APP;KDM5C;MEGF10;ADAR;HIF3A;PTPN23;THUMPD1;CELSR3;HK2;LMNB1;NDST1;HHAT;SCRN1;DAG1;WDR6;NOMO1;KDM6B;SEMA6C;IK;SMARCC1;SEMA6A;UBE4B;LEMD3;SMC1A;SEZ6L;SYN3;NEIL3;ANKFN1;SLC9A7;PPEF1;IGSF8;DCTN1;SEMA3B;SLC1A4;SEMA3F;JAKMIP1;IQGAP3;FSTL4;LRRC52;EHBP1;IGSF9;ADD2;FXR2;POLR2A;LMNA;PLXNA2;CTNNA1;SPOCK1;ASCC2;PCDH1;DIAP1;SRGAP1;HSPA9;KCNJ10;MYO10;WFS1;IRF2BP1;MTOR;IRGQ;SMTN;APC;AAK1;ANP32E;CSPG4
81	ChEA_2016	ZFX 18555785 Chip-Seq ESCs Mouse	168/2000	0.003576711	0.027421455	0	0	1.271348159	7.161900182	MAPKBP1;SLC23A2;PGAP1;TRAF3IP1;HDLBP;HNRNPU;ABCA12;EPRS;PREX1;HHAT;CWC22;CEP250;TNR;NEK2;PTGFRN;KIF21B;TGM6;PPFIA4;TGM3;TGM2;CHGB;TNS1;EPHA4;CUBN;AQR;CD93;IGFBP5;SFMBT2;RALGAPA2;SLC30A1;SDCBP2;TMEM131;MYL1;KIF16B;GPD2;GPR161;COL4A3;MADD;PKP1;TAGLN2;ADNP;ASTN1;IGSF8;COPA;NOTCH1;DHX9;SLC1A2;DPT;AGAP1;RTF1;VTCN1;PRDM11;CACNA1E;LRRC52;IGSF9;TTBK2;HSD11B1;NEU2;DPP4;STK36;NHLH1;COBLL1;TPR;PLXNA2;CACNA1…
82	ChEA_2016	GATA1 19941827 ChIP-Seq MEL86 Mouse	168/2000	0.003576711	0.027421455	0	0	1.271348159	7.161900182	PGAP1;ATP8A1;ITSN1;CLSTN1;AQP6;EPRS;CELSR2;MYLK3;ETS2;MYLK;5031414D18RIK;TMEM144;NDST1;ENDOU;AS3MT;HMGN5;ZMIZ1;IYD;CREB3L1;GRB10;PTGFRN;TGM6;SLC12A7;PPFIA4;TECTA;DYNC2H1;SRRM2;SZT2;CISH;APLP2;HFE2;ANK3;POU3F1;TMEM130;MYL4;SFRP1;COL4A2;MYL1;GPRIN1;PARD3;PKP1;SERPING1;CCDC81;EZR;FREM1;DGKH;CUL9;NOTCH2;DNMT1;PADI6;DHX9;ANKRD11;SLC1A2;CLEC16A;LTBP4;NEDD4L;UBR2;VTCN1;IQGAP2;PIK3R6;TTBK2;NLN;LARP1;PDZD…
83	ChEA_2016	EBF1 22473956 ChIP-Seq LYMPHODE Mouse	168/2000	0.003576711	0.027421455	0	0	1.271348159	7.161900182	SLC23A2;PGAP1;TRAF3IP1;HDLBP;HNRNPU;ABCA12;EPRS;PREX1;HHAT;KIF5C;CWC22;CEP250;TNR;NEK2;KIF21B;PPFIA4;TGM3;CHGB;TNS1;EPHA4;CUBN;AQR;IGFBP5;SFMBT2;SLC30A1;TMEM131;MYL1;KIF16B;GPD2;GPR161;NCL;COL4A3;PKP1;TAGLN2;ADNP;ASTN1;NOTCH2;CHRNA1;IGSF8;NOTCH1;IGSF3;DHX9;SLC1A2;CACNA1B;DPT;AGAP1;PRDM11;CACNA1E;LRRC52;4932438A13RIK;TTBK2;HSD11B1;NEU2;DPP4;KIF3B;STK36;NHLH1;COBLL1;TPR;PLXNA2;CACNA1S;LONRF2;ZFP462…
84	ChEA_2016	PPARG 20176806 ChIP-Seq 3T3-L1 Mouse	153/1807	0.004018521	0.03044621	0	0	1.280178459	7.062541314	APP;ALDH1L1;PGAP1;CLSTN3;ZBTB20;PKD2L1;CBLB;PLB1;SLC8A1;MYLK4;5031414D18RIK;CDH5;MPRIP;KIF5C;ZMIZ1;FAM198B;ENPP2;GRB10;DAG1;MAP3K9;BAHCC1;PTRF;SLC12A8;CHGB;CDK5RAP2;TNS1;CPT1A;CHRNB3;CD93;RALGAPA2;APLP2;KRT8;AFAP1;ANK3;TMEM130;EML6;AZGP1;EMCN;COL4A2;STIM1;SLC9A7;KIF16B;GPD2;PARD3;MADD;SLCO2A1;SIK3;NOTCH2;TNKS;GLIS3;ITPR1;DPT;LTBP3;PRDM11;4932438A13RIK;GLG1;ADAMTS15;ALDH3B2;FAM83F;LARP1;PDZD2;COBL…
85	ChEA_2016	PRDM16 22522345 ChIP-ChIP PALATE MESENCHYMAL Mouse	17/122	0.004242284	0.031767799	0	0	2.201048878	12.02356745	UPF2;SLC30A8;TXNRD3;LTBP4;C130074G19RIK;TRAPPC9;HSP90B1;ADAMTSL1;DPP6;NCL;CREB3L2;CWC22;KDR;PGM5;MAD1L1;AHDC1;NEK11
86	ChEA_2016	TP53 18474530 ChIP-ChIP U2OS Human	77/827	0.004306553	0.031878395	0	0	1.409182796	7.676688676	CLIC6;PTPRU;NRP2;KCNK9;WWC1;GOLIM4;PTPRM;PCSK9;CCDC129;FRY;CHD2;ABCA12;TSPAN11;ABCA13;PLB1;ABRA;C4B;ADAMTSL1;HHAT;KYNU;CLDN23;GSG1;TNR;PTGFRN;DLGAP2;SLC12A7;SPTAN1;EPHA4;NOM1;SEMA6A;IGFBP5;SFMBT2;MAMDC2;SLC30A1;ANK3;TANC2;ACTA2;DNM3;ALDH3A1;EVC;MYO3B;IL1B;CD109;NOS1AP;KCNQ3;COL6A3;EPHA3;MAD1L1;ANKRD17;KRT80;NOTCH1;LAMA2;EPAS1;DNAH5;AKAP6;CACNA1C;THBS2;THSD4;LOXHD1;COBLL1;PCNX;PLXNA2;IGFBP7;ASCC3;…
87	ChEA_2016	BACH1 22875853 ChIP-PCR HELA AND SCP4 Human	118/1352	0.004377923	0.032038433	0	0	1.318488709	7.160950796	ALDH1L1;PGAP1;ATP8A1;PKD2L1;ABCA12;ETS2;AMOT;KIF5C;CDH1;KHSRP;KDR;TNFRSF8;IL12A;PTRF;TGM3;MAP3K5;HERC6;TGM2;TNS1;CISH;PRKCA;MYO7A;ANK3;MAPK8IP3;MYL4;BCR;NISCH;SFRP1;EMCN;IL23A;SLCO2A1;AKAP9;COL8A2;IL6ST;EPHA3;ANKRD17;CHRNA1;SPTBN4;VCP;POM121;EPAS1;DHX9;SEL1L;CACNA1C;LTBP3;NID2;HSD11B1;SEC14L3;MAN2A1;GPR116;PCDHA9;IMPG1;ACE;MYO5A;HSPA12A;DNAJC16;SMARCA4;BFSP2;NF1;TGFBI;DDR1;CLIC5;RBM25;FLT1;DPYS;C…
88	ChEA_2016	GF1 26923725 Chip-Seq HPCs Mouse	124/1432	0.004571633	0.032858457	0	0	1.307803648	7.046295298	SLC23A2;ALDH1L1;WWC1;ITSN1;TNC;ETS2;C4B;CDH5;GOLGA4;HMGN5;CREB3L1;GRAP2;FAM198B;LONP1;TNFRSF8;IL12A;UBAP2L;SLC12A7;TNS1;EPHA4;SFMBT2;ANK2;PRKCA;TANC2;TMEM131;NEIL3;MYL1;CD109;SLCO2A1;ERG;TTLL12;MAD1L1;NOTCH2;EPAS1;TNKS;CLEC16A;6430548M08RIK;SLC1A4;IQGAP3;CACNA1E;HSP90B1;TTBK2;CACNA1G;FAM83H;LARP1;PODXL;PLCG1;CLCA6;ATP6V0A1;EDEM3;PTPRN2;FAM160A1;ARHGAP31;COL5A1;NF1;PLXNB1;EIF4G3;SLC26A3;NES;DDR1;F…
89	ChEA_2016	CTCF 18555785 Chip-Seq ESCs Mouse	167/2000	0.004643043	0.032858457	0	0	1.261973824	6.779809669	MAPKBP1;SLC23A2;PGAP1;TRAF3IP1;HDLBP;HNRNPU;ABCA12;EPRS;PREX1;HHAT;KIF5C;CEP250;TNR;NEK2;KIF21B;TGM6;MACROD2;PPFIA4;TGM3;TGM2;CHGB;TNS1;EPHA4;VPS18;CUBN;SEMA6C;AQR;IGFBP5;SFMBT2;RALGAPA2;FIBCD1;SLC30A1;TMEM131;MYL1;KIF16B;GPR161;COL4A3;PKP1;TAGLN2;TNIK;SNRNP200;ASTN1;CHRNA1;IGSF8;COPA;NOTCH1;DHX9;SLC1A2;DPT;AGAP1;RTF1;VTCN1;CACNA1E;LRRC52;IGSF9;TTBK2;HSD11B1;NEU2;KIF3B;STK36;NHLH1;TPR;PLXNA2;CACN…
90	ChEA_2016	KDM2B 26808549 Chip-Seq K562 Human	167/2000	0.004643043	0.032858457	0	0	1.261973824	6.779809669	SLC23A2;CRTC1;CLSTN1;INPPL1;HNRNPU;KNDC1;CELSR2;IGF1R;SLC8A2;DPYSL5;ZMIZ1;CREB3L1;GRB10;KIF21B;SLC12A7;BAHCC1;KCNH2;SEMA6C;NOM1;CPT1A;SFMBT2;APLP2;FIBCD1;LMTK3;HNF1B;SLC30A1;PCOLCE;PRKCA;POU3F1;HSPG2;TANC2;SHISA7;BCR;DOPEY2;OBSCN;HNRNPUL2;SCN8A;GPD2;MAP1A;TAGLN2;FLYWCH1;TTLL12;WDFY4;VCL;DGKH;NOTCH3;L3MBTL3;EPAS1;MFI2;ITPR1;CLEC16A;LTBP4;SLC1A4;ZC3HAV1;PRDM11;IQGAP3;CACNA1H;CACNA1G;FAM83H;LARP1;CA…
91	ChEA_2016	CREB1 20920259 ChIP-Seq GC1-SPG Mouse	245/3057	0.005036738	0.035257167	0	0	1.214624712	6.42657521	TRRAP;IFT172;ITSN1;HNRNPU;GCC1;THUMPD1;EPRS;SMC3;PREX1;HERC2;DPYSL5;ZMIZ1;CREB3L1;CREB3L2;LONP1;KIF21B;CHGB;SRRM2;EPHA4;VPS18;SMARCC1;CPT1A;UNC13A;AFAP1;HSPG2;SND1;BCR;AKAP9;ATF7;H2-D1;POM121;TBC1D9B;COL13A1;DHX8;MFI2;PIK3R4;AGAP1;6430548M08RIK;IQGAP2;HTATSF1;EVPL;TTBK2;FXR2;PDCD11;SCFD2;ZBTB7A;RAB11FIP4;RAB11FIP5;ZRANB3;JUP;FN1;PARVB;L1CAM;SETX;HNRNPM;SMTN;EHD4;OGDH;ANP32E;HYOU1;CORO7;FBXL7;AARS…
92	ChEA_2016	EZH2 22144423 ChIP-Seq EOC Human	Aug-40	0.005295711	0.036671374	0	0	3.389679066	17.76482686	GABBR2;DNAH8;CACNA1B;GRIK3;CAMTA1;SLIT3;GPR133;SDK2
93	ChEA_2016	FOXO1 25302145 ChIP-Seq T-LYMPHOCYTE Mouse	166/2000	0.005986885	0.041016529	0	0	1.252624917	6.411164923	ZFP687;NUP107;ATP8A1;CLSTN3;HNRNPU;CBLB;PHRF1;SMC3;CELSR3;ETS2;5031414D18RIK;PREX1;ZMIZ1;KHSRP;GRAP2;SBF1;SLC12A7;MAP3K5;TGM2;TNS1;VPS18;AQR;HFE2;VWA5B1;HCFC1;BCR;EMCN;STIM1;MYL1;HNRNPUL2;KIF16B;SCN8A;SIK3;ADNP;IL6ST;TOX;EZR;H2-D1;DGKH;NOTCH2;DNMT1;YTHDC1;ANKRD11;DPT;DTX1;LTBP3;IQGAP2;4932438A13RIK;TRPM1;FAM83F;FXR2;KCNMB1;COBLL1;SEC31A;BPTF;MGEA5;WFS1;RCC2;SEC16A;TNK2;INSR;MICAL3;MSN;SMARCA1;IGF…
94	ChEA_2016	SUZ12 18692474 ChIP-Seq MEFs Mouse	100/1135	0.006453944	0.043750944	0	0	1.32848353	6.699627348	APP;CLSTN2;HHIP;HR;DPYSL5;KDR;GRB10;TNFRSF8;PTRF;MAP3K5;CHGB;EPHA4;SEMA6A;IGFBP5;DSCAM;PRKCA;POU3F1;SFRP1;COL4A2;SFRP5;SLCO2A1;PKP1;EPHA3;ADCYAP1R1;COL13A1;EPAS1;SLC1A1;SLC1A2;DTX1;CACNA1C;AEBP1;CACNA1E;CACNA1G;DPP4;GRIN2A;DPP6;PODXL;PLXNA2;ARSB;NTSR1;DRD5;KL;ACE;NFATC2;GRIN2B;SMARCA2;IGF2R;PTPRE;TGFBI;NES;CDKN1C;ACVRL1;PTPRU;NRP2;FLT1;FLT4;RASGRF1;MAST1;GRIK3;PTPRM;TSPAN11;ADAMTS1;KIF1A;NOS1;CGN…
95	ChEA_2016	SMAD4 21741376 ChIP-Seq HESCs Human	220/2738	0.007088246	0.047550319	0	0	1.213920686	6.008078668	SLC23A2;PGAP1;SLC4A1AP;XYLT2;CLDN2;ABCA12;SMC3;ABRA;PREX1;RUSC2;ZMIZ1;SLC12A8;EPHA4;CUBN;SFMBT2;AFAP1;HNF1B;ANK2;UPB1;BCR;DOPEY2;SFRP1;SFRP5;GPR161;PARD3;TAGLN2;ALPK2;TLN2;IDO2;CCDC81;FREM1;FREM2;DHX8;NEDD4L;IQGAP2;HTATSF1;PIK3R6;KCNMB1;NKX2-1;RAB11FIP4;ARSB;JAG2;INSR;FN1;MICAL3;IRF2BP1;NFATC2;PARVB;GRIN2B;CP;FER1L6;HNRNPM;HNRNPD;PTPRU;MYOM1;NRP2;GRIK3;PTPRM;FMN2;SIPA1L2;ABCC12;ROBO1;EEA1;DMBX1;A…
96	ChEA_2016	EBF1 22473956 ChIP-Seq BONE MARROW Mouse	165/2000	0.007667914	0.049333833	0	0	1.243301357	6.055761264	SLC23A2;PGAP1;TRRAP;TRAF3IP1;TNC;HDLBP;HNRNPU;ABCA12;EPRS;PREX1;HHAT;KIF5C;CREB3L1;FAM198B;CWC22;TNR;NEK2;IL12A;KIF21B;MACROD2;PPFIA4;TGM3;CHGB;TNS1;EPHA4;CUBN;AQR;CD93;IGFBP5;SFMBT2;RALGAPA2;ANK2;SLC30A1;TMEM131;EMCN;MYL1;KIF16B;GPD2;GPR161;COL4A3;PKP1;TNIK;ADNP;TOX;FREM2;ASTN1;NOTCH2;IGSF8;NOTCH1;DHX9;SLC1A2;CACNA1B;DPT;AGAP1;PRDM11;CACNA1E;LRRC52;4932438A13RIK;TTBK2;HSD11B1;NEU2;DPP4;STK36;COB…
97	ChEA_2016	ELF3 26769127 Chip-Seq PDAC-Cell line Human	165/2000	0.007667914	0.049333833	0	0	1.243301357	6.055761264	APP;PGAP1;CLSTN1;INPPL1;HNRNPU;KNDC1;EPRS;IGF1R;HHAT;SLK;MPRIP;CREB3L1;PTGFRN;KIF21B;MAP3K5;EPHA4;CPT1A;KDM2A;SWAP70;APLP2;KRT8;SLC30A1;PRKCA;UBE4B;ANK3;HSPG2;VWA5B1;DOPEY2;WDR81;COL4A2;HNRNPUL2;KIF16B;PARD3;SIK3;MYADM;PKP1;ATF7;TAGLN2;EZR;VCL;IGSF8;COL13A1;MFI2;MYCBP2;UBR4;RASAL1;VTCN1;LTBP3;NID2;HSD11B1;ADAMTS15;FAM83F;PDCD11;TPR;PLXNA2;CAMTA1;DVL3;CACNA1S;LONRF2;CPA4;BCL9L;ATP6V0A1;EDEM3;MGEA5…
98	ChEA_2016	RING1B 27294783 Chip-Seq ESCs Mouse	165/2000	0.007667914	0.049333833	0	0	1.243301357	6.055761264	PRDM8;PNMT;APP;PGAP1;TNC;HR;CELSR1;CCDC102A;CELSR3;DPYSL5;KIF5C;ZMIZ1;GRAP2;FAM198B;GRB10;KIF21A;NRCAM;MAP3K9;BAHCC1;PTRF;MAP3K5;TNS1;EPHA4;SEMA6C;SEMA6A;KDM2A;IGFBP5;SFMBT2;KRT8;HNF1B;POU3F1;UPB1;TANC2;SHISA7;BCR;ALDH3A1;EML6;OBSCN;KIF16B;SCN8A;SPARCL1;PKP1;HHIPL1;TNIK;ERG;IDO2;IL6ST;KPNB1;FREM2;CUL9;NOTCH3;MACF1;IGSF8;L3MBTL3;COL13A1;EPAS1;MFI2;LTBP4;DTX1;IQGAP2;CACNA1E;NID2;CACNA1H;IGSF9;GRIN2…
99	ChEA_2016	ZFP281 27345836 Chip-Seq ESCs Mouse	165/2000	0.007667914	0.049333833	0	0	1.243301357	6.055761264	ZFP687;PGAP1;MYT1L;HNRNPU;OGDHL;NYNRIN;DPYSL5;ZMIZ1;ENPP2;GRB10;KIF21B;BAHCC1;TGM2;EPHA4;UNC13A;KDM2A;IGFBP5;PRKCA;DICER1;ANK3;HSPG2;TANC2;BCR;OBSCN;MTHFD1;SCN8A;TAGLN2;WDFY3;TNIK;ADNP;PRR12;KPNB1;ASTN1;DGKH;CUL9;NOTCH2;MACF1;IGSF8;L3MBTL3;TBC1D9B;COL13A1;IGSF3;EPAS1;DHX9;GLIS3;PIK3R4;CACNA1A;DTX1;AGAP1;LTBP3;IGSF9;CACNA1I;PODXL;TPR;SRGAP3;CCDC141;SULT5A1;ZBTB7A;PLTP;MYH10;RAB11FIP4;ZFP462;BCL9L;…
100	ChEA_2016	PPARD 23176727 ChIP-Seq KERATINOCYTES Mouse	23/194	0.007737138	0.049333833	0	0	1.83007297	8.897308544	PTPRU;MSLNL;ITPR1;SHROOM3;PRKCA;GPR50;PCOLCE;AEBP1;THBS2;SDCBP2;CACNA1G;COL1A1;CLIP3;CEACAM1;DPY19L3;PLAGL1;GRB10;PLIN2;KIF21B;TLN2;TGFBI;HMGCS2;PLTP
101	ChEA_2016	CEBPB 26923725 Chip-Seq MESODERM Mouse	95/1079	0.007961461	0.050266479	0	0	1.326136407	6.409406565	SLC23A2;KCNK9;NCAPG2;RASGRF1;GRIK3;CHD6;SIPA1L2;TSPAN11;PHEX;SLC8A1;MYLK4;TTC28;AKAP12;FHAD1;NHSL2;CDH1;CLDN23;DAG1;NRCAM;NOS1;BSN;DLGAP2;JAK1;CDK5RAP2;NOM1;SLC30A8;UNC13A;DST;COL25A1;APLP2;RBM19;CACNA2D2;ARHGEF18;SHROOM3;SEZ6L;SND1;MC3R;CLIP2;SFRP1;OLFR877;COL4A2;MYL1;ZFP84;IL1B;CD109;OAS3;KCNQ3;MCM3;ALPK2;TTLL12;ZP2;DOCK1;MAD1L1;NOTCH3;SF3B2;COL13A1;MFI2;ANKRD11;GLIS3;SLC1A4;AKAP6;SLC7A1;FSTL4;…
102	ChEA_2016	SUZ12 18692474 ChIP-Seq MESCs Mouse	158/1909	0.008049959	0.050331784	0	0	1.246724114	6.011813697	PRDM8;APP;CLSTN2;HHIP;HR;5031414D18RIK;HHAT;DPYSL5;KDR;GRB10;TNFRSF8;NRCAM;CAR12;PTRF;MAP3K5;CHGB;D930020B18RIK;EPHA4;SEMA6A;IGFBP5;DSCAM;SFMBT2;FIBCD1;PRKCA;POU3F1;SFRP1;COL4A2;SFRP5;CD109;SLCO2A1;PKP1;TOX;EPHA3;ADCYAP1R1;COL13A1;EPAS1;SLC1A1;GLIS3;SLC1A2;DTX1;ZC3HAV1;CACNA1C;AEBP1;CACNA1E;CACNA1G;DPP4;ADAMTS15;CACNA1I;GRIN2A;DPP6;PODXL;COBLL1;PLXNA2;ARSI;ARSB;NTSR1;DRD5;KL;ACE;D430041D05RIK;NFA…
103	ChEA_2016	GBX2 23144817 ChIP-Seq PC3 Human	31/286	0.008390619	0.051957292	0	0	1.656327457	7.918306992	NOTCH2;CLSTN2;KCNK9;LAMA2;GRIK3;UBR4;MYLK;ROBO1;HHAT;PDE11A;SCFD2;RPS6KC1;PCNX;SLIT3;MACROD2;SRGAP3;SFMBT2;NEB;ANK3;FER1L6;AGT;COLQ;DNM3;NELL2;AGBL1;TBC1D5;PARD3;LRRC9;ADNP;FREM2;VCL
104	ChEA_2016	SOX9 25088423 ChIP-ChIP EMBRYONIC GONADS Mouse	157/1903	0.009217948	0.056536749	0	0	1.24173233	5.819506213	PNMT;ZFP687;CRTC1;CLSTN3;WWC1;AQP6;2900026A02RIK;CCDC102A;CELSR2;SLC8A2;RUSC2;ZMIZ1;CAPN5;KDR;LONP1;PTGFRN;KIF21B;BAHCC1;KCNH2;PDGFRB;EPHA4;IK;SMARCC1;UNC13A;SEMA6A;IGFBP5;SLC30A1;PCOLCE;DICER1;MYO7A;POU3F1;MAPK8IP3;SND1;HCFC1;MYL4;NISCH;STIM1;NCL;COL4A3;MYADM;PKP1;SERPING1;ATF7;TAGLN2;VCL;ADCYAP1R1;DNMT1;COL13A1;PADI6;DHX9;IGSF1;DPT;6430548M08RIK;RASAL1;CACNA1C;LTBP3;FBLN2;GRIN2A;DPP6;FXR2;BAG3;…
105	ChEA_2016	PRDM14 21183938 ChIP-Seq MESCs Mouse	160/1944	0.009356153	0.056597064	0	0	1.238757049	5.7871274	SLC23A2;WWC1;ITSN1;OGDHL;ARHGAP36;ABRA;GOLGA4;ZMIZ1;CDH1;KDR;GRB10;SLC12A7;CDK5RAP2;PDGFRB;EPHA4;CUBN;CISH;SLC30A1;UBE4B;HSPG2;SDCBP2;TMEM131;GPD2;PARD3;CD109;SLCO2A1;SIK3;SPARCL1;HHIPL1;TAGLN2;WDFY3;IL6ST;FREM2;IDO1;NOTCH3;MACF1;NOTCH1;COL13A1;EPAS1;ABHD2;GLIS3;CACNA1B;NEDD4L;SLC1A4;AK7;TTBK1;PODXL;MAN2A1;CCDC141;MORC1;PLTP;MYH10;LONRF2;BCL9L;ATP6V0A1;STRA6;SLC37A1;JUP;RCC2;TNK2;FN1;ZBTB12;PARVB…
106	ChEA_2016	OLIG2 26023283 ChIP-Seq AINV15 Mouse	164/2000	0.009755084	0.056597064	0	0	1.234003066	5.713393089	PRDM8;IFITM2;ATP8A1;MYT1L;HHIP;WWC1;HDLBP;ARID4A;PNMAL2;CELSR2;ACTG2;DPYSL5;KIF5C;TMEM8C;KIF21A;MAP3K9;BAHCC1;SLC12A8;CHGB;TECTA;KRT8;ANK2;HSPG2;SHISA7;KIF16B;SFRP5;GPD2;SPARCL1;SERPING1;ADNP;WDFY4;GPLD1;DGKH;CHRNA1;MACF1;IGSF8;L3MBTL3;D630045J12RIK;NOTCH1;ANKRD11;SLC1A1;CACNA1A;LPO;IQGAP2;IGSF9;HSP90B1;CACNA1G;PLXNA2;ARSI;MYH14;SRGAP3;SRGAP1;CPA5;RAB11FIP4;NTSR1;ATP6V0A1;JAG2;ZFHX2;SLC37A1;WFS1;…
107	ChEA_2016	SMAD4 21741376 ChIP-Seq EPCs Human	164/2000	0.009755084	0.056597064	0	0	1.234003066	5.713393089	APP;ALDH1L1;FRY;ABCA12;BEST3;TMEM144;TDO2;MPRIP;RUSC2;PLCE1;MAP3K9;SCAPER;TECTA;EPHA4;CUBN;CHRNB3;SCARA5;CD93;AFAP1;SLC30A1;MYO7A;VWA5B1;TANC2;TMEM131;ALDH3A1;SFRP1;EMCN;SFRP5;PARD3;PKP1;ADNP;TLN2;KPNB1;DGKH;DHX9;ABHD2;SLC1A1;CLEC16A;RASAL1;IQGAP2;CACNA1E;FBLN2;GLG1;TRPM1;BAG3;MAN2A1;PLXNA1;SRGAP3;SRGAP1;ARSB;SEC31A;DRD5;EDEM3;DNAH10;DNAH14;ABHD12B;FAM160A2;ARHGAP31;NF1;ANP32E;ESAM;PCNXL2;EIF4G3;…
108	ChEA_2016	SOX3 22085726 ChIP-Seq NPCs Mouse	164/2000	0.009755084	0.056597064	0	0	1.234003066	5.713393089	NUP107;KLHL38;XYLT2;TNC;KLHDC7B;CXCL13;CELSR1;2900026A02RIK;NDST1;ENDOU;SLK;TMEM8C;GRB10;SLC12A7;BAHCC1;PTRF;RGS9;CHGB;CDK5RAP2;IQCF5;NOM1;SEMA6A;FBXW8;ACTN3;SFMBT2;RALGAPA2;LMTK3;SLC30A1;PRKCA;HSPG2;RNASE1;RNF40;HCFC1;BCR;POR;PRPF6;SLC9A7;IL23A;SIK3;PKP1;L3MBTL3;CUL7;YTHDC1;ANKRD11;SLC1A1;CLEC16A;LTBP4;CACNA1A;SLC1A4;ZC3HAV1;IQGAP3;TTBK2;SEL1L3;ADAMTS15;FXR2;MAN2A1;SAFB2;ARSI;DVL3;CACNA1S;ZBTB7A…
109	ChEA_2016	P300 27058665 Chip-Seq ZR-75-30cells Human	164/2000	0.009755084	0.056597064	0	0	1.234003066	5.713393089	PNMT;IFITM2;ATP8A1;HHIP;CLSTN1;INPPL1;PHRF1;EPRS;IGF1R;PREX1;HHAT;SLK;MPRIP;ZMIZ1;LONP1;KIF21A;UBAP2L;PTGFRN;KIF21B;SEMA6C;CPT1A;UNC13A;SEMA6A;APLP2;KRT8;AFAP1;UBE4B;ANK3;POU3F1;HSPG2;BCR;HNRNPUL2;GPRIN1;SCN8A;GPR161;PARD3;CD109;MADD;SIK3;TAGLN2;VCL;MACF1;IGSF8;COL13A1;IGSF3;PADI6;DHX9;NEDD4L;SLC1A4;LTBP3;EVPL;ADAMTS15;FAM83F;PDCD11;PLXNA2;CAMTA1;CACNA1S;PLCG1;SRGAP1;MYH10;SPTBN2;VAT1;SLC14A2;RCC…
110	ChEA_2016	SUZ12 27294783 Chip-Seq ESCs Mouse	164/2000	0.009755084	0.056597064	0	0	1.234003066	5.713393089	PRDM8;SEMA5A;APP;CLSTN1;AQP6;HR;PNMAL2;KLHDC7B;CCDC102A;CELSR2;CELSR3;DPYSL5;ZMIZ1;KDR;GRB10;BAHCC1;PTRF;MAP3K5;KCNH2;SEMA6C;SEMA6A;ZFP334;IGFBP5;SFMBT2;AFAP1;HNF1B;MYO7A;POU3F1;TANC2;BCR;ALDH3A1;EML6;SFRP5;GPRIN1;COL4A3;COL8A2;PKP1;TOX;IDO1;DGKH;CUL9;NOTCH3;IGSF8;L3MBTL3;MAGEL2;EPAS1;LPO;CACNA1C;LTBP3;EVPL;CACNA1E;TTBK1;CACNA1H;CACNA1G;FAM83H;KIF19A;GRIN2A;FAM83F;PODXL;NHLH1;NKX2-1;PLXNA2;CACNA1…
111	ChEA_2016	EP300 21415370 ChIP-Seq HL-1 Mouse	89/1014	0.010803792	0.062121805	0	0	1.319877645	5.976218658	DDR1;RERE;PNMT;SEMA5A;APP;CLIC5;NRP2;PTPRQ;CBLB;SIPA1L2;ETS2;SLC8A1;IGF1R;5031414D18RIK;ADAMTSL1;SIPA1L1;IYD;CREB3L2;CLDN23;GRB10;DAG1;ANKRD1;PGM2;LRRFIP1;CGNL1;TNS1;EPHA4;PPP1R12A;RBM19;ANGEL1;TBC1D8;SHROOM3;PAWR;ANXA10;SYN3;SORCS2;TGFBR3;SFRP1;SLTM;COL4A2;KIF16B;PARD3;TNNT2;ALDH1A2;PITPNM2;NOS1AP;COL4A3;WDFY3;TLN2;IL6ST;CCDC81;TMPRSS9;YTHDC1;NTN4;NEDD4L;AKAP6;ATP1A1;SNX30;THBS2;MLLT4;FBLN2;RASG…
112	ChEA_2016	GF1B 26923725 Chip-Seq HPCs Mouse	139/1676	0.011824556	0.066711598	0	0	1.245973514	5.529103292	ALDH1L1;ITSN1;TNC;CELSR2;ETS2;ABRA;AMOT;CDH5;GOLGA4;HMGN5;DPYSL5;GRAP2;FAM198B;KDR;TNFRSF8;IL12A;UBAP2L;BSN;SLC12A7;TNS1;EPHA4;CUBN;SEMA6A;DSCAM;RALGAPA2;A430093F15RIK;CACNA2D2;HFE2;ANK2;PRKCA;UBE4B;SND1;TANC2;TMEM131;NEIL3;CD109;SLCO2A1;SIK3;MYADM;HHIPL1;ERG;ADNP;VCL;TNKS;CLEC16A;NID2;TTBK2;CACNA1G;FAM83H;LARP1;PODXL;PLXNA1;ZBTB7A;MYH10;IMPG1;RAB11FIP5;BPTF;MICAL3;PRG4;HNRNPM;SMTN;ARHGAP31;COL5A…
113	ChEA_2016	RCOR2 21632747 ChIP-Seq MESCs Mouse	40/401	0.012067867	0.066711598	0	0	1.511029648	6.67453374	NCAN;WWC1;FOXK1;SLC1A4;SLC7A1;NID2;CELSR3;EEA1;C4B;GRIN2A;GLT1D1;RUSC2;CAMTA1;CNGA3;NOS1;IL12RB1;BSN;DLGAP2;CHGB;KCNH2;UNC13A;DST;ABCA3;RCC2;PDE4DIP;PRG4;ANXA10;KSR2;L1CAM;POU3F1;PRRC2B;SULF2;CYLD;CLIP2;EHD4;CASQ2;VIM;EZR;SDK2;DGKH
114	ChEA_2016	FOXM1 26456572 ChIP-Seq MCF-7 Human	163/2000	0.012327143	0.066711598	0	0	1.224729966	5.38385377	ATP8A1;CLSTN2;KLHL38;ITSN1;TNC;OGDHL;CBLB;ABCA12;IGF1R;CNDP2;PREX1;HMGN5;IYD;CREB3L1;FAM198B;CREB3L2;KDR;GRB10;TNFRSF8;PLCE1;IL12A;NRCAM;MAP3K9;MACROD2;BAHCC1;HERC6;EPHA4;LHCGR;GAS2L3;IGFBP5;SFMBT2;RALGAPA2;KRT8;AFAP1;HFE2;ANK3;SDCBP2;TMEM130;TANC2;GPRIN2;DOPEY2;EMCN;SLC9A7;GPD2;SPARCL1;PKP1;TNIK;ERG;IL6ST;CCDC81;FREM2;NOTCH2;MACF1;MYCBP2;SLC1A2;ITPR1;UBR2;CACNA1C;VTCN1;AK7;RASGRP3;DPP4;PODXL;PLX…
115	ChEA_2016	STAT3 18555785 Chip-Seq ESCs Mouse	163/2000	0.012327143	0.066711598	0	0	1.224729966	5.38385377	MAPKBP1;SLC23A2;PGAP1;TRAF3IP1;HDLBP;HNRNPU;ABCA12;EPRS;PREX1;HHAT;KIF5C;CEP250;TNR;NEK2;KIF21B;MACROD2;PPFIA4;TGM3;TGM2;CHGB;TNS1;EPHA4;CUBN;AQR;CD93;IGFBP5;SFMBT2;RALGAPA2;SLC30A1;TMEM131;EMCN;MYL1;KIF16B;GPR161;COL4A3;PKP1;TAGLN2;ASTN1;CHRNA1;IGSF8;COPA;NOTCH1;DHX9;SLC1A2;CACNA1B;DPT;AGAP1;RTF1;PRDM11;CACNA1E;LRRC52;IGSF9;TTBK2;HSD11B1;NEU2;DPP4;STK36;NHLH1;COBLL1;TPR;PLXNA2;CACNA1S;PLCG1;CCDC…
116	ChEA_2016	CDX2 21402776 ChIP-Seq INTESTINAL-VILLUS Mouse	163/2000	0.012327143	0.066711598	0	0	1.224729966	5.38385377	PGAP1;NUP107;MYT1L;TRAF3IP1;HDLBP;HNRNPU;ARID4A;SDR9C7;ABCA12;EPRS;ABCA13;HHAT;MPRIP;ZMIZ1;IYD;GRB10;TNR;NEK2;KIF21B;PPFIA4;MAP3K5;TNS1;D930020B18RIK;EPHA4;GAS2L3;IGFBP5;HNF1B;SLC30A1;PRKCA;DICER1;ANK3;UPB1;TMEM131;BCR;EML6;MYL1;GPR161;COL4A3;PKP1;TAGLN2;KPNB1;ASTN1;IGSF8;L3MBTL3;COPA;COL13A1;DHX9;DPT;AGAP1;SLC1A4;IQGAP2;CACNA1E;LRRC52;PIK3R6;IGSF9;HSD11B1;NEU2;NLN;LARP1;STK36;KCNMB1;NHLH1;TPR;PL…
117	ChEA_2016	TOP2B 26459242 ChIP-Seq MCF-7 Human	163/2000	0.012327143	0.066711598	0	0	1.224729966	5.38385377	HHIP;KLHL38;WWC1;TNC;CBLB;FRY;ABCA13;ETS2;SLC8A1;ABRA;MYLK;IGF1R;TMEM144;KIF5C;NRCAM;MACROD2;BSN;TGM3;KCNH2;DYNC2H1;EPHA4;NOM1;CPT1A;SEMA6A;FBXW8;DSCAM;SFMBT2;RALGAPA2;FIBCD1;ANGEL1;CACNA2D2;ANXA10;SND1;CLIP2;DOPEY2;PARD3;MAP1B;CD109;AKAP9;KCNQ3;TOX;DGKH;CUL9;NOTCH3;TBC1D9B;EPAS1;SEL1L;GLIS3;DPP6;LARP1;PRRC1;FXR2;PDZD2;PODXL;MAN2A1;SCFD2;CMYA5;CCDC141;SPTBN1;DRD5;COL28A1;TMEM132B;FN1;MYO5A;FER1L6…
118	ChEA_2016	CJUN 26792858 Chip-Seq BT549 Human	163/2000	0.012327143	0.066711598	0	0	1.224729966	5.38385377	KLHL38;TNC;CLDN2;CELSR1;ABCA12;BEST3;CELSR3;ETS2;PLB1;SLC8A1;AMOT;TDO2;CWC22;TNFRSF8;BSN;MAP3K4;LHCGR;SLC30A8;SCARA5;IGFBP5;AFAP1;ANK3;SDCBP2;MAPK8IP3;OBSCN;MTHFD1;SLC9A7;GPR161;CD109;SPARCL1;PADI2;PKP1;ATF7;TAGLN2;ALPK2;IDO2;VCL;NOTCH2;COL13A1;EPAS1;MYCBP2;GLIS3;CLEC16A;CACNA1E;NID2;RASGRP3;NEU2;DPP4;NLN;GRIN2A;LOXHD1;C7;BAG3;ARSI;IGFBP7;SRGAP3;CCDC141;ZC3H13;CPA5;NTSR1;CPA4;CNTLN;SLC14A2;FN1;MS…
119	ChEA_2016	NR1H3 23393188 ChIP-Seq ATHEROSCLEROTIC-FOAM Human	56/599	0.012514405	0.067160639	0	0	1.409219796	6.173615656	CLIC6;CLSTN2;SLC35F2;CBLB;EPRS;SIPA1L2;CNDP2;TMEM144;SCRN1;KYNU;CLDN23;LONP1;PGM2;UBAP2L;ABCD1;CDK5RAP2;TGM2;MYBPC3;PDGFRB;CD93;SWAP70;ANGEL1;TBC1D8;PRKCA;SAFB;COL4A2;CANX;MCM3;MCM4;COL6A3;FBP1;SLC29A3;DNAH1;NOTCH1;ACACA;MNT;KCNMB1;PCNX;PLTP;SASH1;VAT1;CD74;SPRYD3;SORT1;TIE1;IRF2BP1;MYO5A;HELZ;SORL1;AGT;FASN;APOC1;CORO7;TGFBI;PCNXL3;LPIN1
120	ChEA_2016	SMAD1 18555785 Chip-Seq ESCs Mouse	162/2000	0.015472923	0.082351758	0	0	1.215481978	5.066935544	MAPKBP1;SLC23A2;PGAP1;TRAF3IP1;HDLBP;HNRNPU;ABCA12;EPRS;HHAT;KIF5C;FAM198B;CEP250;TNR;NEK2;KIF21B;TGM6;PPFIA4;TGM2;CHGB;TNS1;EPHA4;VPS18;CUBN;AQR;CD93;IGFBP5;SFMBT2;RALGAPA2;FIBCD1;SDCBP2;TMEM131;DISP2;MYL1;KIF16B;GPR161;COL4A3;MADD;PKP1;TAGLN2;SNRNP200;FREM2;ASTN1;CHRNA1;IGSF8;COPA;NOTCH1;IGSF3;DHX9;SLC1A2;CACNA1B;DPT;AGAP1;RTF1;CACNA1E;LRRC52;IGSF9;TTBK2;HSD11B1;NEU2;DPP4;STK36;NHLH1;TPR;PLXNA2…
121	ChEA_2016	ESR2 21235772 ChIP-Seq MCF-7 Human	41/424	0.017961207	0.094811618	0	0	1.459170969	5.865197544	NOTCH3;MACF1;ABHD2;SEMA3B;VTCN1;CELSR2;IGSF9;HK1;RUSC2;CDH1;PODXL;KYNU;CLDN23;CAPN5;GRB10;ANKRD1;LRIG1;SASH1;SPTBN2;TGM2;BCL9L;SVIL;VWF;ENTPD3;DSCAM;SLC2A10;WFS1;IFT122;WWP2;CGN;ANK3;SMARCA2;VAV2;SLC7A5;DOPEY2;NBEA;SLCO2A1;MYH9;TLN2;DOCK1;FREM2
122	ChEA_2016	PPARG 20887899 ChIP-Seq 3T3-L1 Mouse	275/3565	0.019185797	0.098600234	0	0	1.1607487	4.589118677	NUP107;IFITM2;MYT1L;TRAF3IP1;ITSN1;HNRNPU;CBLB;MYLK;GOLGA4;HERC2;MPRIP;RUSC2;ZMIZ1;CREB3L1;CREB3L2;KDR;PLCE1;KIF21A;PTGFRN;SLC12A8;TNS1;CPT1A;KRT8;AFAP1;ANK3;HSPG2;HCFC1;MYL4;EML6;POR;PARD3;CD109;SIK3;TTLL12;IDO2;ADCYAP1R1;DHX8;NEDD4L;XPC;PRDM11;GLG1;ADAMTS15;NLN;LARP1;RAB11FIP1;PLCG1;ARSB;RAB11FIP5;ATP6V0A1;ACE;INSR;LRRN4;MICAL3;PRG4;HSPA12A;GRIN2B;COL1A2;MYO5C;HNRNPD;TECPR1;AARS;PYGB;CLIC5;SLC7…
123	ChEA_2016	AR 21915096 ChIP-Seq LNCaP-1F5 Human	161/2000	0.01929135	0.098600234	0	0	1.206259024	4.762429399	APP;CRTC1;CLSTN1;GOLIM4;GCC1;THUMPD1;FRY;ACTG2;CNDP2;NDST1;SLK;MPRIP;DPYSL5;KIF5C;CREB3L1;CAPN5;FAM198B;KDR;BSN;BAHCC1;TECTB;CUBN;NOM1;CPT1A;FBXW8;ANK2;ANK3;SDCBP2;SND1;TMEM131;GPRIN2;SFRP1;EMCN;SLC9A7;GPR161;MAP1B;CD109;SPARCL1;PKP1;WDFY3;TTLL12;EZR;ANKRD17;EPAS1;YTHDC1;ABHD2;ANKRD11;SEL1L;SLC1A2;DPT;NEDD4L;ZC3HAV1;IQGAP2;APCDD1;IQGAP3;ACACA;HSD11B1;TRPM1;DPP4;FAM83F;LARP1;RAB11FIP1;PRRC1;FXR2;C…
124	ChEA_2016	LXR 22292898 ChIP-Seq THP-1 Human	161/2000	0.01929135	0.098600234	0	0	1.206259024	4.762429399	PRDM8;PNMT;CLSTN1;XYLT2;HNRNPU;CELSR1;CELSR2;CELSR3;NYNRIN;NDST1;HHAT;CAPN5;LONP1;TNFRSF8;BAHCC1;PPFIA4;PTRF;MAP3K5;KCNH2;PDGFRB;SRRM2;EPHA4;SEMA6C;APLP2;FIBCD1;MYO7A;UPB1;RNF40;SHISA7;DISP2;GPRIN2;CLIP2;DOPEY2;SFRP1;OBSCN;GPRIN1;PKP1;TAGLN2;TLN2;MAD1L1;CHRNA1;IGSF8;CUL7;TBC1D9B;NOTCH1;EPAS1;RASAL1;LPO;PRPF8;TTBK1;IGSF9;CACNA1G;FAM83H;ADAMTS15;LARP1;PODXL;KCNMB1;PLXNA1;ZC3H18;ZBTB7A;PLTP;NTSR1;TB…
125	ChEA_2016	RUNX1 27457419 Chip-Seq LIVER Mouse	161/2000	0.01929135	0.098600234	0	0	1.206259024	4.762429399	MAPKBP1;PGAP1;TRAF3IP1;HDLBP;HNRNPU;ABCA12;EPRS;GOLGA2;HHAT;KIF5C;CREB3L1;CWC22;TMEM8C;TNR;NEK2;IL12A;KIF21B;PPFIA4;TGM3;TGM2;CDK5RAP2;TNS1;EPHA4;CUBN;IGFBP5;SFMBT2;RALGAPA2;FIBCD1;HFE2;SLC30A1;SDCBP2;TMEM131;MYL1;GPR161;NCL;COL4A3;PKP1;SERPING1;TAGLN2;TNIK;ADNP;SNRNP200;ASTN1;CHRNA1;IGSF8;COPA;NOTCH1;DHX9;SLC1A2;CACNA1B;DPT;AGAP1;RTF1;PRDM11;CACNA1E;LRRC52;IGSF9;TTBK2;HSD11B1;NEU2;DPP4;KIF3B;STK…
126	ChEA_2016	CEBPB 26923725 Chip-Seq HEMANGIOBLAST Mouse	59/652	0.019530581	0.099036962	0	0	1.358848178	5.348119037	SLC23A2;PGAP1;GRIK3;ATP2A2;SLC8A1;HK2;FHAD1;CLDN23;DLGAP2;SLC12A8;JAK1;NOM1;DSCAM;APLP2;SHROOM3;SND1;DNM3;CLIP2;OLFR877;CD109;IL1B;GPD2;LRRC9;MCM3;HAP1;ALPK2;ZP2;NOTCH3;SF3B2;MSLNL;ATP10B;AKAP6;SLC1A4;SLC7A1;CACNA1E;FSTL4;LRRC52;THSD4;ADD2;RGAG1;CNNM1;PDZD2;MGAT5B;SPOCK2;SLIT1;LRIG1;CAMTA1;PDE6C;IMPG1;TBC1D16;BPTF;CNTLN;SEC16A;SMARCA2;TBX2;FAM160A1;SLC6A7;FAM98B;UMODL1
127	ChEA_2016	RCOR3 21632747 ChIP-Seq MESCs Mouse	223/2851	0.02046861	0.10239187	0	0	1.17395542	4.565351563	MAPKBP1;SLC23A2;MYT1L;GCC1;PREX1;RUSC2;CREB3L1;CREB3L2;PLCE1;BSN;CHGB;CPT1A;HSPG2;VWA5B1;PRR19;TTLL12;EZR;IGSF8;COL13A1;EPAS1;NEDD4L;RTF1;PRDM11;SEC14L3;GRIN2A;LARP1;RAB11FIP4;SEC31A;ACE;PTPRN2;JUP;INTS1;RCC2;NFATC2;L1CAM;PRRC2B;SETX;CYLD;SMTN;GOLGB1;HNRNPD;DCHS1;FBXL7;CDS2;CATSPERG2;DDR1;ACVRL1;PTPRU;NCAN;PTPRN;SLC7A14;GRIK3;AP2A1;VSIG10;ABCC12;ROBO1;GLT1D1;PCLO;TCP11L2;NEFM;KIF1A;DLGAP2;GPR133;…
128	ChEA_2016	ZFP322A 24550733 ChIP-Seq MESCs Mouse	Dec-90	0.020510173	0.10239187	0	0	2.086883124	8.11136888	TMPRSS9;HSD11B1;DOPEY2;WWOX;VCP;HECTD1;PTPRM;NEDD4L;PPP1R9A;DLGAP2;CDK5RAP2;SULF2
129	ChEA_2016	CDKN2AIP 20523734 ChIP-Seq CORTICAL Neurons	15/123	0.022125445	0.109606048	0	0	1.885080645	7.184093226	DSCAM;SHROOM3;ATP1A3;EPRS;CDH5;PTPRE;DNAJC7;CROCC;NKX2-1;CAMTA1;SPOCK1;ERG;EVI5L;TOX;EPHA3
130	ChEA_2016	KDM2B 26808549 Chip-Seq JURKAT Human	160/2000	0.023891086	0.115683155	0	0	1.197061027	4.470124949	PRDM8;APP;HHIP;CLSTN1;INPPL1;HNRNPU;PNMAL2;CELSR3;IGF1R;HHAT;SLK;ZMIZ1;MAP3K9;TGM6;SLC12A7;BAHCC1;RGS9;KCNH2;CPT1A;IGFBP5;SFMBT2;APLP2;HFE2;PCOLCE;PRKCA;UBE4B;SHISA7;BCR;DISP2;DOPEY2;STIM1;SFRP5;GPR161;PARD3;MAP1B;MAP1A;MYADM;FLYWCH1;PRR12;EPHA3;DGKH;L3MBTL3;NOTCH1;SRCAP;EPAS1;ANKRD11;MYCBP2;LTBP4;LTBP3;CACNA1E;GLG1;CACNA1I;KIF3B;MAN2A1;PLXNA2;PLXNA1;MYH10;TBC1D16;ATP6V0A1;EDEM3;VAT1;MGEA5;ANKRD2…
131	ChEA_2016	CTCF 27219007 Chip-Seq Bcells Human	160/2000	0.023891086	0.115683155	0	0	1.197061027	4.470124949	MAPKBP1;CLSTN1;INPPL1;AQP6;OGDHL;CELSR1;CELSR2;MYLK3;CELSR3;ACTG2;IGF1R;AS3MT;HHAT;SLK;DPYSL5;CREB3L1;TNFRSF8;PTGFRN;KIF21B;PPFIA4;PTRF;EPHA4;CPT1A;DSCAM;CACNA2D2;AFAP1;HFE2;UBE4B;POU3F1;HSPG2;VWA5B1;GPRIN2;CLIP2;ALDH3A1;OBSCN;STIM1;MADD;COL8A2;PADI2;TLN2;EZR;FREM2;NOTCH2;MAGEL2;NOTCH1;COL13A1;PADI6;RASAL1;CACNA1C;LTBP3;IQGAP3;CACNA1E;CACNA1H;IGSF9;WDR66;TRPM1;GRIN2A;TPR;NKX2-1;PLXNA2;CAMTA1;SLC3…
132	ChEA_2016	SOX2 27498859 Chip-Seq STOMACH Mouse	160/2000	0.023891086	0.115683155	0	0	1.197061027	4.470124949	APP;ZFP687;PGAP1;TRAF3IP1;GOLIM4;D130043K22RIK;HNRNPU;HR;FRY;CELSR1;PHRF1;2900026A02RIK;GOLGA4;SLK;ZMIZ1;CDH1;KHSRP;CREB3L1;CAPN5;DAG1;KIF21A;MAP3K9;SLC12A7;BAHCC1;PTRF;SRRM2;CPT1A;GAS2L3;RALGAPA2;KRT8;AFAP1;PRKCA;ANXA10;ANK3;HSPG2;DSG1C;CLIP2;DOPEY2;ALDH3A1;GPD2;GPR161;MADD;SLCO2A1;SIK3;TAGLN2;TTLL12;TOX;2310067B10RIK;IGSF8;NOTCH1;DHX8;IGSF3;TNKS;ABHD2;UBR4;LTBP4;6430548M08RIK;SLC1A4;ZC3HAV1;IQG…
133	ChEA_2016	STAT6 20620947 ChIP-Seq CD4 POS T Human	47/508	0.024435521	0.117323064	0	0	1.389980002	5.159213019	MACF1;SLFN5;LAMA2;EPAS1;ITPR1;CLEC16A;ADAR;DNAH9;GLG1;IGF1R;RASGRP3;HK1;SGSH;DPP4;RAB11FIP1;MPRIP;GRAP2;NRCAM;LRRFIP1;WASF2;RAB11FIP4;SPTBN1;CUBN;PTPRN2;CISH;MYO10;SFMBT2;INSR;STAT3;ARID1A;SORL1;PATL2;SKI;GZMK;NELL2;CD2;PTPRE;CDCP1;MYO3B;CD6;GLB1;CD109;MYH9;ERG;LPIN1;MAD1L1;CD44
134	ChEA_2016	FOXM1 26100407 CHIP-SEQ Hek293 flp-in Human	155/1934	0.024594121	0.117323064	0	0	1.198858689	4.442068595	SLC23A2;APP;PGAP1;CLSTN1;GOLIM4;HNRNPU;PNMAL2;EPRS;SMC3;BEST3;CELSR3;IGF1R;HHAT;HERC2;SLN;CWC22;ENPP2;NEK2;MAP3K9;BAHCC1;RGS9;MAP3K4;MAP3K5;EPHA4;LHCGR;SEMA6A;SFMBT2;KRT8;AFAP1;HFE2;HNF1B;ANK2;PRKCA;LEMD3;TMEM131;WDR81;CD109;TAGLN2;IL6ST;PRR12;EZR;MAD1L1;SRCAP;SLC1A1;SEL1L;FBXO47;ITPR1;LTBP4;NEDD4L;IQGAP3;EVPL;FAM83F;LARP1;COBLL1;GPR116;PLXNA2;GPR115;SRGAP3;SPTBN1;STRA6;EDEM3;SLC14A2;TMEM132B;DNA…
135	ChEA_2016	SMARCA4 23332759 ChIP-Seq OLIGODENDROCYTES Mouse	198/2522	0.025001778	0.118390773	0	0	1.175673785	4.33683525	APP;PGAP1;HHIP;CBLB;ABCA13;MYLK;GOLGA4;HERC2;TDO2;CREB3L2;IL12A;PTGFRN;CDK5RAP2;TNS1;DYNC2H1;EPHA4;CUBN;PRKCA;MYO7A;ANK3;MAPK8IP3;SND1;AZGP1;NEIL3;MYL1;PARD3;MAP1B;ATF7;EZR;FREM1;EPHA3;IDO1;IGSF3;PADI6;NEDD4L;TTBK2;TRPM1;NLN;SCFD2;ARSB;NTSR1;PTPRN2;MICAL3;PRG4;CP;RPE65;EHD4;SSPO;STRN;DDR1;NRP2;GABRB1;PTPRQ;DPYS;GBE1;SLC7A14;PTPRM;PCSK9;SIPA1L2;ROBO1;EEA1;AKAP12;DSTYK;ANKRD1;CGNL1;MYBPC3;CCDC112;A…
136	ChEA_2016	TP53 22127205 ChIP-Seq IMR90 Human	83/975	0.026468757	0.124422477	0	0	1.272894695	4.622886517	TRRAP;GBE1;DDX42;PTPRM;ATP2A2;KNDC1;PKD2L1;RSF1;LMNB1;EEA1;RPTOR;EVI5L;LRRC47;FIBCD1;SHROOM3;SLC30A1;POU3F1;RANGAP1;SORCS2;TMEM130;TCTE1;FTSJ3;VAV2;ACTA2;TGFBR3;ALDH3A1;RCN1;EVC;MYO3B;NAV3;GAN;AKAP9;EXOC3;MCM4;MAD1L1;DGKH;ANKRD17;NOTCH3;NOTCH1;COL13A1;LRP1;ANKRD11;COL11A2;SEZ6;AGAP1;RRBP1;XPC;AKAP6;THBS2;GLG1;TRPM1;LOXHD1;EGFLAM;LMNA;STAT6;ASCC3;CPA5;SPEN;SLC12A4;GSN;RCC2;AGL;HELZ;CDC42BPB;ACSF2;…
137	ChEA_2016	KDM2B 26808549 Chip-Seq REH Human	159/2000	0.029389755	0.137152189	0	0	1.187887908	4.189810299	APP;PGAP1;ARID4A;FRY;ABCA13;ABRA;5031414D18RIK;C4B;SLK;MPRIP;GRAP2;CREB3L2;TMEM8C;GRB10;PLCE1;TNR;KIF21A;SLC12A8;EPHA4;AQR;GAS2L3;SLC30A8;CHRNB3;KDM2A;SFMBT2;ANK2;POU3F1;UPB1;OBSCN;COL4A2;SLC9A7;CD109;SLCO2A1;KCNQ3;PADI2;HHIPL1;TOX;MAD1L1;CHRNA1;NOTCH1;CACNA1C;CACNA1E;FBLN2;PRPF8;RASGRP3;SEL1L3;CACNA1I;LOXHD1;RAB11FIP1;PRRC1;FXR2;PODXL;MAN2A1;SCFD2;KCNMB1;NKX2-1;GPR116;CAMTA1;GPR115;ZC3H13;SRGAP1…
138	ChEA_2016	SMAD2 18955504 ChIP-ChIP HaCaT Human	154/1936	0.03124125	0.143709748	0	0	1.187936508	4.117406891	APP;WWC1;CLSTN1;GOLIM4;TNC;HNRNPU;ARID4A;ETS2;PLB1;SLC8A1;MYLK;IGF1R;NDST1;HMCN2;MAP3K9;PTGFRN;MAP3K4;SLC12A8;TGM2;KCNH2;VPS18;SWAP70;KRT8;KRT9;BCR;CLIP2;ALDH3A1;WDR81;GPD2;MAP1B;CD109;PKP1;TAGLN2;WDFY3;EZR;VCL;NOTCH2;MFI2;ABHD2;NEDD4L;LTBP3;NID2;TTBK2;NPC1L1;COBLL1;PLXNA2;GPR115;MYH11;ARSB;SPTBN1;CPA4;BCL9L;JUP;RCC2;TNK2;IFT122;HELZ;CGN;DNAJC16;PCDHGA10;PTPRB;STRC;STRN;AMOTL2;TGFBI;BCAR3;ARHGAP1…
139	ChEA_2016	SMAD3 18955504 ChIP-ChIP HaCaT Human	154/1936	0.03124125	0.143709748	0	0	1.187936508	4.117406891	APP;WWC1;CLSTN1;GOLIM4;TNC;HNRNPU;ARID4A;ETS2;PLB1;SLC8A1;MYLK;IGF1R;NDST1;HMCN2;MAP3K9;PTGFRN;MAP3K4;SLC12A8;TGM2;KCNH2;VPS18;SWAP70;KRT8;KRT9;BCR;CLIP2;ALDH3A1;WDR81;GPD2;MAP1B;CD109;PKP1;TAGLN2;WDFY3;EZR;VCL;NOTCH2;MFI2;ABHD2;NEDD4L;LTBP3;NID2;TTBK2;NPC1L1;COBLL1;PLXNA2;GPR115;MYH11;ARSB;SPTBN1;CPA4;BCL9L;JUP;RCC2;TNK2;IFT122;HELZ;CGN;DNAJC16;PCDHGA10;PTPRB;STRC;STRN;AMOTL2;TGFBI;BCAR3;ARHGAP1…
140	ChEA_2016	EOMES 21245162 ChIP-Seq HESCs Human	79/932	0.032467816	0.148292721	0	0	1.265823789	4.338618568	BCAR3;RERE;APP;NRP2;IFITM2;CLSTN1;DDX42;ATP2A2;THUMPD1;PYGL;FMN2;MYLK3;AKAP12;HEPH;ENPP2;PLCE1;NEK2;PGM5;KIF21A;MAP3K9;CCDC55;NEO1;PPFIA4;ERMAP;CGNL1;VWF;ABCC8;MYL4;SLC7A5;GPRIN2;INF2;DNAJC7;IL23A;ALDH1A2;MCM4;COL6A3;ADNP;IL6ST;CCDC81;PDZRN4;MACF1;SLFN5;DHX8;LAMA2;FLII;SEZ6;NTN4;CLEC16A;AGAP1;ATP1A1;FBLN2;UACA;FXR2;EGFLAM;CNPY4;RPS6KC1;PLAGL1;CAMTA1;NCAM1;RAB11FIP4;SPTBN1;ATP6V0A1;VAT1;STAT3;FN1;…
141	ChEA_2016	KLF4 26769127 Chip-Seq PDAC-Cell line Human	158/2000	0.035912669	0.159501786	0	0	1.178739592	3.921271912	CLSTN1;INPPL1;HNRNPU;SDR9C7;EPRS;SLK;ZMIZ1;CREB3L1;NEK2;KIF21A;UBAP2L;MAP3K9;PTGFRN;BAHCC1;NOM1;CPT1A;SWAP70;APLP2;KRT8;AFAP1;SLC30A1;PCOLCE;PRKCA;UBE4B;HSPG2;BCR;GPRIN2;EML6;HNRNPUL2;GPR161;PARD3;MADD;SIK3;TAGLN2;EZR;VCL;FREM2;IGSF8;IGSF3;DHX9;ANKRD11;MYCBP2;UBR4;LTBP3;IQGAP3;SEL1L3;RAB11FIP1;BAG3;NKX2-1;CAMTA1;MYH14;CACNA1S;ZBTB7A;SRGAP1;LONRF2;NTSR1;SPTBN1;RAB11FIP5;SPTBN2;SLC14A2;ACE;RCC2;SYN…
142	ChEA_2016	KDM2B 26808549 Chip-Seq DND41 Human	158/2000	0.035912669	0.159501786	0	0	1.178739592	3.921271912	SLC23A2;CLSTN1;INPPL1;ARID4A;PHRF1;CCDC102A;CELSR2;SLC8A1;IGF1R;SLC8A2;ENDOU;HHAT;ZMIZ1;CREB3L1;CEP250;MAP3K9;SBF1;BAHCC1;RGS9;KCNH2;SEMA6C;CPT1A;IGFBP5;SFMBT2;APLP2;HFE2;PCOLCE;UBE4B;SHISA7;HCFC1;PLA2G15;DISP2;DOPEY2;OBSCN;WDR81;STIM1;GPR161;MAP1A;TAGLN2;FLYWCH1;PRR12;DGKH;NOTCH3;IGSF8;EPAS1;FLII;MYCBP2;UBR4;ITPR1;LTBP4;DTX1;LTBP3;GLG1;IGSF9;CACNA1I;BAG3;PLXNA2;CAMTA1;PLXNA1;ZBTB7A;CPA5;ARSB;PDZ…
143	ChEA_2016	KDM2B 26808549 Chip-Seq HPB-ALL Human	158/2000	0.035912669	0.159501786	0	0	1.178739592	3.921271912	PRDM8;SLC23A2;CLSTN1;INPPL1;HNRNPU;EPRS;CELSR2;IGF1R;NDST1;GOLGA3;HHAT;ZMIZ1;EP300;MAP3K9;SLC12A7;BAHCC1;VPS18;SEMA6C;CPT1A;KDM2A;IGFBP5;SFMBT2;APLP2;SLC30A1;PCOLCE;UBE4B;MYO7A;LEMD3;UPB1;BCR;DISP2;CLIP2;DOPEY2;POR;WDR81;SFRP5;GPR161;PARD3;MAP1A;PRR12;TOX;DGKH;NOTCH3;L3MBTL3;NOTCH1;SRCAP;DHX9;MFI2;ANKRD11;MYCBP2;DTX1;SLC1A4;LTBP3;BAG3;MAN2A1;PLXNA2;CAMTA1;PLXNA1;ZBTB7A;BCL9L;ATP6V0A1;EDEM3;MGEA5;…
144	ChEA_2016	EZH2 27294783 Chip-Seq ESCs Mouse	158/2000	0.035912669	0.159501786	0	0	1.178739592	3.921271912	PRDM8;PNMT;SEMA5A;GOLIM4;AQP6;HR;PNMAL2;CCDC102A;CELSR2;BEST3;ARHGAP36;HHAT;ZMIZ1;CREB3L1;GRB10;KIF21A;NRCAM;PTRF;MAP3K5;D930020B18RIK;SEMA6C;SEMA6A;ZFP334;IGFBP5;DSCAM;SFMBT2;CACNA2D2;HFE2;HNF1B;PRKCA;MYO7A;MYL4;BCR;OBSCN;GPRIN1;GPR161;COL8A2;HHIPL1;TNIK;EPHA3;DGKH;L3MBTL3;COL13A1;EPAS1;GLIS3;DTX1;CACNA1C;LTBP3;EVPL;CACNA1G;FAM83H;CACNA1I;GRIN2A;NKX2-1;PLXNA2;CAMTA1;CACNA1S;RAB11FIP4;TBC1D16;JAG…
145	ChEA_2016	TAL1 20566737 ChIP-Seq PRIMARY FETAL LIVER ERYTHROID Mouse	148/1875	0.042428878	0.187152039	0	0	1.176098821	3.716385309	ZFP687;TRRAP;ITSN1;PKD2L1;PHRF1;EPRS;SMC3;IGF1R;AS3MT;ZMIZ1;CREB3L1;GRAP2;CAPN5;KDR;GRB10;NEK2;SBF1;VPS18;SMARCC1;CPT1A;CISH;DSCAM;ANGEL1;CACNA2D2;HFE2;PRKCA;RNASE1;NISCH;CLIP3;POR;HGS;NCL;COL4A3;TAGLN2;ERG;TTLL12;KPNB1;NOTCH2;NOTCH3;MACF1;DHX8;IGSF3;ANKRD11;NEDD4L;ZC3HAV1;IQGAP2;HSP90B1;SEC14L3;CAMTA1;SLC38A8;ZBTB7A;ATP6V0A1;VAT1;SLC14A1;ANKRD26;FUS;RCC2;MICAL3;ZBTB12;CGN;PARVB;HSPA12B;GFAP;VIL1…
146	ChEA_2016	POU3F1 26484290 ChIP-Seq ESCss Mouse	157/2000	0.043591032	0.189679897	0	0	1.169616002	3.664294455	PGAP1;TRRAP;CLSTN1;INPPL1;XYLT2;KNDC1;OGDHL;CBLB;CELSR3;IGF1R;SLC8A2;5031414D18RIK;CNDP2;CDH5;HHAT;MPRIP;IYD;CDH1;KHSRP;LONP1;PLCE1;NRCAM;MAP3K9;PTGFRN;BAHCC1;CHGB;TECTB;EPHA4;SEMA6A;SFMBT2;APLP2;ANK2;ANK3;POU3F1;SND1;KIF16B;GPR161;AKAP9;ERG;TOX;EPHA3;CHRNA1;NOTCH3;MACF1;EPAS1;DHX9;MYCBP2;FBXO47;DPT;DTX1;UBR2;LTBP3;PRDM11;CACNA1H;PIK3R6;FAM83H;RAB11FIP1;PRRC1;BAG3;NKX2-1;ZC3H18;LONRF2;IMPG1;NTSR1…
147	ChEA_2016	RUNX1 27514584 Chip-Seq MCF-7 Human	157/2000	0.043591032	0.189679897	0	0	1.169616002	3.664294455	APP;ALDH1L1;OGDHL;EPRS;DACH2;CCDC102A;CELSR2;ARHGAP36;ETS2;ABRA;PREX1;CDH5;MPRIP;CDH1;FAM198B;TMEM8C;BAHCC1;RGS9;TNS1;CPT1A;FBXW8;CISH;FIBCD1;KRT8;PRKCA;DICER1;TMEM130;AZGP1;GPD2;GPR161;FLYWCH1;TTLL12;CCDC81;ANKRD17;NOTCH2;NOTCH3;NOTCH1;SRCAP;IGSF3;PADI6;ABHD2;ANKRD11;SLC1A1;FBXO47;ITPR1;SLC1A4;CACNA1C;VTCN1;IQGAP2;CACNA1E;FBLN2;GLG1;HSP90B1;ALDH3B2;COBLL1;PLXNA1;CPA5;NTSR1;TBC1D16;BCL9L;SPTBN2;N…
148	ChEA_2016	NR4A2 19515692 ChIP-ChIP MN9D Mouse	21/207	0.048839155	0.210145904	0	0	1.532673761	4.627483776	PTPRU;SLC4A1AP;SEMA6A;MYT1L;TRAF3IP1;DPYS;MAST1;LMTK3;ITPR1;ATP1A3;CDC42BPB;UPB1;GRIN2D;NEU2;TUBB2B;DPP6;GRB10;UBAP2L;TRIP12;GPR133;CDK5RAP2
149	ChEA_2016	RUNX2 22187159 ChIP-Seq PCA Human	259/3423	0.049038921	0.210145904	0	0	1.129719106	3.406262391	PGAP1;MYT1L;HHIP;ITSN1;CBLB;ABCA12;ABRA;MYLK;PREX1;NDST1;DPYSL5;KDR;DAG1;KIF21A;SLC12A7;HERC6;TNS1;SRRM2;EPHA4;CACNA2D2;AFAP1;HNF1B;ANK2;ANK3;PARD3;AKAP9;SIK3;TLN2;ASTN1;MACF1;EPAS1;IQGAP2;PRDM11;APCDD1;IQGAP3;HSD11B1;SEC14L3;ARSB;DNAH10;PTPRN2;INSR;FN1;NFATC2;SMARCA1;FER1L6;HNRNPD;CLIC6;CLIC5;GBE1;GRIK3;RSF1;TFCP2L1;FMN2;VSIG10;PHEX;ROBO1;EEA1;ADAMTSL1;RPTOR;NHSL2;GLT1D1;PCLO;CLDN23;DLGAP2;GPR13…
150	ChEA_2016	GATA2 20887958 ChIP-Seq HPC-7 Mouse	135/1708	0.049345987	0.210145904	0	0	1.176137513	3.538878803	SLC23A2;ALDH1L1;TRRAP;ITSN1;SMC3;ETS2;MYLK4;IGF1R;5031414D18RIK;CDH5;SCN11A;CREB3L1;GRAP2;GRB10;IL12A;KIF21B;TGM6;SBF1;BAHCC1;NOMO1;MAP3K5;TNS1;D930020B18RIK;PDGFRB;UNC13A;FBXW8;CISH;ENTPD3;A430093F15RIK;SLC30A1;FBXO10;VWA5B1;MYL4;PLA2G15;OBSCN;SIK3;SERPING1;ATF7;GPLD1;IGSF8;TBC1D9B;ABHD2;CLEC16A;6430548M08RIK;RASAL1;LPO;PRDM11;HSD11B1;SEC14L3;RAB11FIP1;SCFD2;KCNMB1;CACNA1S;PLCG1;JAG2;EDEM3;SLC37…
151	ChEA_2016	BRD4 25478319 ChIP-Seq HGPS Human	180/2326	0.049599654	0.210145904	0	0	1.152521478	3.461911068	SEMA5A;SLC4A1AP;KLHL38;WWC1;CLSTN1;ZBTB20;CELSR1;SMC3;BEST3;ETS2;PLB1;SLC8A1;MYLK;SLK;ZMIZ1;CREB3L1;CWC22;KDR;ENPP2;UBAP2L;PTRF;RGS9;PDGFRB;DYNC2H1;CUBN;TMEM178B;SWAP70;KRT8;AFAP1;HFE2;HNF1B;PRKCA;WBP11;HSPG2;SND1;TANC2;TMEM131;NEIL3;COL4A2;KAT6A;CD109;SPECC1L;PADI2;TNIK;TLN2;TOX;EZR;VCL;NOTCH2;CHRNA1;MACF1;DNMT1;COL13A1;EPAS1;DHX9;ABHD2;GLIS3;SLC1A2;UBR4;LTBP4;CACNA1A;UBR2;CACNA1C;GLG1;RASGRP3;D…
152	ChEA_2016	KLF5 25053715 ChIP-Seq YYC3 Human	156/2000	0.052559565	0.21717531	0	0	1.16051706	3.418660643	SLC23A2;WWC1;CELSR1;ABCA12;ABCA13;CELSR3;ETS2;SLC8A1;CNDP2;NDST1;CDH5;MPRIP;SCN11A;CDH1;CAPN5;FAM198B;ENPP2;CEP250;IL12A;SBF1;SLC12A7;TGM2;TNS1;DYNC2H1;CPT1A;SLC30A8;SEMA6A;LMTK3;KRT8;AFAP1;HFE2;ANXA10;HSPG2;CLIP2;ALDH3A1;PRR19;GPR161;MYADM;COL8A2;PKP1;PRR12;KPNB1;VCL;NOTCH3;ADCYAP1R1;NOTCH1;SRCAP;IGSF3;MYCBP2;ITPR1;CLEC16A;LTBP4;AGAP1;SLC1A4;RASAL1;IQGAP3;EVPL;CACNA1E;PRPF8;IGSF9;TTBK2;FAM83H;NL…
153	ChEA_2016	GATA6 25053715 ChIP-Seq YYC3 Human	156/2000	0.052559565	0.21717531	0	0	1.16051706	3.418660643	SEMA5A;IFITM2;MYT1L;INPPL1;HNRNPU;THUMPD1;CLDN2;HHAT;ZMIZ1;CREB3L1;TNFRSF8;KIF21A;UBAP2L;NRCAM;PTGFRN;SBF1;BAHCC1;SLC12A8;CISH;RALGAPA2;KRT8;HNF1B;SLC30A1;PRKCA;GPRIN2;ALDH3A1;WDR81;GPD2;PARD3;NCL;SIK3;PADI2;TLN2;FREM2;NOTCH2;SPTBN4;SRCAP;IGSF3;PADI6;DHX9;MYCBP2;UBR4;LTBP4;RASAL1;IQGAP2;EVPL;IGSF9;RASGRP3;HSD11B1;NLN;COBLL1;PLXNA2;CACNA1S;SRGAP1;PLTP;BCL9L;ATP6V0A1;BPTF;EDEM3;ACE;JUP;ABCA7;DHCR24…
154	ChEA_2016	CRX 20693478 ChIP-Seq RETINA Mouse	156/2000	0.052559565	0.21717531	0	0	1.16051706	3.418660643	PGAP1;NUP107;TRAF3IP1;HDLBP;HNRNPU;ABCA12;EPRS;BEST3;MYLK4;HHAT;MPRIP;IYD;GRB10;TNR;NEK2;KIF21B;PPFIA4;MAP3K5;TNS1;EPHA4;IGFBP5;SLC30A1;ANK3;LEMD3;UPB1;TMEM131;MYL4;BCR;EML6;OBSCN;MYL1;GPR161;COL4A3;PKP1;TAGLN2;ASTN1;L3MBTL3;COL13A1;DHX9;DPT;AGAP1;SLC1A4;CACNA1E;LRRC52;ACACA;PIK3R6;IGSF9;HSD11B1;NEU2;5730522E02RIK;STK36;KCNMB1;NHLH1;TPR;PLXNA2;CACNA1S;MYH10;LONRF2;RAB11FIP4;ATP6V0A1;JAG2;EDEM3;ZR…
155	ChEA_2016	TFAP2A 17053090 ChIP-ChIP MCF-7 Human	149/1904	0.052607684	0.21717531	0	0	1.164169272	3.428354044	APP;CRTC1;ITSN1;INPPL1;CLDN2;DACH2;CDH5;GOLGA3;SLN;GRAP2;KIF21A;PTRF;TGM2;TECTA;SRRM2;VPS18;GAS2L3;KRT8;MYO7A;WBP11;TANC2;KRT9;BCR;MTHFD1;COL4A2;SLC9A7;SCN8A;MYADM;SERPING1;FLYWCH1;TLN2;FREM2;MAGEL2;DHX8;TMEM63C;FLII;ANKRD11;MYCBP2;CABP5;SLC1A2;LTBP4;NEDD4L;CACNA1C;LTBP3;HTATSF1;WDR66;TRPM1;LOXHD1;SAFB2;MYH14;PLCG1;SRGAP1;MYH10;BCL9L;SLC14A2;ZFHX2;DNAH10;JUP;FUS;MICAL3;MSN;NFATC2;ABCA7;SMARCA1;GF…
156	ChEA_2016	TP63 17297297 ChIP-ChIP HaCaT Human	Jun-40	0.054579723	0.223881156	0	0	2.388972195	6.947352945	CDKN1C;NOTCH1;DST;ITGB4;FASN;EVPL
157	ChEA_2016	RNF2 18974828 ChIP-Seq MESCs Mouse	104/1302	0.06244248	0.247207912	0	0	1.186285639	3.290174443	SEMA5A;APP;CLSTN2;HHIP;CLSTN1;HR;DPYSL5;ZMIZ1;KDR;GRB10;KIF21B;PTRF;D930020B18RIK;EPHA4;SEMA6A;IGFBP5;SFMBT2;FIBCD1;CACNA2D2;POU3F1;DOPEY2;SFRP1;COL4A2;SFRP5;PKP1;TOX;FREM2;L3MBTL3;NOTCH1;COL13A1;GLIS3;SLC1A2;ZC3HAV1;AEBP1;CACNA1E;CACNA1H;CACNA1G;ADAMTS15;CACNA1I;PODXL;ARSI;ARSB;KL;ABCA3;D430041D05RIK;GRIN2B;SMARCA2;WNK2;EIF4G3;NES;SDK2;CDKN1C;ACVRL1;CLIC6;PTPRU;NRP2;FLT1;KCNK9;RASGRF1;GRIK3;PTPR…
158	ChEA_2016	EZH2 18974828 ChIP-Seq MESCs Mouse	104/1302	0.06244248	0.247207912	0	0	1.186285639	3.290174443	SEMA5A;APP;CLSTN2;HHIP;CLSTN1;HR;DPYSL5;ZMIZ1;KDR;GRB10;KIF21B;PTRF;D930020B18RIK;EPHA4;SEMA6A;IGFBP5;SFMBT2;FIBCD1;CACNA2D2;POU3F1;DOPEY2;SFRP1;COL4A2;SFRP5;PKP1;TOX;FREM2;L3MBTL3;NOTCH1;COL13A1;GLIS3;SLC1A2;ZC3HAV1;AEBP1;CACNA1E;CACNA1H;CACNA1G;ADAMTS15;CACNA1I;PODXL;ARSI;ARSB;KL;ABCA3;D430041D05RIK;GRIN2B;SMARCA2;WNK2;EIF4G3;NES;SDK2;CDKN1C;ACVRL1;CLIC6;PTPRU;NRP2;FLT1;KCNK9;RASGRF1;GRIK3;PTPR…
159	ChEA_2016	TCF21 26020271 ChIP-Seq SMOOTH MUSCLE Human	155/2000	0.062953568	0.247207912	0	0	1.151442691	3.184151079	KLHL38;AQP6;ZBTB20;CELSR3;SLC8A1;NYNRIN;NDST1;HMGN5;RUSC2;CREB3L1;CAPN5;CREB3L2;CWC22;TMEM8C;PTRF;TGM2;CDK5RAP2;TNS1;PDGFRB;TECTB;DYNC2H1;CPT1A;CISH;ENTPD3;SCARA5;IGFBP5;UBE4B;WBP11;HSPG2;SDCBP2;TMEM130;CLIP2;WDR81;GPRIN1;MADD;MYADM;SPARCL1;ATF7;TAGLN2;VCL;SPTBN4;VCP;ABHD2;UBR4;LTBP4;PRDM11;FBLN2;NEU2;TRPM1;DPP4;CMYA5;ARSI;GPR115;DVL3;ZC3H18;IGFBP7;SRGAP1;PLTP;CPA5;TBC1D16;BCL9L;CNTLN;STRA6;WFS1;…
160	ChEA_2016	P300 19829295 ChIP-Seq ESCs Human	155/2000	0.062953568	0.247207912	0	0	1.151442691	3.184151079	CLSTN2;CRTC1;HHIP;WWC1;CBLB;FRY;CDH5;HHAT;GOLGA4;KIF5C;CREB3L1;GRB10;MACROD2;RGS9;HERC6;DYNC2H1;EPHA4;SEMA6A;SWAP70;AFAP1;ANK2;SLC30A1;ANXA10;DICER1;MYO7A;POU3F1;TANC2;SFRP1;MAP1B;PKP1;WDFY3;ERG;TOX;EZR;FREM1;EPHA3;PADI6;IGSF1;DPT;NEDD4L;AGAP1;CACNA1E;RASGRP3;GRIN2A;DPP6;LARP1;FXR2;BAG3;PODXL;MAN2A1;TPR;PLXNA2;DHX38;CCDC141;ZC3H13;MPDZ;IMPG1;SLC14A2;SLC37A1;IRF2BP1;NFATC2;NEB;TRAPPC9;TYR;GRIN2B;S…
161	ChEA_2016	GATA2 21186366 ChIP-Seq BM-HSCs Mouse	155/2000	0.062953568	0.247207912	0	0	1.151442691	3.184151079	NUP107;MYT1L;WWC1;ZBTB20;SDR9C7;ABCA13;BEST3;MYLK4;MPRIP;ZMIZ1;IYD;ENPP2;GRB10;MAP3K9;BAHCC1;RGS9;MAP3K5;D930020B18RIK;GAS2L3;HNF1B;PRKCA;DICER1;ANK3;LEMD3;UPB1;TANC2;BCR;EML6;OBSCN;IL23A;KCNQ3;KPNB1;DGKH;L3MBTL3;TBC1D9B;COL13A1;DHX8;SEL1L;FBXO47;SLC1A4;AEBP1;NID2;ACACA;PIK3R6;HSP90B1;CACNA1G;NLN;LARP1;5730522E02RIK;NPC1L1;KCNMB1;CMYA5;NKX2-1;ZBTB7A;SRGAP1;MYH10;RAB11FIP4;TBC1D16;BPTF;SYNRG;ABCA7…
162	ChEA_2016	OCT4 21477851 ChIP-Seq ESCs Mouse	155/2000	0.062953568	0.247207912	0	0	1.151442691	3.184151079	PGAP1;NUP107;TRAF3IP1;HDLBP;HNRNPU;SDR9C7;ABCA12;EPRS;ABCA13;HHAT;IYD;GRB10;TNR;NEK2;KIF21B;PPFIA4;MAP3K5;TNS1;EPHA4;GAS2L3;IGFBP5;HNF1B;SLC30A1;ANK3;LEMD3;UPB1;TANC2;TMEM131;BCR;OBSCN;MYL1;GPR161;COL4A3;PKP1;TAGLN2;KPNB1;ASTN1;IGSF8;L3MBTL3;COPA;COL13A1;DHX9;DPT;AGAP1;SLC1A4;CACNA1E;LRRC52;PIK3R6;IGSF9;HSD11B1;NEU2;LARP1;5730522E02RIK;STK36;NHLH1;TPR;PLXNA2;CACNA1S;SRGAP1;LONRF2;EDEM3;ZRANB3;FN1…
163	ChEA_2016	UTX 26944678 Chip-Seq JUKART Human	155/2000	0.062953568	0.247207912	0	0	1.151442691	3.184151079	ATP8A1;CLSTN3;HNRNPU;GOLGA4;KIF21B;SBF1;BAHCC1;MAP3K5;KCNH2;PDGFRB;SRRM2;CPT1A;SLC30A1;UPB1;MYL4;BCR;CLIP3;MAP1A;MYADM;TNIK;ADNP;PRR12;KPNB1;NOTCH2;NOTCH3;MACF1;IGSF8;SRCAP;ANKRD11;XPC;ZC3HAV1;LTBP3;EVPL;AK7;FBLN2;GLG1;CAMTA1;IGFBP7;SLC38A8;PLCG1;ZBTB7A;CPA4;BCL9L;ATP6V0A1;STRA6;VAT1;SLC37A1;INTS1;FUS;RCC2;TNK2;SYNRG;IRF2BP1;MSN;ABCA7;ZBTB12;CGN;TRAPPC9;SMARCA2;ABHD12B;CYLD;ARHGAP31;ARHGAP30;UBXN…
164	ChEA_2016	PPARG 20176806 ChIP-Seq THIOMACROPHAGE Mouse	69/837	0.069050809	0.269507401	0	0	1.224412572	3.272747887	RERE;MAPKBP1;SLC23A2;PYGB;APP;SLC4A1AP;ITSN1;THUMPD1;ACTG2;ROBO1;C4B;IFIH1;ADAMTS4;PREX1;NDST1;SART3;GRAP2;XPO5;MYO18A;PGM5;HMGCS2;PTRF;MAP3K5;PELP1;CPT1A;GAS2L3;VWF;TNNC1;SH2D3C;ANK2;KIF23;TMEM130;PGM2L1;KIF27;VAV2;DNAJC7;NCL;MADD;MYADM;SLC29A4;COL4A5;MYH9;NAF1;WDFY3;FLYWCH1;CD44;KRT80;NOTCH1;LRP1;EPAS1;COL11A2;C530008M17RIK;LRP4;ATP1A2;SEMA3F;PIK3R6;FAM83F;PLXNA1;CACNA1S;GPR155;GABBR2;PARVB;PM2…
165	ChEA_2016	SOX11 22085726 ChIP-Seq ESNs Mouse	154/2000	0.074905425	0.288856849	0	0	1.142392818	2.960544073	ALDH1L1;CLSTN2;TRAF3IP1;WWC1;ARID4A;CXCL13;CELSR2;SLC8A1;HHAT;ZMIZ1;IYD;CDH1;FAM198B;DAG1;CEP250;TNR;KIF21A;SCAPER;MAP3K4;EPHA4;KDM2A;CISH;SCARA5;IGFBP5;FBXO10;POU3F1;MAPK8IP3;BCR;CLIP2;EML6;NEIL3;STIM1;MYL1;HGS;SPARCL1;ADNP;TLN2;IDO2;NOTCH2;NOTCH3;MACF1;FLII;LTBP4;IQGAP3;EVPL;IGSF9;SEL1L3;RAB11FIP1;PRRC1;MAN2A1;COBLL1;NKX2-1;DVL3;IGFBP7;SLC38A8;PLCG1;LONRF2;ZFHX2;FUS;ABCA3;NEB;PARVB;TYR;GRIN2B;P…
166	ChEA_2016	CBX2 22325352 ChIP-Seq 293T-Rex Human	154/2000	0.074905425	0.288856849	0	0	1.142392818	2.960544073	ALDH1L1;PGAP1;MYT1L;CLSTN1;MPL;HNRNPU;EPRS;CELSR2;PLB1;SLC8A1;HHAT;DPYSL5;KIF5C;TNFRSF8;TNR;NEK2;PTGFRN;KIF21B;TNS1;EPHA4;SEMA6C;LHCGR;HFE2;SLC30A1;UBE4B;POU3F1;HSPG2;VWA5B1;EML6;OBSCN;GPR161;COL8A2;PADI2;PKP1;ASTN1;NOTCH2;CHRNA1;MACF1;PADI6;EPAS1;DHX9;UBR4;DPT;AGAP1;SLC1A4;VTCN1;IQGAP3;CACNA1E;LRRC52;RASGRP3;DPP4;TPR;PLXNA2;CAMTA1;CACNA1S;SRGAP3;LONRF2;SPTBN1;EDEM3;ZRANB3;RCC2;DNAH14;PRG4;DHCR24…
167	ChEA_2016	NR1I2 20693526 ChIP-Seq LIVER Mouse	76/939	0.080248832	0.307620521	0	0	1.200196712	3.027643921	BCAR3;MYOM1;NCAN;WWC1;ITSN1;CHD6;BC034090;PYGL;ETS2;MYLK;IGF1R;GLT1D1;SIPA1L1;CDH1;KIF21A;ERC1;MAP3K5;TNS1;USP47;SCARA5;GAA;ARHGEF18;UBE4B;ANK3;MAT1A;VAV2;NCOR2;DOPEY2;POR;CDCP1;NPC1;MYO3B;ALS2;KIF16B;HGS;PARD3;PITPNM2;NOS1AP;MYADM;IL6ST;MAD1L1;NOTCH2;ANKRD17;MACF1;TNKS;LAMA3;ITPR1;IQGAP2;EGFR;CACNA1G;HECTD1;EGFLAM;PDZD2;MAN2A1;RPS6KC1;COBLL1;LMNA;ZC3H13;MEF2D;SPEN;WWOX;SVIL;TRIM41;TIE1;INSR;MICA…
168	ChEA_2016	RUNX1 21571218 ChIP-Seq MEGAKARYOCYTES Human	372/5071	0.08108882	0.309001183	0	0	1.094484596	2.749575351	MAPKBP1;MYT1L;PNMAL2;EPRS;SMC3;CCDC102A;ABRA;MYLK;NYNRIN;GOLGA2;PREX1;NDST1;GOLGA3;ZMIZ1;TMEM8C;DAG1;LONP1;PLCE1;IL12A;KIF21B;BSN;SLC12A8;CHGB;TNS1;DYNC2H1;EPHA4;CUBN;SMARCC1;CPT1A;UNC13A;FIBCD1;AFAP1;HFE2;ANK2;PRKCA;MYO7A;HSPG2;RNASE1;MAPK8IP3;SND1;HCFC1;BCR;EML6;AZGP1;NEIL3;POR;WDR81;PRR19;SFRP5;PARD3;KCNQ3;SIK3;TAGLN2;FLYWCH1;ALPK2;TTLL12;FREM1;SPTBN4;DHX8;MYCBP2;AGAP1;XPC;ZC3HAV1;RTF1;IQGAP2;…
169	ChEA_2016	WT1 20215353 ChIP-ChIP NEPHRON PROGENITOR Mouse	129/1663	0.082596784	0.312896051	0	0	1.149529596	2.866679132	PNMT;APP;CRTC1;WWC1;CLSTN1;INPPL1;HDLBP;CELSR1;CCDC102A;CELSR3;ETS2;IGF1R;SLC8A2;HHAT;DPYSL5;KIF5C;ZMIZ1;KHSRP;UBAP2L;KIF21B;PTRF;SMARCC1;UNC13A;SEMA6A;SLC30A1;PCOLCE;GPD2;PADI2;COL4A5;KPNB1;NOTCH3;IGSF8;NOTCH1;COL13A1;EPAS1;TNKS;ITPR1;CACNA1A;RASAL1;AEBP1;EVPL;CACNA1H;IGSF9;ADAMTS15;GRIN2A;MAN2A1;COBLL1;PLXNA2;ZC3H13;ZBTB7A;RAB11FIP5;TBC1D16;MGEA5;JUP;FUS;RCC2;L1CAM;SMARCA2;HSPA12B;COL1A2;COL5A1…
170	ChEA_2016	CDX2 19796622 ChIP-Seq MESCs Mouse	30/334	0.083138637	0.313106913	0	0	1.339954547	3.33279624	APP;ATP8A1;LAMA2;GRIK3;HTT;AKAP6;SLC8A1;SLK;SCRN1;COBLL1;NT5DC3;DAG1;MYH10;JAK1;USP47;COL25A1;PGAM2;KRT8;PDE4DIP;HELZ;SMARCA2;PTPRB;NAV3;TSPAN18;AKAP9;DPPA1;SPARCL1;ERG;WDFY4;VCL
171	ChEA_2016	CEBPD 21427703 ChIP-Seq 3T3-L1 Mouse	134/1735	0.086017123	0.322064111	0	0	1.144204551	2.806972786	SLC23A2;PGAP1;IFITM2;GOLIM4;HDLBP;ZBTB20;EPRS;SLC8A1;MYLK;CDH5;SLK;ZMIZ1;CREB3L1;FAM198B;CWC22;ENPP2;TNFRSF8;TNR;NEK2;BAHCC1;SLC12A8;TGM2;CUBN;CPT1A;CD93;ANK2;ANK3;TANC2;PLA2G15;EMCN;KIF16B;SIK3;TLN2;MAD1L1;NOTCH2;ADCYAP1R1;ABHD2;GLIS3;ITPR1;CLEC16A;AGAP1;CACNA1C;PODXL;SCFD2;COBLL1;ARSI;SRGAP1;MPDZ;ARSB;CPA4;ATP6V0A1;COL28A1;ZRANB3;SLC14A2;PTPRN2;FUS;FN1;MYO5A;NFATC2;CP;SMARCA2;HSPA12B;COL1A2;NBE…
172	ChEA_2016	MEIS1 26253404 ChIP-Seq OPTIC CUPS Mouse	153/2000	0.088540625	0.323978198	0	0	1.133367367	2.747615467	SLC23A2;ALDH1L1;MYT1L;SDR9C7;CXCL13;SMC3;SLC8A1;MYLK;PREX1;RUSC2;CDH1;KDR;GRB10;PLCE1;TECTB;EPHA4;LHCGR;GAS2L3;IGFBP5;SWAP70;HFE2;DICER1;MYO7A;UPB1;MAPK8IP3;NEIL3;GPD2;PARD3;TOX;EZR;FREM2;DHX8;SLC1A1;PSG16;UBR4;NEDD4L;UBR2;RTF1;CACNA1E;RASGRP3;TRPM1;LOXHD1;DPP6;FAM83F;PRRC1;BAG3;SCFD2;IGFBP7;PLCG1;MPDZ;ARSB;NTSR1;CNTLN;COL28A1;FBXO38;MICAL3;MYO5A;NEB;HNRNPM;FAM160A1;CYLD;ADCY10;BFSP2;COL1A2;NBEA;…
173	ChEA_2016	FOXH1 21741376 ChIP-Seq EPCs Human	153/2000	0.088540625	0.323978198	0	0	1.133367367	2.747615467	IFITM2;WWC1;XYLT2;HNRNPU;CXCL13;FRY;EPRS;PLB1;CNDP2;HHAT;KIF5C;KHSRP;PLCE1;PTRF;MAP3K4;TECTA;CHRNB3;SCARA5;CD93;IGFBP5;PRKCA;BCR;ALDH3A1;KIF16B;SFRP5;PARD3;SLCO2A1;SPARCL1;WDFY3;ADNP;CCDC81;TOX;FREM1;DGKH;COL13A1;DHX9;ITPR1;SLC1A4;XPC;RASAL1;UBR2;NEU2;SEC14L3;FXR2;C7;BAG3;PODXL;ARSI;CCDC141;SEC31A;DRD5;COL28A1;FUS;FBXO38;FN1;DCLK3;BMX;DGAT2L6;GRIN2B;GOLGB1;CCDC88C;AAK1;COL20A1;ESAM;CDS2;CLIC6;KCN…
174	ChEA_2016	TCF7 22412390 ChIP-Seq EML Mouse	153/2000	0.088540625	0.323978198	0	0	1.133367367	2.747615467	ZFP687;TRRAP;HDLBP;HNRNPU;2900026A02RIK;CELSR2;MYLK3;PREX1;ZMIZ1;CREB3L1;GRAP2;CAPN5;KIF21B;BAHCC1;CPT1A;GAS2L3;UNC13A;FIBCD1;SLC30A1;TMEM131;HCFC1;CLIP2;STIM1;HNRNPUL2;MYADM;ALPK2;ADNP;PRR12;KPNB1;ANKRD17;NOTCH2;IGSF8;TBC1D9B;NOTCH1;DHX9;ABHD2;LTBP3;PRDM11;TTBK1;PIK3R6;TRPM1;DPP4;FAM83H;CAMTA1;PLCG1;ZBTB7A;CPA5;RAB11FIP5;SEC31A;BCL9L;JAG2;MGEA5;INTS1;ODF2;WFS1;ABCA3;RCC2;SEC16A;IRF2BP1;ABCA7;TRA…
175	ChEA_2016	RING1B 27294783 Chip-Seq NPCs Mouse	153/2000	0.088540625	0.323978198	0	0	1.133367367	2.747615467	PRDM8;CLSTN2;MYT1L;WWC1;CLSTN1;GOLIM4;CELSR2;HHAT;MPRIP;SCN11A;GRB10;KIF21A;NRCAM;KIF21B;BAHCC1;PPFIA4;PTRF;MAP3K5;TGM2;TNS1;D930020B18RIK;EPHA4;SEMA6C;CPT1A;SEMA6A;KDM2A;IGFBP5;SFMBT2;FIBCD1;HNF1B;DICER1;POU3F1;LEMD3;BCR;EML6;POR;KIF16B;GPR161;NCL;COL8A2;SPARCL1;PKP1;IL6ST;TOX;KPNB1;2310067B10RIK;MACF1;IGSF8;L3MBTL3;SLC1A1;GLIS3;CACNA1B;SLC1A4;LPO;LTBP3;APCDD1;NID2;CACNA1H;IGSF9;CACNA1G;LARP1;NK…
176	ChEA_2016	IRF4 20064451 ChIP-Seq CD4+T Mouse	80/1000	0.090342679	0.32589301	0	0	1.184924859	2.848731527	DAGLA;PTPRQ;ZC3H4;GRIK3;TNC;CBLB;TFCP2L1;PYGL;ITGAL;PLB1;ABRA;IGF1R;RPTOR;PCLO;SCRN1;CREB3L1;CREB3L2;ANKRD1;PLCE1;NEO1;TECTA;DYNC2H1;SEMA6A;KDM2A;FBXW8;GKN1;SFMBT2;MYOF;LRRIQ1;PAWR;HNF1B;SAFB;KIF27;NAV3;BANK1;GPD2;DMRTA1;DSCAML1;FREM1;PNLIP;MACF1;SLFN5;ADCYAP1R1;DNAH1;LAMA2;DHX9;DNAH8;LTBP4;HSD17B4;FOXK1;SLC1A4;TRPM1;DPP4;NLN;COBLL1;SLIT1;MYH11;ZBTB7A;RAB11FIP5;HSPA9;CD74;WWOX;TXNRD3;INSR;SYNRG;Y…
177	ChEA_2016	CBP 20019798 ChIP-Seq JUKART Human	80/1000	0.090342679	0.32589301	0	0	1.184924859	2.848731527	DAGLA;PTPRQ;ZC3H4;GRIK3;TNC;CBLB;TFCP2L1;PYGL;ITGAL;PLB1;ABRA;IGF1R;RPTOR;PCLO;SCRN1;CREB3L1;CREB3L2;ANKRD1;PLCE1;NEO1;TECTA;DYNC2H1;SEMA6A;KDM2A;FBXW8;GKN1;SFMBT2;MYOF;LRRIQ1;PAWR;HNF1B;SAFB;KIF27;NAV3;BANK1;GPD2;DMRTA1;DSCAML1;FREM1;PNLIP;MACF1;SLFN5;ADCYAP1R1;DNAH1;LAMA2;DHX9;DNAH8;LTBP4;HSD17B4;FOXK1;SLC1A4;TRPM1;DPP4;NLN;COBLL1;SLIT1;MYH11;ZBTB7A;RAB11FIP5;HSPA9;CD74;WWOX;TXNRD3;INSR;SYNRG;Y…
178	ChEA_2016	TRIM28 21343339 ChIP-Seq HEK293 Human	Oct-90	0.09071657	0.32589301	0	0	1.692932798	4.063064532	MYL4;ANXA1;SLN;ERBB3;COL5A1;EPAS1;COBLL1;ANKRD1;TNFRSF8;IGFBP7
179	ChEA_2016	POU5F1 26923725 Chip-Seq MESODERM Mouse	47/559	0.091594153	0.32589301	0	0	1.248010217	2.983228444	BCAR3;GTF3C1;NFAT5;NRP2;CLSTN2;CHD6;PKD2L1;SEMA3F;FRY;CHD2;THBS2;ABCA13;THSD4;TTN;LMNB1;EEA1;GLT1D1;GOLGA4;CNNM1;TCOF1;5730522E02RIK;ALDH1B1;CLDN23;PCDH1;DIAP1;CORIN;TBC1D16;TECTB;ATF7IP;WWOX;SEMA6A;PPP1R12A;PTPRN2;DSCAM;RALGAPA2;NEB;MYO9A;KIF27;GRIN1;PM20D1;SLC4A8;D10BWG1379E;TLN2;TOX;ALLC;FREM2;ZFP551
180	ChEA_2016	TEAD4 26923725 Chip-Seq HEMANGIOBLAST Mouse	47/559	0.091594153	0.32589301	0	0	1.248010217	2.983228444	BCAR3;GTF3C1;NFAT5;NRP2;CLSTN2;CHD6;PKD2L1;SEMA3F;FRY;CHD2;THBS2;ABCA13;THSD4;TTN;LMNB1;EEA1;GLT1D1;GOLGA4;CNNM1;TCOF1;5730522E02RIK;ALDH1B1;CLDN23;PCDH1;DIAP1;CORIN;TBC1D16;TECTB;ATF7IP;WWOX;SEMA6A;PPP1R12A;PTPRN2;DSCAM;RALGAPA2;NEB;MYO9A;KIF27;GRIN1;PM20D1;SLC4A8;D10BWG1379E;TLN2;TOX;ALLC;FREM2;ZFP551
181	ChEA_2016	RNF2 27304074 Chip-Seq ESCs Mouse	114/1467	0.094578935	0.334663925	0	0	1.15016082	2.712447836	PRDM8;SEMA5A;APP;GOLIM4;HR;CELSR2;ARHGAP36;SLC8A1;HHAT;DPYSL5;CREB3L1;GRB10;KIF21A;NRCAM;KIF21B;BAHCC1;MAP3K5;TNS1;SEMA6C;SEMA6A;IGFBP5;FIBCD1;HNF1B;POU3F1;BCR;EML6;OBSCN;PRR19;GPR161;COL8A2;PKP1;TOX;FREM2;DGKH;L3MBTL3;COL13A1;EPAS1;SLC1A2;ZC3HAV1;CACNA1E;CACNA1G;SEL1L3;FAM83H;GRIN2A;MAN2A1;NKX2-1;PLXNA2;LONRF2;CNTLN;JAG2;ABCA3;GRIN2B;SMARCA2;ARHGAP31;COL5A1;NBEA;WNK2;SP6;DCHS1;SDK2;CDKN1C;CLIC6;…
182	ChEA_2016	PPAR 26484153 Chip-Seq NCI-H1993 Human	93/1185	0.10248951	0.359993833	0	0	1.160851007	2.644412585	BCAR3;PYGB;NRP2;CALCOCO1;WWC1;MPL;ZBTB20;PTPRM;AP2A1;OGDHL;CBLB;CHD2;ABRA;HK2;MYLK;EEA1;PREX1;CDH1;MYO18A;CEP250;NEK2;IL12A;NRCAM;MACROD2;SLC12A7;JAK1;MAP3K5;TGM2;CCDC112;ANXA1;SWAP70;MAMDC2;KRT8;ARHGEF18;TBC1D9;AFAP1;KSR2;VWA5B1;TMEM130;GPRIN2;CLIP2;NAV3;STIM1;PACS1;CD109;PITPNM2;MYH9;NAF1;PLIN2;BIRC7;ADNP;IL6ST;SLC29A3;EPAS1;DNAH5;LAMA4;UBR4;FOXK1;SLC1A4;AKAP6;LTBP3;IQGAP3;UACA;THSD4;HECTD1;RPS…
183	ChEA_2016	JARID2 20064375 ChIP-Seq MESCs Mouse	88/1117	0.10287494	0.359993833	0	0	1.165349707	2.650286321	CDKN1C;CLIC6;PTPRU;APP;NRP2;FLT1;KCNK9;CLSTN2;NCAN;RASGRF1;OTUD7A;PTPRM;HR;CHD3;CELSR2;SLC8A1;DMBX1;ZMIZ1;ADAMTS1;KDR;GRB10;LRRFIP1;DLGAP2;SEMA6A;IGFBP5;DSCAM;FIBCD1;ZFP536;PROX1;SEZ6L;POU3F1;TGFBR3;MN1;SFRP1;COL4A2;SFRP5;GPRIN1;SCN8A;DMRTA1;ALDH1A2;COL8A2;PKP1;HHIPL1;FREM2;L3MBTL3;ADCYAP1R1;FOXC1;SEMA3D;SATB2;GLIS3;NTN4;SLC1A2;DTX1;CACNA1C;CACNA1E;FSTL4;EHBP1;ADCY6;CACNA1I;GRIN2A;CNNM1;COBLL1;NK…
184	ChEA_2016	SOX6 21985497 ChIP-Seq MYOTUBES Mouse	152/2000	0.103973374	0.359993833	0	0	1.124366261	2.545138442	PGAP1;NUP107;TRAF3IP1;HDLBP;HNRNPU;SDR9C7;ABCA12;EPRS;BEST3;HHAT;MPRIP;IYD;TNR;NEK2;KIF21B;PPFIA4;RGS9;MAP3K5;TNS1;EPHA4;GAS2L3;IGFBP5;SLC30A1;ANK3;UPB1;TMEM131;BCR;ALDH3A1;MYL1;GPR161;COL4A3;PKP1;TAGLN2;IGSF8;L3MBTL3;COL13A1;TMEM63C;DHX9;FLII;DPT;AGAP1;SLC1A4;CACNA1E;LRRC52;IGSF9;HSD11B1;NEU2;5730522E02RIK;STK36;NHLH1;TPR;PLXNA2;CACNA1S;ZBTB7A;SRGAP1;MYH10;LONRF2;EDEM3;ZRANB3;FN1;ABCA7;PRG4;VIL1…
185	ChEA_2016	RUNX1 22412390 ChIP-Seq EML Mouse	152/2000	0.103973374	0.359993833	0	0	1.124366261	2.545138442	MAPKBP1;NUP107;IFT172;HNRNPU;ARID4A;EPRS;2900026A02RIK;CCDC102A;5031414D18RIK;AS3MT;SLK;MPRIP;SCN11A;CREB3L1;TNFRSF8;TGM3;PDGFRB;RALGAPA2;HFE2;PRKCA;UBE4B;SND1;HCFC1;BCR;NISCH;CLIP2;POR;STIM1;HNRNPUL2;MADD;MYADM;PADI2;FLYWCH1;TNIK;ADNP;SNRNP200;EZR;KPNB1;H2-D1;IGSF8;D630045J12RIK;TBC1D9B;ABHD2;ANKRD11;MYCBP2;ITPR1;AEBP1;LTBP3;IQGAP2;IQGAP3;TTBK1;PIK3R6;GLG1;TTBK2;LOXHD1;PRRC1;KIF3A;CMYA5;MYH14;PL…
186	ChEA_2016	JUN 21703547 ChIP-Seq K562 Human	122/1585	0.104713697	0.360618293	0	0	1.138274195	2.568544575	PRDM8;SEMA5A;SLC23A2;PGAP1;CRTC1;TRRAP;MYT1L;TNC;CELSR1;MYLK;HERC2;DAG1;KIF21A;BSN;RGS9;PDGFRB;NOM1;SMARCC1;LHCGR;CPT1A;SLC30A8;DSCAM;SWAP70;PRKCA;ANXA10;POU3F1;TMEM130;SND1;NEIL3;COL4A2;GPD2;MAP1B;CD109;KCNQ3;WDFY3;VCL;MAD1L1;NOTCH2;MACF1;L3MBTL3;ADCYAP1R1;EPAS1;GLIS3;NEDD4L;LTBP3;APCDD1;RASGRP3;GRIN2A;PODXL;KCNMB1;GPR116;ARSI;IMPG1;EDEM3;WFS1;TMEM132B;SMARCA2;SETX;SLC6A7;MAN2B2;PLXNB1;LRP10;CDS…
187	ChEA_2016	TCF3/E2A 22897851 ChIP-Seq JUKARTE6-1 Human	148/1946	0.105858727	0.362622447	0	0	1.124909074	2.526151882	PGAP1;CLSTN2;HHIP;CBLB;CELSR1;ACTG2;CDH5;HHAT;DPYSL5;GRB10;TNFRSF8;NEK2;MACROD2;SLC12A7;PPFIA4;MAP3K4;MAP3K5;KDM2A;DSCAM;RALGAPA2;MYH15;HNF1B;UBE4B;POU3F1;TANC2;TMEM131;BCR;OBSCN;SIK3;ADNP;TOX;EPHA3;EPAS1;ITPR1;CLEC16A;SLC1A4;IQGAP2;FBLN2;NID2;TTBK1;LOXHD1;DPP6;PODXL;CMYA5;ZC3H18;SLC38A8;CCDC141;ZC3H13;ZBTB7A;SRGAP1;RAB11FIP4;IMPG1;SEC31A;DRD5;JAG2;KL;SLC14A2;PTPRN2;TMEM132B;TNK2;SYNRG;DNAH14;FN1…
188	ChEA_2016	VDR 21846776 ChIP-Seq THP-1 Human	64/794	0.107150595	0.364709576	0	0	1.192795458	2.664132512	CRTC1;ZC3H4;CLSTN1;HNRNPU;ARID4A;PNMAL2;PHRF1;PLB1;LMNB1;SPN;PREX1;RUSC2;ZMIZ1;TNR;SBF1;BAHCC1;MAP3K5;MYBPC3;SRRM2;VPS18;CPT1A;CISH;PGAM2;FBXO10;RENBP;HCFC1;VAV2;NCOR2;WDR81;TBC1D5;CDHR2;MYH9;DSCAML1;KPNB1;TRIM56;NOTCH1;COL13A1;SATB2;COL11A2;FOXK1;ZC3HAV1;UACA;HSP90B1;BAG3;NT5DC3;CAMTA1;ZBTB7A;MEF2D;PDZD7;TRIM41;GSN;PTPRN2;RCC2;SETD1B;PDE4DIP;ABCA7;FER1L6;KBTBD11;SMARCA4;SKI;FASN;PLXNB2;CORO7;FMOD
189	ChEA_2016	PPARG 20176806 ChIP-Seq MACROPHAGES Mouse	109/1408	0.107685692	0.364709576	0	0	1.144489098	2.550538078	MAPKBP1;SLC23A2;SLC4A1AP;ITSN1;THUMPD1;C4B;PREX1;NDST1;ZMIZ1;GRAP2;PPFIA4;PTRF;CPT1A;GAS2L3;DSCAM;ANK2;TMEM130;PARD3;MADD;MYADM;COL4A5;FLYWCH1;ALPK2;TNIK;CCDC81;FREM1;CUL9;EPAS1;ANKRD11;FBXO47;SLC1A2;ITPR1;CLEC16A;SLC1A4;UBR2;NID2;PIK3R6;FAM83F;5730522E02RIK;PLXNA1;CACNA1S;ZC3H13;SEC16A;INSR;PRG4;PARVB;PM20D1;ANP32E;AMOTL2;CATSPERG2;RERE;CLIC6;PTPRU;PYGB;DOCK3;RASGRF1;ATP2A2;PTPRH;CHD2;ROBO1;EEA1…
190	ChEA_2016	SUZ12 18974828 ChIP-Seq MESCs Mouse	147/1934	0.10816697	0.364709576	0	0	1.124007987	2.49988281	PRDM8;SEMA5A;APP;CLSTN2;CLSTN1;HR;CELSR2;HHAT;DPYSL5;ZMIZ1;CREB3L1;KDR;GRB10;TNFRSF8;TNR;PTRF;MAP3K5;D930020B18RIK;EPHA4;SEMA6A;IGFBP5;DSCAM;SFMBT2;FIBCD1;CACNA2D2;AFAP1;POU3F1;COL4A2;SFRP5;COL4A3;KCNQ3;PKP1;TOX;FREM2;L3MBTL3;ADCYAP1R1;COL13A1;EPAS1;GLIS3;SLC1A2;DTX1;ZC3HAV1;AEBP1;CACNA1E;CACNA1H;CACNA1G;DPP4;ADAMTS15;CACNA1I;GRIN2A;DPP6;PODXL;COBLL1;ARSI;IGFBP7;MYH11;ARSB;NTSR1;DRD5;KL;ACE;D4300…
191	ChEA_2016	GATA1 22025678 ChIP-Seq K562 Human	May-38	0.118045835	0.393893873	0	0	2.049755194	4.379675645	NBAS;CNNM1;CDH1;SPTAN1;SDK2
192	ChEA_2016	STAT3 22323479 ChIP-Seq MACROPHAGE Mouse	May-38	0.118045835	0.393893873	0	0	2.049755194	4.379675645	RPTOR;NBAS;PPP1R12A;STAT3;MCM3
193	ChEA_2016	KDM2B 26808549 Chip-Seq SIL-ALL Human	151/2000	0.121301936	0.402672408	0	0	1.115389426	2.35288332	SLC23A2;CLSTN1;INPPL1;HNRNPU;KLHDC7B;CELSR2;BEST3;CELSR3;IGF1R;HHAT;SLK;MPRIP;ZMIZ1;BSN;SBF1;SLC12A7;BAHCC1;RGS9;KCNH2;VPS18;CPT1A;KDM2A;SFMBT2;HFE2;PCOLCE;SDCBP2;DISP2;DOPEY2;EML6;WDR81;HNRNPUL2;MAP1A;MYADM;FLYWCH1;TNIK;DGKH;NOTCH2;TMEM63C;MFI2;ANKRD11;UBR4;LTBP4;SLC1A4;LTBP3;IQGAP2;EVPL;FAM83F;RAB11FIP1;KIF3B;PLXNA2;CAMTA1;PLXNA1;SLC38A8;PLCG1;ZBTB7A;NTSR1;BCL9L;JAG2;EDEM3;VAT1;MGEA5;SLC37A1;IN…
194	ChEA_2016	NFIB 24661679 ChIP-Seq LUNG Mouse	47/573	0.122461859	0.40443814	0	0	1.213854063	2.549039699	RERE;NFAT5;NRP2;COL13A1;ANKRD11;HNRNPU;VTCN1;CHD2;MLLT4;AMOT;ADAMTS4;NHSL2;RUSC2;TMEM104;ERBB3;CMYA5;PLCG1;DIAP1;WASF2;BAHCC1;CHGB;CDK5RAP2;ZFP462;TBC1D16;SEMA6A;KIDINS220;ANO8;DHCR24;DICER1;ARID1A;SDCBP2;IGF2R;ACSF2;NCOR2;ANKFN1;TMCO5;LPHN1;LRRC9;A530053G22RIK;UBAP2;AMOTL2;COL6A6;TTLL12;HNRNPH3;PVRL2;TECPR1;CLRN1
195	ChEA_2016	SRY 25088423 ChIP-ChIP EMBRYONIC GONADS Mouse	228/3083	0.124796752	0.41004647	0	0	1.093893226	2.276467119	PNMT;IFT172;CCDC102A;ENDOU;GOLGA4;TMEM8C;KDR;UBAP2L;PTGFRN;EPHA4;UNC13A;HFE2;DICER1;MYO7A;MAPK8IP3;SND1;POR;MTHFD1;SFRP5;CD109;KCNQ3;TAGLN2;ASTN1;ADCYAP1R1;IGSF3;DHX9;MFI2;EVPL;ADAMTS15;SEC14L3;KCNMB1;NHLH1;PLCG1;ZBTB7A;NTSR1;RAB11FIP5;ACE;ABCA3;FN1;NFATC2;ABCA7;PARVB;L1CAM;SMARCA1;HSPA12A;SMARCA2;HSPA12B;PRRC2B;GRIN2D;COL1A1;FAM160A2;VANGL2;STRN;CATSPERG2;ACVRL1;MYOM1;NCAN;DPYS;NCAPG2;FMN1;PYGL;…
196	ChEA_2016	E2F1 17053090 ChIP-ChIP MCF-7 Human	131/1726	0.127360052	0.416344537	0	0	1.120491721	2.30903891	SLC23A2;CLDN2;IGF1R;CNDP2;HERC2;GRAP2;EP300;RGS9;TGM3;TGM2;SRRM2;WBP11;SDCBP2;TANC2;BCR;ALDH3A1;COL4A2;SCN8A;MADD;ALPK2;ERG;FREM2;DGKH;ABHD2;ANKRD11;SLC1A2;LTBP4;NEDD4L;LPO;CACNA1C;APCDD1;GLG1;CACNA1G;TRPM1;PLCG1;MYH10;SLC14A2;ZFHX2;DNAH10;JUP;FUS;MICAL3;ABCA7;L1CAM;BMX;GRIN2B;PTPRB;SMTN;NF1;TUBGCP6;HYOU1;ARHGAP11A;CLIC6;ACVRL1;RBM25;CALCOCO1;FLT1;NUMA1;DDX42;PTPRM;CHD4;ATP2A1;CHD3;SGSH;TRO;SART3…
197	ChEA_2016	NANOG 18347094 ChIP-ChIP MESCs Mouse	144/1908	0.128860323	0.417185814	0	0	1.11423614	2.283099074	MAPKBP1;ZFP687;IFITM2;ATP8A1;HHIP;INPPL1;HDLBP;AMOT;TMEM144;NDST1;CDH1;KHSRP;GRAP2;ENPP2;DAG1;KIF21A;PTGFRN;BAHCC1;SLC12A8;TGM2;TECTA;SEMA6C;KRT8;MYO7A;ANK3;SFRP1;POR;MTHFD1;SFRP5;SLCO2A1;SPARCL1;ADNP;IL6ST;KPNB1;EPHA3;MAD1L1;NOTCH1;DHX9;ABHD2;IGSF1;SLC1A1;ZC3HAV1;NID2;TRPM1;DPP6;KIF3A;SRGAP3;ZBTB7A;PLTP;LONRF2;BCL9L;STRA6;MGEA5;SLC14A2;SLC37A1;TNK2;MYO5A;HELZ;SMARCA2;SLC6A7;EHD4;FASN;AMOTL2;EIF4…
198	ChEA_2016	TCF7L2 21901280 ChIP-Seq H4IIE Rat	80/1023	0.128913008	0.417185814	0	0	1.154522159	2.365174253	RERE;TRAF3IP1;GRIK3;ZBTB20;HNRNPU;ARID4A;ECE1;CHD2;PLB1;ROBO1;GOLGA2;ZMIZ1;GRAP2;CREB3L2;TCP11L2;DLGAP2;TECTB;DYNC2H1;SMARCC1;CPT1A;SLC13A4;FBXW8;SFMBT2;TBC1D8;HNF1B;SLC30A1;PRKCA;MAT1A;BAZ1B;SORCS2;NCOR2;DNM3;AZGP1;POR;ZFP84;KIF16B;PARD3;CCDC42;TNIK;TTLL12;TOX;FBP1;MAD1L1;PLEC;CUL9;SF3B2;DHX9;TNKS;SLC1A2;CACNA1B;ITPR1;AGAP1;LRP4;ATP1A2;CACNA1C;SEMA3F;NID2;EGFR;IGSF9;HSD11B1;DPP6;BAG3;PODXL;NRAP;…
199	ChEA_2016	RAD21 21589869 ChIP-Seq MESCs Mouse	153/2036	0.132203881	0.425696496	0	0	1.10931326	2.24459554	MAPKBP1;APP;IFITM2;GOLIM4;MPL;CELSR1;CELSR2;ABRA;TMEM144;PREX1;CREB3L1;FAM198B;NEK2;KIF21A;BSN;PTRF;TECTA;D930020B18RIK;VPS18;FBXW8;CISH;IGFBP5;FIBCD1;AFAP1;ANXA10;TMEM130;TANC2;BCR;CLIP2;SFRP1;PADI2;WDFY3;TLN2;IL6ST;SNRNP200;TOX;WDFY4;CHRNA1;IGSF8;MAGEL2;TBC1D9B;COL13A1;DHX8;IGSF3;PSG16;LTBP4;NEDD4L;DTX1;SLC1A4;EVPL;CACNA1I;LOXHD1;RAB11FIP1;FXR2;MAN2A1;SCFD2;IGFBP7;PLCG1;SRGAP3;PCDHA9;RAB11FIP4;…
200	ChEA_2016	OCT4 19829295 ChIP-Seq ESCs Human	150/2000	0.140603874	0.441701926	0	0	1.106436787	2.170617366	CLSTN1;KNDC1;SMC3;CDH5;TDO2;DPYSL5;GRAP2;MACROD2;SCAPER;PPFIA4;CDK5RAP2;TNS1;PDGFRB;SRRM2;NOM1;CPT1A;SEMA6A;KDM2A;SWAP70;MYO7A;ANK3;FBXO10;UPB1;MAPK8IP3;TMEM130;CLIP3;COL4A2;SFRP5;GPRIN1;PARD3;MYADM;COL8A2;PADI2;ALPK2;TTLL12;SNRNP200;EZR;NOTCH1;SRCAP;PADI6;FBXO47;XPC;AEBP1;VTCN1;IQGAP2;PRDM11;CACNA1I;BAG3;KCNMB1;SLC38A8;ZBTB7A;SRGAP1;ARSB;RAB11FIP5;TBC1D16;DRD5;ATP6V0A1;SLC14A1;DNAH10;INTS1;WFS1;…
201	ChEA_2016	CREB1 26743006 Chip-Seq LNCaP-abl Human	150/2000	0.140603874	0.441701926	0	0	1.106436787	2.170617366	ATP8A1;WWC1;CLSTN1;INPPL1;HNRNPU;CELSR2;CELSR3;ETS2;IGF1R;SLK;MPRIP;CREB3L1;PTGFRN;BAHCC1;KCNH2;CPT1A;SFMBT2;LMTK3;KRT8;SLC30A1;UBE4B;RNASE1;SDCBP2;GPRIN2;EML6;SCN8A;GPD2;PARD3;MYADM;PADI2;PKP1;TLN2;PRR12;DGKH;SPTBN4;IGSF8;L3MBTL3;MYCBP2;UBR4;CACNA1E;TTBK1;ACACA;IGSF9;BAG3;CAMTA1;MYH14;CACNA1S;ZBTB7A;SRGAP1;BCL9L;JAG2;EDEM3;ACE;ODF2;RCC2;INSR;IRF2BP1;ABCA7;DHCR24;SMARCA2;GRIN2D;COL1A1;COL1A2;WNK2…
202	ChEA_2016	SPI1 26923725 Chip-Seq MACROPHAGESS Mouse	150/2000	0.140603874	0.441701926	0	0	1.106436787	2.170617366	SEMA5A;PKD2L1;2900026A02RIK;CELSR3;MYLK;SCN11A;KHSRP;FAM198B;CREB3L2;TMEM8C;LONP1;TNFRSF8;PLCE1;KIF21A;IL12A;UBAP2L;SLC12A8;TECTB;CUBN;CPT1A;KDM2A;HNF1B;PRKCA;ANXA10;DICER1;MAPK8IP3;CLIP2;WDR81;IL23A;AKAP9;MYADM;WDFY3;ALPK2;TTLL12;SNRNP200;VCL;FREM2;MAD1L1;DGKH;IGSF8;TBC1D9B;NOTCH1;TNKS;FBXO47;CLEC16A;SLC1A4;LPO;HSD11B1;FAM83H;SEC14L3;FAM83F;KIF3B;BAG3;ARSI;BCL9L;BPTF;MGEA5;SLC37A1;ABCA3;MYO5A;ZB…
203	ChEA_2016	ATF3 27146783 Chip-Seq COLON Human	150/2000	0.140603874	0.441701926	0	0	1.106436787	2.170617366	CLSTN1;TNC;HNRNPU;SMC3;CELSR3;CNDP2;SLK;MPRIP;KHSRP;FAM198B;LONP1;MAP3K4;GAS2L3;UNC13A;FIBCD1;ANK2;HSPG2;SND1;OBSCN;TAGLN2;TNIK;TLN2;IL6ST;KPNB1;ANKRD17;NOTCH2;POM121;EPAS1;MFI2;FLII;ANKRD11;MYCBP2;UBR4;LTBP4;NEDD4L;AGAP1;SLC1A4;LTBP3;HTATSF1;IQGAP3;SEL1L3;FAM83H;RAB11FIP1;NPC1L1;CAMTA1;MYH14;CACNA1S;PLTP;MYH10;NTSR1;CPA4;BCL9L;STRA6;SPTBN2;HSPA9;MGEA5;ACE;RCC2;ABCA7;HELZ;CGN;GRIN2B;IGF2R;COL1A1;…
204	ChEA_2016	E2A 27217539 Chip-Seq RAMOS-Cell line Human	150/2000	0.140603874	0.441701926	0	0	1.106436787	2.170617366	ATP8A1;CRTC1;WWC1;CLSTN1;CBLB;KLHDC7B;PHRF1;BEST3;CELSR3;HHAT;ZMIZ1;FAM198B;CREB3L2;DAG1;CEP250;NEK2;SBF1;SLC12A7;RGS9;VPS18;NOM1;TKTL1;LEMD3;TMEM130;BCR;PLA2G15;EML6;POR;WDR81;MYL1;SFRP5;PARD3;ADNP;WDFY4;NOTCH2;NOTCH3;NOTCH1;COL13A1;SLC1A2;DTX1;RASAL1;UBR2;AEBP1;LTBP3;PRDM11;TTBK1;RASGRP3;SEL1L3;TRPM1;ALDH3B2;LOXHD1;RAB11FIP1;ZC3H18;MYH11;PLTP;BPTF;SLC14A1;PTPRN2;INTS1;TNK2;SYNRG;SETD1B;IGF2R;SM…
205	ChEA_2016	NFE2L2 22581777 ChIP-Seq LYMPHOBLASTOID Human	43/527	0.142000319	0.443923327	0	0	1.206096588	2.354211259	COLEC12;ABHD2;FOXK1;ABCC12;EHBP1;AMOT;CDH5;NLN;HEPH;MYO18B;PIEZO1;IL12A;S1PR2;PCNT;MPDZ;SLC12A8;SPEN;KL;SZT2;SEMA6A;SCARA5;COL25A1;SFMBT2;RCC2;SHROOM3;POU3F1;SMARCA4;SETX;NCOR2;SLC7A5;MYO1E;ALDH3A1;POR;CDCP1;WDR81;ALS2;GPR161;AAK1;SIK3;ACO1;ALPK2;ASB2;LPIN1
206	ChEA_2016	SMAD 19615063 ChIP-ChIP OVARY Human	12/124	0.147265722	0.458160024	0	0	1.450700178	2.778840403	DNM3;PREX1;ARHGEF10;NFAT5;NAV3;SLC35F2;IL1B;LAMA4;TNC;ENPP2;NTN4;MSN
207	ChEA_2016	ELK3 25401928 ChIP-Seq HUVEC Human	149/2000	0.161931364	0.49190471	0	0	1.097508268	1.998104579	PRDM8;CLSTN1;INPPL1;CELSR1;PHRF1;CCDC102A;CELSR3;PREX1;CDH5;HHAT;CAPN5;KIF21B;BAHCC1;PTRF;TGM2;TNS1;EPHA4;CPT1A;CHRNB3;CD93;SLC30A1;UBE4B;POU3F1;HSPG2;SDCBP2;EML6;STIM1;GPRIN1;MAP1A;MYADM;TAGLN2;FLYWCH1;TNIK;PRR12;DNMT1;NOTCH1;SRCAP;DHX9;UBR4;LTBP4;LTBP3;EVPL;AK7;ADAMTS15;BAG3;TPR;PLXNA2;CAMTA1;PLXNA1;CACNA1S;PLCG1;PLTP;NTSR1;RAB11FIP5;TBC1D16;BCL9L;STRA6;SPTBN2;ZRANB3;VAT1;JUP;FUS;TNK2;ABCA7;HPS…
208	ChEA_2016	NFI 21473784 ChIP-Seq ESCs Mouse	149/2000	0.161931364	0.49190471	0	0	1.097508268	1.998104579	MAPKBP1;NUP107;IFITM2;CLSTN2;TRAF3IP1;IFT172;WWC1;HNRNPU;PKD2L1;CBLB;EPRS;2900026A02RIK;SLC8A2;CNDP2;NYNRIN;FAM198B;TMEM8C;DAG1;KIF21B;BAHCC1;CHGB;CDK5RAP2;PDGFRB;TECTB;VPS18;FBXW8;SFMBT2;UBE4B;UPB1;PLA2G15;DISP2;MYL1;GPD2;PARD3;NCL;AKAP9;SPARCL1;ADNP;SNRNP200;CCDC81;VCL;ANKRD11;SLC1A4;APCDD1;CACNA1E;FBLN2;TTBK2;FAM83H;SCFD2;SAFB2;IGFBP7;CACNA1S;SRGAP1;ARSB;RAB11FIP5;SEC31A;ATP6V0A1;INTS1;FN1;MSN…
209	ChEA_2016	RBPJ 21746931 ChIP-Seq IB4 Human	149/2000	0.161931364	0.49190471	0	0	1.097508268	1.998104579	MYT1L;CLSTN1;MPL;HNRNPU;EPRS;CELSR2;PLB1;HHAT;DPYSL5;KIF5C;CWC22;TNFRSF8;TNR;NEK2;IL12A;PTGFRN;KIF21B;TNS1;SEMA6C;LHCGR;HFE2;SLC30A1;UBE4B;POU3F1;HSPG2;VWA5B1;TMEM131;EML6;OBSCN;GPR161;COL8A2;PADI2;PKP1;ASTN1;NOTCH2;CHRNA1;MACF1;IGSF3;PADI6;EPAS1;DHX9;UBR4;DPT;SLC1A4;VTCN1;IQGAP3;CACNA1E;LRRC52;RASGRP3;HSD11B1;PLXNA2;CAMTA1;CACNA1S;SPTBN1;RAB11FIP5;EDEM3;ZRANB3;RCC2;DNAH14;FN1;PRG4;DHCR24;CGN;DNA…
210	ChEA_2016	NFYA 21822215 ChIP-Seq K562 Human	149/2000	0.161931364	0.49190471	0	0	1.097508268	1.998104579	CLSTN1;MPL;EPRS;HHAT;ZMIZ1;CREB3L1;TNFRSF8;PLCE1;TNR;NEK2;PTGFRN;KIF21B;CUBN;SFMBT2;SWAP70;HFE2;SLC30A1;UBE4B;DICER1;ANK3;POU3F1;HSPG2;VWA5B1;OBSCN;COL4A2;STIM1;SCN8A;GPR161;PARD3;COL8A2;PADI2;PKP1;WDFY4;ASTN1;NOTCH2;MACF1;COL13A1;IGSF3;PADI6;DHX9;SLC1A2;UBR4;DPT;VTCN1;CACNA1E;LRRC52;ADAMTS15;BAG3;TPR;PLXNA2;CAMTA1;EDEM3;ANKRD26;RCC2;DNAH14;PRG4;DHCR24;HSPA12A;DNAJC16;RPE65;ADCY10;PTPRB;VANGL2;UB…
211	ChEA_2016	FOXA1 26769127 Chip-Seq PDAC-Cell line Human	149/2000	0.161931364	0.49190471	0	0	1.097508268	1.998104579	MAPKBP1;PGAP1;CLSTN1;INPPL1;EPRS;SMC3;ETS2;NYNRIN;TMEM144;HHAT;MPRIP;ZMIZ1;CREB3L1;KIF21A;NRCAM;MAP3K9;SLC12A7;NOM1;GAS2L3;SWAP70;APLP2;ANGEL1;AFAP1;HFE2;SLC30A1;UBE4B;SDHA;HSPG2;BCR;STIM1;PARD3;MADD;TAGLN2;IL6ST;VCL;EPAS1;DHX9;PIK3R4;UBR4;PRDM11;EVPL;TTBK2;DPP4;FAM83F;CAMTA1;ARSB;NTSR1;SPTBN1;BCL9L;ATP6V0A1;STRA6;SPTBN2;FUS;RCC2;SETD1B;HPS6;DHCR24;CGN;CP;DNAJC16;ACSF2;UBXN10;CCDC88C;AAK1;ANP32E;…
212	ChEA_2016	PPARD 21283829 ChIP-Seq MYOFIBROBLAST Human	251/3447	0.171370838	0.517861043	0	0	1.073947432	1.894363182	APP;TRAF3IP1;ITSN1;CBLB;ABCA12;EPRS;ABCA13;MYLK;PREX1;NDST1;ENDOU;RUSC2;ZMIZ1;CREB3L1;IL12A;SCAPER;SLC12A8;CDK5RAP2;TNS1;DYNC2H1;EPHA4;TKTL1;SFMBT2;FIBCD1;CACNA2D2;HNF1B;PRKCA;HSPG2;MYL4;BCR;WDR81;MAP1B;CD109;AKAP9;KCNQ3;EPHA3;SPTBN4;EPAS1;MFI2;PIK3R4;NEDD4L;AGAP1;PRDM11;RAB11FIP5;SEC31A;ATP6V0A1;SPTBN2;ZRANB3;PTPRN2;JUP;INTS1;RCC2;SETD1B;LRRN4;DNAH14;NFATC2;CP;SMARCA2;HSPA12B;HNRNPM;SMTN;FBXL7;M…
213	ChEA_2016	SUZ12 18555785 ChIP-Seq MESCs Mouse	81/1058	0.172692572	0.517861043	0	0	1.126971185	1.979234469	SEMA5A;ACVRL1;NRP2;KCNK9;RASGRF1;SLC7A14;GRIK3;PTPRM;PCSK9;HR;KNDC1;CELSR2;DMBX1;GRB10;PGM5;DLGAP2;PTRF;D930020B18RIK;PCDHGA6;SEMA6A;IGFBP5;COL25A1;DCC;SFMBT2;FIBCD1;ZFP536;CACNA2D2;PROX1;SORCS2;ADRA2B;PCDHGA9;TGFBR3;MN1;D10BWG1379E;SLC7A8;PITPNM1;COL4A2;SFRP5;DMRTA1;PKP1;PDE5A;DSCAML1;EPHA3;CD44;ADCYAP1R1;COL13A1;EPAS1;SEZ6;GLIS3;SLC1A2;DTX1;ATP1A3;ZC3HAV1;CACNA1E;EGFR;ADAMTS15;GRIN2A;CNNM1;PODX…
214	ChEA_2016	NACC1 18358816 ChIP-ChIP MESCs Mouse	60/769	0.172888392	0.517861043	0	0	1.149222976	2.01701162	IFITM2;MYT1L;HHIP;ADAR;AKAP12;SCRN1;RUSC2;ADAMTS1;ENPP2;UBAP2L;PTGFRN;NOS1;CIC;SLC12A7;EPHA4;SEMA6C;SEMA6A;CISH;DST;CAD;LMTK3;TBC1D9;SLC30A1;ANK3;IL17RD;DUSP27;TMEM131;DOPEY2;SFRP1;TUBB2B;CASQ2;IL6ST;DOCK1;IGSF8;DHX8;EPAS1;ADCY3;ZC3HAV1;NID2;DPP4;TRP53BP1;GPC4;PLA2G2F;SLC37A1;JUP;ZFP316;MIB2;MYO5A;SULF2;PTPRB;REST;SLC6A7;GLB1;APOC1;AMOTL2;TRIP12;CORO7;PCNXL3;BCAR1;TJP2
215	ChEA_2016	SUZ12 27294783 Chip-Seq NPCs Mouse	68/880	0.175832271	0.524240659	0	0	1.137600373	1.977405119	NRP2;PGAP1;TRAF3IP1;HDLBP;FMN2;ABCA12;EPRS;AOX4;TNR;CNGA3;KIF21B;KIF1A;LRRFIP1;PPFIA4;MYBL1;TNS1;EIF5B;EPHA4;MYOC;DST;IGFBP5;IQCA;TBC1D8;DUSP27;TMEM131;F5;DNM3;ZAP70;ALS2;MYL1;GPR161;TNNT2;NOS1AP;COL4A3;MCM3;PKP1;LCT;ASTN1;PAPPA2;DHX9;SATB2;AGAP1;DPT;PRELP;CACNA1E;LRRC52;NEU2;STK36;TPR;ZFP142;CACNA1S;UGGT1;LONRF2;EDEM3;ZRANB3;GPR55;FN1;C130074G19RIK;PRG4;VIL1;PM20D1;ADCY10;NFASC;VANGL2;DES;CPS1;T…
216	ChEA_2016	SMAD2/3 21741376 ChIP-Seq ESCs Human	148/2000	0.185306826	0.537556737	0	0	1.088603797	1.83510548	IFITM2;TRAF3IP1;CLSTN1;HR;KNDC1;CELSR3;GRB10;TNFRSF8;PTRF;TGM2;KDM2A;CACNA2D2;PRKCA;MYO7A;FBXO10;POU3F1;MAPK8IP3;CLIP3;CLIP2;OBSCN;SCN8A;COL8A2;PKP1;FLYWCH1;ADNP;TTLL12;PRR12;MAD1L1;CUL9;NOTCH1;COL13A1;MFI2;SLC1A1;RASAL1;UBR2;NEU2;CACNA1I;FXR2;PDZD2;KIF3B;STK36;NPC1L1;PODXL;GPR116;MYH14;ZBTB7A;SRGAP1;RAB11FIP5;SPTBN2;DNAH10;JUP;INTS1;DNAH14;IRF2BP1;NFATC2;HSPA12B;VIL1;SLC6A7;COL5A1;STRC;SP6;PLXNB…
217	ChEA_2016	CEBPB 21427703 ChIP-Seq 3T3-L1 Mouse	148/2000	0.185306826	0.537556737	0	0	1.088603797	1.83510548	ZFP687;IFITM2;IFT172;TNC;HDLBP;HNRNPU;CBLB;EPRS;ENDOU;ZMIZ1;FAM198B;DAG1;EP300;NEK2;KIF21B;BAHCC1;PDGFRB;CUBN;SWAP70;RALGAPA2;AFAP1;MAPK8IP3;SND1;HCFC1;BCR;PLA2G15;ALDH3A1;PARD3;CD109;SIK3;IL6ST;CCDC81;H2-D1;ANKRD17;NOTCH3;IGSF8;L3MBTL3;NOTCH1;IGSF3;GLIS3;ITPR1;DPT;6430548M08RIK;AEBP1;PRDM11;FBLN2;ACACA;CACNA1G;LOXHD1;LARP1;MAN2A1;COBLL1;TPR;SERPINA3B;IGFBP7;PLCG1;ZBTB7A;HSPA9;RCC2;SEC16A;INSR;FN…
218	ChEA_2016	JUND 26020271 ChIP-Seq SMOOTH MUSCLE Human	148/2000	0.185306826	0.537556737	0	0	1.088603797	1.83510548	PGAP1;ATP8A1;CRTC1;KLHL38;KLHDC7B;PHRF1;SMC3;BEST3;ETS2;SLC8A1;CNDP2;PREX1;NDST1;CDH5;SLN;CWC22;UBAP2L;PPFIA4;PTRF;CDK5RAP2;PDGFRB;GAS2L3;UNC13A;FBXW8;ANXA10;SDCBP2;VWA5B1;SND1;TANC2;SHISA7;CLIP2;ARMCX4;SFRP1;HGS;MAP1B;CD109;MYADM;TAGLN2;IL6ST;DHX8;MFI2;ABHD2;XPC;UBR2;ZC3HAV1;GLG1;TRPM1;CACNA1I;RAB11FIP1;PDZD2;BAG3;NPC1L1;ARSI;CAMTA1;PLTP;SYNRG;ZBTB12;DGAT2L6;FER1L6;RPE65;COL1A1;CYLD;PTPRB;COL5A1…
219	ChEA_2016	MNX1 26342078 ChIP-Seq MIN6-4N Mouse	148/2000	0.185306826	0.537556737	0	0	1.088603797	1.83510548	PNMT;NUP107;GOLIM4;MPL;SDR9C7;FRY;ABCA13;ENDOU;SCN11A;FAM198B;GRB10;KIF21A;NRCAM;KIF21B;MACROD2;BAHCC1;PTRF;SLC12A8;MAP3K5;TNS1;GAS2L3;IGFBP5;FIBCD1;CACNA2D2;PCOLCE;DICER1;SDHA;POU3F1;TANC2;TMEM131;SHISA7;BCR;OBSCN;MYL1;IL23A;SIK3;SPARCL1;PKP1;TAGLN2;VCL;GPLD1;2310067B10RIK;NOTCH3;IGSF8;CUL7;COL13A1;PADI6;AEBP1;LTBP3;IQGAP2;CACNA1E;NID2;CACNA1G;NEU2;ADAMTS15;SEC14L3;CACNA1I;LARP1;PDZD2;KCNMB1;COB…
220	ChEA_2016	KLF6 26769127 Chip-Seq PDAC-Cell line Human	148/2000	0.185306826	0.537556737	0	0	1.088603797	1.83510548	IFITM2;WWC1;CLSTN1;INPPL1;HNRNPU;SLK;MPRIP;ZMIZ1;CAPN5;NEK2;KIF21A;MAP3K9;PTGFRN;TGM2;VPS18;SEMA6C;CPT1A;KDM2A;IGFBP5;RALGAPA2;APLP2;KRT8;AFAP1;SLC30A1;PCOLCE;PRKCA;UBE4B;DICER1;MYO7A;LEMD3;HSPG2;BCR;CLIP2;COL4A2;STIM1;PARD3;MYADM;COL8A2;EZR;IGSF8;NOTCH1;COL13A1;EPAS1;PIK3R4;UBR4;LTBP3;EVPL;SEL1L3;SCFD2;CAMTA1;MYH14;IGFBP7;CACNA1S;ZBTB7A;SPTBN1;CPA4;RAB11FIP5;BCL9L;PLXNA3;STRA6;SPTBN2;EDEM3;MGEA5…
221	ChEA_2016	RACK7 27058665 Chip-Seq MCF-7 Human	148/2000	0.185306826	0.537556737	0	0	1.088603797	1.83510548	CLSTN1;INPPL1;XYLT2;KNDC1;SDR9C7;KLHDC7B;CELSR2;IGF1R;PREX1;ENDOU;SLK;ZMIZ1;CREB3L1;FAM198B;NEK2;UBAP2L;PTGFRN;KCNH2;EPHA4;CPT1A;SEMA6A;SFMBT2;APLP2;FIBCD1;KRT8;AFAP1;HNF1B;UBE4B;HSPG2;MAPK8IP3;TMEM131;SHISA7;BCR;WDR81;GPD2;SIK3;MYADM;PKP1;TAGLN2;ADNP;SNRNP200;EZR;VCL;DGKH;IGSF8;NOTCH1;SRCAP;IGSF3;DHX9;MFI2;UBR4;NEDD4L;RASAL1;LTBP3;ALDH3B2;LARP1;NPC1L1;DVL3;MYH14;CACNA1S;SPTBN2;JAG2;EDEM3;MGEA5;J…
222	ChEA_2016	CLOCK 20551151 ChIP-Seq 293T Human	33/407	0.188358762	0.543959834	0	0	1.196158553	1.996875251	DDX3X;COL13A1;ITPR1;CHD6;ATP2A2;ATP1A2;BICD2;HSP90B1;ERBB3;LMNA;WDR6;UBAP2L;NCAM1;BSN;EIF4B;SASH1;TGM2;MGEA5;AQR;FUS;STAT3;BAZ1B;MMP14;CEACAM1;NPC1;PITPNM1;COL4A2;THRAP3;NCL;MYH9;IRF6;LPIN1;VCL
223	ChEA_2016	PIAS1 25552417 ChIP-Seq VCAP Human	58/749	0.193194552	0.555434337	0	0	1.139271985	1.873028716	APP;CALCOCO1;MEGF10;GBE1;CHD6;ZBTB20;FMN2;ABCA12;ABCA13;ABRA;ETS2;ROBO1;IGF1R;PREX1;PCLO;ADAMTS1;MACROD2;ERC1;NOS1;TGM2;SEMA6A;SLC2A10;SHROOM3;DOPEY2;GPRIN2;EMCN;MAP1B;DMRTA1;SIK3;KCNQ3;ALPK2;FOXC1;TBC1D9B;YTHDC1;ABHD2;DNAH5;TYRP1;SEL1L;CABP5;NTN4;AKAP6;CACNA1C;ACACA;ALDH3B2;CAMTA1;SPOCK1;IGFBP7;SRGAP3;TRIM41;FOXJ1;CDC42BPB;ATP2B1;SORL1;FER1L6;PTPRB;AGBL1;ACO1;FBXL7
224	ChEA_2016	EZH2 27294783 Chip-Seq NPCs Mouse	103/1374	0.194823528	0.555853621	0	0	1.101895676	1.802327911	PGAP1;TRAF3IP1;HDLBP;HNRNPU;ABCA12;EPRS;HHAT;IYD;TNR;NEK2;KIF21B;PPFIA4;MAP3K5;TNS1;EPHA4;GAS2L3;IGFBP5;SLC30A1;ANK3;TMEM131;BCR;MYL1;GPR161;COL4A3;PKP1;ASTN1;L3MBTL3;COL13A1;DHX9;AGAP1;DPT;CACNA1E;LRRC52;NEU2;STK36;TPR;PLXNA2;CACNA1S;LONRF2;EDEM3;ZRANB3;FN1;PRG4;VIL1;PM20D1;ADCY10;VANGL2;CPS1;NRP2;PTPRN;LMOD1;FMN2;HK1;EEA1;AKAP12;DSTYK;AOX4;CNGA3;KIF1A;LRRFIP1;MYBL1;EIF5B;MYOC;DST;IQCA;TBC1D8;PR…
225	ChEA_2016	HOXD13 18407260 ChIP-ChIP DEVELOPING-LIMBS Mouse	17/196	0.19535138	0.555853621	0	0	1.285958047	2.099912127	EVC2;USP13;FOXC1;ABHD2;GKN1;NTN4;HSD17B4;DICER1;BAZ1B;LEMD3;SORCS2;RNF40;IGF1R;NELL2;EVC;TBC1D5;PCDHGB1
226	ChEA_2016	TBX3 20139965 ChIP-Seq MESCs Mouse	81/1068	0.19592977	0.555853621	0	0	1.114920781	1.817319758	MAPKBP1;ZFP687;CALCOCO1;FLT1;DAGLA;IFITM2;CLSTN2;TRRAP;HHIP;GBE1;ATP2A2;CCDC129;CELSR1;PPP1R9A;CHD2;SIPA1L2;HK1;EEA1;IYD;TCP11L2;KIF21A;DLGAP2;PTRF;GPR133;CDK5RAP2;ARHGEF10;SEMA6A;PEG3;SFMBT2;ITGA1;ANXA10;SEZ6L;TMEM130;NEIL3;MYO3B;STIM1;GAN;ZFP84;SCN8A;NOS1AP;SERPING1;IL6ST;TOX;DOCK1;FREM2;MAD1L1;COL13A1;MFI2;GLIS3;FBXO47;NEDD4L;CACNA1C;THBS2;ACACA;THSD4;HSP90B1;PDZD2;ALDH1B1;NT5DC3;CTNNA1;LRIG1;…
227	ChEA_2016	TBX3 20139965 ChIP-Seq ESCs Mouse	81/1070	0.20077697	0.567106879	0	0	1.112539942	1.786250288	MAPKBP1;ZFP687;CALCOCO1;FLT1;DAGLA;IFITM2;CLSTN2;TRRAP;HHIP;GBE1;ATP2A2;CCDC129;CELSR1;PPP1R9A;CHD2;SIPA1L2;HK1;EEA1;IYD;TCP11L2;KIF21A;DLGAP2;PTRF;GPR133;CDK5RAP2;ARHGEF10;SEMA6A;PEG3;SFMBT2;ITGA1;ANXA10;SEZ6L;TMEM130;NEIL3;MYO3B;STIM1;GAN;ZFP84;SCN8A;NOS1AP;SERPING1;IL6ST;TOX;DOCK1;FREM2;MAD1L1;COL13A1;MFI2;GLIS3;FBXO47;NEDD4L;CACNA1C;THBS2;ACACA;THSD4;HSP90B1;PDZD2;ALDH1B1;NT5DC3;CTNNA1;LRIG1;…
228	ChEA_2016	RELA 24523406 ChIP-Seq FIBROSARCOMA Human	89/1182	0.202309362	0.568939864	0	0	1.106400845	1.767981264	BCAR3;DDR1;APP;WWC1;TNC;AP2A1;CLDN2;CHD2;ETS2;MYLK;IFIH1;NDST1;PLCE1;IL12A;WDR7;NRCAM;LBP;NOS1;NEO1;TGM2;KDM6B;KDM2A;USP43;SWAP70;LRRIQ1;BGN;PAWR;DICER1;ARID1A;HSPG2;ADRA2B;SLC7A5;IL1A;ALDH3A1;CEACAM1;IL23A;IL1B;PARD3;MYADM;MYH9;CD44;IDO1;PLEC;PHLPP2;NFAT5;SRCAP;IGSF3;DHX9;ABHD2;LTBP4;FOXK1;ALOX12B;ATP1A2;AFP;THBS2;EGFR;EHBP1;FSTL3;DPP4;GRIN2A;PDZD2;POLR2A;LMNA;STAT6;NCAM1;PCDH1;SRGAP1;UGGT1;RAB1…
229	ChEA_2016	CREB1 23762244 ChIP-Seq HIPPOCAMPUS Rat	175/2393	0.206023916	0.576866965	0	0	1.074912974	1.698107766	ZFP687;CLSTN3;IFT172;GOLIM4;ZBTB20;ARID4A;CBLB;THUMPD1;EPRS;CELSR3;GOLGA3;HERC2;KIF5C;ZMIZ1;KHSRP;CREB3L2;LONP1;MACROD2;BAHCC1;RGS9;SRRM2;VPS18;NOM1;SEMA6A;KDM2A;LEMD3;SND1;RNF40;TMEM131;SHISA7;FTSJ3;PRPF6;MTHFD1;HNRNPUL2;SIK3;ATF7;ADNP;CCDC81;EZR;KPNB1;VCL;H2-D1;2310067B10RIK;ANKRD17;VCP;POM121;DHX8;TNKS;ABHD2;ANKRD11;SEL1L;PIK3R4;UBR4;CLEC16A;UBR2;PRDM11;TTBK2;FXR2;TPR;SAFB2;CAMTA1;MYH14;ZC3H18…
230	ChEA_2016	ZNF263 19887448 ChIP-Seq K562 Human	Jul-71	0.216588513	0.6018754	0	0	1.479352679	2.263048602	MYOM1;SLC7A5;LAMA5;ITGB4;APLP2;PCNX;PCSK9
231	ChEA_2016	JARID2 20075857 ChIP-Seq MESCs Mouse	94/1258	0.216824678	0.6018754	0	0	1.097087729	1.677080914	PRDM8;CDKN1C;PTPRU;NRP2;FLT1;PCDHGB6;KCNK9;PCDHGB4;DPYS;FLT4;RASGRF1;PTPRM;HR;ECE1;DMBX1;NHSL2;ZMIZ1;ADAMTS1;CLDN23;GRB10;NEFM;KIF21A;KIF1A;LRRFIP1;DLGAP2;PTRF;MAP3K5;DSP;SEMA6A;IGFBP5;FIBCD1;ITGA1;ZFP536;HNF1B;PROX1;SEZ6L;POU3F1;ADRA2B;TGFBR3;MN1;COL4A2;SFRP5;ALDH1A2;NOS1AP;PKP1;HHIPL1;DSCAML1;H2-D1;FREM2;FOXC1;PLEKHH3;EPAS1;SEZ6;GLIS3;SLC1A2;ZBTB42;ATP1A3;SEMA3F;FSTL4;EGFR;CACNA1G;SEL1L3;CACNA1…
232	ChEA_2016	FOXO1 23066095 ChIP-Seq LIVER Mouse	28/347	0.218685625	0.604435805	0	0	1.189078565	1.807542205	NRP2;ALDH1L1;D630045J12RIK;NOTCH1;DAGLA;SIPA1L2;PCSK4;EGFR;ACACA;GLT1D1;IL12RB1;PCDH1;TNS1;SLC30A8;SLC37A1;MAT1A;PTPN13;VAV2;MYO1E;AZGP1;POR;WDR81;IL2RB;SARDH;TOX;MET;MAD1L1;UOX
233	ChEA_2016	ESRRB 18555785 ChIP-Seq MESCs Mouse	106/1434	0.234768143	0.631067619	0	0	1.084300675	1.571321779	SLC23A2;ALDH1L1;WWC1;ITSN1;INPPL1;OGDHL;GOLGA4;RUSC2;KIF5C;KHSRP;PTGFRN;PTRF;SRRM2;SEMA6C;CPT1A;CISH;ACTN3;SFMBT2;SWAP70;APLP2;CACNA2D2;PCOLCE;WBP11;SDHA;MAPK8IP3;BCR;CLIP2;STIM1;KIF16B;PARD3;KCNQ3;KPNB1;VCL;CUL7;EPAS1;ABHD2;UBR2;IQGAP3;NLN;KIF3B;PODXL;COBLL1;SAFB2;CAMTA1;SRGAP1;MGEA5;SETD1B;PARVB;GRIN2D;SETX;MYO5C;OGDH;ACO1;LRP10;CC2D1A;CDS2;DDR1;CDKN1C;DPYS;CTSZ;CHD5;ATP2A2;CHD4;ADAR;BICD2;SIPA…
234	ChEA_2016	NFE2 27457419 Chip-Seq LIVER Mouse	73/972	0.235864078	0.631067619	0	0	1.101876	1.59165942	NRP2;PGAP1;TRAF3IP1;PTPRN;HDLBP;HNRNPU;FMN2;ABCA12;HHAT;DSTYK;AOX4;TNR;NEK2;CNGA3;KIF21B;KIF1A;LRRFIP1;MYBL1;TNS1;EIF5B;EPHA4;DST;IGFBP5;IQCA;TBC1D8;PROX1;DUSP27;TMEM131;F5;AA986860;DNM3;ZAP70;ALS2;MYL1;GPR161;TNNT2;NOS1AP;COL4A3;MCM3;PKP1;LCT;ASTN1;PAPPA2;DHX9;SATB2;AGAP1;DPT;PRELP;CACNA1E;LRRC52;NEU2;STK36;RPS6KC1;TPR;ZFP142;PLXNA2;UGGT1;LONRF2;EDEM3;ZRANB3;GPR55;FN1;C130074G19RIK;PRG4;VIL1;PM2…
235	ChEA_2016	VDR 24787735 ChIP-Seq THP-1 Human	61/805	0.236172091	0.631067619	0	0	1.112080254	1.604948151	HNRNPU;ARID4A;PNMAL2;PYGL;CHD2;SIPA1L2;PLB1;PREX1;RUSC2;ZMIZ1;FAM198B;HYDIN;TNR;SLC13A1;CHRNB3;CD93;SFMBT2;HFE2;NCOR2;OBSCN;EMCN;WDR81;TBC1D5;KCNQ3;MYH9;TOX;DSCAML1;FBP1;L3MBTL3;COL13A1;SATB2;COL11A2;TYRP1;SEZ6;ITPR1;HTT;FOXK1;UACA;SEL1L3;SV2C;C7;BAG3;NT5DC3;PLXNA2;LRIG1;SPOCK1;IGFBP7;ZBTB7A;PDZD7;STRA6;GSX1;LAMB3;MACC1;INSR;PDE4DIP;IGF2R;PLXNB2;ACO1;CORO7;ALLC;FMOD
236	ChEA_2016	NEUROD2 26341353 ChIP-Seq CORTEX Mouse	146/2000	0.238120235	0.631067619	0	0	1.0708667	1.536671808	SEMA5A;MAPKBP1;APP;ALDH1L1;D130043K22RIK;TNC;CBLB;2900026A02RIK;CCDC102A;PREX1;BAHCC1;SLC12A8;EPHA4;CPT1A;KDM2A;RALGAPA2;FIBCD1;PRKCA;NISCH;EML6;OBSCN;WDR81;AKAP9;KCNQ3;WDFY4;EPHA3;VCL;ASTN1;2310067B10RIK;CUL9;ADCYAP1R1;D630045J12RIK;COL13A1;PADI6;TNKS;MYCBP2;SEL1L;CLEC16A;6430548M08RIK;AEBP1;IQGAP2;CACNA1E;FBLN2;TTBK1;ACACA;GRIN2A;COBLL1;TPR;SERPINA3B;DVL3;SLC38A8;SRGAP3;WFS1;FBXO38;SEC16A;TNK2;…
237	ChEA_2016	LUZP1 20508642 ChIP-Seq ESCs Mouse	146/2000	0.238120235	0.631067619	0	0	1.0708667	1.536671808	NUP107;WWC1;SDR9C7;ABCA13;BEST3;MPRIP;IYD;GRB10;MAP3K9;PTRF;RGS9;MAP3K5;D930020B18RIK;GAS2L3;ANGEL1;HNF1B;PRKCA;ANK3;LEMD3;UPB1;MYL4;BCR;ALDH3A1;EML6;OBSCN;IL23A;KPNB1;2310067B10RIK;L3MBTL3;TBC1D9B;COL13A1;DHX8;TMEM63C;SLC1A4;AEBP1;NID2;PIK3R6;HSP90B1;CACNA1G;SEC14L3;LARP1;OLFR464;5730522E02RIK;KIF3A;NPC1L1;KCNMB1;NKX2-1;ZBTB7A;SRGAP1;MYH10;RAB11FIP4;BPTF;JAG2;SYNRG;ABCA7;HELZ;COL1A1;PTPRB;SMTN;F…
238	ChEA_2016	ETV1 20927104 ChIP-Seq GIST48 Human	146/2000	0.238120235	0.631067619	0	0	1.0708667	1.536671808	ALDH1L1;MYT1L;CLSTN1;MPL;HNRNPU;EPRS;PLB1;SLC8A1;HHAT;KIF5C;CWC22;TNFRSF8;TNR;NEK2;PTGFRN;KIF21B;SEMA6C;LHCGR;HFE2;SLC30A1;UBE4B;POU3F1;HSPG2;VWA5B1;EML6;OBSCN;GPD2;GPR161;COL4A3;COL8A2;PADI2;PKP1;ASTN1;NOTCH2;MACF1;IGSF3;PADI6;EPAS1;DHX9;UBR4;DPT;SLC1A4;VTCN1;CACNA1E;LRRC52;RASGRP3;DPP4;COBLL1;TPR;PLXNA2;CAMTA1;CACNA1S;CCDC141;LONRF2;EDEM3;RCC2;DNAH14;PRG4;NEB;DHCR24;DNAJC16;RPE65;ADCY10;VANGL2;…
239	ChEA_2016	SMAD3 21741376 ChIP-Seq ESCs Human	146/2000	0.238120235	0.631067619	0	0	1.0708667	1.536671808	APP;CLSTN2;MYT1L;TRAF3IP1;IFT172;ITSN1;PREX1;CDH5;HHAT;CREB3L1;NEK2;NRCAM;MAP3K9;PTRF;MAP3K4;CDK5RAP2;AQR;SEMA6A;SCARA5;DSCAM;SFMBT2;SWAP70;MYO7A;POU3F1;TANC2;KIF16B;AKAP9;SIK3;WDFY3;TNIK;EZR;SLC1A1;FBXO47;UBR4;CACNA1A;NEDD4L;AGAP1;RASAL1;UBR2;PRDM11;APCDD1;NEU2;LARP1;FXR2;PDZD2;PODXL;PLXNA2;CAMTA1;PLXNA1;CACNA1S;PLCG1;SRGAP1;ATP6V0A1;SLC14A1;DNAH10;TMEM132B;IRF2BP1;NFATC2;SMARCA1;GRIN2B;SMARCA2;…
240	ChEA_2016	NFYB 21822215 ChIP-Seq K562 Human	146/2000	0.238120235	0.631067619	0	0	1.0708667	1.536671808	CLSTN1;MPL;HNRNPU;HHAT;SLK;ZMIZ1;CREB3L1;TNFRSF8;PLCE1;TNR;NEK2;PTGFRN;KIF21B;CUBN;SEMA6C;SFMBT2;SWAP70;HFE2;UBE4B;MYO7A;ANK3;POU3F1;HSPG2;VWA5B1;OBSCN;SCN8A;GPR161;PARD3;COL8A2;PADI2;PKP1;CCDC81;WDFY4;ASTN1;NOTCH2;MACF1;COL13A1;IGSF3;PADI6;DHX9;SLC1A2;UBR4;DPT;VTCN1;CACNA1E;LRRC52;ADAMTS15;BAG3;PLXNA2;CAMTA1;EDEM3;ANKRD26;RCC2;DNAH14;PRG4;DHCR24;DNAJC16;RPE65;ADCY10;VANGL2;UBXN10;ANP32E;PCNXL2;E…
241	ChEA_2016	FLI1 21867929 ChIP-Seq TH2 Mouse	146/2000	0.238120235	0.631067619	0	0	1.0708667	1.536671808	APP;NUP107;MYT1L;WWC1;SDR9C7;ABCA13;BEST3;ETS2;MYLK4;MPRIP;ZMIZ1;IYD;ENPP2;GRB10;NRCAM;MAP3K9;RGS9;SLC12A8;MAP3K5;D930020B18RIK;GAS2L3;ANGEL1;HNF1B;PRKCA;DICER1;ANK3;LEMD3;UPB1;TANC2;BCR;EML6;OBSCN;KPNB1;L3MBTL3;COL13A1;SEL1L;FBXO47;CLEC16A;SLC1A4;IQGAP2;ACACA;NLN;GRIN2A;LARP1;PDZD2;5730522E02RIK;MAN2A1;KCNMB1;NKX2-1;ZBTB7A;SRGAP1;MYH10;ARSB;TBC1D16;BPTF;PTPRN2;SYNRG;ABCA7;HELZ;COL1A1;PTPRB;SMTN;…
242	ChEA_2016	GATA3 24758297 ChIP-Seq MCF-7 Human	146/2000	0.238120235	0.631067619	0	0	1.0708667	1.536671808	ATP8A1;HDLBP;SDR9C7;ABCA12;CELSR2;ABRA;IGF1R;NYNRIN;CDH1;CREB3L1;CAPN5;FAM198B;ENPP2;TNFRSF8;IL12A;SCAPER;BAHCC1;CDK5RAP2;TNS1;DYNC2H1;LHCGR;SEMA6A;KDM2A;SFMBT2;KRT8;AFAP1;MAT1A;LEMD3;BCR;GPRIN2;ARMCX4;GPD2;CD109;SLCO2A1;SIK3;PKP1;PPEF1;FREM2;IGSF3;SEL1L;DPT;RTF1;VTCN1;IQGAP2;EVPL;GLG1;IGSF9;LARP1;PRRC1;FXR2;PDZD2;KIF3B;BAG3;PODXL;MAN2A1;COBLL1;CMYA5;GPR115;IGFBP7;SRGAP3;ZC3H13;NTSR1;SPTBN1;BCL9L…
243	ChEA_2016	TAL1 26923725 Chip-Seq MACROPHAGESS Mouse	Jun-61	0.242810884	0.640861514	0	0	1.475150632	2.088034996	PPP1R12A;EPAS1;WWC1;6430548M08RIK;DLGAP2;ABCC12
244	ChEA_2016	ERA 27197147 Chip-Seq ENDOMETRIOID-ADENOCARCINOMA Human	80/1073	0.244543629	0.642800395	0	0	1.093288121	1.539744948	CLIC6;FLT1;WWC1;GBE1;RASGRF1;OGDHL;FMN1;TFCP2L1;FRY;CELSR1;CELSR2;ABRA;HK1;DMBX1;ZMIZ1;NEK2;IL12A;MACROD2;TGM3;TGM2;CHGB;CDK5RAP2;DYNC2H1;SEMA6A;CISH;KSR1;SLC2A10;SLC30A1;ANXA10;VWA5B1;BCR;TGFBR3;SLC7A5;DOPEY2;ZAP70;ANKFN1;PACS1;SLCO2A1;PLIN2;SSX2IP;DOCK1;SLC29A3;CD44;NOTCH2;IGSF3;EPAS1;DNAH8;TNKS;LAMA4;UBR4;FOXK1;CACNA1C;UACA;EGFR;POLR2A;PCNX;SAFB2;LRIG1;CAMTA1;SCN7A;NCAM1;SRGAP3;EIF4B;DRD5;EDEM…
245	ChEA_2016	NR3C1 21868756 ChIP-Seq MCF10A Human	84/1132	0.252457536	0.660905095	0	0	1.087662472	1.49718068	MYOM1;CLIC5;NRP2;DDX3X;KLHL38;WWC1;RASGRF1;TNC;PTPRM;ECE1;TFCP2L1;FRY;CHD2;EPRS;PLB1;AKAP12;RUSC2;IYD;KYNU;MYO18B;KDR;ENPP2;GRB10;HYDIN;ANKRD1;CNGA3;NRCAM;NEO1;CDK5RAP2;TECTB;SLC13A1;EPHA4;NCOA6;SLC2A10;PROX1;VAV2;SLTM;SFRP5;CD109;TOX;EZR;DGKH;GUCY2C;CHRNA1;USP13;SLC1A1;CLEC16A;NEDD4L;UBR2;CACNA1C;APCDD1;ACACA;SEL1L3;CAND1;HECTD1;PDZD2;BOD1L;RPS6KC1;PLXNA2;NCAM1;SRGAP1;CORIN;SEC31A;GSN;SLC37A1;TX…
246	ChEA_2016	Nerf2 26677805 Chip-Seq MACROPHAGESS Mouse	98/1331	0.257998324	0.672675792	0	0	1.078856049	1.461636538	PGAP1;ATP8A1;ZBTB20;EPRS;ETS2;SLC8A1;5031414D18RIK;TDO2;RUSC2;FAM198B;MAP3K9;TNS1;SFMBT2;SWAP70;RALGAPA2;ANGEL1;HNF1B;SLC30A1;ANK3;MYL4;CLIP2;DOPEY2;POR;WDFY3;EZR;H2-D1;NOTCH2;L3MBTL3;DNMT1;TBC1D9B;TNKS;CACNA1A;NEDD4L;PIK3R6;SEL1L3;NLN;SCFD2;PLXNA1;INSR;MYO5A;PRG4;ARHGAP31;MYO5C;ESAM;TGFBI;EIF4G3;B430306N03RIK;CDS2;CLIC6;NRP2;SPEF2;NUMA1;CRYBG3;ZC3H4;GBE1;RASGRF1;FMN1;PYGL;CHD2;HK2;EEA1;SULT1C1;T…
247	ChEA_2016	MYCN 19997598 ChIP-ChIP NEUROBLASTOMA Human	19/234	0.262157566	0.680764001	0	0	1.196012312	1.601232718	DDR1;PCDHGA6;ZFHX2;PCDHGB4;DCTN1;COL11A2;ATP1A3;ATP1A2;GRIN2B;SGSH;C4B;ALS2;NHLH1;MYO18A;SPOCK1;TGFBI;NOS1;ARHGEF5;TNS1
248	ChEA_2016	DPY 21335234 ChIP-Seq ESCs Mouse	145/2000	0.26742365	0.686138766	0	0	1.062033926	1.400739035	PGAP1;IFITM2;WWC1;TNC;AQP6;PNMAL2;KLHDC7B;CELSR3;CNDP2;PREX1;SLK;MPRIP;ZMIZ1;NEK2;MAP3K9;SBF1;PPFIA4;SLC12A8;MAP3K5;KCNH2;EPHA4;VPS18;DSCAM;HFE2;DICER1;SDCBP2;TANC2;TMEM131;NCL;SPARCL1;SERPING1;PRR12;IDO1;CUL9;MACF1;PADI6;DHX9;MFI2;ANKRD11;FBXO47;CACNA1B;LTBP4;AGAP1;CACNA1C;PRPF8;TTBK1;IGSF9;LOXHD1;5730522E02RIK;PLXNA2;SLC38A8;CACNA1S;SRGAP1;MYH10;LONRF2;BPTF;ZFHX2;PTPRN2;LRRN4;FN1;GRIN2B;GFAP;CO…
249	ChEA_2016	JARID1B-DAIN 22020125 ChIP-Seq ESCs Mouse	145/2000	0.26742365	0.686138766	0	0	1.062033926	1.400739035	ATP8A1;CRTC1;HR;OGDHL;SDR9C7;KLHDC7B;GOLGA3;KIF5C;KHSRP;CREB3L2;ENPP2;TNR;MAP3K9;KIF21B;NOMO1;CDK5RAP2;DYNC2H1;EPHA4;AQR;SEMA6A;ZFP334;CD93;LMTK3;PCOLCE;TMEM130;TMEM131;DOPEY2;SFRP1;SFRP5;PKP1;FLYWCH1;H2-D1;GPLD1;2310067B10RIK;IGSF8;DNMT1;NOTCH1;SLC1A2;LTBP4;IQGAP2;NID2;CACNA1G;NEU2;KIF19A;FAM83F;KIF3B;OLFR464;SERPINA3B;NKX2-1;MYH10;ARSB;ZFP462;BCL9L;JAG2;SLC14A1;ACE;SLC37A1;JUP;ODF2;RCC2;TNK2;DC…
250	ChEA_2016	SOX2 22085726 ChIP-Seq NPCs Mouse	145/2000	0.26742365	0.686138766	0	0	1.062033926	1.400739035	PRDM8;ATP8A1;CLSTN3;CLSTN1;AQP6;CLDN2;EPRS;SMC3;BEST3;SLC8A1;HMGN5;SLN;DPYSL5;SCN11A;GRAP2;CWC22;LONP1;PLCE1;SLC12A7;PTRF;MAP3K5;CDK5RAP2;TECTA;D930020B18RIK;NOM1;GAS2L3;CHRNB3;ACTN3;SFMBT2;HFE2;UBE4B;MAT1A;WBP11;SPARCL1;COL4A5;TAGLN2;PPEF1;IDO1;NOTCH2;CHRNA1;NOTCH3;SLC1A1;CABP5;PSG16;GLIS3;6430548M08RIK;RTF1;VTCN1;IQGAP3;TTBK1;CACNA1I;5730522E02RIK;NPC1L1;KCNMB1;TPR;GPR115;MYH14;CACNA1S;MORC1;CL…
251	ChEA_2016	AUTS2 25519132 ChIP-Seq 293T-REX Human	74/1000	0.276411314	0.70638447	0	0	1.083579521	1.393337254	USP35;SPEF2;MEGF10;CRTC1;GRIK3;ADAR;TFCP2L1;BICD2;ABRA;ADAMTS4;SCRN1;ZMIZ1;KHSRP;CAPN5;CREB3L2;GRB10;LONP1;TCP11L2;CIC;CGNL1;MAP3K5;DYNC2H1;ENTPD3;MYH15;RBM19;SAFB;RCN1;CDCP1;COL4A2;MYOT;OAS3;SIK3;COL8A2;PDE5A;CCDC81;FBP1;FREM1;KPNB1;GPLD1;VCP;DNAH1;SEZ6;FBXO47;SLC1A2;LTBP4;ADCY3;FOXK1;AKAP6;LPO;ACACA;TTN;TRPM1;CTNNA1;CAMTA1;SCN7A;IGFBP7;RAB11FIP4;BCL9L;SPTBN2;MPZL2;HNRNPA3;FUS;FBXO38;MACC1;LAMB1…
252	ChEA_2016	SIN3A 21632747 ChIP-Seq MESCs Mouse	87/1186	0.284810317	0.724971715	0	0	1.073600543	1.348369144	CATSPERG2;NRP2;RBM25;DOCK3;NUMA1;CELSR3;CNDP2;NYNRIN;NDST1;PCLO;CDH1;MYO18B;XPO5;HYDIN;NEK2;CHGB;VPS18;UNC13A;PGAM2;CCDC113;LRRIQ1;ANO8;BC068157;BAZ1B;ARID1A;PGM2L1;TCTE1;DISP2;MC3R;IL1A;LPHN1;SLTM;VGF;HGS;SLC29A4;WDFY3;TLN2;KPNB1;H2-D1;MAD1L1;2310067B10RIK;NOTCH2;NOTCH3;COPB2;LRP1;DHX8;PELI3;ITPR1;LRP4;CACNA1A;WIZ;SEMA3F;SNX30;JAKMIP1;ACACA;IGSF9;FOXRED2;MNT;PDCD11;KIF3A;CAMTA1;NCAM1;ZBTB7A;GPR1…
253	ChEA_2016	FOXO3 23340844 ChIP-Seq DLD1 Human	52/695	0.287828818	0.729770703	0	0	1.095627247	1.364482514	BCAR3;DDR1;RERE;CRYBG3;SLC35F2;GOLIM4;INPPL1;PTPRM;FMN1;CBLB;RSF1;FMN2;VSIG10;ETS2;SCRN1;MYO18B;TMEM8C;ANKRD1;ENPP2;CCDC55;VPS18;EPHA4;SWAP70;ARHGEF18;PGM2L1;NCOR2;TGFBR3;MYO3B;GPRC5D;SLC29A3;SLFN5;YTHDC1;SLC1A1;RASAL1;UACA;FAM83F;ARSB;SASH1;TBC1D16;PLA2G2F;DYNC1H1;MGEA5;DHCR24;PTPN13;SORL1;SULF2;BAIAP3;CAPN13;PFKL;TRIP12;ATG2B;TJP2
254	ChEA_2016	KLF4 18358816 ChIP-ChIP MESCs Mouse	123/1700	0.295482212	0.742223482	0	0	1.058413338	1.290361066	PRDM8;ZFP687;IFITM2;HDLBP;THUMPD1;SLK;RUSC2;DPYSL5;CAPN5;NEK2;PTGFRN;SLC12A7;SLC12A8;CDK5RAP2;KCNH2;EPHA4;CPT1A;UNC13A;CISH;IGFBP5;KRT8;SLC30A1;TMEM131;HCFC1;SFRP1;COL4A2;GPD2;CD109;PADI2;TAGLN2;WDFY3;IL6ST;MAD1L1;CUL7;NOTCH1;TMEM63C;SLC1A1;CACNA1A;SLC1A4;ZC3HAV1;NID2;IGSF9;NLN;GRIN2A;TPR;ZBTB7A;PLTP;VAT1;MGEA5;JUP;FN1;MYO5A;MSN;NFATC2;HELZ;L1CAM;SLC6A7;ARHGAP30;HRC;AMOTL2;CSPG4;AARS;BCAR3;CDKN1C…
255	ChEA_2016	WT1 19549856 ChIP-ChIP CCG9911 Human	16/199	0.298137778	0.742223482	0	0	1.182733363	1.431343391	NOTCH2;USP13;SATB2;ITSN1;STAT3;CHD3;IQGAP2;DNAJC16;IGSF9;MYLK;COL1A1;PDCD11;PODXL;ANP32E;NES;AARS
256	ChEA_2016	TCF4 22108803 ChIP-Seq LS180 Human	144/2000	0.298502922	0.742223482	0	0	1.053224906	1.273323166	ALDH1L1;ATP8A1;GOLIM4;MPL;XYLT2;PKD2L1;CBLB;BEST3;ARHGAP36;PLB1;HMGN5;CWC22;TNR;MAP3K9;BSN;GAS2L3;SWAP70;AFAP1;DICER1;MYO7A;POU3F1;HSPG2;SDCBP2;VWA5B1;TANC2;MTHFD1;SCN8A;MYADM;WDFY3;ERG;IDO2;FREM2;COL13A1;PADI6;DHX9;YTHDC1;MFI2;FBXO47;LTBP4;SLC1A4;CACNA1E;FBLN2;GLG1;TRPM1;FAM83H;ALDH3B2;LOXHD1;LARP1;PRRC1;PLXNA1;SLC38A8;CACNA1S;SRGAP1;RAB11FIP5;EDEM3;ZRANB3;KL;INSR;SYNRG;LRRN4;DNAH14;MSN;NFATC2;G…
257	ChEA_2016	PPARA 22158963 ChIP-Seq LIVER Mouse	144/2000	0.298502922	0.742223482	0	0	1.053224906	1.273323166	ALDH1L1;CBLB;SDR9C7;EPRS;SMC3;GOLGA4;MPRIP;ZMIZ1;IYD;CEP250;NEK2;SLC12A7;BAHCC1;MAP3K5;PDGFRB;CPT1A;IGFBP5;APLP2;LMTK3;KRT8;HFE2;SLC30A1;UBE4B;MAT1A;SDHA;UPB1;BCR;DOPEY2;AZGP1;STIM1;HGS;ADNP;IDO2;PRR12;H2-D1;GPLD1;NOTCH2;NOTCH1;DHX8;EPAS1;MYCBP2;SEL1L;FBXO47;NEDD4L;SLC1A4;IQGAP2;ACACA;HSD11B1;DPP4;FAM83F;LARP1;FXR2;MAN2A1;COBLL1;PLXNA2;PLCG1;CCDC141;ARSB;EDEM3;HSPA9;JUP;LRRN4;FN1;IRF2BP1;DHCR24;C…
258	ChEA_2016	SA1 22415368 ChIP-Seq MEFs Mouse	144/2000	0.298502922	0.742223482	0	0	1.053224906	1.273323166	PNMT;MAPKBP1;APP;PGAP1;IFITM2;PKD2L1;CBLB;SMC3;ETS2;ABRA;CNDP2;GOLGA2;NDST1;ZMIZ1;CREB3L1;FAM198B;GRB10;TNR;NEK2;MAP3K4;TGM2;D930020B18RIK;EPHA4;SEMA6A;ZFP334;IGFBP5;SFMBT2;FIBCD1;AFAP1;ANK2;SDCBP2;TANC2;BCR;KCNQ3;FLYWCH1;ADNP;IGSF8;L3MBTL3;POM121;TBC1D9B;COL13A1;PADI6;NEDD4L;SLC1A4;CACNA1C;TRPM1;CACNA1I;MAN2A1;PLXNA2;PLXNA1;CACNA1S;SULT5A1;SRGAP1;ZFP462;BCL9L;HSPA9;FN1;IRF2BP1;COL1A1;PTPRE;PTPRB…
259	ChEA_2016	CTBP2 25329375 ChIP-Seq LNCAP Human	77/1053	0.308888383	0.765092764	0	0	1.06918187	1.256048439	SEMA5A;PTPRU;GBE1;GRIK3;CHD6;SMC3;BEST3;LMNB1;ROBO1;ADAMTSL1;SART1;GLT1D1;PCLO;CLDN23;ENPP2;IL12A;WDR7;MACROD2;NOS1;BSN;SCAPER;TGM2;DYNC2H1;USP47;ANXA1;SEMA6A;DSCAM;DCC;SFMBT2;KSR2;MMEL1;PROX1;SYN3;ARID1A;NCOR2;DMRTA1;KCNQ3;TOX;EPHA3;ARHGEF5;TMEM63C;SEMA3D;DNAH5;SEL1L;TYRP1;DPT;CACNA1A;WIZ;DNAH9;ATP1A2;CACNA1C;FSTL4;FAM83H;GRIN2A;DPP6;SV2C;RPS6KC1;PLXNA2;SLIT3;NCAM1;MPDZ;BCHE;TMEM132B;DNAH14;CDC4…
260	ChEA_2016	OCT4 18692474 ChIP-Seq MEFs Mouse	143/1992	0.312665323	0.77148072	0	0	1.04945908	1.220124126	SLC23A2;HHIP;ITSN1;INPPL1;ZBTB20;CLDN2;CDH5;GOLGA4;CDH1;KHSRP;GRAP2;CAPN5;NEK2;KIF21A;KIF21B;SLC12A7;RGS9;TGM3;TGM2;SEMA6C;CPT1A;AQR;SEMA6A;DSCAM;ANK3;SDHA;MAPK8IP3;TMEM131;ALDH3A1;SFRP1;GPRIN1;GPD2;SLCO2A1;SPARCL1;ADNP;IL6ST;KPNB1;MAD1L1;ASTN1;CHRNA1;NOTCH1;EPAS1;DHX9;SLC1A2;ITPR1;DTX1;SLC1A4;CACNA1C;NID2;HSD11B1;TRPM1;DPP4;KIF3A;PODXL;PLXNA2;DHX38;MORC1;ZBTB7A;STRA6;JAG2;JUP;TNK2;FN1;NFATC2;SMA…
261	ChEA_2016	PRDM14 20953172 ChIP-Seq ESCs Human	124/1723	0.316823511	0.778757026	0	0	1.051816748	1.208969118	PGAP1;CLSTN2;MYT1L;HHIP;CELSR1;ACTG2;MYLK;MYLK4;CDH5;HHAT;IYD;CREB3L1;KDR;TNFRSF8;IL12A;MACROD2;RGS9;TNS1;CUBN;GAS2L3;UNC13A;CISH;DSCAM;MYO7A;OBSCN;EMCN;MTHFD1;PARD3;TNIK;IDO2;TOX;EPHA3;NOTCH2;SLC1A1;FBXO47;CLEC16A;AGAP1;UBR2;IQGAP2;PRDM11;CACNA1E;PRPF8;PIK3R6;TRPM1;GRIN2A;DPP6;KIF3A;COBLL1;PLXNA2;SLC38A8;ZBTB7A;DRD5;JAG2;TMEM132B;DNAH14;DCLK3;NFATC2;TRAPPC9;HSPA12A;GRIN2B;FER1L6;IGF2R;ACO1;BCAR3…
262	ChEA_2016	ZFP281 18358816 ChIP-ChIP MESCs Mouse	43/578	0.323112927	0.791196672	0	0	1.088054732	1.229233531	IGSF8;PTPRU;KCNK9;IGSF3;DHX9;WFIKKN2;INPPL1;HDLBP;FMN1;ZC3HAV1;SNX30;CELSR1;CACNA1E;IGSF9;CACNA1H;CACNA1G;ADAMTS1;DAG1;WDR6;UBAP2L;PCDH1;MEF2D;MYH10;SRRM2;VAT1;GRIPAP1;SEMA6A;DST;PCDHGC5;STAT3;DUSP27;HSPA12B;SULF2;IRGQ;SLC6A7;SFRP1;VGF;APOC1;NF1;SSPO;TAGLN2;AMOTL2;AHDC1
263	ChEA_2016	P63 20808887 ChIP-Seq KERATINOCYTES Human	143/2000	0.331192296	0.798830855	0	0	1.044439565	1.154164332	MPL;INPPL1;HNRNPU;MYLK3;PLB1;MYLK;HHAT;SLN;KIF5C;TMEM8C;TNFRSF8;PTRF;HERC6;VPS18;SEMA6C;CHRNB3;ENTPD3;CD93;DSCAM;LMTK3;HNF1B;PCOLCE;UBE4B;RNF40;KRT9;NISCH;ALDH3A1;PARD3;PADI2;ADNP;SNRNP200;NOTCH1;COL13A1;NEDD4L;XPC;CACNA1E;PRPF8;TTBK2;ADAMTS15;CACNA1I;LOXHD1;KIF3B;STK36;NKX2-1;ARSI;CAMTA1;SLC38A8;CACNA1S;SRGAP1;RAB11FIP5;ATP6V0A1;STRA6;SPTBN2;MGEA5;INTS1;FUS;IRF2BP1;NFATC2;ZBTB12;DHCR24;HELZ;PARV…
264	ChEA_2016	FOXH1 21741376 ChIP-Seq ESCs Human	143/2000	0.331192296	0.798830855	0	0	1.044439565	1.154164332	IFITM2;CLSTN2;CRTC1;MPL;HR;EPRS;PLB1;SLK;SCN11A;CWC22;GRB10;EP300;HERC6;TECTA;PDGFRB;CPT1A;SEMA6A;CD93;MYO7A;FBXO10;POU3F1;CLIP3;CLIP2;POR;OBSCN;EMCN;PARD3;SLCO2A1;TTLL12;FREM2;DGKH;CUL9;NOTCH2;DNMT1;COPA;IGSF3;DHX9;SLC1A1;UBR4;CLEC16A;LTBP4;XPC;RASAL1;UBR2;CACNA1C;LTBP3;NEU2;FXR2;PDZD2;KIF3B;STK36;BAG3;PODXL;MAN2A1;NHLH1;FER1L5;INTS1;SYNRG;PARVB;SMARCA2;BFSP2;STRC;WNK2;AAK1;EIF4G3;SDK2;DDR1;MYOM…
265	ChEA_2016	TCF12/HEB 22897851 ChIP-Seq JUKARTE6-1 Human	143/2000	0.331192296	0.798830855	0	0	1.044439565	1.154164332	SLC23A2;PGAP1;HHIP;THUMPD1;CELSR1;ACTG2;GOLGA4;TNFRSF8;NEK2;PTGFRN;PTRF;SLC12A8;GAS2L3;UNC13A;CISH;MYH15;KRT8;UBE4B;SDCBP2;TMEM131;OBSCN;STIM1;PARD3;SIK3;PKP1;IL6ST;TBC1D9B;EPAS1;ABHD2;SLC1A1;CLEC16A;SLC1A4;IQGAP2;APCDD1;IQGAP3;CACNA1E;FBLN2;PRPF8;TTBK1;PIK3R6;TRPM1;FAM83H;GRIN2A;KIF3B;KIF3A;COBLL1;ZC3H18;SLC38A8;ZC3H13;ZBTB7A;RAB11FIP4;ARSB;JAG2;TNK2;SYNRG;DNAH14;DCLK3;MSN;ZBTB12;SMARCA2;IGF2R;S…
266	ChEA_2016	SMRT 27268052 Chip-Seq Bcells Human	143/2000	0.331192296	0.798830855	0	0	1.044439565	1.154164332	SLC23A2;PGAP1;CLSTN2;CELSR1;EPRS;MYLK;IGF1R;SLK;MPRIP;SLN;KIF5C;IYD;ENPP2;TNFRSF8;NRCAM;SCAPER;PTRF;CDK5RAP2;TNS1;KCNH2;DSCAM;SFMBT2;SWAP70;HNF1B;FBXO10;SND1;AZGP1;OBSCN;MTHFD1;STIM1;TNIK;TLN2;TOX;EZR;NOTCH3;CUL7;TBC1D9B;DHX8;MFI2;PIK3R4;CLEC16A;NEDD4L;CACNA1C;IQGAP2;CACNA1E;LRRC52;NEU2;SEC14L3;GRIN2A;MYH14;MYH11;ZBTB7A;SPTBN1;TBC1D16;ATP6V0A1;COL28A1;SLC37A1;INSR;SYNRG;DNAH14;MSN;HSPA12A;SMARCA2…
267	ChEA_2016	P53 22127205 ChIP-Seq FIBROBLAST Human	50/679	0.333428101	0.801222751	0	0	1.076152504	1.181968455	CRTC1;GBE1;KLHL38;PTPRM;CXCL13;LMNB1;TTC28;PREX1;HHAT;CLDN23;LRRC47;LHCGR;NCOA6;SHROOM3;HNF1B;ANXA10;IGFN1;RCN1;MAP1B;SLCO2A1;DSCAML1;MET;MAD1L1;ANKRD17;EPAS1;LAMA3;NEDD4L;AGAP1;XPC;SLC1A4;RRBP1;THBS2;UACA;CACNA1I;ACAN;EGFLAM;CAND1;ASCC3;GPC4;HNRNPA3;LAMB3;FUS;HIP1R;PTPN13;TBX2;NELL2;AGBL1;NOVA2;PLXNB1;TJP2
268	ChEA_2016	ATF3 23680149 ChIP-Seq GBM1-GSC Human	156/2189	0.33844733	0.810260522	0	0	1.040770058	1.127556539	NUP107;TNC;PKD2L1;SMC3;BEST3;ETS2;MYLK;GOLGA2;NDST1;SLN;ZMIZ1;TNFRSF8;UBAP2L;TGM2;PDGFRB;KRT8;MYO7A;HSPG2;SDCBP2;CLIP2;NEIL3;COL4A2;CD109;PKP1;TAGLN2;IL6ST;IDO1;SPTBN4;COPB2;POM121;MFI2;ABHD2;ANKRD11;PIK3R4;DPT;NEDD4L;XPC;IGSF9;ADAMTS15;RAB11FIP1;BAG3;PLCG1;PLTP;CPA5;CPA4;ATP6V0A1;STRA6;VAT1;HSPA9;FBXO38;RCC2;FN1;DHCR24;CGN;DNAJC16;PCDHGA10;PTPRE;EHD4;CPS1;AMOTL2;TGFBI;AARS;EIF4G1;DDR1;PYGB;NRP2;…
269	ChEA_2016	ZFP281 18757296 ChIP-ChIP E14 Mouse	143/2004	0.340599312	0.812392433	0	0	1.041945991	1.122226399	ZFP687;IFITM2;CRTC1;CLSTN3;INPPL1;HDLBP;HR;CCDC102A;DPYSL5;CDH1;CAPN5;DAG1;EP300;UBAP2L;KCNH2;SRRM2;UNC13A;SEMA6A;IGFBP5;A430093F15RIK;LMTK3;CACNA2D2;ANK2;PCOLCE;UBE4B;MYO7A;DOPEY2;GPD2;TAGLN2;KPNB1;ASTN1;NOTCH2;NOTCH3;IGSF8;IGSF3;DTX1;CACNA1H;IGSF9;CACNA1G;GRIN2A;PODXL;SCFD2;ZBTB7A;PLTP;MYH10;BCL9L;VAT1;MGEA5;ZFHX2;JUP;FUS;WFS1;INSR;SETD1B;MSN;HELZ;SMARCA1;HSPA12A;COL1A1;CYLD;SLC6A7;COL5A1;FASN;…
270	ChEA_2016	GATA1 19941826 ChIP-Seq K562 Human	70/967	0.351183637	0.833481228	0	0	1.056641568	1.105718353	BCAR3;DDR1;RERE;PNMT;ACVRL1;FLT1;CRTC1;GOLIM4;ECE1;THUMPD1;HK1;SPN;GOLGA4;CREB3L2;CLDN23;KIF13A;MYO18A;TCP11L2;ERC1;SLC12A7;SPTAN1;PPFIA4;ERMAP;TGM2;KCNH2;KSR1;RBM19;ARID1A;HSPG2;VAV2;MYL4;SLC7A5;SLC7A8;MYO3B;STIM1;SFRP5;MAP1B;PKP1;MYH9;NAF1;TNIK;TTLL12;AHDC1;EPAS1;DHX9;SATB2;ITPR1;CLEC16A;SLC1A4;DNAH9;ZC3HAV1;IQGAP2;FBLN2;UACA;CACNA1I;LARP1;KIF3B;MEF2D;MYH10;LONRF2;BPTF;SLC14A1;NFATC2;ABCA7;DHCR…
271	ChEA_2016	THRA 23701648 ChIP-Seq CEREBELLUM Mouse	14/179	0.352029339	0.833481228	0	0	1.147226107	1.197750815	PDGFRB;SLC12A4;GPR56;DCLK3;HSD17B4;ANK2;ABCA7;ECE1;DNM1;THBS3;MMRN2;EP300;MYH14;RAB11FIP5
272	ChEA_2016	LMO2 26923725 Chip-Seq MACROPHAGESS Mouse	35/473	0.356248343	0.83390861	0	0	1.081085902	1.115818162	CLIC6;NFAT5;MACF1;ITSN1;CAMK2A;ATP1A3;FOXK1;6430548M08RIK;SLC1A4;EVPL;BICD2;CACNA1I;HMGN5;MGAT5B;CAR12;ZC3H13;GPR133;WASF2;SLC12A7;PLA2G2F;COL25A1;ZFP316;DCLK3;VWA3A;HNF1B;PTPN13;ADRA2B;IGF2R;ARHGAP31;HNRNPD;ATF7;FAM98B;NES;ZFP551;PLEC
273	ChEA_2016	SOX2 18358816 ChIP-ChIP MESCs Mouse	57/785	0.360189862	0.83390861	0	0	1.059729888	1.082115612	NRP2;IFITM2;NUMA1;DPYS;HHIP;GRAP2;PTGFRN;TECTA;EPHA4;SEMA6C;CPT1A;UNC13A;DST;ITGA1;PCDHGA1;SHROOM3;TBC1D9;IL17RD;TMEM131;VAV2;SFRP1;RCN1;TUBB2B;COL4A2;CASQ2;SPARCL1;IL6ST;NOTCH1;SEZ6;PBXIP1;ZC3HAV1;THBS2;NID2;SLC7A3;FOXRED2;MNT;STK36;NHLH1;TRP53BP1;GPC4;PDZD7;ATF7IP;VAT1;TAF15;JUP;FN1;HIP1R;SULF2;PCDHGA10;REST;VANGL2;FASN;TMEM57;APOC1;AMOTL2;VIM;TJP2
274	ChEA_2016	SOX2 19829295 ChIP-Seq ESCs Human	142/2000	0.365288413	0.83390861	0	0	1.035677831	1.042998068	ALDH1L1;GOLIM4;XYLT2;HDLBP;DACH2;AMOT;CNDP2;GRB10;HERC6;CHGB;TECTB;IK;DSCAM;ANK2;SLC30A1;MYO7A;POU3F1;SND1;SHISA7;CLIP3;OBSCN;EMCN;KIF16B;GPD2;MAP1A;SERPING1;TNIK;PPEF1;EZR;DGKH;CHRNA1;L3MBTL3;MYCBP2;FBXO47;ITPR1;SLC1A4;RASAL1;CACNA1C;APCDD1;LRRC52;NEU2;DPP4;LOXHD1;FXR2;PDZD2;PODXL;PLXNA2;CCDC141;SEC31A;DNAH10;SLC37A1;FBXO38;SYNRG;DNAH14;DCLK3;IRF2BP1;NFATC2;NEB;SMARCA1;CP;SMARCA2;ACSF2;BFSP2;ARH…
275	ChEA_2016	NANOG 19829295 ChIP-Seq ESCs Human	142/2000	0.365288413	0.83390861	0	0	1.035677831	1.042998068	ALDH1L1;GOLIM4;XYLT2;HDLBP;DACH2;AMOT;CNDP2;GRB10;HERC6;CHGB;TECTB;IK;DSCAM;ANK2;SLC30A1;MYO7A;POU3F1;SND1;SHISA7;CLIP3;OBSCN;EMCN;KIF16B;GPD2;MAP1A;SERPING1;TNIK;PPEF1;EZR;DGKH;CHRNA1;L3MBTL3;MYCBP2;FBXO47;ITPR1;SLC1A4;RASAL1;CACNA1C;APCDD1;LRRC52;NEU2;DPP4;LOXHD1;FXR2;PDZD2;PODXL;PLXNA2;CCDC141;SEC31A;DNAH10;SLC37A1;FBXO38;SYNRG;DNAH14;DCLK3;IRF2BP1;NFATC2;NEB;SMARCA1;CP;SMARCA2;ACSF2;BFSP2;ARH…
276	ChEA_2016	SOX3 22085726 ChIP-Seq MUSCLE Mouse	142/2000	0.365288413	0.83390861	0	0	1.035677831	1.042998068	ZFP687;TRRAP;IFT172;CLSTN1;TNC;HNRNPU;OGDHL;PNMAL2;PKD2L1;CELSR1;ETS2;ACTG2;MYLK4;PREX1;ENDOU;HMGN5;MPRIP;ZMIZ1;IYD;KDR;LONP1;TNFRSF8;NEK2;CDK5RAP2;IQCF5;CPT1A;AQR;SLC30A1;ANK3;MAT1A;RNASE1;SHISA7;HCFC1;BCR;CLIP3;IL23A;KCNQ3;SPARCL1;ATF7;TAGLN2;FREM2;MAD1L1;DNMT1;D630045J12RIK;ANKRD11;SEL1L;UBR4;IQGAP2;TTBK1;IGSF9;CACNA1G;SEL1L3;CACNA1I;ALDH3B2;LARP1;PDZD2;OLFR464;PODXL;MAN2A1;SERPINA3B;PLXNA1;CC…
277	ChEA_2016	RXR 22158963 ChIP-Seq LIVER Mouse	142/2000	0.365288413	0.83390861	0	0	1.035677831	1.042998068	ALDH1L1;IFITM2;WWC1;SDR9C7;EPRS;C4B;AS3MT;TDO2;RUSC2;ZMIZ1;CDH1;SLC12A7;SCAPER;MAP3K5;CPT1A;RALGAPA2;HFE2;ANK2;ANK3;MAT1A;UPB1;FTSJ3;DOPEY2;AZGP1;POR;STIM1;HGS;HHIPL1;IDO2;IL6ST;NOTCH2;NOTCH1;DHX8;EPAS1;UBR4;SLC1A4;IQGAP2;TTBK1;ACACA;TRPM1;MAN2A1;PLCG1;CCDC141;ARSB;SEC31A;ZRANB3;ZFHX2;JUP;LRRN4;FN1;MICAL3;IRF2BP1;ZBTB12;DHCR24;CP;SMARCA2;ACSF2;ADCY10;CPS1;FASN;SSPO;PLXNB1;REEP6;EIF4G3;EIF4G1;CDS2…
278	ChEA_2016	PCGF4 22325352 ChIP-Seq 293T-Rex Human	142/2000	0.365288413	0.83390861	0	0	1.035677831	1.042998068	MYT1L;CLSTN1;MPL;HNRNPU;ABCA12;PLB1;SLC8A1;HHAT;KIF5C;TNFRSF8;TNR;NEK2;PTGFRN;KIF21B;TNS1;SEMA6C;LHCGR;HFE2;SLC30A1;UBE4B;ANXA10;POU3F1;HSPG2;VWA5B1;TMEM131;EML6;OBSCN;GPR161;SLCO2A1;COL8A2;PADI2;PKP1;ASTN1;NOTCH2;MACF1;PADI6;EPAS1;DHX9;UBR4;DPT;AGAP1;SLC1A4;VTCN1;IQGAP3;CACNA1E;LRRC52;RASGRP3;HSD11B1;PLXNA2;CAMTA1;CCDC141;LONRF2;SPTBN1;EDEM3;ZRANB3;RCC2;DNAH14;PRG4;DHCR24;DNAJC16;RPE65;ADCY10;VA…
279	ChEA_2016	TBL1 22424771 ChIP-Seq 293T Human	142/2000	0.365288413	0.83390861	0	0	1.035677831	1.042998068	CLSTN1;HHAT;ZMIZ1;TNFRSF8;PLCE1;TNR;NEK2;PTGFRN;KIF21B;TECTA;CUBN;GAS2L3;SFMBT2;SWAP70;UBE4B;ANK3;POU3F1;HSPG2;VWA5B1;OBSCN;STIM1;SCN8A;GPR161;PARD3;SIK3;COL8A2;PADI2;PKP1;CCDC81;WDFY4;ASTN1;DGKH;NOTCH2;MACF1;COL13A1;IGSF3;PADI6;DHX9;MYCBP2;SLC1A2;UBR4;DPT;CACNA1C;VTCN1;PRDM11;CACNA1E;PLXNA2;CAMTA1;CACNA1S;SRGAP1;EDEM3;RCC2;DNAH14;PRG4;DHCR24;HSPA12A;GRIN2B;DNAJC16;RPE65;ADCY10;VANGL2;UBXN10;ANP3…
280	ChEA_2016	P63 26484246 Chip-Seq KERATINOCYTES Human	142/2000	0.365288413	0.83390861	0	0	1.035677831	1.042998068	APP;TRRAP;CLSTN1;AQP6;SDR9C7;FRY;PHRF1;ABCA12;ABRA;NDST1;HHAT;CDH1;FAM198B;CREB3L2;CEP250;PTGFRN;SBF1;MAP3K4;DSCAM;KRT8;SLC30A1;MAT1A;HSPG2;TMEM131;SHISA7;KRT9;BCR;NISCH;SPARCL1;HHIPL1;TAGLN2;ALPK2;DGKH;CUL9;NOTCH3;POM121;TMEM63C;MYCBP2;SLC1A4;PRDM11;CACNA1E;FBLN2;IGSF9;HSD11B1;C7;NPC1L1;COBLL1;CMYA5;ARSI;GPR115;PLCG1;CPA4;SEC31A;BCL9L;DRD5;JAG2;HSPA9;FER1L5;JUP;RCC2;IRF2BP1;NFATC2;ACSF2;GFAP;PTP…
281	ChEA_2016	EWS-FLI1 20517297 ChIP-Seq SK-N-MC Human	42/574	0.366330837	0.83390861	0	0	1.068121875	1.072627672	USP13;LRP1;TNKS;EPAS1;ABHD2;KLHL38;STON1;TNC;HTT;APCDD1;NEU2;RAB11FIP1;CLDN23;MYO18B;SVIL;PPP1R12A;CHRNB3;SLC30A8;TXNRD3;DSCAM;DNAH14;KRT8;MICAL3;SHROOM3;PRKCA;TRAPPC9;RNASE1;CP;FER1L6;KBTBD11;SHISA7;DNM1;SMARCA4;TGFBR3;IL2RB;SARDH;TNIK;TGFBI;LPIN1;SLC26A3;PVRL2;ATG2B
282	ChEA_2016	ETV2 25802403 ChIP-Seq MESCs Mouse	72/1000	0.366453628	0.83390861	0	0	1.050292853	1.054371446	RBM25;CRTC1;PCDHGB2;STON1;CBLB;DMBX1;TCP11L2;NRCAM;NOS1;MYBL1;CGNL1;SLC30A8;EGFL6;KSR1;DST;ABCC8;DCC;MAMDC2;PAWR;HNF1B;MYO7A;POU3F1;TMEM130;RNF40;CKAP4;RCN1;CEACAM1;MTHFD1;NPC1;HNRNPUL2;PARD3;SIK3;ALPK2;DSCAML1;ZP2;EPHA3;CD44;MACF1;CCDC68;ANKRD11;HSD17B4;PBXIP1;LPO;SNX30;TTBK1;CACNA1G;ADD2;RAB11FIP1;BAG3;GPR116;SAFB2;PIRT;RAB11FIP4;CORIN;MPZL2;SPEN;CD74;GSX1;FUS;LAMB1;SEMA4F;TYR;POLR3A;CD6;FAP;HY…
283	ChEA_2016	ERG 21242973 ChIP-ChIP JURKAT Human	24/321	0.370133203	0.839316136	0	0	1.092787655	1.086113269	VAT1;CDKN1C;GABRQ;PCDHGA4;PCDHGB4;GRIK3;PCSK9;GCC1;UPB1;CELSR2;NID2;ADRA2B;CELSR3;HK2;FSTL3;TBX2;CDH1;PODXL;WNK2;NCL;IL12A;PGM5;RAB11FIP4;PCDHB8
284	ChEA_2016	CTBP1 25329375 ChIP-Seq LNCAP Human	82/1145	0.374336001	0.845868017	0	0	1.044276864	1.026107999	SEMA5A;SPEF2;CRYBG3;SLC7A14;GRIK3;PIK3C2G;FMN2;ROBO1;ADAMTSL1;CDH5;GLT1D1;PCLO;MPRIP;MYO18B;KIF21A;IL12A;MAP3K9;RRP12;MACROD2;NOS1;NEO1;SLC12A7;CDK5RAP2;DYNC2H1;EPHA4;CD93;DSCAM;MYH15;RBM19;KSR2;MMEL1;PROX1;SYN3;POU3F1;ARID1A;F5;NCOR2;ANKFN1;RCN1;MTHFD1;KIF16B;DMRTA1;KCNQ3;ALPK2;TNIK;TOX;DOCK1;PDZRN4;COPB2;FOXC1;DHX8;COL11A2;SEL1L;TYRP1;FBXO47;CACNA1A;NEDD4L;TRPM1;CACNA1I;SCEL;GRIN2A;DPP6;EGFLAM;…
285	ChEA_2016	ELK4 26923725 Chip-Seq MESODERM Mouse	34/466	0.390908151	0.880226747	0	0	1.064343247	0.999719149	CLIC6;USP13;NOTCH1;DAGLA;WFIKKN2;CACNA1A;CHD4;CELSR1;BICD2;EEA1;C4B;FAM83H;DPP6;DPYSL5;SAFB2;LRRFIP1;TGM2;DYNC2H1;WWOX;NOM1;TAF15;RCC2;PCDHGA2;C130074G19RIK;TBC1D9;HELZ;HSPG2;TMEM131;CAPN13;NOVA2;P2RX1;CD109;OGDH;ATF7
286	ChEA_2016	CDX2 22108803 ChIP-Seq LS180 Human	141/2000	0.400553507	0.883412528	0	0	1.026939632	0.939555204	MAPKBP1;KLHL38;WWC1;FRY;EPRS;SMC3;PLB1;MYLK;CDH5;MPRIP;KIF5C;CREB3L1;CAPN5;IL12A;HERC6;IQCF5;CUBN;SEMA6A;KDM2A;SWAP70;MYO7A;POU3F1;SDCBP2;SND1;EML6;AZGP1;MTHFD1;KIF16B;GPR161;COL4A3;IDO2;CCDC81;EZR;FREM1;NOTCH2;IGSF3;PADI6;DHX9;SLC1A1;SEL1L;CABP5;GLIS3;UBR2;ACACA;SEL1L3;FAM83H;GRIN2A;SCFD2;CAMTA1;CCDC141;ZBTB7A;SRGAP1;ARSB;EDEM3;KL;RCC2;SYNRG;LRRN4;SETX;COL1A2;AAK1;OGDH;ANP32E;SLC26A3;CLIC5;ITGB4…
287	ChEA_2016	BCL6 25482012 ChIP-Seq CML-JURL-MK1 Human	141/2000	0.400553507	0.883412528	0	0	1.026939632	0.939555204	CLSTN2;KLHL38;SMC3;MYLK4;CDH5;CREB3L2;KDR;TNFRSF8;BSN;PTRF;HERC6;CDK5RAP2;TNS1;SMARCC1;CPT1A;CHRNB3;KDM2A;CD93;DSCAM;LMTK3;ANK2;MYO7A;FBXO10;CLIP2;DOPEY2;SCN8A;COL4A3;TNIK;EZR;GPLD1;ANKRD17;NOTCH1;SRCAP;UBR4;LTBP4;SLC1A4;FBLN2;HSD11B1;FAM83H;FAM83F;BAG3;KCNMB1;MYH14;SRGAP3;SRGAP1;SPTBN1;RAB11FIP5;PLXNA3;ATP6V0A1;SPTBN2;HSPA9;KL;SLC37A1;FBXO38;SYNRG;DNAH14;TRAPPC9;FER1L6;SLC6A7;EHD4;COL5A1;HRC;AAK…
288	ChEA_2016	FOXA1 25552417 ChIP-Seq VCAP Human	141/2000	0.400553507	0.883412528	0	0	1.026939632	0.939555204	ATP8A1;GCC1;EPRS;SMC3;ABCA13;BEST3;IGF1R;PREX1;GOLGA4;KIF5C;ZMIZ1;CREB3L1;ENPP2;IL12A;MAP3K4;KCNH2;NOM1;DSCAM;AFAP1;HNF1B;ANK3;MAT1A;HSPG2;GPRIN2;DOPEY2;WDR81;KCNQ3;SPARCL1;PKP1;TTLL12;IL6ST;FREM1;ADCYAP1R1;DHX8;TMEM63C;YTHDC1;ABHD2;SEL1L;ITPR1;NEDD4L;AGAP1;UBR2;ZC3HAV1;ACACA;GLG1;RASGRP3;TRPM1;COBLL1;IGFBP7;MYH10;ARSB;SPTBN1;SPTBN2;MGEA5;SLC14A2;SLC37A1;INTS1;DHCR24;SMARCA1;DGAT2L6;RPE65;ABHD12B…
289	ChEA_2016	SMAD4 21741376 ChIP-Seq ESCs Human	141/2000	0.400553507	0.883412528	0	0	1.026939632	0.939555204	HDLBP;KNDC1;MYLK;RUSC2;SCAPER;MAP3K4;NOMO1;TECTA;SEMA6A;KDM2A;SCARA5;DSCAM;LMTK3;MYO7A;POU3F1;OBSCN;KIF16B;SCN8A;MYADM;FLYWCH1;TNIK;ERG;TTLL12;VCP;MAGEL2;COL13A1;IGSF3;MFI2;SLC1A1;SLC1A4;IQGAP2;APCDD1;CACNA1E;PRPF8;TTBK2;CACNA1I;LARP1;STK36;GPR116;PLXNA2;MYH14;CACNA1S;LONRF2;RAB11FIP5;TBC1D16;ATP6V0A1;SPTBN2;SLC14A1;SLC37A1;WFS1;DNAH14;IRF2BP1;TRAPPC9;PARVB;SLC6A7;NBEA;PLXNB1;CORO7;SDK2;BCAR3;DDR…
290	ChEA_2016	FLI1 21867929 ChIP-Seq CD8 Mouse	141/2000	0.400553507	0.883412528	0	0	1.026939632	0.939555204	KLHL38;CELSR1;CELSR2;C4B;GOLGA2;NDST1;MPRIP;SLN;GRAP2;ENPP2;EP300;TGM6;SBF1;TGM2;TNS1;D930020B18RIK;TECTB;DYNC2H1;CISH;HNF1B;SND1;DISP2;MTHFD1;NCL;SIK3;WDFY3;TOX;PNLIP;IDO1;VCP;PIK3R4;DPT;SLC1A4;ZC3HAV1;RTF1;IQGAP3;TTBK1;4932438A13RIK;CACNA1H;SEL1L3;LOXHD1;DPP6;NPC1L1;MAN2A1;MYH11;CACNA1S;LONRF2;BCL9L;EDEM3;ZFHX2;SLC37A1;INSR;D430041D05RIK;NEB;TYR;HSPA12B;DNAJC16;COL1A1;PM20D1;FAM160A2;COL5A1;NBE…
291	ChEA_2016	OCT1 27270436 Chip-Seq PROSTATE Human	141/2000	0.400553507	0.883412528	0	0	1.026939632	0.939555204	SLC23A2;KLHL38;CXCL13;ABRA;IGF1R;NDST1;ZMIZ1;CREB3L1;GRAP2;GRB10;TNR;MAP3K9;BSN;PTRF;CDK5RAP2;LHCGR;UNC13A;KDM2A;CD93;DSCAM;SFMBT2;RALGAPA2;ANK2;SDCBP2;SND1;DOPEY2;COL4A2;KIF16B;SCN8A;SLCO2A1;ERG;TOX;EPHA3;GPLD1;ANKRD17;DHX9;ABHD2;PIK3R4;ITPR1;UBR2;EVPL;ACACA;TTBK2;RASGRP3;DPP4;CACNA1I;FAM83F;LARP1;C7;SCFD2;CACNA1S;SRGAP1;IMPG1;TBC1D16;ATP6V0A1;SPTBN2;HSPA9;SLC37A1;PTPRN2;ODF2;BMX;TYR;GRIN2B;PTPR…
292	ChEA_2016	VDR 24763502 ChIP-Seq THP-1 Human	91/1288	0.418357572	0.910186557	0	0	1.028440667	0.896202508	CRTC1;CTSZ;CLSTN1;HNRNPU;ARID4A;PNMAL2;CBLB;FRY;ETS2;PLB1;LMNB1;SPN;PREX1;RUSC2;TMEM104;ZMIZ1;MYO18A;HYDIN;TNR;BAHCC1;MYBPC3;SLC13A1;SRRM2;VPS18;CHRNB3;CD93;PGAM2;UPB1;RENBP;NCOR2;OBSCN;WDR81;DNAJC7;TBC1D5;EXOC3;MYH9;ATF7;TOX;DSCAML1;FBP1;KPNB1;TRIM56;NOTCH1;COL13A1;SATB2;COL11A2;HTT;FOXK1;ZC3HAV1;UACA;TTBK1;HSP90B1;TRPM1;GANAB;RAB11FIP1;SV2C;BAG3;NT5DC3;PLXNA2;LRIG1;CAMTA1;IGFBP7;ZBTB7A;MEF2D;PD…
293	ChEA_2016	SALL4 22934838 ChIP-ChIP CD34+ Human	100/1418	0.420385834	0.910186557	0	0	1.026444455	0.889498636	PRDM8;MAPKBP1;ALDH1L1;CRTC1;CELSR2;ABCA13;ACTG2;MYLK;PREX1;SLN;GRAP2;CEP250;TGM6;MAP3K5;CDK5RAP2;KCNH2;CPT1A;CHRNB3;CISH;ENTPD3;SWAP70;ANK3;FTSJ3;BCR;NISCH;MYL1;SERPING1;ERG;PADI6;MFI2;ABHD2;CABP5;IQGAP2;GLG1;IGSF9;HSD11B1;RAB11FIP1;NHLH1;CMYA5;IGFBP7;SRGAP3;MORC1;SPTBN1;STRA6;ABCA3;FBXO38;IFT122;DNAJC16;PTPRE;BFSP2;NBEA;PCNXL2;EIF4G1;BCAR3;ARHGAP11A;CLIC5;GABRB1;MEGF10;DDX42;ADAMTSL1;TRO;HEPH;XP…
294	ChEA_2016	SIN3B 21632747 ChIP-Seq MESCs Mouse	300/4302	0.420443387	0.910186557	0	0	1.015641392	0.879997854	MAPKBP1;IFITM2;MYT1L;TRAF3IP1;ITSN1;D130043K22RIK;THUMPD1;EPRS;GOLGA2;PREX1;DPYSL5;ZMIZ1;DAG1;PLCE1;SLC12A8;CHGB;VPS18;SMARCC1;UNC13A;SFMBT2;ANK2;PRKCA;ANK3;HSPG2;VWA5B1;POR;MTHFD1;CD109;SIK3;EZR;EPHA3;H2-D1;MACF1;PIK3R4;6430548M08RIK;PRDM11;GLG1;IGSF9;SEC14L3;GRIN2A;PDCD11;NKX2-1;ZBTB7A;RAB11FIP4;RAB11FIP5;JAG2;VAT1;PTPRN2;ABCA3;INSR;D430041D05RIK;CGN;L1CAM;SMARCA2;PRRC2B;GRIN2D;SETX;HNRNPM;CYLD…
295	ChEA_2016	AR 21572438 ChIP-Seq LNCaP Human	14/188	0.422587536	0.910186557	0	0	1.087356322	0.936603793	SLC14A1;PYGB;NFAT5;MAGEL2;CBLB;EGFR;TTBK2;SULF2;SMOC2;FAM98B;GPR133;SLC12A8;EPHA3;FBXL7
296	ChEA_2016	TCF3 18692474 ChIP-Seq MEFs Mouse	53/745	0.42626828	0.910186557	0	0	1.035576814	0.883022229	CDKN1C;BCAR3;SLC23A2;ITSN1;PIK3C2G;CDH1;GRAP2;DAG1;KIF21A;KIF21B;CIC;MYBL1;CGNL1;AQR;DST;DCC;SHROOM3;TBC1D9;ANK3;TGFBR3;RCN1;GPD2;CASQ2;ADNP;IL6ST;MAD1L1;ASTN1;NFAT5;LAMA5;ITPR1;THBS2;SLC7A3;TRPM1;PODXL;KIF3A;NCAM1;TRP53BP1;GPC4;MORC1;DIAP1;SASH1;TNK2;FN1;GPR50;SMARCA2;CD2;REST;NEDD4;TMEM57;AMOTL2;VIM;NES;PVRL2
297	ChEA_2016	TET1 21451524 ChIP-Seq MESCs Mouse	129/1839	0.430426174	0.910186557	0	0	1.020593684	0.860339512	CLSTN3;CELSR1;CNDP2;MPRIP;DPYSL5;CREB3L2;CPT1A;CISH;FIBCD1;CACNA2D2;SDCBP2;SND1;CLIP2;AZGP1;COL4A2;MYL1;SCN8A;MADD;FLYWCH1;2310067B10RIK;CUL9;IGSF8;CUL7;COL13A1;PADI6;FLII;LTBP4;UBR2;RTF1;AEBP1;LTBP3;PRDM11;TTBK1;4932438A13RIK;CACNA1H;CACNA1I;LOXHD1;KIF3A;RAB11FIP4;PCDHA7;ATP6V0A1;ACE;RCC2;DCLK3;IFT122;ABCA7;ZBTB12;CGN;GRIN2B;HSPA12B;ACSF2;PM20D1;PTPRE;COL1A2;FASN;MYO5C;SP6;OGDH;PLXNB2;TGFBI;PCDH…
298	ChEA_2016	SPI1 20517297 ChIP-Seq HL60 Human	88/1249	0.431149859	0.910186557	0	0	1.025105231	0.862420568	RERE;ALDH1L1;SLC4A1AP;FLT1;DAGLA;ZC3H4;LMOD1;ZBTB20;AP2A1;PNMAL2;SIPA1L2;ACTG2;HK2;LMNB1;EEA1;DMBX1;CDH5;SART1;SART3;TMEM104;CREB3L1;PGM2;EP300;RRP12;JAK1;CDK5RAP2;MYBPC3;ENTPD3;PGAM2;LMTK3;PRKCA;MYO7A;MAT1A;ARID1A;UPB1;FTSJ3;ACTA2;EML6;OBSCN;NPC1;WDR81;STIM1;IL23A;CANX;COL8A2;CCDC42;ADNP;SNRNP200;EZR;FBP1;AHDC1;MAD1L1;CLRN1;DNMT1;CUL7;PLEKHH3;ABHD2;FOXK1;PBXIP1;NOL6;CACNA1I;GRIN2A;HECTD1;TCOF1;M…
299	ChEA_2016	MEF2A 21415370 ChIP-Seq HL-1 Mouse	74/1048	0.432091479	0.910186557	0	0	1.027384802	0.862097036	APP;CLIC5;ZFP687;NRP2;SLC4A1AP;KCNK9;PTPRQ;GBE1;HDLBP;LMOD1;ATP2A2;CBLB;RSF1;CHD2;SMC3;SIPA1L2;SLC8A1;HK2;GOLGA4;ZMIZ1;ADAMTS1;KHSRP;CREB3L2;CLDN23;ANKRD1;LRRFIP1;KCNH2;USP47;DST;SWAP70;APLP2;CAD;SHROOM3;AFAP1;PCOLCE;ANXA10;ANK3;ARID1A;SORCS2;STIM1;PARD3;NCL;TNNT2;COL4A3;PDE5A;VCL;NFAT5;ANKRD11;TYRP1;NTN4;ITPR1;NEDD4L;6430548M08RIK;AKAP6;ATP1A1;SLC7A1;RASGRP3;TTN;NRAP;CORIN;BPTF;COL28A1;ZRANB3;DY…
300	ChEA_2016	RUNX1 20887958 ChIP-Seq HPC-7 Mouse	79/1120	0.432513307	0.910186557	0	0	1.026246952	0.860140863	ALDH1L1;AP2A1;ITGAL;EPRS;NYNRIN;RPTOR;CDH5;AOX4;SCN11A;CREB3L1;GRAP2;GSG1;GRB10;LRRFIP1;DLGAP2;NOMO1;MAP3K5;PDGFRB;GAS2L3;PPP1R12A;UNC13A;SH2D3C;SHROOM3;ARID1A;TCTE1;TMEM131;AA986860;MMP14;LPHN1;OBSCN;MYH3;SIK3;PADI2;TNIK;HNRNPH3;SNRNP200;AHDC1;ITIH5;IGSF8;TBC1D9B;ABHD2;RASAL1;LPO;AKAP5;IQGAP2;EHBP1;4932438A13RIK;FOXRED2;FAM83F;PRRC1;POLR2A;KCNMB1;NT5DC3;PDE6C;IL12RB1;MEF2D;UGGT1;LONRF2;CPA5;SEC3…
301	ChEA_2016	YY1 23942234 ChIP-Seq MYOBLASTS AND MYOTUBES Mouse	103/1466	0.434553933	0.910186557	0	0	1.022071219	0.851830147	SEMA5A;APP;HDLBP;ARID4A;ABCA12;MYLK4;CWC22;LONP1;CEP250;EP300;SBF1;CDK5RAP2;TNS1;SRRM2;KDM2A;RALGAPA2;UBE4B;ANK3;WBP11;SND1;TMEM131;FTSJ3;HCFC1;PARD3;MADD;KCNQ3;ADNP;DGKH;2310067B10RIK;ANKRD17;NOTCH2;MACF1;L3MBTL3;TNKS;GLIS3;UBR4;HTATSF1;CACNA1E;PRPF8;GLG1;SAFB2;DHX38;SRGAP3;ZFP462;CNTLN;ATP6V0A1;BPTF;HSPA9;ODF2;PRRC2C;TMPRSS15;SMARCA4;HNRNPM;OGDH;NF1;TUBGCP6;SPINK13;AARS;RBM25;KDM5C;DDX3X;ZFP407…
302	ChEA_2016	BMI1 19503595 ChIP-Seq MEFsC Mouse	47/661	0.434569899	0.910186557	0	0	1.034824319	0.86242101	MACF1;TMEM63C;DHX9;MSLNL;CAMK2A;GOLIM4;HIF3A;JAKMIP1;HK2;SLC7A3;SPN;AKAP12;SEC14L3;CLEC3B;PDE11A;PRRC1;SV2A;CAPN5;TNKS1BP1;TNFRSF8;PLXNA1;DHX38;CCDC55;SBF1;SULT5A1;PTRF;PCDHGA7;CPT1A;SLC13A4;LAMB3;INSR;LRRN4;KRT8;UPB1;IGF2R;FAM160A2;MMP14;POLR3A;THRAP3;CCDC8;P2RX1;GPRIN1;MYO5C;SP6;PKP1;ZP2;EIF3A
303	ChEA_2016	TCF3 18692474 ChIP-Seq MESCs Mouse	95/1351	0.435081061	0.910186557	0	0	1.022924852	0.851301506	BCAR3;CDKN1C;SLC23A2;IFITM2;SLC35F2;ITSN1;D130043K22RIK;PIK3C2G;CHD3;PPP1R9A;CHD2;ABCC12;GLT1D1;HHAT;RUSC2;CDH1;GRAP2;DAG1;ANKRD1;KIF21A;KIF21B;CIC;DLGAP2;BAHCC1;MYBL1;GPR133;CGNL1;AQR;DST;DCC;ARHGEF18;SHROOM3;TBC1D9;ANK3;IL17RD;SDCBP2;DUSP27;AA986860;TGFBR3;RCN1;D10BWG1379E;GPD2;CASQ2;ADNP;IL6ST;AHDC1;FREM2;MAD1L1;ASTN1;LAMA5;NFAT5;IGSF3;ANKRD11;ITPR1;SBSN;THBS2;UACA;SLC7A3;TRPM1;KIF3A;SCFD2;POD…
304	ChEA_2016	NCOR1 26117541 ChIP-Seq K562 Human	140/2000	0.436719947	0.910186557	0	0	1.018224895	0.843561796	SLC4A1AP;AQP6;HNRNPU;THUMPD1;CELSR2;ETS2;PLB1;NYNRIN;PREX1;NDST1;GOLGA4;CDH1;CREB3L2;KDR;KIF21A;CPT1A;CISH;FIBCD1;HFE2;LEMD3;SND1;BCR;DOPEY2;STIM1;MADD;MYADM;TAGLN2;ADNP;IL6ST;CCDC81;VCL;CUL9;SPTBN4;CUL7;COL13A1;EPAS1;ANKRD11;ITPR1;LTBP4;UBR2;ZC3HAV1;LTBP3;GLG1;NLN;PODXL;MAN2A1;TPR;SLC38A8;CPA5;BCL9L;PLXNA3;STRA6;VAT1;ACE;PTPRN2;JUP;ODF2;FUS;RCC2;DCLK3;PRG4;DHCR24;L1CAM;SMARCA2;ACSF2;COL1A1;SETX;…
305	ChEA_2016	GATA3 21867929 ChIP-Seq CD8 Mouse	140/2000	0.436719947	0.910186557	0	0	1.018224895	0.843561796	PGAP1;WWC1;D130043K22RIK;OGDHL;THUMPD1;CELSR2;MYLK3;PLB1;TMEM144;NRCAM;CHGB;PDGFRB;TECTB;LHCGR;ZFP334;ACTN3;APLP2;FIBCD1;HFE2;HNF1B;PCOLCE;LEMD3;SDCBP2;DISP2;EML6;COL4A2;SLCO2A1;SIK3;HHIPL1;ASTN1;COPB2;NOTCH1;IGSF3;GLIS3;CACNA1B;CACNA1A;LRRC52;4932438A13RIK;PIK3R6;RASGRP3;TRPM1;NLN;FXR2;KIF3A;PODXL;MAN2A1;NKX2-1;MYH11;ZBTB7A;ARSB;ATP6V0A1;EDEM3;VAT1;ACE;PTPRN2;SEC16A;INSR;SYNRG;SMARCA2;CYLD;MYO5C…
306	ChEA_2016	CTCF 21964334 Chip-Seq Bcells Human	140/2000	0.436719947	0.910186557	0	0	1.018224895	0.843561796	MAPKBP1;IFITM2;IFT172;IGF1R;DPYSL5;TNFRSF8;TNR;KIF21B;SBF1;BAHCC1;HERC6;KCNH2;PDGFRB;VPS18;AQR;SEMA6A;CISH;IGFBP5;FIBCD1;ANGEL1;HFE2;PCOLCE;UBE4B;MAT1A;HCFC1;BCR;CLIP3;ARMCX4;STIM1;MAP1A;COL8A2;TLN2;TTLL12;TOX;FREM2;ANKRD17;SPTBN4;IGSF8;L3MBTL3;DNMT1;MAGEL2;COL13A1;PADI6;MFI2;MYCBP2;LTBP4;RASGRP3;WDR66;SEL1L3;TRPM1;LOXHD1;TPR;PLXNA2;CAMTA1;SLC38A8;CACNA1S;PLCG1;SRGAP1;RAB11FIP4;BPTF;SLC14A1;INTS1…
307	ChEA_2016	SMC1 22415368 ChIP-Seq MEFs Mouse	140/2000	0.436719947	0.910186557	0	0	1.018224895	0.843561796	IFITM2;WWC1;INPPL1;PKD2L1;SMC3;2900026A02RIK;ABRA;MYLK4;IGF1R;CNDP2;NDST1;DPYSL5;ZMIZ1;CREB3L1;FAM198B;TNR;BAHCC1;PPFIA4;RGS9;MAP3K4;MAP3K5;EPHA4;SEMA6A;ZFP334;CISH;IGFBP5;AFAP1;PRKCA;DICER1;SDCBP2;TANC2;BCR;WDR81;KCNQ3;TAGLN2;ADNP;CUL9;ANKRD17;IGSF8;L3MBTL3;DHX8;MYCBP2;FBXO47;ITPR1;LTBP4;NEDD4L;SLC1A4;IGSF9;CACNA1I;GRIN2A;MAN2A1;PLXNA2;PLXNA1;CACNA1S;SRGAP1;BCL9L;BPTF;FN1;IRF2BP1;SMARCA2;PCDHGA1…
308	ChEA_2016	CREB1 26743006 Chip-Seq LNCaP Human	140/2000	0.436719947	0.910186557	0	0	1.018224895	0.843561796	CLSTN1;INPPL1;HNRNPU;FRY;CELSR1;CELSR3;IGF1R;HHAT;CEP250;MAP3K9;BAHCC1;KCNH2;LMTK3;SLC30A1;UBE4B;POU3F1;HSPG2;RNASE1;SDCBP2;HNRNPUL2;MYADM;ADNP;TLN2;PRR12;NOTCH3;SPTBN4;IGSF8;L3MBTL3;MAGEL2;SRCAP;IGSF3;DHX9;MYCBP2;NEDD4L;TTBK1;ACACA;CACNA1H;MAN2A1;MYH14;CACNA1S;TBC1D16;BCL9L;ATP6V0A1;JAG2;MGEA5;ACE;WFS1;RCC2;DNAH14;IRF2BP1;ABCA7;DHCR24;COL1A1;COL1A2;HRC;SP6;TUBGCP6;PLXNB2;AMOTL2;PCNXL3;LRP10;RERE…
309	ChEA_2016	CTNNB1 24651522 ChIP-Seq LGR5+ INTESTINAL STEM Human	12/162	0.441741981	0.91768334	0	0	1.080965618	0.883180606	ZAP70;SLC7A8;TNNC1;CTSZ;ANKRD1;LRIG1;TNIK;PROX1;APCDD1;IL17RD;RAB11FIP4;ABHD12B
310	ChEA_2016	TCF3 18347094 ChIP-ChIP MESCs Mouse	155/2221	0.447981394	0.92765279	0	0	1.014726841	0.814829285	SLC23A2;IFITM2;ATP8A1;HHIP;INPPL1;HDLBP;NDST1;RUSC2;CDH1;GRAP2;ENPP2;DAG1;NEK2;KIF21A;PTGFRN;BAHCC1;SLC12A8;TGM3;TGM2;TECTA;PDGFRB;EPHA4;SEMA6C;KRT8;PRKCA;ANK3;SDHA;FTSJ3;KRT9;CLIP3;SFRP1;IL23A;GPD2;SLCO2A1;COL8A2;SPARCL1;ADNP;IL6ST;KPNB1;EPHA3;MAD1L1;ASTN1;NOTCH1;COL13A1;DHX9;ABHD2;LTBP4;ZC3HAV1;AEBP1;IQGAP3;NID2;TRPM1;DPP6;KIF3A;PODXL;SCFD2;PLXNA2;DHX38;SRGAP3;ZBTB7A;PLTP;LONRF2;RAB11FIP5;ATP6V…
311	ChEA_2016	PCGF2 27294783 Chip-Seq NPCs Mouse	32/451	0.459558749	0.948576393	0	0	1.032018469	0.802382482	NRP2;PGAP1;PTPRN;SATB2;HDLBP;AGAP1;PRELP;ABCA12;AOX4;STK36;ZFP142;KIF21B;KIF1A;LRRFIP1;TNS1;ZRANB3;EPHA4;IGFBP5;IQCA;GPR55;FN1;VIL1;NFASC;DES;CPS1;ALS2;MYL1;TNNT2;COL4A3;TRIP12;FMOD;LCT
312	ChEA_2016	KLF4 18555785 ChIP-Seq MESCs Mouse	170/2444	0.462862563	0.950067509	0	0	1.010811613	0.778653566	ZFP687;NUP107;CRTC1;TRRAP;TRAF3IP1;WWC1;ITSN1;INPPL1;HDLBP;KNDC1;OGDHL;THUMPD1;CELSR1;IGF1R;GOLGA2;CDH5;NEK2;SBF1;SLC12A7;MAP3K4;NOMO1;SLC12A8;SMARCC1;UNC13A;SEMA6A;FBXW8;ACTN3;ANGEL1;UBE4B;SND1;TMEM131;HCFC1;BCR;CLIP2;SFRP1;NEIL3;POR;MTHFD1;KIF16B;PARD3;CD109;MAD1L1;2310067B10RIK;ANKRD17;NOTCH2;IGSF8;TBC1D9B;NOTCH1;IGSF3;TMEM63C;FLII;ABHD2;SLC1A1;HTATSF1;IQGAP3;EVPL;NID2;CACNA1H;GLG1;IGSF9;PRRC1…
313	ChEA_2016	SMC4 20622854 ChIP-Seq HELA Human	139/2000	0.473496049	0.950067509	0	0	1.009533549	0.754739103	IGF1R;GOLGA2;PREX1;CREB3L1;GRAP2;TMEM8C;GRB10;DAG1;TNFRSF8;EP300;SLC12A7;PTRF;NOMO1;TGM2;CDK5RAP2;NOM1;CPT1A;KDM2A;SCARA5;CACNA2D2;UBE4B;SDHA;POU3F1;MAPK8IP3;BCR;NISCH;CLIP2;AZGP1;POR;MADD;KCNQ3;FLYWCH1;KPNB1;MACF1;ADCYAP1R1;VCP;NOTCH1;FBXO47;ZC3HAV1;CACNA1C;LTBP3;PRDM11;FBLN2;CACNA1H;TTBK2;FAM83H;LARP1;PRRC1;PDZD2;C7;PODXL;NTSR1;TBC1D16;SPTBN2;HSPA9;INTS1;ODF2;SEC16A;TRAPPC9;PARVB;SMARCA2;SETX;S…
314	ChEA_2016	FOXA1 21915096 ChIP-Seq LNCaP-1F5 Human	139/2000	0.473496049	0.950067509	0	0	1.009533549	0.754739103	APP;ATP8A1;CLSTN2;GOLIM4;THUMPD1;FRY;IGF1R;GOLGA3;ZMIZ1;CREB3L1;CAPN5;KDR;GRB10;BAHCC1;MAP3K4;TECTA;TECTB;SEMA6A;CD93;ANGEL1;PRKCA;SDCBP2;KIF16B;KCNQ3;SIK3;MYADM;PKP1;WDFY3;IDO1;TBC1D9B;YTHDC1;ABHD2;SEL1L;UBR4;NEDD4L;ZC3HAV1;LRRC52;TRPM1;RAB11FIP1;PRRC1;NPC1L1;COBLL1;PLXNA2;SLC38A8;SPTBN1;BCL9L;SPTBN2;EDEM3;COL28A1;INTS1;FBXO38;TNK2;INSR;LRRN4;DHCR24;CGN;TRAPPC9;SMARCA1;HSPA12B;RPE65;ABHD12B;HNRN…
315	ChEA_2016	SMC3 22415368 ChIP-Seq MEFs Mouse	139/2000	0.473496049	0.950067509	0	0	1.009533549	0.754739103	PRDM8;MAPKBP1;APP;IFITM2;TRAF3IP1;WWC1;ITSN1;AQP6;SMC3;2900026A02RIK;BEST3;ABRA;MYLK4;IGF1R;CNDP2;NDST1;CDH5;ZMIZ1;CREB3L1;FAM198B;CEP250;TNR;NEK2;PPFIA4;TGM2;EPHA4;CPT1A;SEMA6A;ZFP334;IGFBP5;AFAP1;ANK2;PRKCA;MYO7A;HSPG2;TANC2;BCR;DOPEY2;KCNQ3;PADI2;ADNP;CCDC81;EZR;CHRNA1;IGSF8;L3MBTL3;IGSF3;MFI2;NEDD4L;SLC1A4;CACNA1C;IQGAP2;NID2;TRPM1;CACNA1I;LOXHD1;CMYA5;PLXNA2;CACNA1S;PLCG1;SRGAP1;BCL9L;BPTF;I…
316	ChEA_2016	UBF1/2 26484160 Chip-Seq HMECs Human	139/2000	0.473496049	0.950067509	0	0	1.009533549	0.754739103	PRDM8;MAPKBP1;CLSTN1;XYLT2;HNRNPU;KLHDC7B;CELSR2;CDH5;MPRIP;ZMIZ1;FAM198B;EP300;UBAP2L;PTGFRN;MACROD2;BAHCC1;TECTB;SRRM2;APLP2;SLC30A1;UBE4B;SDHA;POU3F1;LEMD3;SHISA7;FTSJ3;COL4A2;STIM1;GPD2;GPR161;CD109;PADI2;PKP1;DGKH;NOTCH2;NOTCH3;NOTCH1;EPAS1;MFI2;MYCBP2;AGAP1;LTBP3;NID2;HSP90B1;NEU2;FAM83H;CACNA1I;PDCD11;BAG3;MAN2A1;COBLL1;PLXNA2;SRGAP3;ZBTB7A;SPTBN1;BPTF;MGEA5;TNK2;FN1;HPS6;HELZ;GFAP;COL1A1;…
317	ChEA_2016	FOXA1 26743006 Chip-Seq LNCaP-abl Human	139/2000	0.473496049	0.950067509	0	0	1.009533549	0.754739103	ATP8A1;CLSTN1;INPPL1;SDR9C7;EPRS;SMC3;BEST3;GOLGA3;HHAT;GOLGA4;ZMIZ1;KHSRP;CREB3L1;LONP1;CEP250;IL12A;BAHCC1;DYNC2H1;CUBN;NOM1;SMARCC1;KDM2A;HFE2;ANK2;UBE4B;ANK3;MAT1A;SCN8A;MADD;SIK3;PKP1;IL6ST;VCL;COL13A1;SRCAP;IGSF3;ABHD2;SEL1L;LRRC52;TRPM1;DPP4;NLN;BAG3;COBLL1;PLXNA2;LONRF2;SPTBN1;SPTBN2;RCC2;INSR;HPS6;DHCR24;HELZ;DGAT2L6;RPE65;PTPRE;ADCY10;PTPRB;ARHGAP30;UBXN10;ANP32E;TUBGCP6;STRN;LRP10;SLC2…
318	ChEA_2016	CHD1 26751641 Chip-Seq LNCaP Human	139/2000	0.473496049	0.950067509	0	0	1.009533549	0.754739103	APP;TRRAP;INPPL1;THUMPD1;CXCL13;EPRS;SMC3;CNDP2;MPRIP;ZMIZ1;CDH1;CAPN5;FAM198B;KDR;MAP3K9;HERC6;DYNC2H1;SMARCC1;CPT1A;KDM2A;KRT8;SLC30A1;POU3F1;MAPK8IP3;HCFC1;GPRIN2;AZGP1;STIM1;PARD3;SLCO2A1;ATF7;KPNB1;EPHA3;VCL;NOTCH2;SPTBN4;L3MBTL3;VCP;SRCAP;DHX9;ANKRD11;MYCBP2;SEL1L;NEDD4L;LTBP3;AK7;TTBK2;TRPM1;DPP4;PLXNA2;CAMTA1;CACNA1S;ZBTB7A;RAB11FIP4;JAG2;EDEM3;KL;MGEA5;RCC2;IRF2BP1;CGN;TRAPPC9;SMARCA2;DN…
319	ChEA_2016	MYC 27129775 Chip-Seq CORNEA Mouse	139/2000	0.473496049	0.950067509	0	0	1.009533549	0.754739103	PNMT;MAPKBP1;TRRAP;HHIP;CLSTN1;HNRNPU;CELSR1;ABCA12;SMC3;BEST3;IGF1R;CDH5;DPYSL5;EP300;PLCE1;MAP3K9;CDK5RAP2;PDGFRB;SZT2;UNC13A;FBXW8;ACTN3;CD93;FBXO10;VWA5B1;EML6;OBSCN;AKAP9;HHIPL1;TAGLN2;TLN2;FREM1;GPLD1;PNLIP;ASTN1;CUL9;IGSF8;L3MBTL3;EPAS1;TMEM63C;SLC1A4;LTBP3;PRPF8;RASGRP3;CACNA1G;CACNA1I;CMYA5;CAMTA1;IGFBP7;SLC38A8;SRGAP3;NTSR1;BCL9L;EDEM3;ZRANB3;MGEA5;ACE;LRRN4;MYO5A;PARVB;SMARCA2;ARHGAP31…
320	ChEA_2016	TCF21 23034159 ChIP-ChIP E13 GONADS Rat	Mar-37	0.474341279	0.950067509	0	0	1.19188184	0.888939108	TECTB;NID2;VAV2
321	ChEA_2016	POU5F1 18555785 ChIP-Seq MESCs Mouse	39/555	0.475033755	0.950067509	0	0	1.021194898	0.760146249	MAPKBP1;NFAT5;DNMT1;NOTCH1;CLSTN2;SLC35F2;HHIP;GCC1;ATP1A1;NID2;CELSR3;LMNB1;FXR2;POLR2A;KHSRP;ZFP142;GCN1L1;LONP1;DHX38;CAMTA1;DIAP1;JAG2;ATF7IP;MGEA5;ANKRD26;YLPM1;SHROOM3;CDC42BPB;BAZ1B;ARID1A;TGFBR3;RAD50;CD109;MKRN3;TRIP12;ADNP;PCNXL3;KPNB1;AARS
322	ChEA_2016	CTCF 18555785 ChIP-Seq MESCs Mouse	109/1568	0.478989353	0.955012827	0	0	1.00956755	0.743119362	MAPKBP1;APP;TRRAP;GCC1;SMC3;ETS2;5031414D18RIK;AMOT;TNR;RGS9;NOMO1;TGM2;VPS18;CPT1A;AQR;SCARA5;SWAP70;MYO7A;DOPEY2;STIM1;TAGLN2;ADNP;TOX;TBC1D9B;DHX8;MFI2;PSG16;SLC1A4;IQGAP2;IGSF9;FXR2;PLXNA2;MYH11;MORC1;PCDHA9;SULT5A1;SRGAP1;PDZD7;BPTF;JAG2;SLC14A1;SLC37A1;INTS1;ABCA3;GRIN2B;PCDHGA10;PTPRE;SMTN;MAN2B2;NES;CDS2;PTPRU;PCDHGB6;MEGF10;PCDHGB5;PCDHGB4;MAST1;PCDHGB2;PTPRM;ADAR;RSF1;ABCD1;CGNL1;EIF5B;…
323	ChEA_2016	AR 21909140 ChIP-Seq LNCAP Human	21/298	0.491432963	0.972058633	0	0	1.024079795	0.727536743	APLP2;FBXO38;LAMA3;SHROOM3;KIF23;SLC30A1;ZC3HAV1;ATP2B1;IQGAP3;CP;KBTBD11;MTHFD1;POLR2A;COBLL1;GRB10;LRIG1;MCM4;NEK2;ASCC2;SASH1;BRD4
324	ChEA_2016	AR 25329375 ChIP-Seq VCAP Human	132/1906	0.492500829	0.972058633	0	0	1.005255454	0.711981358	APP;WWC1;CBLB;CXCL13;FRY;ABCA13;PLB1;ABRA;IGF1R;CWC22;ENPP2;GRB10;KIF21B;MACROD2;SCAPER;TGM3;CHGB;EPHA4;SLC30A8;KDM2A;DSCAM;SFMBT2;MYH15;SND1;EMCN;COL4A2;KIF16B;MAP1B;SPARCL1;ADNP;IDO2;CCDC81;EPHA3;FREM2;ANKRD17;NOTCH3;MACF1;L3MBTL3;POM121;NOTCH1;FBXO47;CACNA1E;DPP6;C7;PODXL;SCFD2;GPR116;CAMTA1;MPDZ;SPTBN1;CNTLN;DRD5;SPTBN2;SLC37A1;PTPRN2;ODF2;SETD1B;FN1;NFATC2;GRIN2B;CP;FER1L6;TMPRSS15;COL1A2;CO…
325	ChEA_2016	FOXP2 23625967 ChIP-Seq PFSK-1 AND SK-N-MC Human	60/863	0.492999157	0.972058633	0	0	1.009368772	0.713873858	APP;ALDH1L1;PGAP1;FLT4;WWC1;ECE1;CHD3;PLB1;RUSC2;ZMIZ1;GSG1;CIC;TGM2;TNS1;PDGFRB;SUN2;VPS18;LHCGR;SCARA5;VAV2;BCR;NCOR2;TGFBR3;MN1;KAT6A;AKAP9;SLC29A4;PKP1;MCM4;COL6A3;FLYWCH1;IRF6;KPNB1;CUL7;EPAS1;YTHDC1;CACNA1C;MNT;PLXNA2;GPC4;PCDH1;PLTP;CPA5;EIF4B;ABCF1;MGEA5;ANGPT2;JUP;STAT3;NFATC2;CP;SORL1;BAIAP3;APC;ANP32E;FAM98B;LPIN1;NES;BCAR1;SDK2
326	ChEA_2016	PADI4 21655091 ChIP-ChIP MCF-7 Human	72/1037	0.493576355	0.972058633	0	0	1.007910375	0.711663049	ARHGAP11A;RBM25;CALCOCO1;NUMA1;IFT172;GOLIM4;CHD6;DDX42;ARID4A;CHD4;ADAR;CHD3;FRY;SMC3;SART3;LONP1;TNR;WDR7;HMGCS2;CIC;IK;PPP1R12A;SLC13A4;PCDHGA5;APLP2;WBP11;IGFN1;PGM2L1;TCTE1;FTSJ3;ALS2;GAN;OAS3;MADD;NOS1AP;MYADM;ATF7;TNIK;FREM2;NOTCH2;NEDD4L;UBR2;CACNA1C;AFP;EHBP1;HSP90B1;THBS3;ALDH3B2;RGAG1;OS9;POLR2A;PDCD11;STK36;SCFD2;LEO1;PCNX;DHX38;ZC3H13;MPZL2;EDEM3;TRIM41;TAF15;FBXO38;PDE4DIP;ZBTB12;VW…
327	ChEA_2016	IKZF1 21737484 ChIP-ChIP HCT116 Human	11/155	0.505600257	0.992702944	0	0	1.031752558	0.703664456	PDGFRB;NISCH;CACNG8;ARHGAP30;PITPNM1;NHLH1;CAMK2A;ATP1A4;SLC1A4;L1CAM;LCT
328	ChEA_2016	CDX2 20551321 ChIP-Seq CACO-2 Human	35/504	0.508089792	0.994090125	0	0	1.007906894	0.682450826	NOTCH2;COL13A1;IGSF3;SATB2;TMPRSS4;UBR2;EVPL;EGFR;TTBK1;PLB1;CACNA1G;HK1;EEA1;DPP4;PLCG1;CGNL1;SPTBN1;TGM2;TBC1D16;BCL9L;SPEN;WWOX;PTPRN2;GPR56;VWF;KRT8;NFATC2;ARHGEF18;PDE4DIP;LEMD3;ARID1A;VAV2;MN1;IL6ST;DSCAML1
329	ChEA_2016	JUN 26020271 ChIP-Seq SMOOTH MUSCLE Human	138/2000	0.510572919	0.994090125	0	0	1.000865523	0.672803636	PGAP1;CRTC1;KLHL38;MPL;TNC;KLHDC7B;SMC3;BEST3;ETS2;SLC8A1;CNDP2;PREX1;NDST1;SLN;CWC22;UBAP2L;PPFIA4;PTRF;CDK5RAP2;TECTB;GAS2L3;FBXW8;SLC30A1;ANXA10;MYO7A;SDCBP2;VWA5B1;TANC2;SHISA7;CLIP2;ARMCX4;EML6;HGS;GPD2;MAP1B;CD109;MYADM;TAGLN2;WDFY3;IL6ST;MFI2;ABHD2;XPC;ZC3HAV1;GLG1;TRPM1;DPP4;CACNA1I;RAB11FIP1;PDZD2;NPC1L1;CMYA5;ARSI;CAMTA1;PLTP;SYNRG;ZBTB12;DHCR24;FER1L6;RPE65;IGF2R;COL1A1;PTPRB;COL5A1;NF…
330	ChEA_2016	PPARG 19300518 ChIP-PET 3T3-L1 Mouse	19/272	0.510937627	0.994090125	0	0	1.01427575	0.681094034	NFAT5;ATP1A2;GCC1;SEMA3F;ADCY6;AGT;ETS2;SMARCA4;GOLGA2;HSD11B1;ALDH3A1;POR;FASN;GPD2;APOC1;PGM2;TAGLN2;PVRL2;KPNB1
331	ChEA_2016	PKCTHETA 26484144 Chip-Seq BREAST Human	35/506	0.517867101	0.998769683	0	0	1.003516454	0.660350586	GTF3C1;IGSF8;GABRB1;TBC1D9B;DOCK3;DHX9;CLSTN1;FOXK1;ROBO1;FXR2;KHSRP;CREB3L2;CEP250;NEK2;PIRT;SLC12A8;UPF2;SPEN;SFMBT2;ARHGEF18;HFE2;SNCAIP;GATAD2B;SMARCA4;DNM3;POR;MYH3;AGBL1;APC;CROCC;NEDD4;FLYWCH1;FBXL7;PDZRN4;EIF4G1
332	ChEA_2016	ESR1 15608294 ChIP-ChIP MCF-7 Human	Jul-98	0.517938854	0.998769683	0	0	1.03891007	0.683496947	COL1A2;DCC;MCM3;CGN;EIF3C;AGT;PELP1
333	ChEA_2016	NANOG 18692474 ChIP-Seq MEFs Mouse	137/1989	0.519580463	0.998769683	0	0	0.998769229	0.653927768	IFITM2;ATP8A1;HHIP;ITSN1;INPPL1;ZBTB20;CLDN2;NDST1;CDH5;CDH1;KHSRP;GRAP2;PLCE1;KIF21A;PTGFRN;SLC12A7;MAP3K5;TGM2;TECTA;SRRM2;SEMA6C;AQR;SEMA6A;DSCAM;KRT8;SLC30A1;MYO7A;ALDH3A1;SFRP1;GPD2;SLCO2A1;SPARCL1;ADNP;IL6ST;KPNB1;MAD1L1;NOTCH1;EPAS1;ABHD2;ANKRD11;ITPR1;ZC3HAV1;NID2;HSD11B1;TRPM1;DPP4;DPP6;KIF3A;PODXL;MAN2A1;PLXNA2;MORC1;PLTP;MGEA5;SLC14A2;TNK2;FN1;MYO5A;BMX;SMARCA2;PTPRE;AMOTL2;TGFBI;NES;B…
334	ChEA_2016	ETS2 20176728 ChIP-ChIP TROPHOBLAST STEM CELLS Mouse	15/215	0.519738134	0.998769683	0	0	1.012884897	0.662862448	WWOX;NOTCH3;SEMA6A;LAMB2;SWAP70;NEDD4L;FOXK1;CNDP2;POR;MNT;ZMIZ1;PCDHGB1;TAGLN2;NCAM1;SLC12A7
335	ChEA_2016	EZH2 27304074 Chip-Seq ESCs Mouse	61/885	0.521097226	0.998769683	0	0	0.999617875	0.651569564	PRDM8;CDKN1C;APP;NRP2;FLT1;PCDHGB6;KCNK9;RASGRF1;GRIK3;PTPRM;DMBX1;ZMIZ1;GRB10;KIF1A;DLGAP2;PTRF;CDK5RAP2;DSP;SEMA6A;IGFBP5;SFMBT2;ZFP536;BC068157;HNF1B;PROX1;POU3F1;ADRA2B;SFRP1;OBSCN;COL4A2;SFRP5;PKP1;HHIPL1;FREM2;L3MBTL3;FOXC1;MFI2;SEZ6;C530008M17RIK;CACNA1C;FSTL4;EGFR;CACNA1H;ADCY6;CACNA1G;CACNA1I;GRIN2A;NKX2-1;CACNA1S;PCDH1;GABBR2;GSX1;ZFP316;GPR50;SMARCA2;KBTBD11;TBX2;GRIN1;ARHGAP31;NES;SDK2
336	ChEA_2016	ESR1 20079471 ChIP-ChIP T-47D Human	15/216	0.527149494	0.999994176	0	0	1.007790957	0.645259425	TRIM72;IGSF3;YTHDC1;TNK2;FLT4;GRIK3;ITPR1;DHCR24;THSD4;NCOR2;NDST1;ALDH3B2;FSIP1;MPDZ;FREM2
337	ChEA_2016	SMAD1 18555785 ChIP-Seq MESCs Mouse	42/610	0.527487118	0.999994176	0	0	0.998433006	0.638628537	DNMT1;IFITM2;CCDC129;THBS2;CCDC102A;LRRC52;ALDH1B1;RPS6KC1;TCP11L2;KIF21A;MORC1;WASF2;CGNL1;SPEN;SLC12A4;GSN;ZFHX2;SETD1B;PAWR;ARHGEF18;DUSP27;TMEM131;CKAP4;TCTE1;SULF2;CLCN6;BFSP2;ANKFN1;GAN;APOC1;MCM3;A530053G22RIK;CASQ2;TRIP12;HAP1;ADNP;IL6ST;LRP10;PVRL2;FREM2;CC2D1A;F2RL2
338	ChEA_2016	WDR5 24793694 ChIP-Seq LNCAP Human	52/757	0.532808173	0.999994176	0	0	0.995828056	0.62696719	CDKN1C;BCAR3;GRIK3;CELF6;TFCP2L1;RPTOR;PREX1;CDH5;HHAT;TGM6;DLGAP2;NEO1;PTRF;RGS9;USP47;ARHGEF10;KDM2A;ABCC9;SAFB;PGM2L1;DNM1;AZGP1;ANKFN1;GPRIN1;SCN8A;PKP1;TNIK;DNAH8;PIK3R4;NEDD4L;FOXK1;DNAH9;UACA;EGFR;MAN2A1;CACNA1S;LONRF2;CD74;MYO10;AGL;INSR;NFATC2;PDE4DIP;TBX2;SETX;NELL2;SGSM1;PLXNB1;PCNXL2;VIM;EIF4G3;SDK2
339	ChEA_2016	TDRD3 21172665 ChIP-Seq MCF-7 Human	45/655	0.53302865	0.999994176	0	0	0.99601224	0.626671084	GUCY2C;PYGB;PIK3R4;CACNA1A;ATP2A2;FOXK1;ATP2A1;TFCP2L1;CACNA1C;UACA;ABRA;ADAMTSL1;PREX1;PLXNA2;PLXNA1;WDR6;CACNA1S;RGS9;NOMO1;NTSR1;DSP;DSCAM;SLC2A10;DNAH14;NFATC2;WWP2;KSR2;ANK3;IGFN1;CKAP4;SULF2;TBX2;TNRC6C;SGSM1;AZGP1;ANKFN1;SLC7A8;THRAP3;TBC1D5;AKAP9;PDE5A;CRYAA;MAD1L1;EIF3A;TJP2
340	ChEA_2016	STAT6 21828071 ChIP-Seq BEAS2B Human	Mar-41	0.544134565	0.999994176	0	0	1.066191095	0.648839868	KDM6B;CHD3;MEGF8
341	ChEA_2016	PCGF2 27294783 Chip-Seq ESCs Mouse	35/512	0.54695714	0.999994176	0	0	0.990566038	0.597692525	NRP2;PGAP1;SATB2;HDLBP;AGAP1;ABCA12;AOX4;STK36;ZFP142;CNGA3;KIF1A;LRRFIP1;UGGT1;LONRF2;MYBL1;TNS1;ZRANB3;EIF5B;EPHA4;IGFBP5;DST;IQCA;GPR55;FN1;TBC1D8;TMEM131;VIL1;ZAP70;DES;CPS1;ALS2;MYL1;COL4A3;MCM3;TRIP12
342	ChEA_2016	KLF5 20875108 ChIP-Seq MESCs Mouse	137/2000	0.547632099	0.999994176	0	0	0.992220744	0.597467279	MAPKBP1;HHIP;KLHL38;OGDHL;CBLB;FRY;NYNRIN;SLN;KHSRP;CREB3L2;CWC22;GRB10;TNR;NRCAM;RGS9;CDK5RAP2;LHCGR;SEMA6A;ENTPD3;MYH15;HNF1B;PRKCA;MYL4;POR;IL23A;SFRP5;SERPING1;ATF7;WDFY3;VCL;MACF1;SPTBN4;SRCAP;TNKS;LTBP4;DTX1;NID2;PIK3R6;CACNA1G;DPP4;ALDH3B2;GRIN2A;MAN2A1;GPR115;IGFBP7;CPA5;RAB11FIP4;SEC31A;EDEM3;HSPA9;FUS;HELZ;HSPA12A;TYR;ACSF2;PTPRB;WNK2;GOLGB1;HNRNPD;NF1;ACO1;CSPG4;TGFBI;FLT1;SPEF2;ZC3H4;…
343	ChEA_2016	TAL1 21186366 ChIP-Seq BM-HSCs Mouse	137/2000	0.547632099	0.999994176	0	0	0.992220744	0.597467279	NUP107;MYT1L;WWC1;SDR9C7;ABCA13;ETS2;MPRIP;ZMIZ1;IYD;GRB10;NRCAM;MAP3K9;BAHCC1;RGS9;MAP3K5;D930020B18RIK;GAS2L3;ANGEL1;HNF1B;PRKCA;DICER1;ANK3;LEMD3;UPB1;TANC2;BCR;EML6;OBSCN;KCNQ3;IL6ST;KPNB1;DGKH;L3MBTL3;COL13A1;MYCBP2;SEL1L;FBXO47;SLC1A4;IQGAP2;ACACA;NLN;LARP1;PDZD2;5730522E02RIK;KCNMB1;NKX2-1;ZC3H13;ZBTB7A;SRGAP1;MYH10;TBC1D16;PTPRN2;SYNRG;ABCA7;HELZ;COL1A1;PTPRB;SMTN;OGDH;NF1;SLC26A3;FBXL7;S…
344	ChEA_2016	GATA2 21666600 ChIP-Seq HMVEC Human	57/837	0.559950698	0.999994176	0	0	0.986206796	0.57190777	BCAR3;ACVRL1;IFITM2;HHIP;ITSN1;PCSK9;ECE1;ADAR;CHD3;FRY;HK1;ADAMTSL1;CDH5;ANKRD1;PTGFRN;SPTAN1;TGM2;DST;VWF;SH2D3C;ARID1A;HSPG2;BCR;EMCN;STIM1;CD109;ERG;TRIM56;COLEC12;SLFN5;KRT80;DCTN1;MFI2;LAMA4;UBR4;XPC;CACNA1C;AKAP5;ATP1A1;THSD4;DPP4;LMNA;ATP6V0A1;ANGPT2;JUP;LAMB3;ODF2;YLPM1;LAMB1;DHCR24;DNAJC16;CAPN13;MYO1E;PTPRB;UBXN10;AAK1;FSIP1
345	ChEA_2016	DMRT1 21621532 ChIP-ChIP FETAL Ovary	9/132	0.563240458	0.999994176	0	0	0.987965106	0.567140027	TMEM144;CLIP2;MGEA5;AS3MT;LPHN1;IRF2BP1;EP300;PCNXL2;VWA3B
346	ChEA_2016	MEIS1 20887958 ChIP-Seq HPC-7 Mouse	99/1452	0.563898476	0.999994176	0	0	0.987118902	0.565501715	MAPKBP1;NUP107;TRRAP;WWC1;HDLBP;CELSR1;EPRS;SMC3;CDH5;GRAP2;KIF21B;BAHCC1;MAP3K5;TNS1;PDGFRB;CPT1A;UNC13A;ANXA10;PLA2G15;NISCH;AKAP9;PADI2;TNIK;NOTCH3;6430548M08RIK;RASAL1;LPO;RASGRP3;NEU2;PRRC1;TPR;CAMTA1;SEC31A;PLXNA3;ATP6V0A1;JAG2;SLC37A1;SYNRG;MYO5A;DHCR24;SETX;ADCY10;TGFBI;CLIC5;RBM25;ZC3H4;MAST1;PTPRH;ADAMTS4;FHAD1;DSTYK;GSG1;XPO5;ANKRD1;TCP11L2;PGM2;CNGA3;WDR7;LRRFIP1;EVI5L;EIF5B;TNNC1;SH2…
347	ChEA_2016	POU5F1 18347094 ChIP-ChIP MESCs Mouse	144/2109	0.565141906	0.999994176	0	0	0.9883339	0.564020827	SLC23A2;SLC4A1AP;IFITM2;ATP8A1;HHIP;ITSN1;INPPL1;HDLBP;RUSC2;DPYSL5;CDH1;GRAP2;ENPP2;DAG1;NEK2;KIF21A;SLC12A8;TGM3;TGM2;PDGFRB;SRRM2;EPHA4;SEMA6C;ANK2;PRKCA;ANK3;SDHA;TMEM131;FTSJ3;CLIP3;SFRP1;IL23A;GPD2;PARD3;CD109;SLCO2A1;COL8A2;COL4A5;ADNP;IL6ST;KPNB1;EPHA3;MAD1L1;ASTN1;NOTCH1;DHX8;SLC1A2;NEDD4L;ZC3HAV1;AEBP1;NID2;DPP6;KIF3A;PLXNA2;SRGAP3;SRGAP1;LONRF2;RAB11FIP4;ZFP462;SLC37A1;RCC2;TNK2;FN1;HE…
348	ChEA_2016	PPARD 23208498 ChIP-Seq MDA-MB-231 Human	35/516	0.56609532	0.999994176	0	0	0.98211192	0.558814616	SPTBN4;KLHL38;SEL1L;UBR4;FBXO47;FMN1;CBLB;AP2A1;EPRS;MLLT4;GOLGA2;PREX1;HECTD1;MYO18B;LEO1;DAG1;MYO18A;SCN7A;NRCAM;HMGCS2;MAP3K4;CPA5;CPA4;CPT1A;ANXA1;PCDHGC5;LMTK3;TBC1D8;CLIP2;INF2;NF1;SIK3;MYH9;PLIN2;MET
349	ChEA_2016	SMARCA4 20176728 ChIP-ChIP TSCs Mouse	76/1118	0.570503771	0.999994176	0	0	0.98400119	0.5522564	ACVRL1;ALDH1L1;FLT1;NUMA1;WWC1;CLSTN1;CHD4;PPP1R9A;SMC3;PHEX;IGF1R;SIPA1L1;RUSC2;CDH1;CREB3L2;GSG1;NEK2;NOMO1;EPHA4;SCARA5;SFMBT2;APLP2;KRT8;ARHGEF18;PAWR;PCOLCE;ANK3;KRT9;MYL4;SLC7A8;CANX;SPARCL1;DSG2;TAGLN2;SLC29A3;VCL;NOTCH3;IGSF8;VCP;ABHD2;GLIS3;RASAL1;UBR2;UACA;EHBP1;IGSF9;TTBK2;TRPM1;MNT;SV2A;PODXL;LEO1;CTNNA1;ARSI;MYH14;SLIT3;SRGAP3;WASF2;SASH1;ZFP462;EDEM3;SLC14A2;GPR56;MYO10;MIB2;FOXJ1;C…
350	ChEA_2016	SCL 19346495 ChIP-Seq HPC-7 Human	17/252	0.573413101	0.999994176	0	0	0.976542631	0.543103089	RERE;WWOX;FLT1;INTS1;GPR56;CLEC16A;ETS2;IFIH1;POR;INF2;TMCO5;SLC7A8;ERG;DIAP1;MAD1L1;MAP3K5;CNGB1
351	ChEA_2016	POU5F1 18358816 ChIP-ChIP MESCs Mouse	51/753	0.575072605	0.999994176	0	0	0.980276877	0.542346982	PRDM8;PTPRU;ZFP687;SLC4A1AP;IFITM2;PCDHGB6;PCDHGB2;HDLBP;BEST3;ADAMTS4;TMEM144;GRAP2;ENPP2;NEK2;PTGFRN;SLC12A7;SRRM2;SEMA6C;SEMA6A;DST;PCDHGA4;AW551984;TBC1D9;SLC30A1;IL17RD;TMEM131;SFRP1;EVC;MTHFD1;ALDH1A2;CASQ2;PCDHGB1;MCM4;IL6ST;NOTCH1;THBS2;SLC7A3;FOXRED2;TRP53BP1;EVC2;VAT1;ATF7IP;TAF15;GBF1;FN1;SULF2;PCDHGA10;REST;APOC1;MKRN3;AMOTL2
352	ChEA_2016	SALL4 18804426 ChIP-ChIP MESCs Mouse	72/1062	0.578995073	0.999994176	0	0	0.981066982	0.536115148	BCAR3;SLC23A2;DDX3X;DPYS;HHIP;ATP2A2;PPP1R9A;CCDC102A;HK2;AKAP12;CDH1;CREB3L1;KIF13A;ENPP2;DAG1;NEO1;SLC12A7;MYBL1;SLC12A8;KCNH2;EPHA4;BRD1;SEMA6A;AW551984;ARHGEF18;TBC1D9;PAWR;ANK2;ANK3;SFRP1;RCN1;TUBB2B;PARD3;CASQ2;IL6ST;ASTN1;NOTCH2;USP13;FOXC1;POM121;SATB2;SEZ6;ZC3HAV1;JAKMIP1;HTATSF1;THBS2;NID2;SLC7A3;CNNM1;PCNX;TRP53BP1;GPC4;PLCG1;MORC1;DIAP1;SASH1;BRD4;VAT1;FN1;YLPM1;CDC42BPB;PARVB;SMARCA2…
353	ChEA_2016	STAT1 17558387 ChIP-Seq HELA Human	136/2000	0.584353691	0.999994176	0	0	0.983599142	0.528437503	APP;SLC4A1AP;TRRAP;KLHL38;WWC1;AQP6;CBLB;GCC1;KLHDC7B;CLDN2;SMC3;PLB1;C4B;ENDOU;IYD;CREB3L2;TMEM8C;GRB10;CAR12;KCNH2;SRRM2;CPT1A;KDM2A;ANGEL1;SND1;BCR;EML6;KCNQ3;PADI2;WDFY3;FLYWCH1;MAGEL2;NOTCH1;IGSF3;ANKRD11;LTBP4;UBR2;IQGAP2;FBLN2;RASGRP3;NLN;PODXL;KCNMB1;TPR;PLXNA2;MYH11;SLC38A8;ZBTB7A;SRGAP1;DRD5;WFS1;ABCA3;RCC2;SEC16A;LRRN4;MYO5A;ABCA7;ZBTB12;IGF2R;FAM160A2;CPS1;MAN2B2;TUBGCP6;MYOM1;CLIC5;D…
354	ChEA_2016	PHF8 20622853 ChIP-Seq HELA Human	136/2000	0.584353691	0.999994176	0	0	0.983599142	0.528437503	CLSTN1;MPL;EPRS;CELSR2;HHAT;ZMIZ1;TNFRSF8;PLCE1;TNR;NEK2;PTGFRN;KIF21B;TECTA;CUBN;SFMBT2;HFE2;UBE4B;ANK3;POU3F1;HSPG2;VWA5B1;OBSCN;GPR161;COL8A2;PADI2;PKP1;VCL;ASTN1;NOTCH2;MACF1;COL13A1;IGSF3;PADI6;DHX9;UBR4;DPT;VTCN1;IQGAP3;CACNA1E;LRRC52;BAG3;TPR;PLXNA2;CAMTA1;CACNA1S;SRGAP1;EDEM3;ANKRD26;RCC2;DNAH14;PRG4;DHCR24;CGN;TYR;DNAJC16;RPE65;PM20D1;ADCY10;VANGL2;UBXN10;ANP32E;PCNXL2;EIF4G3;NES;BCAR3;R…
355	ChEA_2016	ERA 21632823 ChIP-Seq H3396 Human	136/2000	0.584353691	0.999994176	0	0	0.983599142	0.528437503	PNMT;CLSTN2;IFT172;KLHL38;GCC1;THUMPD1;CELSR3;ACTG2;TMEM8C;KIF21A;UBAP2L;MAP3K9;RGS9;SRRM2;TKTL1;CPT1A;ACTN3;MAPK8IP3;RNF40;DISP2;EMCN;KIF16B;GPRIN1;MADD;SLCO2A1;AKAP9;MYADM;SPARCL1;PKP1;TLN2;CCDC81;NOTCH3;L3MBTL3;YTHDC1;SLC1A2;UBR4;ITPR1;FAM83H;KIF3B;STK36;SCFD2;NHLH1;CCDC141;ZC3H13;MPDZ;CPA5;RAB11FIP5;STRA6;SLC37A1;PTPRN2;FUS;ABCA3;PM20D1;HYOU1;AARS;BCAR3;RERE;ACVRL1;TRIM72;PYGB;DAGLA;PCDHGB5;P…
356	ChEA_2016	TAL1 26923725 Chip-Seq HPCs Mouse	136/2000	0.584353691	0.999994176	0	0	0.983599142	0.528437503	ATP8A1;ITSN1;GOLIM4;D130043K22RIK;CBLB;ABCA12;ABCA13;ETS2;ENPP2;LONP1;TNFRSF8;KIF21B;CHGB;D930020B18RIK;DYNC2H1;LHCGR;SZT2;SLC30A8;CISH;MYH15;PRKCA;SND1;NEIL3;SCN8A;CD109;SLCO2A1;EPHA3;ANKRD17;6430548M08RIK;SLC1A4;VTCN1;IQGAP2;IQGAP3;EVPL;HSP90B1;TTBK2;DPP4;RAB11FIP1;OLFR464;NKX2-1;ARSI;GPR115;PLCG1;CLCA6;ATP6V0A1;EDEM3;PTPRN2;FBXO38;LRRN4;D430041D05RIK;IFT122;NEB;TYR;CYLD;ARHGAP31;EHD4;COL5A1;NB…
357	ChEA_2016	PU 27001747 Chip-Seq BMDM Mouse	136/2000	0.584353691	0.999994176	0	0	0.983599142	0.528437503	PNMT;NUP107;XYLT2;HDLBP;HNRNPU;HR;5031414D18RIK;C4B;MPRIP;ZMIZ1;LONP1;NEK2;KIF21B;SLC12A7;BAHCC1;PPFIA4;MAP3K5;GAS2L3;KDM2A;ANGEL1;KRT8;DICER1;SDHA;LEMD3;RNASE1;TANC2;TMEM131;MYL4;EML6;WDR81;MYL1;IL23A;NCL;TAGLN2;KPNB1;VCL;IGSF8;L3MBTL3;DHX9;ANKRD11;UBR4;SLC1A4;CACNA1E;PIK3R6;IGSF9;HSP90B1;HSD11B1;NEU2;LARP1;KCNMB1;PLXNA2;CACNA1S;ZBTB7A;ARSB;ATP6V0A1;EDEM3;ZRANB3;VAT1;JUP;RCC2;ABCA7;GFAP;COL1A1;A…
358	ChEA_2016	KAP1 27257070 Chip-Seq ESCs Mouse	136/2000	0.584353691	0.999994176	0	0	0.983599142	0.528437503	ZFP687;XYLT2;HDLBP;HNRNPU;2900026A02RIK;CCDC102A;SLC8A2;NYNRIN;TMEM144;HHAT;HERC2;KIF21B;BAHCC1;TGM2;CHGB;TKTL1;CPT1A;AQR;SEMA6A;HSPG2;TMEM131;GPRIN2;DOPEY2;POR;GPD2;MADD;MYADM;SERPING1;ADNP;IL6ST;EZR;VCP;NOTCH1;COL13A1;EPAS1;ANKRD11;PIK3R4;SLC1A4;AEBP1;GLG1;IGSF9;DPP4;NLN;FXR2;NPC1L1;PODXL;NHLH1;PLXNA2;MYH14;SRGAP3;MORC1;SRGAP1;LONRF2;PCDHA7;RAB11FIP5;BPTF;ZFHX2;FUS;ABCA3;FN1;MICAL3;IRF2BP1;PRG4…
359	ChEA_2016	TP53 16413492 ChIP-PET HCT116 Human	30/449	0.598915911	0.999994176	0	0	0.966082894	0.495247008	MYOM1;NOTCH1;LAMA2;ANKRD11;NEDD4L;PTPRM;XPC;CHD2;CACNA1E;NID2;BICD2;EEA1;SIPA1L1;PCNX;CAMTA1;PTGFRN;NEO1;MYBL1;BRD1;LHCGR;SLC12A4;GSN;HSPA12A;SORCS2;PTPRE;ALDH3A1;MYO3B;NAV3;TBC1D5;VIM
360	ChEA_2016	GATA1 26923725 Chip-Seq HPCs Mouse	15/226	0.599114042	0.999994176	0	0	0.959507165	0.491558698	WWOX;NUMA1;MYO10;ITSN1;SLC1A4;CDC42BPB;IQGAP3;SORCS2;ETS2;TMEM131;HMGN5;LONP1;GCN1L1;GPR133;SLC26A3
361	ChEA_2016	ESR1 21235772 ChIP-Seq MCF-7 Human	15/228	0.612936461	0.999994176	0	0	0.950394449	0.465212382	MACF1;SVIL;DSCAM;VWF;WWP2;CGN;VTCN1;CELSR2;PODXL;CLDN23;CAPN5;SLCO2A1;TGFBI;FREM2;CD44
362	ChEA_2016	FLI1 27457419 Chip-Seq LIVER Mouse	26/393	0.616341343	0.999994176	0	0	0.955801116	0.462564098	NRP2;PGAP1;SATB2;ABCA12;AOX4;CNGA3;UGGT1;LONRF2;MYBL1;TNS1;EIF5B;EPHA4;IGFBP5;DST;GPR55;FN1;TBC1D8;TMEM131;VIL1;ZAP70;CPS1;ALS2;MYL1;COL4A3;MCM3;TRIP12
363	ChEA_2016	VDR 20736230 ChIP-Seq LYMPHOBLASTOID Human	32/483	0.619906403	0.999994176	0	0	0.957107607	0.457676201	BCAR3;GUCY2C;PGAP1;RASGRF1;SEMA3B;LRP4;ALOX12B;TFCP2L1;ITGAL;CAND1;POLR2A;ERBB3;DPYSL5;TGM6;IL12RB1;CD74;FBXO38;GLYCAM1;ABCA7;VWA3A;CDC42BPB;CDK11B;SOD3;TBX2;SETX;ANKFN1;INF2;THRAP3;SCN8A;COL6A6;FAM98B;FMOD
364	ChEA_2016	GATA3 22897851 ChIP-Seq JUKARTE6-1 Human	135/2000	0.620424629	0.999994176	0	0	0.975000647	0.465417679	SLC23A2;PGAP1;HDLBP;ACTG2;HHAT;DPYSL5;KIF5C;CREB3L1;TNFRSF8;RGS9;TGM3;MAP3K5;TNS1;NOM1;GAS2L3;SEMA6A;CISH;MYH15;SDCBP2;VWA5B1;SND1;BCR;CLIP2;OBSCN;EMCN;NCL;PKP1;ATF7;TLN2;CUL9;ANKRD17;EPAS1;MFI2;ITPR1;LTBP3;HTATSF1;IQGAP3;FBLN2;NEU2;FAM83H;RAB11FIP1;KIF3A;BAG3;MAN2A1;COBLL1;NKX2-1;MYH11;ZC3H13;RAB11FIP4;SYNRG;DCLK3;CGN;SMARCA2;IGF2R;VIL1;ADCY10;PTPRB;SMTN;VANGL2;NBEA;WNK2;AAK1;ANP32E;PCNXL2;NES;D…
365	ChEA_2016	MAF 26560356 Chip-Seq TH1 Human	135/2000	0.620424629	0.999994176	0	0	0.975000647	0.465417679	IFITM2;INPPL1;XYLT2;TNC;AQP6;PKD2L1;KLHDC7B;CCDC102A;CNDP2;SLK;CREB3L1;KIF21B;SEMA6A;CISH;IGFBP5;SLC30A1;UBE4B;BCR;EML6;OBSCN;STIM1;MYADM;PKP1;TAGLN2;PRR12;NOTCH3;POM121;DHX9;MYCBP2;UBR4;XPC;ZC3HAV1;IQGAP2;IQGAP3;PIK3R6;FAM83H;RAB11FIP1;BAG3;CAMTA1;CACNA1S;PLCG1;SPTBN1;SPTBN2;BPTF;EDEM3;MGEA5;ANKRD26;ACE;FUS;RCC2;NFATC2;ABCA7;PARVB;L1CAM;DNAJC16;FAM160A2;EHD4;ARHGAP30;UBXN10;CCDC88C;ANP32E;CORO7;…
366	ChEA_2016	SUZ12 16625203 ChIP-ChIP MESCs Mouse	85/1270	0.632407583	0.999994176	0	0	0.96652515	0.442882298	PRDM8;PNMT;CLIC6;PTPRU;PYGB;APP;NRP2;GABRB1;FLT1;PCDHGB6;PCDHGB5;FLT4;HHIP;RASGRF1;MAST1;CLSTN1;PCDHGB2;PCSK9;HR;CELSR2;DPYSL5;ADAMTS1;CLDN23;KIF1A;PTRF;MAP3K5;CHGB;SEMA6A;PCDHGA5;IGFBP5;PCDHGA4;DCC;PCDHGA2;PRKCA;PROX1;SEZ6L;SORCS2;ADRA2B;PCDHGA9;SFRP1;SLC7A8;COL4A2;SFRP5;DMRTA1;ALDH1A2;SLCO2A1;KCNQ3;COL8A2;PKP1;TOX;COLEC12;SLFN5;ADCYAP1R1;FOXC1;MAGEL2;EPAS1;SEMA3D;SEZ6;NTN4;ALOX12B;ZC3HAV1;AEBP1…
367	ChEA_2016	BCAT 22108803 ChIP-Seq LS180 Human	43/650	0.635392816	0.999994176	0	0	0.955176139	0.43318371	MYOM1;NOTCH1;LAMA2;GBE1;DNAH5;DNAH6;OTUD7A;LMOD1;CBLB;SEMA3F;ITGAL;BEST3;PLB1;ACACA;FAM83H;MGAT5B;SCAPER;TGM3;SASH1;EDEM3;EPHA4;VWF;SWAP70;TMEM132B;FBXO38;SYNRG;RBM19;ANO8;ARHGEF18;GRIN2B;TANC2;SETX;FAM160A1;MN1;MYO3B;ALS2;THRAP3;PARD3;ANP32E;PLIN2;TOX;AHDC1;NEK11
368	ChEA_2016	CEBPB 23403033 ChIP-Seq LIVER Mouse	25/382	0.636936864	0.999994176	0	0	0.944602361	0.426095714	SF3B2;IFT172;UBR4;SLC1A4;GCC1;THUMPD1;NEU2;HMGN5;OS9;IYD;GRIPAP1;SZT2;GAA;C130074G19RIK;MAT1A;RNF40;NISCH;CES1D;HNRNPUL2;CES1F;CANX;SLCO2A1;TECPR1;UOX;TRIM56
369	ChEA_2016	NANOG 18692474 ChIP-Seq MESCs Mouse	206/3052	0.646676495	0.999994176	0	0	0.973427655	0.42432599	IFITM2;HHIP;ITSN1;D130043K22RIK;CLDN2;NDST1;RUSC2;CREB3L2;PLCE1;KIF21A;PTGFRN;SLC12A7;SRRM2;VPS18;AQR;UNC13A;KRT8;MYO7A;KRT9;SFRP1;MTHFD1;IL23A;GPR161;SPARCL1;ATF7;FREM2;EPAS1;NEDD4L;ZC3HAV1;HSD11B1;TRPM1;ZRANB3;RCC2;SETD1B;FN1;MYO5A;PARVB;SMARCA2;PCDHGA10;SETX;DDR1;NRP2;SLC35F2;GBE1;GRIK3;CCDC129;FMN1;ABCC12;ROBO1;EEA1;AKAP12;GLT1D1;CLDN23;GSG1;ANKRD1;CIC;DLGAP2;CGNL1;CCDC113;IL17RD;NCOR2;MN1;TU…
370	ChEA_2016	FOXA1 27197147 Chip-Seq ENDOMETRIOID-ADENOCARCINOMA Human	39/594	0.649863484	0.999994176	0	0	0.947390077	0.408318456	NOTCH2;CLIC5;MAGEL2;TNKS;DNAH5;CLSTN1;SLC1A2;CHD6;FMN1;TFCP2L1;CHD2;UACA;FHAD1;SIPA1L1;CAND1;SPOCK1;SCN7A;PTGFRN;MEF2D;BAHCC1;TGM2;COL28A1;EPHA4;INSR;MYOF;TBC1D8;VWA3B;UPB1;CP;SORL1;SLC7A5;DOPEY2;UBXN10;GSTA2;MYO5C;ANP32E;ERG;TEK;MET
371	ChEA_2016	CSB 26484114 Chip-Seq FIBROBLAST Human	134/2000	0.655546734	0.999994176	0	0	0.966425186	0.40810752	PRDM8;CLSTN1;GOLIM4;TNC;CELSR3;ABRA;NYNRIN;PREX1;MPRIP;SLN;FAM198B;ENPP2;CEP250;BSN;PTRF;TGM2;EPHA4;UNC13A;CHRNB3;LMTK3;MAT1A;FBXO10;SHISA7;BCR;ALDH3A1;EML6;SFRP1;PRPF6;STIM1;SIK3;WDFY3;ERG;ADNP;TLN2;SNRNP200;EPHA3;CUL9;ANKRD17;PADI6;EPAS1;CABP5;CLEC16A;ZC3HAV1;CACNA1C;FBLN2;PDZD2;NKX2-1;IGFBP7;PLTP;RAB11FIP4;CPA4;SPTBN2;KL;SYNRG;NFATC2;CGN;ACSF2;GFAP;FAM160A1;EHD4;MAN2B2;SP6;PLXNB1;CLIC6;ACVRL1;…
372	ChEA_2016	FLI1 26923725 Chip-Seq HEMOGENIC-ENDOTHELIUM Mouse	134/2000	0.655546734	0.999994176	0	0	0.966425186	0.40810752	APP;CLSTN3;THUMPD1;SMC3;2900026A02RIK;MYLK3;MYLK;CNDP2;TNFRSF8;UBAP2L;TGM2;TECTA;TECTB;EPHA4;VPS18;CUBN;KDM2A;ENTPD3;CACNA2D2;HFE2;HSPG2;SHISA7;SFRP1;HNRNPUL2;MYADM;TTLL12;VCL;FREM2;IDO1;CUL9;POM121;DNMT1;TBC1D9B;ANKRD11;CLEC16A;CACNA1A;SLC1A4;PRDM11;IQGAP3;TTBK1;PIK3R6;HSP90B1;FAM83H;CACNA1I;FXR2;KIF3A;KCNMB1;DVL3;ZC3H18;ZBTB7A;TBC1D16;BCL9L;TNK2;LRRN4;HPS6;HNRNPM;SLC6A7;ARHGAP31;COL1A2;WNK2;NF1…
373	ChEA_2016	SPI1 26923725 Chip-Seq HPCs Mouse	134/2000	0.655546734	0.999994176	0	0	0.966425186	0.40810752	ALDH1L1;KLHL38;HNRNPU;2900026A02RIK;MYLK3;ETS2;TMEM8C;CEP250;TNFRSF8;IL12A;SLC12A7;PTRF;CHGB;TECTB;IQCF5;CUBN;SMARCC1;CPT1A;AQR;FIBCD1;VWA5B1;MAPK8IP3;FTSJ3;CLIP2;ALDH3A1;IL23A;SCN8A;MYADM;SERPING1;WDFY3;TNIK;FREM2;2310067B10RIK;NOTCH1;COL13A1;TMEM63C;TNKS;ANKRD11;FBXO47;CLEC16A;SLC1A4;UBR2;EVPL;SEL1L3;SEC14L3;FAM83F;KIF3B;NHLH1;SLC38A8;CLCA6;ZBTB7A;MYH10;PCDHA7;NTSR1;RAB11FIP5;ATP6V0A1;BPTF;SLC1…
374	ChEA_2016	SOX11 23321250 ChIP-ChIP Z138-A519-JVM2 Human	75/1134	0.667399895	0.999994176	0	0	0.95380959	0.385688044	PRDM8;ACVRL1;TRIM72;SLC23A2;PTPRU;NUMA1;DPYS;PTPRN;DDX42;ADAR;CHD3;PLB1;ABCC12;ROBO1;HK1;HHAT;SGCA;RUSC2;GRB10;LRRFIP1;NOS1;PELP1;CDK5RAP2;ARHGEF18;PROX1;LEMD3;IL17RD;UPB1;PCDHGA9;NCOR2;ZAP70;CDCP1;DNAJC7;HGS;CD109;OAS3;ARHGEF5;VCL;FOXC1;FLII;MYCBP2;SLC1A1;UBR2;ALOX12B;ATP1A2;RTF1;APCDD1;NLN;DPP6;LEO1;CTNNA1;LRIG1;CACNA1S;SRGAP3;ZBTB7A;SRGAP1;SPTBN1;EDEM3;SPEN;TRIM41;PTPRN2;MYO10;SORT1;SETD1B;HIP…
375	ChEA_2016	FOXM1 23109430 ChIP-Seq U2OS Human	17/267	0.668955909	0.999994176	0	0	0.917201175	0.368748925	ARHGAP11A;USP13;ATF7IP;SVIL;SUN2;GAS2L3;ODF2;COL22A1;TNK2;KIF23;SPTB;LMNB1;PLA2G15;ANP32E;NEK2;PCNT;KPNB1
376	ChEA_2016	RUNX1 17652178 ChIP-ChIP JURKAT Human	66/1003	0.675278682	0.999994176	0	0	0.94868083	0.372480375	FLT1;DDX3X;TRRAP;HHIP;CHD3;ITGAL;CHD2;SLC8A1;HK2;SPN;GOLGA2;SART3;TMEM104;ADAMTS1;MYO18B;TGM6;DLGAP2;SPTAN1;ARHGEF10;ANXA1;FBXW8;PEG3;PGAM2;ANK2;ANK3;BAZ1B;ARID1A;FTSJ3;SLC7A8;NAV3;WDR81;STIM1;MYL1;THRAP3;WDFY3;TOX;MET;XPC;AEBP1;IQGAP2;GLG1;CACNA1I;RGAG1;CAND1;SCFD2;MAN2A1;PLAGL1;SLIT1;IGFBP7;PCNT;ATP6V0A1;ZRANB3;ANKRD26;FUS;STAT3;DHCR24;ATP2B1;KTN1;NBEA;APC;P2RX1;AAK1;MKRN3;ESAM;CORO7;NEK11
377	ChEA_2016	SMAD4 19686287 ChIP-ChIP HaCaT Human	26/405	0.676890117	0.999994176	0	0	0.924929844	0.360950476	PTPRU;ABHD2;CLSTN1;TNC;DDX42;LTBP3;CHD2;SLC7A1;UACA;EHBP1;ETS2;PLXNA2;SCN7A;PTGFRN;ZC3H13;TGM2;SVIL;ARHGEF10;ANXA1;DST;LAMB3;THRAP3;DSG2;WDFY3;PVRL2;TJP2
378	ChEA_2016	LYL1 20887958 ChIP-Seq HPC-7 Mouse	49/752	0.683161162	0.999994176	0	0	0.939028225	0.357792747	ALDH1L1;MYLK4;NYNRIN;DSTYK;AOX4;SCN11A;GRAP2;CREB3L2;MYO18B;NEK2;JAK1;DSP;IQCF5;PDGFRB;SUN2;SHROOM3;VWA5B1;MN1;ZAP70;OBSCN;GPR161;MCM3;SIK3;SLC29A4;HNRNPH3;CRYAA;GUCY2C;TMPRSS9;IGSF8;KRT80;TBC1D9B;LAMA4;DTX1;RASAL1;AKAP5;STAT6;NCAM1;S1PR2;UGGT1;GPR56;INTS1;STAT3;SEMA4F;COLQ;SLC4A8;IRGQ;COL5A1;CCDC9;F2RL2
379	ChEA_2016	SREBP1 19666523 ChIP-Seq LIVER Mouse	48/738	0.686581515	0.999994176	0	0	0.937170483	0.352404517	NOTCH2;ANKRD17;SF3B2;CALCOCO1;EPAS1;TYRP1;SEL1L;SEZ6;ITPR1;NEDD4L;UBR2;PYGL;FMN2;EPRS;UACA;EHBP1;NDST1;AS3MT;KIF3B;PODXL;NRAP;TPR;SERPINA3B;KIF13A;LEO1;DVL3;CNGA3;SLIT3;KIF21B;ZFP462;TECTB;DYNC1H1;SH2D3C;ANGEL1;FN1;CACNA2D2;RANGAP1;TMEM131;VAV2;GRIN1;NCOR2;SKI;ZFP84;FASN;LRRC9;TGFBI;LPIN1;MAD1L1
380	ChEA_2016	TAL1 22897851 ChIP-Seq JUKARTE6-1 Human	133/2000	0.689444209	0.999994176	0	0	0.957872691	0.356203639	PGAP1;HHIP;HNRNPU;THUMPD1;SMC3;ACTG2;MYLK;CDH5;GOLGA4;CREB3L1;GRAP2;TNFRSF8;SLC12A8;TECTA;GAS2L3;UNC13A;CISH;MYH15;KRT8;AFAP1;UBE4B;MAPK8IP3;TMEM131;OBSCN;MTHFD1;GPR161;PARD3;NOTCH2;MACF1;TBC1D9B;EPAS1;MFI2;CLEC16A;LTBP4;SLC1A4;UBR2;APCDD1;CACNA1E;FBLN2;PRPF8;TTBK1;PIK3R6;TRPM1;KIF3A;MAN2A1;COBLL1;CMYA5;ZC3H18;SLC38A8;RAB11FIP4;DRD5;JAG2;TNK2;DCLK3;MSN;ZBTB12;DHCR24;HELZ;HSPA12A;SMARCA2;IGF2R;PTP…
381	ChEA_2016	ESET 19884257 ChIP-Seq ESCs Mouse	133/2000	0.689444209	0.999994176	0	0	0.957872691	0.356203639	SLC23A2;ZFP687;ATP8A1;SDR9C7;MYLK3;SLC8A1;RUSC2;CREB3L1;FAM198B;CREB3L2;CWC22;GRB10;SLC12A8;TECTB;NOM1;SZT2;GAS2L3;SLC30A8;SEMA6A;SFMBT2;DICER1;POU3F1;MAPK8IP3;TMEM130;DOPEY2;EML6;STIM1;SLCO2A1;ALPK2;TLN2;PNLIP;NOTCH2;NOTCH3;POM121;PADI6;6430548M08RIK;SLC1A4;UBR2;CACNA1E;NID2;HSD11B1;NLN;LARP1;KIF3A;NPC1L1;MAN2A1;NKX2-1;PLCG1;CLCA6;SRGAP1;LONRF2;NFATC2;HELZ;SMARCA2;ACSF2;PTPRE;SMTN;FASN;ACO1;EIF4…
382	ChEA_2016	GATA3 21878914 ChIP-Seq MCF-7 Human	133/2000	0.689444209	0.999994176	0	0	0.957872691	0.356203639	PGAP1;KLHL38;WWC1;IGF1R;CNDP2;RUSC2;KIF5C;TMEM8C;GRB10;NRCAM;MAP3K9;KIF21B;TGM3;MAP3K5;KCNH2;NOM1;SMARCC1;LHCGR;GAS2L3;SEMA6A;CISH;ENTPD3;RALGAPA2;AFAP1;HNF1B;UBE4B;DICER1;RNF40;ALDH3A1;AZGP1;POR;STIM1;GPR161;CD109;SPARCL1;ERG;CCDC81;IGSF3;EPAS1;MFI2;ABHD2;SLC1A1;ITPR1;DPT;UBR2;IQGAP2;RAB11FIP1;BAG3;NPC1L1;PODXL;ARSI;PDZD7;CPA4;RAB11FIP5;DRD5;EDEM3;COL28A1;ANKRD26;FBXO38;RCC2;SYNRG;SMARCA2;GRIN2D…
383	ChEA_2016	GATA3 27048872 Chip-Seq THYMUS Human	133/2000	0.689444209	0.999994176	0	0	0.957872691	0.356203639	NUP107;HHIP;KLHDC7B;ACTG2;GRAP2;ENPP2;NEK2;KIF21B;BAHCC1;MAP3K5;DYNC2H1;EPHA4;KDM2A;FBXW8;KRT8;BCR;CLIP3;DOPEY2;POR;GPD2;MAP1A;SIK3;CCDC81;EZR;NOTCH1;IGSF3;ANKRD11;PIK3R4;SLC1A4;RASAL1;AEBP1;IQGAP2;FBLN2;GLG1;RASGRP3;FAM83F;RAB11FIP1;FXR2;KIF3B;BAG3;MAN2A1;NHLH1;CAMTA1;PLCG1;ZC3H13;NTSR1;SPTBN1;STRA6;EDEM3;INTS1;WFS1;SYNRG;DCLK3;HPS6;PRG4;DHCR24;SMARCA2;IGF2R;ABHD12B;CYLD;ARHGAP31;UBXN10;CCDC88C;…
384	ChEA_2016	SA1 27219007 Chip-Seq ERYTHROID Human	133/2000	0.689444209	0.999994176	0	0	0.957872691	0.356203639	MAPKBP1;TRAF3IP1;WWC1;CLSTN1;MPL;INPPL1;OGDHL;CELSR2;IGF1R;NDST1;AS3MT;CREB3L1;FAM198B;TNFRSF8;SBF1;SEMA6C;CPT1A;SEMA6A;SFMBT2;HNF1B;UBE4B;POU3F1;HSPG2;EML6;PRR19;SFRP5;GPR161;MAP1A;SIK3;MYADM;COL8A2;TTLL12;DPT;CACNA1C;CACNA1E;IGSF9;PLXNA2;CAMTA1;SRGAP1;PCDHA7;FER1L5;RCC2;IRF2BP1;ABCA7;DNAJC16;COL1A1;PM20D1;SMTN;VANGL2;ARHGAP30;FASN;ANP32E;COL20A1;PCNXL3;NES;BCAR3;RERE;CLIC6;ACVRL1;PTPRU;CPXM2;NC…
385	ChEA_2016	TP63 19390658 ChIP-ChIP HaCaT Human	11/179	0.696904119	0.999994176	0	0	0.883210631	0.31893393	RERE;NOTCH1;PEG3;SATB2;PLAGL1;CAMTA1;CHD4;ERC1;ASCC3;SMARCA4;TBX2
386	ChEA_2016	CREM 20920259 ChIP-Seq GC1-SPG Mouse	390/5776	0.704175839	0.999994176	0	0	0.969004764	0.33985631	NUP107;TRRAP;IFT172;ITSN1;HNRNPU;PNMAL2;EPRS;SMC3;PREX1;MPRIP;ZMIZ1;CREB3L2;CHGB;VPS18;UNC13A;DICER1;SND1;NISCH;ATF7;H2-D1;POM121;XPC;ZC3HAV1;GLG1;LARP1;PLCG1;ZBTB7A;JAG2;EDEM3;ACE;JUP;FN1;IRF2BP1;D430041D05RIK;GRIN2D;SETX;HNRNPM;CYLD;FAM160A2;EHD4;FASN;HNRNPD;OGDH;HYOU1;STRN;CDKN1C;NCAN;NCAPG2;HIF3A;FMN2;DSTYK;TCP11L2;TNKS1BP1;RRP12;GPRASP1;CIC;GPR133;JAK1;UPF2;LRRC47;MYOF;PAWR;BAZ1B;PGM2L1;SLC7…
387	ChEA_2016	ELF5 23300383 ChIP-Seq T47D Human	71/1087	0.704186892	0.999994176	0	0	0.940573906	0.329870073	USP35;PYGB;APP;CALCOCO1;WWC1;IGF1R;SCRN1;SCN11A;CREB3L1;KYNU;MYO18A;CEP250;PGM5;PTGFRN;RGS9;TGM2;TECTA;CPT1A;AQR;SEMA6A;FBXW8;CISH;USP43;KRT8;TBC1D9;ANK3;GPRIN2;ARMCX4;DOPEY2;PRPF6;KIF16B;ATF7;PMP2;LAMA5;COPB2;FOXC1;SF3B2;NOTCH1;DHX8;ABHD2;SLC1A1;NTN4;RASAL1;VTCN1;UACA;EGFR;THSD4;IGSF9;FAM83H;NLN;EGFLAM;KIF3B;RPS6KC1;PLAGL1;MEF2D;MPDZ;SPTBN2;SVIL;SPRYD3;ODF2;FBXO38;RCC2;HPS6;TRAPPC9;SMARCA2;CAPN1…
388	ChEA_2016	GRHL2 25758223 ChIP-Seq PLACENTA Mouse	65/1000	0.711756438	0.999994176	0	0	0.935698646	0.318155793	DDR1;RBM25;DAGLA;CRYBG3;ZC3H4;IFT172;RASGRF1;PTPRM;SMC3;CCDC102A;IGF1R;DMBX1;NDST1;PLCE1;HMGCS2;RGS9;ERMAP;DYNC2H1;SLC30A8;SWAP70;RBM19;CACNA2D2;BAZ1B;SPTB;VWA5B1;CLIP3;MYH2;MYH3;SLC7A8;NPC1;HEATR5B;THRAP3;GPD2;OAS3;SIK3;KPNB1;ADCYAP1R1;POM121;IQGAP2;HTATSF1;CACNA1E;TRPM1;SCEL;GRIN2A;ERBB3;MGAT5B;CTNNA1;SRGAP3;PCDH1;HNRNPA0;EVC2;TXNRD3;MACC1;LHFPL4;NEB;FER1L6;NOVA2;WNK2;AAK1;NF1;ESYT3;VIM;ALLC;SL…
389	ChEA_2016	P68 20966046 ChIP-Seq HELA Human	132/2000	0.721870264	0.999994176	0	0	0.949343092	0.30940026	PNMT;IFITM2;CRTC1;ZBTB20;HR;KNDC1;PKD2L1;SMC3;CELSR3;CDH5;TMEM8C;SLC12A7;PTRF;SRRM2;VPS18;IK;CPT1A;KDM2A;PCOLCE;MAPK8IP3;HCFC1;DISP2;CLIP2;SCN8A;HHIPL1;FLYWCH1;PRR12;NOTCH3;MACF1;VCP;DNMT1;NOTCH1;COL13A1;SRCAP;MFI2;FLII;CLEC16A;PRDM11;PRPF8;CACNA1H;FXR2;KIF3B;NPC1L1;ZC3H18;ZBTB7A;LONRF2;NTSR1;RAB11FIP5;TBC1D16;CNTLN;ATP6V0A1;COL28A1;HSPA9;MGEA5;INTS1;ODF2;SEC16A;ABCA7;SMARCA2;HSPA12B;SETX;EHD4;CO…
390	ChEA_2016	CDX2 21074721 ChIP-Seq CACO-2 Mouse	132/2000	0.721870264	0.999994176	0	0	0.949343092	0.30940026	CLSTN1;MPL;HNRNPU;KNDC1;EPRS;CELSR2;HHAT;CREB3L1;TNFRSF8;TNR;NEK2;PTGFRN;KIF21B;CUBN;SEMA6C;SFMBT2;HFE2;SLC30A1;UBE4B;ANK3;POU3F1;HSPG2;VWA5B1;OBSCN;GPR161;PARD3;COL8A2;PADI2;PKP1;WDFY4;ASTN1;MACF1;COL13A1;IGSF3;PADI6;DHX9;UBR4;DPT;VTCN1;CACNA1E;LRRC52;PLXNA2;CAMTA1;CACNA1S;EDEM3;ANKRD26;RCC2;DNAH14;PRG4;DHCR24;CGN;HSPA12A;DNAJC16;RPE65;ADCY10;VANGL2;UBXN10;ANP32E;PCNXL2;EIF4G3;BCAR3;RERE;PTPRU;G…
391	ChEA_2016	GATA6 21074721 ChIP-Seq CACO-2 Human	132/2000	0.721870264	0.999994176	0	0	0.949343092	0.30940026	CLSTN1;MPL;EPRS;CELSR2;HHAT;TNFRSF8;TNR;NEK2;PTGFRN;KIF21B;PPFIA4;CUBN;SEMA6C;KDM2A;HFE2;SLC30A1;UBE4B;POU3F1;HSPG2;VWA5B1;OBSCN;GPR161;PARD3;COL8A2;PADI2;PKP1;WDFY4;ASTN1;NOTCH2;MACF1;COPA;IGSF3;PADI6;DHX9;UBR4;DPT;VTCN1;IQGAP3;CACNA1E;LRRC52;HSD11B1;NHLH1;TPR;PLXNA2;CAMTA1;CACNA1S;EDEM3;RCC2;DNAH14;PRG4;DHCR24;CGN;DNAJC16;RPE65;PM20D1;ADCY10;VANGL2;UBXN10;ANP32E;PCNXL2;EIF4G3;NES;BCAR3;RERE;PTP…
392	ChEA_2016	HNFA 21074721 ChIP-Seq CACO-2 Human	132/2000	0.721870264	0.999994176	0	0	0.949343092	0.30940026	CLSTN1;MPL;EPRS;CELSR2;HHAT;CREB3L1;TNFRSF8;PLCE1;TNR;NEK2;PTGFRN;KIF21B;DYNC2H1;CUBN;SEMA6C;KDM2A;SFMBT2;SWAP70;HFE2;SLC30A1;UBE4B;MYO7A;ANK3;POU3F1;HSPG2;VWA5B1;OBSCN;GPR161;PARD3;COL8A2;PADI2;PKP1;VCL;ASTN1;NOTCH2;MACF1;COL13A1;IGSF3;PADI6;DHX9;UBR4;DPT;VTCN1;IQGAP3;CACNA1E;LRRC52;HSD11B1;BAG3;PLXNA2;CAMTA1;CACNA1S;EDEM3;ANKRD26;RCC2;DNAH14;PRG4;DHCR24;CGN;DNAJC16;RPE65;PM20D1;ADCY10;VANGL2;UB…
393	ChEA_2016	SOX2 21211035 ChIP-Seq LN229 Human	132/2000	0.721870264	0.999994176	0	0	0.949343092	0.30940026	ALDH1L1;IFT172;BEST3;MYLK3;CELSR3;NDST1;RUSC2;CAPN5;TMEM8C;DAG1;TNFRSF8;EP300;PTGFRN;BSN;SLC12A8;SEMA6C;CISH;KRT8;CACNA2D2;MYO7A;UPB1;CLIP2;POR;KIF16B;WDFY3;ALPK2;SNRNP200;FREM2;CUL9;ADCYAP1R1;UBR4;RTF1;AEBP1;APCDD1;TTBK1;BAG3;KCNMB1;CAMTA1;SLC38A8;SRGAP3;ZC3H13;SRGAP1;SPTBN1;PLXNA3;VAT1;DNAH10;ZBTB12;HSPA12B;ACSF2;PTPRE;HNRNPM;ARHGAP31;MYO5C;TGFBI;PTPRU;FLT1;DOCK3;NUMA1;ITGB4;CPXM2;NCAN;PTPRN;GR…
394	ChEA_2016	DNAJC2 21179169 ChIP-ChIP NT2 Human	58/899	0.723392326	0.999994176	0	0	0.928241405	0.300567878	NUP107;DAGLA;ATP8A1;MEGF10;MYT1L;CLSTN3;NCAN;DPYS;RASGRF1;PYGL;CCDC102A;CELSR3;LMNB1;NHSL2;LRRFIP1;NOS1;BSN;CIC;MAP3K5;TECTA;TECTB;GRIPAP1;IGFBP5;COL25A1;ABCC8;RNASE1;SPTB;PGM2L1;ATRN;INF2;VGF;GPRIN1;LAMA3;TYRP1;HSD17B4;ATP1A3;SLC1A4;NHLH1;PCNX;PCDH1;BRD4;EVC2;SLC12A5;TAF15;ACE;PTPRN2;JUP;STAT3;ATP2B3;SEMA4F;SMARCA1;GRIN2B;SMARCA2;KLK10;DES;CD6;AGBL1;FAP
395	ChEA_2016	BP1 19119308 ChIP-ChIP Hs578T Human	Jan-18	0.72377096	0.999994176	0	0	0.794160335	0.256736383	PTPRE
396	ChEA_2016	NANOG 21062744 ChIP-ChIP HESCs Human	54/840	0.726801036	0.999994176	0	0	0.92475875	0.295092845	SLC23A2;NUMA1;ZC3H4;CELSR3;HK2;KHSRP;GRAP2;PLCE1;CIC;CDK5RAP2;UPF2;SFMBT2;APLP2;ITGA1;ARHGEF18;KIF23;FTSJ3;MYL4;MMP14;RCN1;TUBB2B;COL4A2;ZFP84;SFRP5;CANX;CASQ2;MYH9;DSG2;KPNB1;ABHD2;SEL1L;ATP1A3;WIZ;EHBP1;GLG1;OS9;ALDH1B1;PODXL;TRP53BP1;GPC4;RAB11FIP5;SLC12A4;SLC37A1;PCDHGC5;SEC16A;HIP1R;MYO1E;CCDC9;TMEM57;APOC1;ESF1;UBAP2;LPIN1;CDS2
397	ChEA_2016	SALL1 21062744 ChIP-ChIP HESCs Human	6/105	0.73906338	0.999994176	0	0	0.81758591	0.247214758	DDX3X;SATB2;AW551984;TRIP12;SMC3;DIAP1
398	ChEA_2016	NFE2L2 20460467 ChIP-Seq MEFs Mouse	68/1055	0.740615786	0.999994176	0	0	0.926701583	0.278263738	BCAR3;PYGB;PGAP1;GBE1;CLSTN1;GOLIM4;TNC;ZBTB20;PTPRM;ABCA12;SIPA1L2;ETS2;EEA1;PCLO;ZMIZ1;GRB10;MAP3K9;MAP3K4;TGM3;CDK5RAP2;CPT1A;PPP1R12A;ANXA1;MAMDC2;ANGEL1;PAWR;SLC30A1;ANK3;LEMD3;TANC2;MC3R;MN1;INF2;PITPNM1;ALS2;WDR81;GPR161;NOS1AP;MYH9;MACF1;L3MBTL3;LAMA2;LAMA4;MYCBP2;GLIS3;SLC1A4;AKAP6;ZC3HAV1;CACNA1E;RASGRP3;SCEL;SCFD2;MAN2A1;LMNA;PLXNA2;CTNNA1;IGFBP7;SASH1;AGL;GLYCAM1;FN1;KTN1;BFSP2;COL1A2…
399	ChEA_2016	NRF2 20460467 ChIP-Seq MEFs Mouse	68/1055	0.740615786	0.999994176	0	0	0.926701583	0.278263738	BCAR3;PYGB;PGAP1;GBE1;CLSTN1;GOLIM4;TNC;ZBTB20;PTPRM;ABCA12;SIPA1L2;ETS2;EEA1;PCLO;ZMIZ1;GRB10;MAP3K9;MAP3K4;TGM3;CDK5RAP2;CPT1A;PPP1R12A;ANXA1;MAMDC2;ANGEL1;PAWR;SLC30A1;ANK3;LEMD3;TANC2;MC3R;MN1;INF2;PITPNM1;ALS2;WDR81;GPR161;NOS1AP;MYH9;MACF1;L3MBTL3;LAMA2;LAMA4;MYCBP2;GLIS3;SLC1A4;AKAP6;ZC3HAV1;CACNA1E;RASGRP3;SCEL;SCFD2;MAN2A1;LMNA;PLXNA2;CTNNA1;IGFBP7;SASH1;AGL;GLYCAM1;FN1;KTN1;BFSP2;COL1A2…
400	ChEA_2016	NANOG 18555785 ChIP-Seq MESCs Mouse	34/542	0.742851582	0.999994176	0	0	0.901328923	0.267928143	BCAR3;LAMA5;ZFP687;ABHD2;PIK3R4;ARID4A;NID2;KHSRP;DHX38;PTGFRN;MYBL1;CDK5RAP2;ZFP462;MGEA5;SLC12A4;FBXO38;STAT3;MIB2;MYO5A;TBC1D9;BAZ1B;IL17RD;TMEM131;HCFC1;SULF2;TGFBR3;SFRP1;RCN1;MTHFD1;CROCC;GPD2;MCM3;IL6ST;CC2D1A
401	ChEA_2016	IRF8 22096565 ChIP-ChIP GC-B Human	12/203	0.750031481	0.999994176	0	0	0.847041521	0.243643107	MYL4;IFIH1;SLC23A2;CD74;BANK1;OAS3;CTSZ;FAM98B;ZC3HAV1;MEF2D;SPTBN1;UMODL1
402	ChEA_2016	CBP 21632823 ChIP-Seq H3396 Human	131/2000	0.752612587	0.999994176	0	0	0.940836317	0.267390081	NUP107;IFITM2;KNDC1;OGDHL;PKD2L1;PHRF1;SMC3;AS3MT;SLK;ZMIZ1;CREB3L1;PLCE1;TECTA;TECTB;CUBN;CPT1A;KDM2A;SFMBT2;SWAP70;APLP2;MYO7A;ANK3;MAT1A;LEMD3;GPRIN2;MTHFD1;STIM1;SFRP5;SCN8A;PARD3;MADD;SIK3;CCDC81;WDFY4;VCL;PNLIP;COL13A1;SLC1A2;DTX1;RASAL1;CACNA1C;LTBP3;PRDM11;WDR66;ALDH3B2;PDCD11;BAG3;SRGAP1;PDZD7;SPTBN2;KL;MGEA5;ANKRD26;TMEM132B;HPS6;HSPA12A;TYR;PTPRE;PTPRB;CCDC88C;DCHS1;ARHGAP11A;CDKN1C;US…
403	ChEA_2016	GATA4 25053715 ChIP-Seq YYC3 Human	131/2000	0.752612587	0.999994176	0	0	0.940836317	0.267390081	MAPKBP1;TRRAP;KLHL38;WWC1;GOLIM4;ABCA12;AMOT;CDH1;CREB3L1;FAM198B;NEK2;BAHCC1;SLC12A8;DYNC2H1;SEMA6A;FBXW8;CISH;RALGAPA2;KRT8;AFAP1;ANXA10;HSPG2;RNASE1;SND1;GPRIN2;CLIP2;DOPEY2;PARD3;SLCO2A1;PADI2;TAGLN2;EPHA3;COPB2;EPAS1;MFI2;MYCBP2;LTBP4;IQGAP2;EVPL;DPP4;FAM83F;RAB11FIP1;KIF3B;PODXL;COBLL1;TPR;MORC1;SRGAP1;NTSR1;SPTBN1;BCL9L;ATP6V0A1;ACE;PTPRN2;JUP;SYNRG;LRRN4;DCLK3;CP;PTPRB;ARHGAP31;EHD4;BCAR3…
404	ChEA_2016	GATA3 20176728 ChIP-ChIP TSCs Mouse	53/834	0.754644661	0.999994176	0	0	0.913011319	0.257020253	CDKN1C;SLC4A1AP;TRAF3IP1;CLSTN1;CHD4;SMC3;IGF1R;EEA1;ZMIZ1;GRB10;CISH;ENTPD3;PAWR;POU3F1;SDCBP2;PGM2L1;KIF27;KRT9;MYL4;TGFBR3;ZAP70;MYO3B;CANX;SPARCL1;ANKRD17;ABHD2;CAMK2A;CACNA1B;SLC7A1;FSTL4;EHBP1;HSP90B1;TTN;TRPM1;PRRC1;ZBTB7A;ATP6V0A1;EDEM3;SLC12A4;LAMB2;MICAL3;KTN1;SULF2;NELL2;SLC4A8;SLC6A7;ARHGAP30;WNK2;NF1;HYOU1;FMOD;CC2D1A;TJP2
405	ChEA_2016	ERG 20517297 ChIP-Seq VCAP Human	68/1062	0.759476947	0.999994176	0	0	0.919810242	0.253063078	RERE;CLIC6;APP;RBM25;TRRAP;GBE1;ITSN1;IGF1R;GLT1D1;GOLGA4;TDO2;ENPP2;GPR133;SLC12A8;CHGB;CDK5RAP2;TECTA;SLC30A8;SEMA6A;KDM2A;PEG3;ENTPD3;SCARA5;RALGAPA2;SHROOM3;SHISA7;VAV2;CLIP2;MYH3;MYO3B;PITPNM1;DNAJC7;HNRNPUL2;KCNQ3;GPRC5D;FBP1;GPLD1;ANKRD17;USP13;LAMA5;VCP;ABHD2;SEMA3B;GLIS3;XPC;CACNA1C;LTBP3;IQGAP2;THBS2;SLC7A1;NOL6;SEL1L3;CACNA1S;LONRF2;CNTLN;SPTBN2;EDEM3;HSPA9;COL22A1;LRRN4;HIP1R;MYO9A;AG…
406	ChEA_2016	ASH2L 23239880 ChIP-Seq MESCs Mouse	221/3336	0.760808897	0.999994176	0	0	0.95000402	0.259705519	SLC23A2;PGAP1;NUP107;IFITM2;THUMPD1;NYNRIN;GOLGA3;GOLGA4;CREB3L1;CREB3L2;DAG1;IL12A;PTGFRN;KIF21B;SLC12A7;SCAPER;TNS1;EPHA4;AQR;SFMBT2;DICER1;SFRP1;WDR81;MYL1;KCNQ3;SPARCL1;PADI2;ATF7;TAGLN2;TTLL12;PRR12;EPHA3;IDO1;MACF1;IGSF3;EPAS1;DHX9;PIK3R4;RTF1;IQGAP2;HTATSF1;TRPM1;GRIN2A;LARP1;ATP6V0A1;INTS1;RPE65;PM20D1;SMTN;VANGL2;EHD4;FASN;GOLGB1;CCDC88C;HRC;CORO7;NRP2;STON1;CCDC129;HIF3A;SIPA1L2;EEA1;AK…
407	ChEA_2016	TP53 22573176 ChIP-Seq HFKS Human	87/1348	0.761344428	0.999994176	0	0	0.927024844	0.25277133	ALDH1L1;IFITM2;TRRAP;ZC3H4;KNDC1;ATP2A1;PIK3C2G;CBLB;RSF1;CHD2;DACH2;LMNB1;IFIH1;AS3MT;DSTYK;SIPA1L1;RUSC2;XPO5;HYDIN;TGM6;EVI5L;NEO1;SLC12A7;MYBL1;TGM3;JAK1;HERC6;LRRC47;PDGFRB;EPHA4;SEMA6C;BRD1;CHRNB3;VWF;ABCC8;FIBCD1;SLC30A1;KSR2;BAZ1B;RNASE1;TMEM130;FTSJ3;ANKFN1;RCN1;CDCP1;MAP1A;NOS1AP;AKAP9;COL4A3;KCNQ3;IDO2;PRR12;PPEF1;IDO1;ANKRD17;GUCY2C;NOTCH1;COL11A2;SEZ6;CACNA1C;PRPF8;C7;IGFBP7;ASCC3;IL…
408	ChEA_2016	SOX2 18692474 ChIP-Seq MEFs Mouse	130/1991	0.764249352	0.999994176	0	0	0.937364615	0.252020943	SLC23A2;ATP8A1;MYT1L;IFT172;HHIP;ITSN1;INPPL1;ZBTB20;CLDN2;NDST1;CDH1;GRAP2;CAPN5;PLCE1;KIF21A;PTGFRN;SLC12A7;RGS9;TGM2;EPHA4;SEMA6C;CPT1A;AQR;CISH;ANK3;WBP11;ALDH3A1;COL4A2;SLCO2A1;ADNP;IL6ST;MAD1L1;ASTN1;NOTCH1;EPAS1;DHX9;FBXO47;ITPR1;SLC1A4;CACNA1C;NID2;DPP4;DPP6;KIF3A;PODXL;PLXNA2;MORC1;JUP;TNK2;FN1;BMX;HSPA12A;SMARCA2;FASN;AMOTL2;NES;DDR1;SLC35F2;DPYS;GRIK3;CHD6;ATP2A2;ADAR;TSPAN11;HK2;KIF13…
409	ChEA_2016	GATA2 19941826 ChIP-Seq K562 Human	158/2410	0.770047755	0.999994176	0	0	0.940578799	0.245775823	PRDM8;PNMT;CRTC1;ITSN1;GOLIM4;THUMPD1;BEST3;NDST1;GOLGA4;ZMIZ1;CDH1;CREB3L1;GRAP2;CREB3L2;TNR;NEK2;NRCAM;SLC12A7;BAHCC1;PPFIA4;RGS9;MAP3K4;TGM3;MAP3K5;TGM2;KCNH2;CUBN;SCARA5;CD93;SFMBT2;KRT8;HFE2;MAT1A;POU3F1;HSPG2;SND1;MYL4;OBSCN;STIM1;SFRP5;GPRIN1;MAP1B;PKP1;COL4A5;TNIK;ADNP;EZR;MACF1;IGSF3;EPAS1;DHX9;ABHD2;ITPR1;CLEC16A;CACNA1A;SLC1A4;ZC3HAV1;IQGAP2;FBLN2;WDR66;CACNA1I;LARP1;RAB11FIP1;KIF3B;PO…
410	ChEA_2016	CEBPD 23245923 ChIP-Seq MEFs Mouse	31/504	0.772336297	0.999994176	0	0	0.882347037	0.227941303	BCAR3;RERE;PGAP1;CRYBG3;TNC;ZBTB20;CBLB;ABCC12;MYLK;EEA1;CDH5;KIF21A;CGNL1;SLC12A8;HSPA9;EPHA4;ANK3;ATP2B1;TANC2;COL1A2;NBEA;MYO3B;BANK1;HNRNPUL2;TBC1D5;PARD3;SIK3;NAF1;WDFY3;EPHA3;PAPPA2
411	ChEA_2016	ZIC3 20872845 ChIP-ChIP MESCs Mouse	22/365	0.77414541	0.999994176	0	0	0.863927674	0.221161644	COLEC12;SEMA6A;JUP;ITGA1;WIZ;KIF23;IL17RD;THBS2;NID2;DUSP27;SLC7A3;TGFBR3;SLC6A7;MNT;CD109;DAG1;CASQ2;SLIT1;TRP53BP1;VIM;IL6ST;EIF4B
412	ChEA_2016	STAT3 19079543 ChIP-ChIP MESCs Mouse	60/948	0.777362062	0.999994176	0	0	0.908397025	0.22877894	PTPRU;NRP2;IFITM2;PCDHGB6;KCNK9;PCDHGB5;ITGB4;CTSZ;XYLT2;PTPRM;PCSK9;ITGAL;ABCA13;EEA1;NDST1;BSN;DLGAP2;MAP3K4;NCOA6;SLC30A1;PCOLCE;PROX1;SYN3;SYN1;TCTE1;SLC7A5;SFRP1;SFRP5;SCN8A;NOS1AP;COL4A3;COL8A2;WDFY3;IL6ST;FREM1;TMEM63C;GLIS3;NTN4;NLN;DPP6;PCDH1;MEF2D;SLC14A1;SLC14A2;SLC12A4;STAT3;ATP2B2;SEMA4F;HELZ;SMARCA1;TBX2;SULF2;PCDHGA10;REST;GLB1;WNK2;STRN;PCNXL3;PVRL2;SDK2
413	ChEA_2016	TRP63 18441228 ChIP-ChIP KERATINOCYTES Mouse	8/143	0.777413955	0.999994176	0	0	0.799027474	0.201180983	SCEL;AOX4;TNNT2;GSTA2;HSD17B4;KIF23;VIM;SULF2
414	ChEA_2016	POU5F1 16518401 ChIP-PET MESCs Mouse	100/1550	0.777666792	0.999994176	0	0	0.925884986	0.232820385	SLC23A2;CLSTN2;CLSTN1;CELSR2;ETS2;CDH5;CDH1;GRAP2;TNFRSF8;TNR;KIF21A;SBF1;MAP3K5;EPHA4;CPT1A;DSCAM;PRKCA;UBE4B;HSPG2;POR;PARD3;NCL;PADI2;WDFY3;ADNP;IL6ST;TOX;FREM2;MAD1L1;L3MBTL3;IGSF3;GLIS3;ITPR1;6430548M08RIK;ZC3HAV1;GRIN2A;DPP6;KIF3B;5730522E02RIK;KIF3A;PLXNA2;IGFBP7;ZFP462;FUS;TNK2;ABCA7;DHCR24;RPE65;SMARCA4;FASN;OGDH;NES;EIF4G1;FLT1;CPXM2;MAST1;GRIK3;TSPAN11;HK2;LMNB1;AKAP12;SIPA1L1;MYO18A;P…
415	ChEA_2016	CEBPB 26923725 Chip-Seq MACROPHAGESS Mouse	130/2000	0.781497462	0.999994176	0	0	0.932352299	0.229865284	MAPKBP1;ALDH1L1;CLSTN3;PKD2L1;CBLB;2900026A02RIK;CNDP2;CDH5;GOLGA3;SLN;RUSC2;KHSRP;LONP1;CEP250;TNFRSF8;BSN;SBF1;PPFIA4;PTRF;CHGB;VPS18;CUBN;CPT1A;HNF1B;DICER1;WDR81;IL23A;SIK3;TTLL12;KPNB1;VCL;FREM2;MAD1L1;ASTN1;DGKH;DNMT1;NOTCH1;FLII;ANKRD11;SLC1A4;LPO;LTBP3;TTBK1;HSP90B1;SEC14L3;CACNA1I;KIF3B;BAG3;SCFD2;ARSI;ZBTB7A;PLTP;MYH10;SEC31A;TBC1D16;TNK2;CGN;HSPA12B;IGF2R;ARHGAP31;VANGL2;MYO5C;SP6;AMOT…
416	ChEA_2016	ER 23166858 ChIP-Seq MCF-7 Human	58/920	0.783502118	0.999994176	0	0	0.904557997	0.220695429	MYOM1;TRRAP;KLHL38;CHD6;PPP1R9A;ABRA;ROBO1;PREX1;DSTYK;PCLO;SIPA1L1;NRCAM;KIF21B;MACROD2;HMGCS2;DSCAM;SLC2A10;RALGAPA2;ARHGEF18;HFE2;SPTB;TMEM130;MC3R;ANKFN1;INF2;TBC1D5;KIF16B;AKAP9;CASQ2;EPHA3;TRIM56;NFAT5;SEMA3D;MFI2;SEL1L;CACNA1C;RPS6KC1;LEO1;PCNX;ZC3H18;PLCG1;ZC3H13;EDEM3;WWOX;TNK2;TMEM132B;NFATC2;LAMB1;FER1L6;GRIN1;SULF2;SLC4A8;COL1A2;ANP32E;SLC26A3;TECPR1;AARS;TJP2
417	ChEA_2016	EED 16625203 ChIP-ChIP MESCs Mouse	52/830	0.786715166	0.999994176	0	0	0.898712328	0.21559122	PRDM8;CDKN1C;PTPRU;NRP2;FLT1;PCDHGB6;PCDHGB5;FLT4;RASGRF1;CLSTN1;PCSK9;CLDN2;ADAMTS1;CLDN23;KIF1A;PTRF;MAP3K5;SEMA6A;IGFBP5;SEZ6L;ADRA2B;PCDHGA9;COL4A2;SFRP5;DMRTA1;ALDH1A2;SLCO2A1;KCNQ3;PKP1;TOX;EPHA3;COLEC12;ADCYAP1R1;FOXC1;EPAS1;SEMA3D;SEZ6;ZC3HAV1;CACNA1E;FSTL4;EGFR;GRIN2A;PODXL;PCDH1;CORIN;PCDHGC5;GPR50;SMARCA2;TBX2;PCDHGA10;EIF4G3;SDK2
418	ChEA_2016	HIF1A 21447827 ChIP-Seq MCF-7 Human	19/321	0.787057199	0.999994176	0	0	0.847441079	0.202923456	CLIC6;DSP;KRT80;LRP1;PTPRN;GBE1;PTPRM;DPT;CHD2;EGFR;HK2;MYL4;AKAP12;NCOR2;PTPRB;PFKL;LONP1;GRB10;TNS1
419	ChEA_2016	ZFP57 27257070 Chip-Seq ESCs Mouse	69/1088	0.78710358	0.999994176	0	0	0.90984126	0.217811836	NRP2;KCNK9;CLSTN2;GBE1;NCAPG2;RASGRF1;CHD6;PTPRM;CBLB;FMN2;PLB1;SLC8A1;ABRA;ROBO1;CDH5;HHAT;ADAMTS1;FAM198B;CWC22;NEFM;RRP12;SCAPER;SLC12A8;MAP3K5;CDK5RAP2;EPHA4;SLC30A8;ANXA1;PEG3;ITGA1;ANK2;ANXA10;SYN3;MC3R;EML6;NEIL3;NAV3;PARD3;NAF1;IL6ST;EPHA3;L3MBTL3;SEL1L;TYRP1;ATP10B;4932438A13RIK;BOD1L;5730522E02RIK;SPOCK1;SCN7A;SLIT3;GPR155;MPDZ;GM8267;CPA5;BCHE;SLC14A2;HNRNPA3;PRG4;NEB;ATP2B1;SORL1;MYO1…
420	ChEA_2016	FOXP2 21765815 ChIP-ChIP NEURO2A Mouse	74/1164	0.788228672	0.999994176	0	0	0.912013779	0.217029218	PRDM8;NRP2;SLC4A1AP;FLT1;RASGRF1;MAST1;SLC7A14;CELSR3;PHEX;LMNB1;PCLO;TMEM104;CREB3L2;ENPP2;DAG1;PTGFRN;ZFP366;JAK1;TECTA;TECTB;COL25A1;GKN1;TNNC1;HFE2;DICER1;MAPK8IP3;KIF27;TCTE1;DNM1;MYL4;MYH2;PRPF6;MTHFD1;SLTM;PACS1;SFRP5;DMRTA1;PITPNM2;SLCO2A1;CASQ2;PMP2;PDE5A;NOTCH2;GUCY2C;CHRNA1;NFAT5;FOXC1;TNKS;NTN4;CACNA1A;ATP1A3;6430548M08RIK;THBS2;IGSF9;RASGRP3;SV2A;PLXNA2;SCN7A;NCAM1;MORC1;IMPG1;BRD4;G…
421	ChEA_2016	RXR 22108803 ChIP-Seq LS180 Human	34/555	0.788782581	0.999994176	0	0	0.878208193	0.208367679	CLIC5;CLSTN1;DNAH6;LMOD1;CBLB;ATP1A1;ABCA13;IGF1R;TTC28;FAM83H;FHAD1;SCEL;ALDH3B2;DPP6;FLNC;S1PR2;ZBTB7A;PTRF;GPR158;SASH1;SLC12A4;SEMA6A;DST;SLC2A10;DCC;TIE1;RBM19;SYN3;MTHFD1;PARD3;NOVA2;PLIN2;EPHA3;SDK2
422	ChEA_2016	KLF4 25985364 ChIP-Seq ATHEROSCLEROSIS LESION Mouse	77/1211	0.792207862	0.999994176	0	0	0.911973033	0.212427219	DDR1;SLC23A2;APP;NRP2;WWC1;CHD6;TNC;PTPRM;RSF1;PTPN23;AMOT;CDH5;HMGN5;KDR;EP300;KIF21A;CNGA3;DLGAP2;DSP;SMARCC1;9530053A07RIK;COL25A1;SORCS2;RCN1;SLC7A8;DNAJC7;IL1B;CD109;ATF7;NAF1;IDO2;ZP2;GPLD1;MAD1L1;MACF1;POM121;COL13A1;EPAS1;TYRP1;SEZ6;FOXK1;SLC1A4;UBR2;CACNA1C;SEMA3F;IQGAP3;CACNA1E;CACNA1G;FOXRED2;MNT;MGAT5B;CMYA5;NT5DC3;CTNNA1;FLNC;GPAT2;CLCA6;ATP6V0A1;PLA2G2F;ATF7IP;VAT1;HSPA9;HNRNPA3;JUP…
423	ChEA_2016	IGF1R 20145208 ChIP-Seq DFB Human	7/129	0.794028058	0.999994176	0	0	0.773628304	0.17842691	PTPRN2;DCC;SPTAN1;SSX2IP;EPHA3;PDZRN4;IGF1R
424	ChEA_2016	EGR1 19032775 ChIP-ChIP M12 Human	16/276	0.798254039	0.999994176	0	0	0.828985834	0.186794042	IFITM2;MYOC;SEMA3B;UBE4B;ADAR;PTPN13;ABCC12;EGFR;SLC8A1;ETS2;HK1;SLN;KHSRP;AKAP9;NOS1;SPTAN1
425	ChEA_2016	SOX2 18555785 ChIP-Seq MESCs Mouse	30/497	0.801931943	0.999994176	0	0	0.864499518	0.190822305	NOTCH1;IFITM2;DHX8;DPYS;GRIK3;THBS2;NID2;GRAP2;LEO1;TRP53BP1;SRGAP3;MYBL1;SASH1;MYO10;YLPM1;MIB2;SHROOM3;IL17RD;SULF2;SETX;CLIP3;MYO1E;TUBB2B;COL4A2;VGF;CD109;NEDD4;CASQ2;TEK;IL6ST
426	ChEA_2016	ELK1 22589737 ChIP-Seq MCF10A Human	58/928	0.804039512	0.999994176	0	0	0.895836488	0.19538809	PYGB;NRP2;KCNK9;KLHL38;CBLB;TFCP2L1;CELSR3;ETS2;PLB1;ABCC12;EEA1;IYD;TNR;IL12A;NRCAM;CHGB;ANXA1;SLC13A4;EGFL6;CD93;SLC2A10;MYOF;SDCBP2;DUSP27;SND1;MET;CD44;COPB2;ABHD2;DTX1;SLC7A1;BOD1L;PDCD11;NT5DC3;IGFBP7;ZC3H13;NTSR1;ATF7IP;MYO10;LAMB3;ODF2;FBXO38;TNK2;MSN;NFATC2;PDE4DIP;TRAPPC9;SORL1;RAD50;FASN;NEDD4;MYO5C;PLXNB2;MEGF8;LRP10;SEC24C;NES;BCAR1
427	ChEA_2016	SRY 22984422 ChIP-ChIP TESTIS Rat	11/197	0.805807059	0.999994176	0	0	0.796960479	0.172072491	CD74;ALDH3A1;UNC13A;SV2C;MTHFD1;LMNA;APOC1;KRT8;ADCY3;CNGA3;F2RL2
428	ChEA_2016	BCL11B 21912641 ChIP-Seq STHDH STRIUM Mouse	Feb-43	0.806460553	0.999994176	0	0	0.658200046	0.141579023	CHD6;FMN2
429	ChEA_2016	OCT4 20526341 ChIP-Seq ESCs Human	129/2000	0.808392409	0.999994176	0	0	0.923890967	0.196518708	TRAF3IP1;IFT172;ZBTB20;PKD2L1;EPRS;SLC8A2;CREB3L2;GRB10;CEP250;NOMO1;CHGB;IK;CISH;DSCAM;RALGAPA2;MYO7A;POU3F1;LEMD3;OBSCN;GPRIN1;PARD3;FLYWCH1;TTLL12;FREM2;NOTCH2;CHRNA1;MAGEL2;COPA;PADI6;MFI2;ABHD2;CABP5;FBXO47;NEDD4L;RASAL1;CACNA1C;PRPF8;RASGRP3;FAM83H;GRIN2A;FXR2;KIF3B;BAG3;CAMTA1;PCDHA9;NTSR1;MGEA5;FER1L5;DNAH10;PTPRN2;JUP;ODF2;RCC2;SYNRG;DNAH14;DCLK3;VIL1;BFSP2;HRC;OGDH;COL20A1;CORO7;SDK2;ZC…
430	ChEA_2016	GATA2 22383799 ChIP-Seq G1ME Mouse	129/2000	0.808392409	0.999994176	0	0	0.923890967	0.196518708	IFITM2;ATP8A1;TRRAP;MYT1L;HHIP;HDLBP;ARID4A;CBLB;KLHDC7B;IGF1R;CNDP2;IYD;KHSRP;GRAP2;CWC22;BAHCC1;PTRF;TGM3;PDGFRB;DSCAM;SWAP70;RALGAPA2;TANC2;TMEM131;MYL4;POR;WDR81;NCL;MADD;SIK3;IDO2;FREM2;NOTCH2;POM121;TBC1D9B;DHX9;ANKRD11;SLC1A1;AGAP1;PRDM11;TTBK1;4932438A13RIK;PIK3R6;GLG1;LARP1;PRRC1;KCNMB1;SERPINA3B;CMYA5;CAMTA1;PLCG1;SRGAP3;PCDHA7;EDEM3;SLC14A1;JUP;INTS1;RCC2;NEB;ACSF2;SMARCA4;VIL1;PTPRE;S…
431	ChEA_2016	MYB 26560356 Chip-Seq TH1 Human	129/2000	0.808392409	0.999994176	0	0	0.923890967	0.196518708	TRRAP;INPPL1;HNRNPU;PKD2L1;SMC3;ACTG2;CNDP2;HHAT;ZMIZ1;NEK2;KIF21B;MAP3K5;HERC6;CPT1A;IGFBP5;SFMBT2;RALGAPA2;KRT8;SLC30A1;SND1;HCFC1;BCR;WDR81;MAP1A;MADD;MYADM;TAGLN2;KPNB1;FREM2;NOTCH2;MACF1;SRCAP;TMEM63C;MYCBP2;UBR4;XPC;HSP90B1;TTBK2;SPTBN1;RAB11FIP5;EDEM3;ZRANB3;JUP;RCC2;IRF2BP1;ABCA7;PRG4;SMARCA2;ABHD12B;PTPRE;EHD4;ARHGAP30;UBXN10;CCDC88C;AAK1;ANP32E;PCNXL3;LRP10;ARHGAP11A;RERE;TRIM72;FLT1;DA…
432	ChEA_2016	TAF15 26573619 Chip-Seq HEK293 Human	14/247	0.812141086	0.999994176	0	0	0.809420051	0.168425098	APP;BCHE;ITGA1;LAMA3;HELZ;NEB;VTCN1;ROBO1;PTPRB;HMGN5;SV2C;RPS6KC1;KYNU;CWC22
433	ChEA_2016	NKX2-5 21415370 ChIP-Seq HL-1 Mouse	96/1507	0.812282385	0.999994176	0	0	0.912637759	0.189743992	SLC23A2;CLIC5;RBM25;SLC4A1AP;GBE1;RASGRF1;HDLBP;LMOD1;HNRNPU;CBLB;RSF1;FRY;CHD2;SMC3;BICD2;SGSH;IFIH1;ADAMTS1;KHSRP;CREB3L2;MYO18A;LONP1;LRRFIP1;NEO1;BAHCC1;MYBL1;APC2;SRRM2;EPHA4;USP47;IK;CISH;DST;CAD;PCOLCE;BAZ1B;HSPG2;CKAP4;ACTA2;SLC7A5;RCN1;POR;ALS2;MYL1;GPR161;PARD3;AKAP9;CCDC42;TAGLN2;TTLL12;IL6ST;VCL;2310067B10RIK;GTF3C1;NOTCH2;NFAT5;COPA;IGSF3;ANKRD11;C530008M17RIK;DPT;6430548M08RIK;HSP90…
434	ChEA_2016	IRF1 21803131 ChIP-Seq MONOCYTES Human	20/345	0.819961119	0.999994176	0	0	0.828482481	0.164452411	PDGFRB;SLC13A1;RBM25;RCC2;PRRC2C;ZBTB20;ECE1;VWA3B;ABCA12;F5;CNDP2;AMOT;CYLD;CEACAM1;SCN11A;OAS3;NRAP;IL12RB1;CPA5;UMODL1
435	ChEA_2016	RUNX1 26923725 Chip-Seq HPCs Mouse	53/859	0.822218263	0.999994176	0	0	0.88345235	0.17293526	DDR1;KLHL38;ITSN1;GRIK3;MPL;ADAR;PKD2L1;PTPN23;LMNB1;FHAD1;CDH5;HMGN5;PELP1;VWF;RBM19;SHROOM3;PRKCA;SLC7A8;IL1B;LRRC9;PITPNM2;NOS1AP;ERG;POM121;NOTCH1;TNKS;TMPRSS4;AGAP1;AEBP1;SEMA3F;CACNA1E;NID2;TTBK2;TCOF1;MAN2A1;MGAT5B;GCN1L1;LRIG1;CAMTA1;UGGT1;RAB11FIP5;WWOX;SLC12A5;HIP1R;CDC42BPB;PTPN13;SLC6A7;ARHGAP31;FASN;HNRNPD;AMOTL2;VIM;EIF3A
436	ChEA_2016	CEBPB 20513432 ChIP-Seq MACROPHAGES Mouse	128/2000	0.833207274	0.999994176	0	0	0.915452254	0.167045172	TRAF3IP1;KLHL38;ITSN1;CELSR2;ABCA13;5031414D18RIK;C4B;NDST1;CREB3L2;GRB10;DAG1;EP300;PPFIA4;RGS9;TNS1;SRRM2;CPT1A;CISH;CD93;HFE2;PCOLCE;EML6;GPRIN1;ATF7;TAGLN2;ALPK2;IL6ST;H2-D1;CUL9;IGSF8;TBC1D9B;NOTCH1;IGSF3;GLIS3;SLC1A2;NEDD4L;SLC1A4;ZC3HAV1;LTBP3;ACACA;PIK3R6;IGSF9;HSP90B1;NEU2;FAM83F;FXR2;PLXNA2;MYH11;CACNA1S;CLCA6;ZC3H13;SEC16A;MYO5A;ABCA7;TRAPPC9;COL1A1;PM20D1;SMTN;OGDH;ANP32E;TUBGCP6;PLXN…
437	ChEA_2016	CTCF 21964334 ChIP-Seq BJAB-B Human	128/2000	0.833207274	0.999994176	0	0	0.915452254	0.167045172	PNMT;MAPKBP1;IFITM2;CLSTN2;TRRAP;MPL;THUMPD1;IGF1R;DPYSL5;KHSRP;TNFRSF8;TNR;KIF21B;SBF1;BAHCC1;MAP3K5;KCNH2;EPHA4;VPS18;IGFBP5;FIBCD1;ANGEL1;HFE2;SLC30A1;PCOLCE;UBE4B;MYO7A;LEMD3;TMEM130;SND1;HCFC1;ARMCX4;ALDH3A1;POR;PRPF6;STIM1;SLC9A7;MAP1A;COL8A2;TAGLN2;ADNP;ANKRD17;IGSF8;MAGEL2;COL13A1;MYCBP2;RASAL1;RTF1;WDR66;FAM83H;GRIN2A;MAN2A1;TPR;PLXNA2;CACNA1S;SRGAP1;RAB11FIP4;INTS1;TNK2;IRF2BP1;NFATC2;Z…
438	ChEA_2016	BRD4 27068464 Chip-Seq AML-cells Mouse	128/2000	0.833207274	0.999994176	0	0	0.915452254	0.167045172	ZFP687;NUP107;ATP8A1;TRAF3IP1;HDLBP;HNRNPU;5031414D18RIK;PREX1;HHAT;ZMIZ1;TNFRSF8;NEK2;KIF21B;BAHCC1;MAP3K5;PDGFRB;EPHA4;CPT1A;FBXW8;CD93;LEMD3;TANC2;TMEM131;BCR;PLA2G15;ALDH3A1;IL23A;TAGLN2;WDFY4;VCL;IGSF8;L3MBTL3;TBC1D9B;COL13A1;DHX9;ABHD2;FBXO47;SLC1A4;IQGAP2;GLG1;IGSF9;RASGRP3;HSD11B1;LARP1;RAB11FIP1;PLCG1;ARSB;BPTF;VAT1;HSPA9;JUP;IRF2BP1;MYO5A;NFATC2;ABCA7;BMX;PM20D1;ADCY10;SMTN;ARHGAP31;ARH…
439	ChEA_2016	CTCF 27219007 Chip-Seq ERYTHROID Human	128/2000	0.833207274	0.999994176	0	0	0.915452254	0.167045172	CLSTN1;INPPL1;HNRNPU;CELSR2;CNDP2;HHAT;DPYSL5;CDH1;KHSRP;CREB3L1;CREB3L2;TNFRSF8;TNR;CPT1A;ACTN3;IGFBP5;SFMBT2;FIBCD1;ANGEL1;UBE4B;MYO7A;BCR;OBSCN;STIM1;KIF16B;GPR161;MAP1B;MYADM;TAGLN2;FLYWCH1;NOTCH2;IGSF8;MAGEL2;COL13A1;IGSF3;PADI6;DHX9;MFI2;UBR4;LTBP3;NID2;CACNA1H;GRIN2A;NKX2-1;CAMTA1;DVL3;CACNA1S;ZBTB7A;PDZD7;STRA6;VAT1;ACE;TNK2;IRF2BP1;ABCA7;DHCR24;DNAJC16;ARHGAP30;UBXN10;ANP32E;HYOU1;ESAM;L…
440	ChEA_2016	E2F7 22180533 ChIP-Seq HELA Human	Feb-46	0.835559094	0.999994176	0	0	0.613223741	0.110168223	MCM3;MCM4
441	ChEA_2016	SOX2 18692474 ChIP-Seq MESCs Mouse	216/3319	0.841621091	0.999994176	0	0	0.928812408	0.16015083	SLC23A2;IFITM2;MYT1L;IFT172;HHIP;ITSN1;D130043K22RIK;CLDN2;NDST1;RUSC2;CREB3L2;PLCE1;KIF21A;PTGFRN;SLC12A7;SLC12A8;EPHA4;VPS18;CPT1A;AQR;ANK2;ANK3;KRT9;CD109;FLYWCH1;FREM2;ASTN1;IGSF8;DHX8;EPAS1;DHX9;NEDD4L;ZC3HAV1;ZRANB3;JUP;RCC2;SETD1B;FN1;HSPA12A;SMARCA2;SETX;SLC6A7;VANGL2;FASN;MYO5C;AARS;DDR1;SLC35F2;DPYS;GRIK3;EEA1;AKAP12;ADAMTSL1;GLT1D1;SIPA1L1;KIF13A;ANKRD1;CIC;DLGAP2;CGNL1;MAMDC2;CCDC113;…
442	ChEA_2016	IRF8 21731497 ChIP-ChIP J774 Mouse	18/319	0.842030654	0.999994176	0	0	0.804958246	0.138403603	GRIPAP1;CD74;ABHD2;HSD17B4;TREM3;SNX30;PGM2L1;KIF27;5031414D18RIK;ADD2;IFIH1;MNT;MAN2B2;NEDD4;KYNU;ABCD1;FREM2;ATP6V0A1
443	ChEA_2016	FOXP1 22492998 ChIP-Seq STRATIUM Mouse	Jan-26	0.844124338	0.999994176	0	0	0.539796807	0.091471524	IGFBP7
444	ChEA_2016	TCFAP2C 20176728 ChIP-ChIP TROPHOBLAST STEM CELLS Mouse	172/2667	0.845545926	0.999994176	0	0	0.921037435	0.154525024	SLC23A2;TRAF3IP1;INPPL1;HDLBP;KNDC1;PKD2L1;SMC3;SLK;HERC2;RUSC2;ZMIZ1;CDH1;CREB3L2;KDR;DAG1;EP300;NEK2;KIF21A;TGM2;CHGB;PDGFRB;EPHA4;CPT1A;ZFP334;CHRNB3;CISH;SCARA5;IGFBP5;SFMBT2;APLP2;KRT8;CACNA2D2;PCOLCE;ANK3;POU3F1;KRT9;NISCH;PRPF6;COL4A2;SCN8A;PARD3;MADD;SLCO2A1;ATF7;TAGLN2;ERG;TTLL12;IL6ST;KPNB1;VCL;FREM2;MAD1L1;ANKRD17;NOTCH3;IGSF8;VCP;NOTCH1;IGSF3;GLIS3;CACNA1B;ITPR1;XPC;UBR2;AEBP1;IGSF9;T…
445	ChEA_2016	KLF5 18264089 ChIP-ChIP MESCs Mouse	5/103	0.846342681	0.999994176	0	0	0.687810059	0.114747999	NOTCH3;CYLD;NRP2;PPP1R12A;PAWR
446	ChEA_2016	KLF2 18264089 ChIP-ChIP MESCs Mouse	5/103	0.846342681	0.999994176	0	0	0.687810059	0.114747999	NOTCH3;CYLD;NRP2;PPP1R12A;PAWR
447	ChEA_2016	LMO2 20887958 ChIP-Seq HPC-7 Mouse	110/1741	0.85196694	0.999994176	0	0	0.902964094	0.14466167	SLC23A2;ALDH1L1;SLC4A1AP;MYLK4;IGF1R;CDH5;SCN11A;GRAP2;GRB10;IL12A;KIF21B;BAHCC1;NOMO1;MAP3K5;D930020B18RIK;PDGFRB;CPT1A;GAS2L3;AFAP1;VWA5B1;OBSCN;SIK3;TAGLN2;SNRNP200;CCDC81;VCL;GPLD1;IGSF8;TBC1D9B;ABHD2;6430548M08RIK;RASAL1;IQGAP2;PRDM11;FAM83F;FXR2;KCNMB1;CACNA1S;SRGAP3;JAG2;EDEM3;VAT1;RCC2;ZBTB12;DHCR24;CGN;TRAPPC9;DNAJC16;GFAP;STRC;ZC3H4;ITGAL;SIPA1L1;AOX4;MYO18B;GSG1;WDR7;CCDC55;JAK1;EIF5B;…
448	ChEA_2016	KLF4 18264089 ChIP-ChIP MESCs Mouse	5/104	0.852184633	0.999994176	0	0	0.680825724	0.108899484	NOTCH3;CYLD;NRP2;PPP1R12A;PAWR
449	ChEA_2016	KDM5A 27292631 Chip-Seq BREAST Human	62/1012	0.854583033	0.999994176	0	0	0.875675978	0.137605133	CLIC6;RBM25;CHD6;ARID4A;ADAR;ATP2A1;CELSR1;CHD2;EPRS;SART3;UBAP2L;RGS9;MYBL1;LRRC47;KDM6B;PPP1R12A;MYOF;ITGA1;RBM19;KRT8;SDHA;ARID1A;SDCBP2;WDR81;DNAJC7;TBC1D5;THRAP3;SSX2IP;DNMT1;MFI2;EVPL;FAM83F;PDCD11;TPR;ZC3H18;EIF4B;EDEM3;DYNC1H1;MGEA5;ANKRD26;FUS;SETD1B;NCKAP5L;MIB2;IRF2BP1;TRAPPC9;CDC42BPB;HSPA12A;DNAJC16;GATAD2B;MTOR;SMARCA4;GRIN1;BFSP2;FAM160A2;DPY19L3;FASN;HYOU1;TRIP12;PCNXL2;PCNXL3;TEC…
450	ChEA_2016	STAT1 20625510 ChIP-Seq HELA Human	39/656	0.854952931	0.999994176	0	0	0.849265826	0.133087482	PHLPP2;BCAR3;CLIC6;DDR1;USP13;DNMT1;IFITM2;KLHL38;CTSZ;FBXO47;SLC1A2;PKD2L1;SEMA3F;PRPF8;PREX1;ERBB3;NHLH1;LONRF2;NTSR1;TBC1D16;BPTF;UPF2;PDGFRB;VPS18;UNC13A;KDM2A;TXNRD3;ACTN3;SLC2A10;GKN1;CAD;IFT122;PARVB;VAV2;SFRP1;WNK2;PITPNM2;COL4A3;ACO1
451	ChEA_2016	CTCF 20526341 ChIP-Seq ESCs Human	127/2000	0.855893829	0.999994176	0	0	0.907036089	0.141142927	KNDC1;PKD2L1;EPRS;BEST3;ETS2;TMEM144;ZMIZ1;CREB3L1;NOMO1;TGM3;CPT1A;SFMBT2;WBP11;POU3F1;RNASE1;NISCH;SFRP5;GPRIN1;KPNB1;NOTCH2;DNMT1;MAGEL2;NOTCH1;COL13A1;ABHD2;SLC1A2;UBR4;CACNA1C;LTBP3;TTBK2;NEU2;LOXHD1;FAM83F;GPR116;MYH14;MYH11;PCDHA9;SRGAP1;PLTP;LONRF2;PCDHA7;PDZD7;DNAH10;JUP;RCC2;IFT122;HPS6;DGAT2L6;PCDHGA10;VIL1;PM20D1;PTPRE;ANP32E;ESAM;PCNXL2;EIF4G3;TECPR1;BCAR3;CDKN1C;PYGB;KCNK9;FLT4;WFIK…
452	ChEA_2016	E2F1 20622854 ChIP-Seq HELA Human	127/2000	0.855893829	0.999994176	0	0	0.907036089	0.141142927	PNMT;IFITM2;IFT172;KNDC1;PKD2L1;SDR9C7;ABCA12;CELSR3;RUSC2;PTRF;HERC6;VPS18;NOM1;IK;SMARCC1;CD93;FBXO10;MAPK8IP3;HCFC1;DISP2;CLIP2;SCN8A;COL8A2;FLYWCH1;MACF1;POM121;DNMT1;COL13A1;MFI2;CABP5;DPT;SLC1A4;UBR2;TTBK1;RAB11FIP1;KIF3B;NPC1L1;SAFB2;ZC3H18;SPTBN1;RAB11FIP5;TBC1D16;ATP6V0A1;SPTBN2;COL28A1;VAT1;HSPA9;MGEA5;JUP;INTS1;ODF2;SEC16A;ABCA7;HSPA12B;SETX;VIL1;STRC;HRC;COL20A1;SPINK13;PLXNB1;CORO7;T…
453	ChEA_2016	UBF1/2 26484160 Chip-Seq FIBROBLAST Human	127/2000	0.855893829	0.999994176	0	0	0.907036089	0.141142927	PRDM8;CRTC1;TRRAP;HHIP;GCC1;CXCL13;ABCA13;ABRA;NDST1;SLN;CREB3L1;CREB3L2;SCAPER;RGS9;SLC12A8;HERC6;CDK5RAP2;IQCF5;CUBN;SCARA5;SFMBT2;ANK3;POU3F1;COL8A2;SPARCL1;CCDC81;TOX;VCL;CUL7;SEL1L;GLIS3;CLEC16A;SLC1A4;IQGAP2;RASGRP3;ALDH3B2;GRIN2A;SAFB2;MYH11;MORC1;RAB11FIP4;ARSB;IMPG1;RAB11FIP5;FUS;NEB;PTPRB;WNK2;FBXL7;RBM25;FLT1;DAGLA;DOCK3;MEGF10;GBE1;GRIK3;OTUD7A;PTPRM;CHD5;PIK3C2G;RSF1;TFCP2L1;PYGL;ABC…
454	ChEA_2016	EGR1 19374776 ChIP-ChIP THP-1 Human	Mar-68	0.856562988	0.999994176	0	0	0.622406082	0.09636553	STAT3;MYADM;SSX2IP
455	ChEA_2016	TP53 20018659 ChIP-ChIP R1E Mouse	69/1122	0.85940694	0.999994176	0	0	0.878762967	0.133143779	DDR1;PRDM8;CDKN1C;PTPRU;FLT1;DAGLA;PCDHGB6;KCNK9;ITGB4;RASGRF1;MYLK;DMBX1;ZMIZ1;GRB10;NEFM;CNGA3;MAP3K9;SLC12A7;SLC12A8;SEMA6A;IGFBP5;CAD;ZFP536;PROX1;SEZ6L;POU3F1;ADRA2B;PCDHGA9;TGFBR3;MTHFD1;VGF;COL4A2;SFRP5;CANX;MMRN2;CASQ2;PKP1;FREM2;GTF3C1;FOXC1;PLEKHH3;COL13A1;SATB2;NTN4;SBSN;EVPL;CACNA1H;SEC14L3;GRIN2A;PODXL;MGAT5B;LEO1;PLXNA1;DVL3;PCDH1;PCNT;PLTP;PDZD7;YLPM1;MICAL3;NFATC2;PARVB;SMARCA2;TB…
456	ChEA_2016	RARG 19884340 ChIP-ChIP MEFs Mouse	22/390	0.863211663	0.999994176	0	0	0.804135561	0.118284605	ANXA1;DST;LRP1;FN1;INPPL1;PCOLCE;AEBP1;LTBP3;CP;FBLN2;NID2;DNM1;COL1A1;ALDH3A1;INF2;PITPNM2;CAPN5;TCP11L2;NEK2;TAGLN2;CAR12;IDO2
457	ChEA_2016	RUNX1 26923725 Chip-Seq MACROPHAGESS Mouse	Mar-69	0.863251701	0.999994176	0	0	0.612942653	0.090132587	PDE11A;HMGN5;ITSN1
458	ChEA_2016	FOXP1 21924763 ChIP-Seq HESCs Human	242/3724	0.863485128	0.999994176	0	0	0.925386849	0.135826991	MAPKBP1;APP;IFITM2;AQP6;HNRNPU;THUMPD1;KLHDC7B;CLDN2;EPRS;SMC3;CCDC102A;DPYSL5;ZMIZ1;DAG1;BSN;VPS18;CPT1A;AQR;HFE2;RNASE1;MAPK8IP3;SND1;EML6;POR;MAP1B;MAP1A;TTLL12;EPHA3;IGSF8;COL13A1;DHX8;MYCBP2;IQGAP2;EVPL;GLG1;VAT1;DNAH10;JUP;ABCA3;RCC2;INSR;SYNRG;SETD1B;IRF2BP1;ABCA7;GRIN2B;SMARCA4;COL1A1;VANGL2;EHD4;HNRNPD;CC2D1A;ATG2B;CDS2;CDKN1C;PTPRU;NRP2;PTPRN;NCAPG2;SLC7A14;PTPRM;PCSK9;AP2A1;RSF1;PTPRH;…
459	ChEA_2016	GATA2 26923725 Chip-Seq HEMANGIOBLAST Mouse	Apr-88	0.864602599	0.999994176	0	0	0.641974026	0.093397784	NEIL3;HMGN5;ANXA1;TRAPPC9
460	ChEA_2016	SOX2 20726797 ChIP-Seq SW620 Human	164/2564	0.866820996	0.999994176	0	0	0.912292181	0.130387341	WWC1;HDLBP;CLDN2;FRY;ETS2;MYLK;IGF1R;CNDP2;PREX1;CREB3L1;NEK2;KIF21B;PTRF;TGM2;EPHA4;AQR;FIBCD1;PRKCA;ANXA10;SDCBP2;TANC2;BCR;COL4A2;IL23A;PARD3;MAP1B;CD109;MYADM;PADI2;TAGLN2;WDFY3;TNIK;IL6ST;DGKH;IGSF3;EPAS1;TNKS;MFI2;MYCBP2;SLC1A1;ZC3HAV1;IQGAP2;PRDM11;APCDD1;PRPF8;ACACA;GLG1;DPP4;FAM83H;RAB11FIP1;PODXL;COBLL1;PLXNA2;PLXNA1;MYH14;PLCG1;MYH10;RAB11FIP4;TBC1D16;PLXNA3;SLC37A1;PTPRN2;JUP;FN1;MYO5…
461	ChEA_2016	NR0B1 18358816 ChIP-ChIP MESCs Mouse	106/1691	0.867813726	0.999994176	0	0	0.894985144	0.126889373	SLC23A2;ALDH1L1;IFITM2;SMC3;BEST3;NDST1;HHAT;RUSC2;CDH1;NEK2;PTGFRN;SLC12A7;PTRF;KCNH2;PDGFRB;EPHA4;CPT1A;UNC13A;SCARA5;SFMBT2;PCOLCE;SDHA;POU3F1;TMEM131;FTSJ3;SFRP1;COL4A2;PADI2;TAGLN2;WDFY3;IL6ST;VCL;FREM2;NOTCH3;NOTCH1;ZC3HAV1;NID2;COBLL1;MYH14;PLTP;BCL9L;VAT1;FN1;MYO5A;DHCR24;PARVB;HSPA12A;IGF2R;SLC6A7;OGDH;ACO1;PLXNB1;SLC35F2;DPYS;ATP2A2;AKAP12;ADAMTS4;PGM2;DST;USP43;SHROOM3;TBC1D9;DUSP27;NC…
462	ChEA_2016	IRF1 19129219 ChIP-ChIP H3396 Human	10/196	0.875656104	0.999994176	0	0	0.723980301	0.096131437	AKAP12;FXR2;PTPRN2;DCC;CREB3L1;PLAGL1;OAS3;SLC1A2;HELZ;HK1
463	ChEA_2016	RXRA 24833708 ChIP-Seq LIVER Mouse	126/2000	0.87644395	0.999994176	0	0	0.898642404	0.118515228	PGAP1;MYT1L;CLSTN3;HNRNPU;CBLB;KLHDC7B;CNDP2;C4B;AS3MT;RUSC2;TMEM8C;GRB10;LONP1;TNFRSF8;EP300;NEK2;MAP3K9;TGM6;PPFIA4;PTRF;LEMD3;CLIP2;DOPEY2;SERPING1;TTLL12;FREM2;MAD1L1;2310067B10RIK;CUL9;NOTCH2;CHRNA1;FLII;ITPR1;SLC1A4;AEBP1;IQGAP2;EVPL;FBLN2;PRPF8;4932438A13RIK;HSD11B1;FAM83H;5730522E02RIK;DVL3;SRGAP1;BCL9L;ATP6V0A1;BPTF;EDEM3;SLC14A1;PTPRN2;INSR;IGF2R;PM20D1;ADCY10;COL5A1;FASN;LRP10;EIF4G1;D…
464	ChEA_2016	RUNX1 22897851 ChIP-Seq JUKARTE6-1 Human	126/2000	0.87644395	0.999994176	0	0	0.898642404	0.118515228	SLC23A2;IFT172;KLHL38;PKD2L1;THUMPD1;ACTG2;MYLK;CDH5;HHAT;SLN;KIF5C;CREB3L1;TNFRSF8;PTRF;MAP3K5;CHGB;KCNH2;CPT1A;GAS2L3;CISH;ENTPD3;SWAP70;MYO7A;SDCBP2;MAPK8IP3;SND1;OBSCN;COL4A3;WDFY3;MAD1L1;DNMT1;EPAS1;MFI2;PIK3R4;ITPR1;UBR2;FBLN2;PRPF8;TTBK1;PIK3R6;FAM83F;PODXL;MAN2A1;COBLL1;ZBTB7A;LONRF2;RAB11FIP4;TBC1D16;ATP6V0A1;HSPA9;ODF2;SYNRG;NFATC2;HSPA12A;SMARCA2;IGF2R;SETX;VIL1;SLC6A7;AAK1;PCNXL2;CORO…
465	ChEA_2016	CEBPA 23403033 ChIP-Seq LIVER Mouse	34/589	0.881785853	0.999994176	0	0	0.822859439	0.103520695	SF3B2;VCP;PCDHGB5;IFT172;ABHD2;ARID4A;SLC1A4;GCC1;THUMPD1;PRPF8;OS9;KYNU;WDR7;ABCB1A;SZT2;GAA;ITGA1;C130074G19RIK;MAT1A;RANGAP1;NISCH;CES1D;CPS1;HNRNPUL2;PLEKHS1;5830473C10RIK;SLCO2A1;CANX;EXOC3;ANKS4B;GPLD1;TECPR1;EIF4G1;TRIM56
466	ChEA_2016	STAT5 23275557 ChIP-Seq MAMMARY-EPITHELIUM Mouse	73/1197	0.882382787	0.999994176	0	0	0.870115617	0.108876974	ARHGAP11A;TRIM72;PYGB;RBM25;SPEF2;TNC;HR;PIK3C2G;SIPA1L2;CNDP2;RPTOR;TMEM144;KHSRP;LBP;ZFP366;SEMA6A;CISH;TNNC1;ITGA1;CAD;TBC1D8;ANK3;UPB1;RNASE1;SDCBP2;SND1;AA986860;MYL4;NISCH;NAV3;TBC1D5;ZFP84;DPPA1;SLCO2A1;NOS1AP;MYADM;DSG2;PLIN2;TNIK;ARHGEF5;PLEKHH3;LAMA4;AGAP1;SLC1A4;LPO;IGSF9;NEU2;DPP6;LARP1;BOD1L;CMYA5;LMNA;CAMTA1;PCDH1;GPR155;SASH1;PLA2G2F;WWOX;SLC37A1;GLYCAM1;STAT3;GPR55;PRRC2C;CP;DNAJC…
467	ChEA_2016	SOX17 20123909 ChIP-Seq XEN Mouse	122/1947	0.885926756	0.999994176	0	0	0.89323874	0.10818997	SLC23A2;APP;SLC4A1AP;IFITM2;XYLT2;HDLBP;ZBTB20;THUMPD1;CELSR3;SLC8A1;GOLGA4;CREB3L2;ENPP2;EP300;KIF21A;CHGB;CDK5RAP2;EPHA4;SEMA6A;CISH;ENTPD3;APLP2;ANXA10;ANK3;TMEM131;FTSJ3;HCFC1;COL4A2;TAGLN2;2310067B10RIK;IGSF8;L3MBTL3;IGSF3;TNKS;MFI2;SEL1L;UBR2;ZC3HAV1;APCDD1;GLG1;DHX38;ARSI;PLCG1;PDZD7;ZFP462;RAB11FIP5;STRA6;HSPA9;KL;MGEA5;ZFHX2;INSR;IRF2BP1;NFATC2;CP;SMARCA2;PTPRE;PTPRB;NF1;AARS;ARHGAP11A;C…
468	ChEA_2016	GLI1 17442700 ChIP-ChIP MESCs Mouse	Mar-73	0.887334576	0.999994176	0	0	0.577792774	0.069065401	GRIPAP1;HHIP;NCAM1
469	ChEA_2016	FLI1 21571218 ChIP-Seq MEGAKARYOCYTES Human	383/5834	0.887749379	0.999994176	0	0	0.929071266	0.11062062	MAPKBP1;SLC23A2;SLC4A1AP;NUP107;TRRAP;MYT1L;IFT172;ITSN1;XYLT2;EPRS;ABRA;MYLK;GOLGA2;PREX1;NDST1;GOLGA3;MPRIP;RUSC2;ZMIZ1;CREB3L2;LONP1;UBAP2L;KIF21B;SRRM2;VPS18;SMARCC1;CPT1A;AQR;UNC13A;AFAP1;PRKCA;MYO7A;UPB1;HSPG2;RNASE1;MAPK8IP3;SND1;HCFC1;AZGP1;PARD3;CD109;SPARCL1;TAGLN2;EZR;MACF1;L3MBTL3;POM121;DHX8;SRCAP;MFI2;MYCBP2;XPC;ZC3HAV1;IQGAP2;APCDD1;IQGAP3;PIK3R6;WDR66;SEC14L3;PDCD11;SCFD2;DHX38;ZB…
470	ChEA_2016	GATA6 21074721 ChIP-Seq CACO-2 Mouse	125/2000	0.894886585	0.999994176	0	0	0.890271132	0.098871989	CLSTN1;MPL;HNRNPU;EPRS;CELSR2;HHAT;ZMIZ1;TNFRSF8;TNR;NEK2;PTGFRN;KIF21B;PPFIA4;CUBN;SEMA6C;SFMBT2;HFE2;SLC30A1;UBE4B;POU3F1;HSPG2;VWA5B1;OBSCN;GPR161;PARD3;COL8A2;PADI2;PKP1;WDFY4;ASTN1;MACF1;IGSF3;PADI6;DHX9;UBR4;DPT;VTCN1;IQGAP3;CACNA1E;LRRC52;HSD11B1;TPR;PLXNA2;CAMTA1;CACNA1S;EDEM3;RCC2;DNAH14;PRG4;DHCR24;CGN;DNAJC16;RPE65;PM20D1;VANGL2;UBXN10;ANP32E;EIF4G3;NES;BCAR3;RERE;PTPRU;GRIK3;LMOD1;PCS…
471	ChEA_2016	GATA1 22383799 ChIP-Seq G1ME Mouse	125/2000	0.894886585	0.999994176	0	0	0.890271132	0.098871989	IFITM2;HDLBP;PKD2L1;EPRS;AMOT;NDST1;OLFR287;CREB3L1;CAPN5;IL12A;KIF21B;BAHCC1;PPFIA4;TGM2;PDGFRB;SMARCC1;FIBCD1;ANK3;TMEM130;HCFC1;NISCH;STIM1;MADD;SIK3;ADNP;TTLL12;PRR12;EZR;COPA;TBC1D9B;DHX9;TNKS;MYCBP2;PRDM11;PIK3R6;GLG1;PRRC1;SLC38A8;SULT5A1;ZBTB7A;BCL9L;ATP6V0A1;EDEM3;VAT1;MGEA5;RCC2;TNK2;MICAL3;NFATC2;ZBTB12;PARVB;GFAP;SETX;PTPRE;MAN2B2;CCDC88C;SP6;ESAM;REEP6;CC2D1A;NRP2;ZC3H4;CHD3;PYGL;PTP…
472	ChEA_2016	FLI1 26923725 Chip-Seq MACROPHAGESS Mouse	125/2000	0.894886585	0.999994176	0	0	0.890271132	0.098871989	NUP107;MPL;THUMPD1;CELSR2;MYLK3;RUSC2;TMEM8C;KDR;LONP1;TNFRSF8;BSN;SBF1;IQCF5;CUBN;KDM2A;SCARA5;SWAP70;PRKCA;DICER1;SIK3;MYADM;ATF7;ALPK2;TNIK;IL6ST;KPNB1;VCL;2310067B10RIK;ANKRD17;NOTCH1;COL13A1;FBXO47;XPC;AEBP1;IQGAP2;EVPL;CACNA1E;TTBK1;CACNA1G;OLFR464;STK36;SERPINA3B;SLC38A8;ZFP462;BCL9L;ATP6V0A1;BPTF;HSPA9;MGEA5;INSR;IFT122;HPS6;HELZ;SMARCA2;SMARCA4;SLC6A7;FASN;HNRNPD;OGDH;DCHS1;AMOTL2;PLXNB1…
473	ChEA_2016	SA1 27219007 Chip-Seq Bcells Human	125/2000	0.894886585	0.999994176	0	0	0.890271132	0.098871989	IFITM2;CLSTN1;THUMPD1;PHRF1;CELSR2;CDH5;AS3MT;HHAT;TNFRSF8;KIF21B;PPFIA4;KRT8;HFE2;MYO7A;HSPG2;VWA5B1;GPRIN2;OBSCN;GPR161;COL8A2;PADI2;VCL;FREM2;PNLIP;CUL7;PADI6;UBR4;DTX1;PRDM11;CACNA1E;AK7;IGSF9;PDCD11;CAMTA1;CACNA1S;MGEA5;RCC2;HPS6;DHCR24;HSPA12A;GRIN2B;DNAJC16;VANGL2;UBXN10;MYO5C;NF1;DCHS1;ESAM;CORO7;LRP10;NES;AARS;RERE;PTPRU;DAGLA;CPXM2;RASGRF1;GRIK3;HSPB2;PCSK9;CHD5;ECE1;ADAR;ATP2A1;FMN2;IT…
474	ChEA_2016	ETS1 22383799 ChIP-Seq G1ME Mouse	124/2000	0.911283696	0.999994176	0	0	0.881922205	0.081931472	PNMT;NUP107;KLHL38;MPL;HDLBP;SMC3;2900026A02RIK;CELSR3;TMEM144;SLK;RUSC2;ZMIZ1;KHSRP;NEK2;IL12A;BSN;BAHCC1;MAP3K5;IQCF5;CPT1A;IGFBP5;SLC30A1;DICER1;LEMD3;SND1;CLIP3;AZGP1;POR;EMCN;STIM1;MYL1;HNRNPUL2;KIF16B;MADD;PKP1;ADNP;TTLL12;PRR12;KPNB1;VCL;DGKH;ANKRD17;CHRNA1;CUL7;DHX9;ANKRD11;SLC1A1;PRDM11;ACACA;HSD11B1;MAN2A1;PLXNA1;ZBTB7A;SRGAP1;BPTF;EDEM3;HSPA9;ZFHX2;JUP;INTS1;SEC16A;SYNRG;IRF2BP1;HELZ;T…
475	ChEA_2016	RBPJ 22232070 ChIP-Seq NCS Mouse	Jan-34	0.91206008	0.999994176	0	0	0.40876105	0.037626215	EPHA4
476	ChEA_2016	PHC1 16625203 ChIP-ChIP MESCs Mouse	54/922	0.912432966	0.999994176	0	0	0.833546648	0.076386764	PRDM8;CDKN1C;CLIC6;PTPRU;NRP2;GABRB1;CALCOCO1;FLT1;PCDHGB6;PCDHGB5;FLT4;HHIP;RASGRF1;CLSTN1;PCDHGB2;PTPRM;ATP2A2;CLDN2;ADAMTS1;KIF21A;SEMA6A;IGFBP5;DCC;ZFP536;PROX1;SEZ6L;ADRA2B;PCDHGA9;COL4A2;SFRP5;DMRTA1;ALDH1A2;SLC29A4;PKP1;WDFY3;TOX;CD44;COLEC12;FOXC1;EPAS1;ZC3HAV1;GRIN2A;PODXL;PCDH1;CORIN;BRD4;PCDHGC5;GPR50;DHCR24;PTPN13;SMARCA2;TBX2;PCDHGA10;NES
477	ChEA_2016	SALL4 18804426 ChIP-ChIP XEN Mouse	59/1005	0.918577227	0.999994176	0	0	0.835115158	0.070925744	CLIC6;DDX3X;PPP1R9A;ETS2;HK2;TMEM144;FHAD1;ANKRD1;KIF21A;KCNH2;PCDHGA6;APLP2;ANK2;ANK3;RCN1;STIM1;COL4A2;PARD3;CASQ2;TAGLN2;IL6ST;AHDC1;USP13;L3MBTL3;FOXC1;TNKS;SATB2;LAMA4;LRP4;SNX30;NID2;EHBP1;DPP4;PODXL;PCNX;SPOCK1;PDE6C;SULT5A1;SASH1;RAB11FIP5;STRA6;ATP6V0A1;NXF7;DYNC1H1;STAT3;NFATC2;PDE4DIP;KTN1;NELL2;PTPRB;COL1A2;FASN;APOC1;AAK1;NF1;VIM;TEK;LPIN1;UOX
478	ChEA_2016	MECOM 23826213 ChIP-Seq KASUMI Mouse	120/1951	0.922855794	0.999994176	0	0	0.874012951	0.070167764	ZFP687;ATP8A1;TRRAP;CLSTN3;GOLIM4;MPL;5031414D18RIK;AS3MT;HMGN5;ZMIZ1;EP300;IL12A;NOMO1;MAP3K5;TNS1;GAS2L3;UNC13A;CISH;CD93;UBE4B;SND1;PLA2G15;GPD2;TNIK;WDFY4;MYCBP2;UBR4;AGAP1;SLC1A4;RASAL1;UBR2;ZC3HAV1;PIK3R6;TTBK2;MYH10;SEC31A;ATP6V0A1;BPTF;VAT1;SLC14A1;SLC37A1;INTS1;GM15800;ABCA3;FBXO38;TNK2;MYO5A;MSN;TRAPPC9;L1CAM;SMARCA2;PRRC2B;SMARCA4;ARHGAP31;ARHGAP30;CCDC88C;HRC;ANP32E;LRP10;KDM5C;PTPRN;…
479	ChEA_2016	RARA 24833708 ChIP-Seq LIVER Mouse	123/2000	0.925725452	0.999994176	0	0	0.873595553	0.067421987	APP;NUP107;CLSTN3;GOLIM4;D130043K22RIK;HNRNPU;THUMPD1;GOLGA3;RUSC2;GRB10;LONP1;EP300;BSN;PTRF;TECTB;SCARA5;PCOLCE;SDHA;SHISA7;DISP2;PRR19;IL23A;COL8A2;TTLL12;VCL;2310067B10RIK;CHRNA1;VCP;MFI2;FLII;FBXO47;CLEC16A;LPO;AEBP1;IQGAP2;EVPL;HSD11B1;SEC14L3;GRIN2A;PDCD11;DVL3;MYH10;TBC1D16;ATP6V0A1;PTPRN2;SEC16A;TNK2;IGF2R;PCDHGA10;VIL1;HNRNPM;ADCY10;FASN;PLXNB1;REEP6;CORO7;LRP10;EIF4G3;AARS;BCAR3;DDR1;R…
480	ChEA_2016	CEBPA 20513432 ChIP-Seq MACROPHAGES Mouse	123/2000	0.925725452	0.999994176	0	0	0.873595553	0.067421987	MAPKBP1;SLC23A2;KLHL38;ITSN1;XYLT2;GCC1;CELSR2;TMEM144;GRB10;DAG1;EP300;PPFIA4;RGS9;TNS1;SRRM2;CISH;CD93;ANGEL1;HFE2;PCOLCE;WBP11;EML6;HNRNPUL2;GPRIN1;GPD2;GPR161;SIK3;COL4A5;ATF7;ALPK2;IL6ST;H2-D1;CUL9;IGSF8;TBC1D9B;NOTCH1;EPAS1;GLIS3;SLC1A2;NEDD4L;SLC1A4;ZC3HAV1;PRPF8;ACACA;IGSF9;NEU2;FAM83F;LARP1;FXR2;PLXNA2;MYH11;CACNA1S;ZC3H13;BCL9L;SEC16A;TRAPPC9;DNAJC16;ACSF2;COL1A1;PM20D1;ANP32E;PLXNB2;ST…
481	ChEA_2016	EWS 26573619 Chip-Seq HEK293 Human	49/854	0.927127269	0.999994176	0	0	0.815377574	0.061695081	PTPRU;DDX3X;GBE1;GOLIM4;CBLB;SIPA1L2;ROBO1;HMGN5;BSN;CCDC112;EPHA4;ANXA1;SEMA6A;PAWR;PROX1;PGM2L1;NEIL3;NAV3;TBC1D5;HEATR5B;MAP1B;DMRTA1;COL4A3;IDO2;DOCK1;ANKRD17;FOXC1;SEMA3D;FBXO47;AGAP1;VTCN1;IQGAP2;UACA;FSTL4;EHBP1;FAM83H;SEC14L3;DPP6;MAN2A1;PCNX;SPOCK1;ASCC3;ZC3H13;KL;BCHE;HNRNPA3;TRIM41;KTN1;HNRNPD
482	ChEA_2016	CEBPB 20176806 ChIP-Seq THIOMACROPHAGE Mouse	96/1588	0.927726446	0.999994176	0	0	0.859028876	0.064442944	CATSPERG2;CLIC6;PYGB;APP;DPYS;ITSN1;PCSK9;CHD2;SGSH;C4B;TMEM144;NDST1;CLDN23;XPO5;KDR;GM8369;EVI5L;HMGCS2;DLGAP2;PTRF;SRRM2;KDM6B;GAS2L3;PCDHGA5;CISH;MGL2;VWF;NCOA6;TNNC1;TBC1D8;HFE2;ANK2;UBE4B;ACTA2;TGFBR3;ZAP70;RCN1;AZGP1;PITPNM1;DNAJC7;GAN;HNRNPUL2;TBC1D5;FLYWCH1;MET;SLC29A3;H2-D1;TMPRSS9;GUCY2C;NOTCH3;NFAT5;POM121;DNMT1;NOTCH1;EPAS1;SEMA3B;FBXO47;SLC1A2;LTBP4;SEMA3F;IGSF9;NEU2;MNT;FAM83F;LARP…
483	ChEA_2016	CBX2 27304074 Chip-Seq ESCs Mouse	48/840	0.929503654	0.999994176	0	0	0.811829793	0.059348444	PRDM8;FOXC1;KRT80;FLT1;EPAS1;MYT1L;SEMA3D;SATB2;GBE1;RASGRF1;DACH2;CACNA1E;BICD2;MYLK;AMOT;DMBX1;ADAMTSL1;NHSL2;PCLO;ZMIZ1;CWC22;NKX2-1;GRB10;SBF1;BAHCC1;MPDZ;MAP3K4;CDK5RAP2;GABBR2;USP47;SEMA6A;GSX1;IGFBP5;SFMBT2;D430041D05RIK;HNF1B;PROX1;POU3F1;VWA5B1;SMARCA2;RPE65;TBX2;MN1;D10BWG1379E;NBEA;COL4A2;ALDH1A2;LPIN1
484	ChEA_2016	RUNX 20019798 ChIP-Seq JUKART Human	34/616	0.930155505	0.999994176	0	0	0.78351282	0.056729068	RERE;MACF1;EPAS1;HHIP;ATP1A1;IQGAP2;SIPA1L2;UACA;GLG1;FAM83F;HECTD1;MYO18B;TGM6;ZBTB7A;RGS9;SPTBN1;SASH1;JAK1;ATP6V0A1;HSPA9;ANK2;DUSP27;NCOR2;TGFBR3;CD2;FAM160A1;POR;CDCP1;AGBL1;CCDC88C;SLC29A4;LPIN1;CD44;VCL
485	ChEA_2016	BCL3 23251550 ChIP-Seq MUSCLE Mouse	49/858	0.932084571	0.999994176	0	0	0.81116388	0.057050556	PTPRU;NUP107;CLSTN3;GBE1;HR;ATP2A1;ETS2;ABRA;HK2;SART1;SART3;ZMIZ1;LRRFIP1;BAHCC1;PPP1R12A;PGAM2;ANGEL1;ANK3;FTSJ3;POR;DNAJC7;HNRNPUL2;NCL;CANX;ATF7;KPNB1;CUL7;SEL1L;GLG1;IGSF9;RASGRP3;MNT;CAND1;PDCD11;STK36;MEF2D;EIF4B;HSPA9;SPEN;TRIM41;FUS;SYNRG;TRAPPC9;PFKL;APC;TMEM57;TUBGCP6;ESF1;SEC24C
486	ChEA_2016	GATA4 21415370 ChIP-Seq HL-1 Mouse	125/2039	0.932871337	0.999994176	0	0	0.870099694	0.060461479	SLC4A1AP;ITSN1;GOLIM4;INPPL1;HDLBP;GCC1;SLC8A1;MYLK;5031414D18RIK;DAG1;LONP1;NOMO1;TGM2;CDK5RAP2;EPHA4;CPT1A;AQR;CISH;IGFBP5;AFAP1;ANK3;FTSJ3;DOPEY2;PRPF6;MYL1;NCL;SPECC1L;FLYWCH1;IL6ST;EPHA3;VCL;MAD1L1;L3MBTL3;IGSF3;ANKRD11;PSG16;LTBP4;RASAL1;LTBP3;FBLN2;RASGRP3;ADAMTS15;PDZD2;BAG3;MAN2A1;SCFD2;TPR;ZC3H13;MPDZ;BCL9L;ATP6V0A1;ZRANB3;MGEA5;ABCA3;RCC2;TNK2;INSR;MICAL3;ABCA7;NBEA;MAN2B2;CCDC88C;ANP3…
487	ChEA_2016	MYBL1 21750041 ChIP-ChIP SPERMATOCYTES Mouse	7/161	0.933155257	0.999994176	0	0	0.611814206	0.042327562	XPO5;GBF1;WIZ;NEK2;CORO7;CIC;FBP1
488	ChEA_2016	HOXA2 22223247 ChIP-Seq E11.5 EMBRYO Mouse	Jan-38	0.933953094	0.999994176	0	0	0.364492214	0.024905411	FREM1
489	ChEA_2016	E2F1 21310950 ChIP-Seq MCF-7 Human	67/1145	0.935258629	0.999994176	0	0	0.831047926	0.055623849	NRP2;NUMA1;NCAPG2;ATP2A1;GCC1;CHD2;SMC3;LMNB1;IFIH1;SART3;SIPA1L1;SCRN1;RUSC2;LRRFIP1;PELP1;DSCAM;FIBCD1;CAD;KRT8;PAWR;FBXO10;LEMD3;SMC1A;HCFC1;MTHFD1;GPD2;SCN8A;NCL;OAS3;MCM3;TAGLN2;TNIK;ANKRD17;DNMT1;PADI6;DHX9;YTHDC1;ANKRD11;SEL1L;SLC1A2;LTBP4;FOXK1;RRBP1;XPC;MNT;CAND1;HECTD1;MAN2A1;COBLL1;LRIG1;CAMTA1;DVL3;SEC31A;EDEM3;ATF7IP;SPEN;DYNC1H1;SLC12A4;TRIM41;FUS;ATP2B1;AGT;SMARCA4;RAD50;UBAP2;CORO…
490	ChEA_2016	PHF8 20622854 ChIP-Seq HELA Human	122/2000	0.93832495	0.999994176	0	0	0.865291111	0.055083533	PNMT;CRTC1;MYT1L;KNDC1;CELSR3;CDH5;SLK;PTRF;RGS9;KCNH2;VPS18;SMARCC1;KDM2A;FBXO10;POU3F1;HSPG2;SDCBP2;MAPK8IP3;DISP2;CLIP2;AZGP1;SCN8A;GPR161;PKP1;FLYWCH1;TNIK;VCP;POM121;DNMT1;COL13A1;SRCAP;MFI2;FLII;UBR2;PRDM11;FAM83F;BAG3;NPC1L1;PLCG1;RAB11FIP5;TBC1D16;CNTLN;ATP6V0A1;COL28A1;HSPA9;MGEA5;JUP;NFATC2;HSPA12B;SETX;VIL1;ARHGAP31;PLXNB1;CORO7;PCNXL3;CC2D1A;AARS;CDKN1C;ACVRL1;ITGB4;PTPRN;CELF6;AP2A1;…
491	ChEA_2016	CEBPB 22108803 ChIP-Seq LS180 Human	122/2000	0.93832495	0.999994176	0	0	0.865291111	0.055083533	KLHL38;WWC1;AQP6;SDR9C7;BEST3;CELSR3;PLB1;MYLK4;TMEM144;CDH5;ENDOU;IYD;TMEM8C;IL12A;PTRF;TNS1;VPS18;SEMA6A;PRKCA;ANK3;FBXO10;SHISA7;AZGP1;EMCN;KIF16B;TNIK;KPNB1;NOTCH3;SRCAP;DHX9;YTHDC1;CABP5;LPO;LTBP3;FAM83F;GPR115;PLCG1;ATP6V0A1;SPTBN2;HSPA9;MGEA5;FBXO38;SYNRG;IRF2BP1;GRIN2D;SETX;PTPRE;HNRNPM;SMTN;SP6;AAK1;OGDH;DCHS1;SLC26A3;TECPR1;AARS;DDR1;USP35;CLIC5;FLT1;DDX3X;ZC3H4;GBE1;DDX42;CHD5;ATP2A1;R…
492	ChEA_2016	ESR1 17901129 ChIP-ChIP LIVER Mouse	23/444	0.942807814	0.999994176	0	0	0.733259062	0.043183694	SLC12A4;CPT1A;CISH;LRP1;EPAS1;ABHD2;STAT3;PAWR;DHCR24;RRBP1;AFP;MAT1A;CHD3;PCSK4;DPP4;AS3MT;MTHFD1;KYNU;LBP;CAR12;SULT5A1;GPLD1;UOX
493	ChEA_2016	PRDM5 23873026 ChIP-Seq MEFs Mouse	59/1029	0.945133591	0.999994176	0	0	0.81334661	0.045896332	DDR1;KDM5C;DDX3X;GCC1;PPP1R9A;AMOT;GOLGA2;SCRN1;HEPH;CREB3L2;CLDN23;SPTAN1;CDK5RAP2;DSP;GRIPAP1;ARHGEF10;BAZ1B;HCFC1;VAV2;CLIP2;POR;KAT6A;AKAP9;SLC29A4;EZR;MET;MAD1L1;TRIM56;PLEC;VCP;POM121;CUL7;NOTCH1;SLC1A1;UBR2;ZC3HAV1;IQGAP2;SNX30;HTATSF1;MLLT4;EGFR;NOL6;PODXL;FLNC;ASCC3;ARSB;ABCF1;GSN;ODF2;SEC16A;PRRC2B;SETX;WNK2;GSTA2;OGDH;UBAP2;ACO1;TECPR1;TJP2
494	ChEA_2016	TFEB 21752829 ChIP-Seq HELA Human	45/808	0.947528689	0.999994176	0	0	0.789523325	0.042553779	GBE1;PBXIP1;OGDHL;ADAR;CELSR3;FOXRED2;GOLGA4;GPNMB;POLR2A;KHSRP;MGAT5B;LONP1;WDR6;ZC3H18;STAT6;EIF4B;BPTF;ATF7IP;VPS18;HNRNPA3;GAA;TNK2;SYNRG;RBM19;AFAP1;PDE4DIP;UBE4B;WWP2;CGN;DNAJC16;IGF2R;HNRNPM;RAD50;WDR81;THRAP3;NCL;HNRNPD;OGDH;SIK3;UBAP2;TAGLN2;CORO7;EIF3A;TAF1;EIF4G1
495	ChEA_2016	CEBPB 20176806 ChIP-Seq MACROPHAGES Mouse	121/2000	0.949212713	0.999994176	0	0	0.85700881	0.044669323	MAPKBP1;XYLT2;SDR9C7;GCC1;CCDC102A;CELSR2;ETS2;TMEM144;NDST1;DAG1;EP300;MAP3K9;RGS9;TNS1;CISH;SWAP70;HFE2;PCOLCE;WBP11;PLA2G15;NISCH;DOPEY2;HGS;TAGLN2;IL6ST;CCDC81;H2-D1;IGSF8;POM121;TBC1D9B;NOTCH1;IGSF3;EPAS1;SLC1A2;NEDD4L;UBR2;ZC3HAV1;VTCN1;ACACA;IGSF9;NEU2;LARP1;KIF3A;TPR;CACNA1S;CLCA6;BCL9L;RCC2;SEC16A;TRAPPC9;DNAJC16;COL1A1;PM20D1;NF1;ANP32E;PLXNB2;DCHS1;CLIC6;PYGB;DOCK3;SLC35F2;LMOD1;PTPRH;…
496	ChEA_2016	FOXA1 25329375 ChIP-Seq VCAP Human	121/2000	0.949212713	0.999994176	0	0	0.85700881	0.044669323	PGAP1;NUP107;WWC1;AQP6;PNMAL2;PKD2L1;MYLK3;TMEM144;KIF5C;NRCAM;MAP3K9;KCNH2;GAS2L3;SLC30A8;DSCAM;SFMBT2;RALGAPA2;MYH15;ANGEL1;KRT8;HNF1B;ANK3;SDHA;EML6;ATF7;CCDC81;TOX;CABP5;FBXO47;RASAL1;IQGAP2;NID2;LARP1;SCFD2;NKX2-1;RAB11FIP4;PLXNA3;EDEM3;COL28A1;HSPA9;ANKRD26;INTS1;FBXO38;TNK2;NFATC2;CP;SMARCA2;SETX;CCDC88C;ANP32E;ESAM;PCNXL3;SLC26A3;TECPR1;NRP2;RBM25;KCNK9;ITGB4;ZC3H4;PTPRN;GBE1;STON1;CCDC12…
497	ChEA_2016	RAC3 21632823 ChIP-Seq H3396 Human	121/2000	0.949212713	0.999994176	0	0	0.85700881	0.044669323	TRRAP;MYT1L;INPPL1;PHRF1;ARHGAP36;CDH5;MPRIP;RUSC2;DPYSL5;FAM198B;DAG1;KIF21A;PTGFRN;KIF21B;TGM6;PPFIA4;HERC6;KCNH2;VPS18;TKTL1;CPT1A;GAS2L3;CHRNB3;ENTPD3;HFE2;PCOLCE;ANK3;KIF16B;PARD3;CD109;MYADM;PADI2;HHIPL1;TNIK;CCDC81;WDFY4;SRCAP;TNKS;ABHD2;GLIS3;FBXO47;PRDM11;PRPF8;WDR66;HSD11B1;KIF3A;NHLH1;DVL3;RAB11FIP4;SPTBN1;HSPA9;INSR;FN1;DCLK3;PARVB;VANGL2;COL5A1;PCDHB8;RERE;PTPRU;GABRB1;DOCK3;SLC35F2;…
498	ChEA_2016	SMRT 22465074 ChIP-Seq MACROPHAGES Mouse	121/2000	0.949212713	0.999994176	0	0	0.85700881	0.044669323	ATP8A1;ITSN1;HNRNPU;ETS2;C4B;PREX1;NDST1;ZMIZ1;SLC12A7;BAHCC1;MAP3K5;TGM2;GAS2L3;TMEM131;POR;IL23A;MADD;TAGLN2;ALPK2;ADNP;IL6ST;WDFY4;NOTCH2;IGSF8;L3MBTL3;DHX9;ANKRD11;GLIS3;PIK3R6;HSP90B1;RASGRP3;FAM83F;LARP1;COBLL1;CAMTA1;ZBTB7A;ATP6V0A1;VAT1;RCC2;SYNRG;DHCR24;CP;HSPA12B;HNRNPM;ARHGAP31;ARHGAP30;AAK1;SPINK13;PLXNB2;CORO7;TGFBI;LRP10;EIF4G3;TECPR1;CDS2;SPEF2;ZC3H4;GBE1;CTSZ;CHD3;SGSH;EEA1;SART1;…
499	ChEA_2016	IRF8 27001747 Chip-Seq BMDM Mouse	121/2000	0.949212713	0.999994176	0	0	0.85700881	0.044669323	APP;PGAP1;CLSTN3;ITSN1;XYLT2;AQP6;ARID4A;IGF1R;5031414D18RIK;GOLGA4;GRAP2;FAM198B;EP300;KIF21B;BAHCC1;MAP3K5;IK;KDM2A;CD93;SFMBT2;MYH15;HNF1B;SLC30A1;LEMD3;FTSJ3;POR;MADD;SIK3;WDFY3;WDFY4;H2-D1;IGSF8;ANKRD11;SLC1A2;ITPR1;PIK3R6;FAM83F;FXR2;KIF3B;COBLL1;PLXNA1;PLTP;BCL9L;ATP6V0A1;MGEA5;ZFHX2;WFS1;RCC2;NFATC2;HPS6;PARVB;IGF2R;ACSF2;FAM160A2;ARHGAP31;EHD4;MAN2B2;SPINK13;PLXNB2;GM5941;CORO7;TGFBI;EIF…
500	ChEA_2016	FOXA1 27270436 Chip-Seq PROSTATE Human	121/2000	0.949212713	0.999994176	0	0	0.85700881	0.044669323	PGAP1;NUP107;WWC1;AQP6;PNMAL2;PKD2L1;MYLK3;TMEM144;KIF5C;NRCAM;MAP3K9;KCNH2;GAS2L3;SLC30A8;DSCAM;SFMBT2;RALGAPA2;MYH15;ANGEL1;KRT8;HNF1B;ANK3;SDHA;EML6;ATF7;CCDC81;TOX;CABP5;FBXO47;RASAL1;IQGAP2;NID2;LARP1;SCFD2;NKX2-1;RAB11FIP4;PLXNA3;EDEM3;COL28A1;HSPA9;ANKRD26;INTS1;FBXO38;TNK2;NFATC2;CP;SMARCA2;SETX;CCDC88C;ANP32E;ESAM;PCNXL3;SLC26A3;TECPR1;NRP2;RBM25;KCNK9;ITGB4;ZC3H4;PTPRN;GBE1;STON1;CCDC12…
501	ChEA_2016	MYB 21317192 ChIP-Seq ERMYB Mouse	52/923	0.950132433	0.999994176	0	0	0.798569324	0.040849936	MEGF10;GBE1;PYGL;ITGAL;SMC3;IGF1R;EEA1;RPTOR;PREX1;SIPA1L1;TMEM104;IL12A;LRRFIP1;PTRF;GRIPAP1;PPP1R12A;CD93;MGL2;SWAP70;ARID1A;BCR;SLC7A5;CLIP2;POR;SLTM;BANK1;MYH9;PLIN2;VCL;TBC1D9B;NOTCH1;ITPR1;LRP4;MLLT4;EVPL;HSD11B1;LARP1;BAG3;MAN2A1;LMNA;WASF2;ARSB;RAB11FIP5;SVIL;GSN;SORT1;AGL;TSHR;SETX;PFKL;ANP32E;LPIN1
502	ChEA_2016	VDR 22108803 ChIP-Seq LS180 Human	5/130	0.950200643	0.999994176	0	0	0.53845706	0.027505525	MYT1L;MAP3K9;ABCA13;TGM3;MYLK4
503	ChEA_2016	POU5F1 18700969 ChIP-ChIP MESCs Mouse	30/567	0.951108812	0.999994176	0	0	0.748909807	0.037540455	SLC23A2;IGSF8;IFITM2;PCDHGB6;NUMA1;PCDHGB5;DPYS;HK2;SLC7A3;AKAP12;DPP4;PLAGL1;MYO18A;GPC4;MEF2D;SLC12A7;ATF7IP;SLC12A4;PCDHGA6;DST;SWAP70;IL17RD;PCDHGA9;PCDHGA10;SFRP1;REST;FASN;GPD2;IRF6;CDS2
504	ChEA_2016	ELF1 20517297 ChIP-Seq JURKAT Human	58/1020	0.951285687	0.999994176	0	0	0.805965052	0.040250583	RERE;CRTC1;LMOD1;ATP2A1;FMN1;RSF1;ITGAL;SPN;CDH5;SART3;PELP1;APC2;LRRC47;VPS18;KDM2A;ANGEL1;ARHGEF18;SAFB;MAPK8IP3;IGFN1;CLIP2;MYH3;PACS1;SCN8A;PKP1;MYH9;FLYWCH1;CRYAA;AHDC1;PLEC;GTF3C1;VCP;CUL7;DCTN1;TMPRSS4;UBR4;SLC1A4;XPC;PRELP;SLC7A1;NOL6;RAB11FIP1;FAM120C;SPEN;SLC12A4;TAF15;INTS1;ODF2;TNK2;GLYCAM1;GPR55;AP3D1;CDK11B;TNRC6C;IRGQ;CD5;CROCC;PCNXL3
505	ChEA_2016	EOMES 20176728 ChIP-ChIP TSCs Mouse	104/1744	0.953416936	0.999994176	0	0	0.844583453	0.040289141	MAPKBP1;SLC23A2;WWC1;TNC;KNDC1;SMC3;ETS2;HERC2;RUSC2;ZMIZ1;CDH1;NEK2;KIF21A;EPHA4;SMARCC1;SEMA6A;ENTPD3;SCARA5;SFMBT2;APLP2;PCOLCE;ANK3;POU3F1;KRT9;GPD2;MADD;TAGLN2;TTLL12;VCL;NOTCH2;NOTCH3;IGSF8;VCP;COPA;NOTCH1;DHX9;ABHD2;GLIS3;NEDD4L;UBR2;CACNA1C;IGSF9;HSP90B1;TRPM1;PODXL;ARSI;ATP6V0A1;SLC14A2;MICAL3;IGF2R;SMTN;NF1;ANP32E;BCAR3;CALCOCO1;PCSK9;HIF3A;PPP1R9A;HK2;LRRFIP1;DLGAP2;USP47;BRD1;ARHGEF18…
506	ChEA_2016	ZNF652 21678463 ChIP-ChIP ZR75-1 Human	4/112	0.954882105	0.999994176	0	0	0.498666667	0.023022142	USP47;IRF2BP1;ADCY6;ROBO1
507	ChEA_2016	STAT3 1855785 ChIP-Seq MESCs Mouse	30/572	0.95644125	0.999994176	0	0	0.741795891	0.033036558	TRIM72;NFAT5;LAMA5;DDX3X;CCDC68;GOLGA3;HERC2;CAMTA1;CIC;MORC1;BCL9L;UNC13A;FBXW8;CISH;STAT3;FN1;AP3D1;PCOLCE;SMARCA1;SYN3;SULF2;SLC6A7;THRAP3;FASN;ACO1;TRIP12;CORO7;IL6ST;LRP10;AARS
508	ChEA_2016	NOTCH1 17114293 ChIP-ChIP T-ALL Human	5/134	0.958377747	0.999994176	0	0	0.521647879	0.022176958	THRAP3;SEL1L;HPS6;RANGAP1;PVRL2
509	ChEA_2016	CEBPA 26348894 ChIP-Seq LIVER Mouse	120/2000	0.958531245	0.999994176	0	0	0.848748585	0.03594715	KLHL38;PNMAL2;THUMPD1;GOLGA4;DPYSL5;CREB3L2;NRCAM;CDK5RAP2;DYNC2H1;IQCF5;CPT1A;SLC30A8;ENTPD3;MYH15;ANGEL1;HNF1B;PRKCA;UBE4B;MYO7A;HSPG2;SND1;MTHFD1;HNRNPUL2;AKAP9;SIK3;ALPK2;SNRNP200;KPNB1;MACF1;IGSF8;VCP;NEDD4L;SLC1A4;UBR2;LPO;PRDM11;HTATSF1;NID2;TRPM1;DPP4;ALDH3B2;RAB11FIP1;COBLL1;PLXNA1;MORC1;ZBTB7A;MYH10;SEC31A;HNRNPM;SLC6A7;GOLGB1;SP6;STRN;CORO7;SDK2;AARS;GBE1;STON1;ATP2A1;HIF3A;PTPRH;PPP1R…
510	ChEA_2016	RARB 24833708 ChIP-Seq LIVER Mouse	120/2000	0.958531245	0.999994176	0	0	0.848748585	0.03594715	ZFP687;PGAP1;NUP107;CBLB;CELSR1;CNDP2;LONP1;TNFRSF8;EP300;PLCE1;BSN;BAHCC1;TECTB;VPS18;KDM2A;SCARA5;CACNA2D2;ANK2;PCOLCE;SDHA;OBSCN;GPR161;VCL;H2-D1;FREM2;2310067B10RIK;CUL9;DHX8;FLII;FBXO47;CLEC16A;LTBP4;AEBP1;FBLN2;CACNA1H;HSD11B1;FAM83H;SEC14L3;DVL3;SLC38A8;CLCA6;ZBTB7A;SRGAP1;TBC1D16;BCL9L;HSPA9;PTPRN2;LRRN4;MICAL3;SMARCA4;PM20D1;HNRNPM;FASN;CCDC88C;COL20A1;PCNXL3;LRP10;AARS;EIF4G1;DDR1;NRP2;…
511	ChEA_2016	TAF2 19829295 ChIP-Seq ESCs Human	120/2000	0.958531245	0.999994176	0	0	0.848748585	0.03594715	ALDH1L1;ZBTB20;CDH5;ENDOU;AS3MT;RUSC2;CEP250;TGM2;VPS18;ACTN3;DSCAM;ANGEL1;VWA5B1;MAPK8IP3;NEIL3;MYL1;MAP1A;SLCO2A1;HHIPL1;DGKH;DNMT1;TBC1D9B;DHX8;SLC1A1;ITPR1;CACNA1H;CACNA1I;FXR2;NPC1L1;GPR116;DHX38;ZC3H18;ZC3H13;ARSB;CNTLN;EDEM3;HSPA9;ODF2;RCC2;FN1;DCLK3;CP;GRIN2D;PM20D1;STRC;CORO7;EIF4G3;BCAR3;KCNK9;CPXM2;SLC35F2;DPYS;WFIKKN2;MAST1;AP2A1;CCDC129;EEA1;IFIH1;NHSL2;KYNU;LRRFIP1;APC2;PCDHGA5;ABCC…
512	ChEA_2016	NCOR 22465074 ChIP-Seq MACROPHAGES Mouse	120/2000	0.958531245	0.999994176	0	0	0.848748585	0.03594715	APP;PGAP1;ATP8A1;ITSN1;INPPL1;XYLT2;HNRNPU;5031414D18RIK;CNDP2;PREX1;HHAT;RUSC2;KHSRP;KDR;SLC12A7;TGM2;CDK5RAP2;CPT1A;GAS2L3;ANGEL1;UBE4B;WBP11;POU3F1;TMEM131;NISCH;POR;IL23A;ATF7;TAGLN2;IL6ST;WDFY4;H2-D1;IGSF8;COPA;COL13A1;EPAS1;DHX9;MYCBP2;GLIS3;UBR4;6430548M08RIK;ZC3HAV1;IQGAP2;FAM83F;LARP1;KIF3B;CAMTA1;ZBTB7A;ARSB;ATP6V0A1;SLC37A1;JUP;FUS;ABCA3;RCC2;TNK2;MSN;ABCA7;GFAP;ADCY10;ARHGAP31;EHD4;AR…
513	ChEA_2016	BCL6 27268052 Chip-Seq Bcells Human	120/2000	0.958531245	0.999994176	0	0	0.848748585	0.03594715	ITSN1;MPL;GCC1;ACTG2;CDH5;CREB3L1;CEP250;TGM6;TGM2;KCNH2;SMARCC1;DSCAM;SFMBT2;DICER1;SDHA;MYL4;AZGP1;WDR81;FLYWCH1;TNIK;ADNP;CUL9;VCP;DNMT1;TBC1D9B;NOTCH1;COL13A1;MFI2;FLII;LTBP4;SLC1A4;UBR2;PRPF8;CACNA1I;FAM83F;RAB11FIP1;STK36;NPC1L1;MYH14;MYH11;SLC38A8;SRGAP1;SPTBN1;TBC1D16;PLXNA3;ODF2;SYNRG;ABCA7;NEB;TRAPPC9;HSPA12B;SETX;VIL1;PM20D1;COL5A1;OGDH;COL20A1;PCNXL3;TECPR1;FLT1;KCNK9;PCDHGB5;ITGB4;ZC…
514	ChEA_2016	YY1 22570637 ChIP-Seq MALME-3M Human	59/1049	0.96138115	0.999994176	0	0	0.796012397	0.031350416	ACVRL1;MYOM1;SLC4A1AP;ITGB4;LMOD1;CELSR3;PREX1;SART3;ZMIZ1;KDM6B;VPS18;ABCC8;GKN1;PGAM2;ARHGEF18;IGFN1;DNM1;PATL2;IL1A;AZGP1;HHIPL1;SNRNP200;AHDC1;MACF1;DNMT1;CUL7;DCTN1;TMPRSS4;SEMA3B;PBXIP1;PRELP;NOL6;FAM83F;LEO1;PCDH1;SRGAP1;NTSR1;BRD4;ABCF1;SPEN;DYNC1H1;SLC12A4;INTS1;COL22A1;RCC2;GPR55;DNAH14;MICAL3;AP3D1;SGSM1;VIL1;TNRC6C;SMTN;DES;COL5A1;IL2RB;APOC1;PCNXL3;LPIN1
515	ChEA_2016	MYC 18940864 ChIP-ChIP HL60 Human	40/746	0.964438476	0.999994176	0	0	0.758038958	0.027448012	TRIM72;GBE1;OTUD7A;ZBTB20;FMN2;ATP1A1;IQGAP3;PRPF8;ABRA;ROBO1;NOL6;LMNB1;SCFD2;CLDN23;NKX2-1;SCN7A;ZBTB7A;PLTP;ABCF1;JAG2;ZBTB12;HFE2;KIF23;SMARCA2;TBX2;POLR3A;NLRP10;CPS1;CD6;BANK1;CD5;CCDC8;CROCC;OAS3;AKAP9;KCNQ3;PCDHGB1;PVRL2;CD44;TJP2
516	ChEA_2016	SPI1 20176806 ChIP-Seq THIOMACROPHAGE Mouse	97/1654	0.964550271	0.999994176	0	0	0.829231782	0.029929734	APP;ITSN1;XYLT2;5031414D18RIK;C4B;TMEM144;PREX1;GRAP2;CAPN5;KDR;SLC12A7;PTRF;CDK5RAP2;GAS2L3;UBE4B;AZGP1;GPD2;COL4A5;FLYWCH1;ALPK2;CUL9;NOTCH3;POM121;MFI2;FBXO47;SLC1A2;LTBP4;NEU2;FAM83F;LARP1;STK36;SAFB2;GPR115;PLXNA1;PLCG1;CLCA6;IFT122;PARVB;HSPA12B;DNAJC16;PM20D1;ARHGAP31;OGDH;HYOU1;PCNXL2;REEP6;SDK2;CC2D1A;PYGB;DPYS;ATP2A2;SIPA1L2;VSIG10;SART3;SIPA1L1;CNGA3;HMGCS2;MYBL1;KDM6B;ANXA1;NCOA6;TNNC…
517	ChEA_2016	EWS-ERG 20517297 ChIP-Seq CADO-ES1 Human	58/1038	0.964754327	0.999994176	0	0	0.790355173	0.028359361	KCNK9;TRRAP;PTPRN;FRY;NDST1;NHSL2;SART3;ANKRD1;KIF21B;RRP12;MYBL1;APC2;USP47;SLC30A8;SEMA6A;KRT8;SHROOM3;SLC30A1;OBSCN;SLTM;CDHR2;SSX2IP;SLC29A3;PLEC;TMEM63C;ITPR1;RRBP1;PRELP;IQGAP2;APCDD1;UACA;HSP90B1;TTBK2;OS9;RPS6KC1;COBLL1;PCDH1;CNTLN;BRD4;BPTF;ANKRD26;SLC12A5;LAMB3;COL22A1;PRG4;TRAPPC9;HSPA12A;FER1L6;MTOR;CYLD;NEDD4;GSTA2;AAK1;PMFBP1;TGFBI;ALLC;FSIP1;ATG2B
518	ChEA_2016	BMI1 23680149 ChIP-Seq NPCS Mouse	59/1056	0.96600728	0.999994176	0	0	0.790109723	0.027325083	PRDM8;MYT1L;FLT4;PTPRN;RASGRF1;CELF6;CHD3;CELSR3;IGF1R;DMBX1;PCLO;CLDN23;GRB10;NEFM;MAP3K9;DLGAP2;MAP3K5;D930020B18RIK;DSP;PEG3;IGFBP5;SFMBT2;ZFP536;HNF1B;POU3F1;LEMD3;ADRA2B;PGM2L1;SLC7A8;VGF;DMRTA1;ALDH1A2;PKP1;MET;EPHA3;FREM2;SLFN5;FOXC1;MAGEL2;SEMA3D;SATB2;PSG16;CACNA1A;APCDD1;ACAN;CNNM1;NKX2-1;ZC3H13;PLTP;MPZL2;BCHE;GSX1;PDE4DIP;GPR50;ATP2B1;TBX2;SP6;MKRN3;FBXL7
519	ChEA_2016	HOXB7 26014856 ChIP-Seq BT474 Human	119/2000	0.966429851	0.999994176	0	0	0.840510367	0.02870054	SEMA5A;SLC23A2;CLSTN2;CLSTN1;XYLT2;CBLB;EPRS;ABCA13;SLC8A2;EP300;IL12A;TGM3;NOM1;RALGAPA2;AFAP1;HFE2;UBE4B;ARMCX4;AZGP1;AKAP9;PADI2;ADNP;WDFY4;KPNB1;GPLD1;NOTCH2;VCP;POM121;DNMT1;COL13A1;MFI2;CACNA1B;LTBP4;CACNA1C;IQGAP2;GLG1;TRPM1;DPP6;PRRC1;PDCD11;BAG3;PLXNA2;PLCG1;RAB11FIP4;BPTF;SLC14A1;TNK2;DNAH14;IFT122;MSN;DHCR24;HELZ;L1CAM;ACSF2;SETX;COL1A2;UBXN10;FASN;OGDH;NF1;TUBGCP6;ATG2B;PYGB;SLC7A14;P…
520	ChEA_2016	MYC 19829295 ChIP-Seq ESCs Human	119/2000	0.966429851	0.999994176	0	0	0.840510367	0.02870054	MAPKBP1;SLC23A2;MYT1L;CELSR1;IGF1R;HHAT;GOLGA4;GRAP2;CREB3L2;GRB10;TNFRSF8;PLCE1;KIF21B;SCAPER;MAP3K4;TGM3;HERC6;NOM1;FBXW8;CISH;ACTN3;DSCAM;SWAP70;PCOLCE;MYO7A;LEMD3;SND1;CLIP3;EML6;MYL1;GPR161;ATF7;ANKRD17;L3MBTL3;DNMT1;DHX8;IGSF1;CLEC16A;PRDM11;RASGRP3;CACNA1G;CACNA1I;FAM83F;LARP1;RAB11FIP1;FXR2;PDZD2;C7;BAG3;NPC1L1;SLC38A8;PCDHA7;ODF2;RCC2;IRF2BP1;ABCA7;PRG4;CGN;TRAPPC9;TYR;COL5A1;TGFBI;PCNXL…
521	ChEA_2016	PU.1 20513432 ChIP-Seq Bcells Mouse	119/2000	0.966429851	0.999994176	0	0	0.840510367	0.02870054	SEMA5A;SLC23A2;PGAP1;NUP107;TRAF3IP1;ITSN1;ETS2;PLB1;NDST1;HHAT;LONP1;SLC12A7;TNS1;KDM2A;CD93;FIBCD1;HNF1B;WBP11;BCR;GPR161;MYADM;SERPING1;TAGLN2;2310067B10RIK;ABHD2;SLC1A2;SLC1A4;4932438A13RIK;CACNA1H;PIK3R6;NEU2;CACNA1I;FAM83F;FXR2;5730522E02RIK;STK36;KCNMB1;NHLH1;CACNA1S;CLCA6;RCC2;MICAL3;ABCA7;TRAPPC9;PARVB;SMARCA2;HSPA12B;COL1A1;PM20D1;VANGL2;CCDC88C;OGDH;ANP32E;HYOU1;TGFBI;CATSPERG2;DDR1;AC…
522	ChEA_2016	AR 20517297 ChIP-Seq VCAP Human	122/2047	0.966679834	0.999994176	0	0	0.841794832	0.028526685	APP;NUP107;ATP8A1;TRRAP;WWC1;GCC1;MYLK4;TMEM144;CDH5;ENPP2;SCAPER;MAP3K4;SLC12A8;TECTA;NOM1;SLC30A8;CISH;ENTPD3;ACTN3;FIBCD1;SDHA;RNASE1;DOPEY2;EML6;SFRP1;STIM1;GPRIN1;PARD3;MAP1A;TNIK;CCDC81;TOX;PNLIP;NOTCH3;IGSF8;MAGEL2;FLII;SLC1A1;SLC1A2;PIK3R4;CACNA1C;IQGAP2;SEL1L3;HSD11B1;STRA6;SPTBN2;SLC14A1;SLC14A2;LRRN4;NFATC2;NEB;HELZ;SMARCA2;FAM160A2;STRC;WNK2;PCNXL2;ARHGAP11A;NRP2;RBM25;DDX3X;ITGB4;GBE…
523	ChEA_2016	HSF1 23293686 ChIP-Seq STHDH STRIATAL Mouse	65/1156	0.968374741	0.999994176	0	0	0.794831658	0.025542819	IFITM2;CTSZ;HDLBP;HSPB2;CHD5;CHD3;TSPAN11;BICD2;LMNB1;FHAD1;GSG1;MYO18A;KIF21A;ABCD1;SLC12A8;DYNC2H1;VPS18;FBXW8;RANGAP1;MC3R;MYO3B;GPR161;CANX;PITPNM2;SERPING1;COL6A3;DSCAML1;KPNB1;TMPRSS9;NFAT5;SF3B2;DNMT1;LRP1;UBR2;ZC3HAV1;LTBP3;GUCY2G;THBS2;FBLN2;HSP90B1;GANAB;MNT;KIF3B;STK36;BAG3;STAT6;SLIT3;FLNC;MPDZ;EIF4B;SPEN;TRIM41;GSN;TNK2;MICAL3;WWP2;SULF2;SETX;CLCN6;CYLD;MYO5C;CCDC88C;ANP32E;AMOTL2;BC…
524	ChEA_2016	CHD7 19251738 ChIP-ChIP MESCs Mouse	5/141	0.969790336	0.999994176	0	0	0.494611054	0.015172382	RAD50;ITSN1;CGN;SYN3;MET
525	ChEA_2016	PU.1 20176806 ChIP-Seq MACROPHAGES Mouse	118/2000	0.973059917	0.999994176	0	0	0.83229409	0.022729635	NUP107;ITSN1;GCC1;CCDC102A;MYLK3;5031414D18RIK;C4B;TMEM144;NDST1;DAG1;SLC12A7;RGS9;TNS1;CD93;APLP2;PCOLCE;MYO7A;WBP11;SND1;EML6;AZGP1;MYL1;HNRNPUL2;GPD2;GPR161;SIK3;TAGLN2;ALPK2;IL6ST;2310067B10RIK;CUL9;IGSF8;POM121;NOTCH1;GLIS3;SLC1A2;ZC3HAV1;PIK3R6;HSP90B1;NEU2;FXR2;STK36;NHLH1;CACNA1S;CLCA6;RCC2;SEC16A;FN1;D430041D05RIK;IFT122;MYO5A;TRAPPC9;PARVB;HSPA12B;DNAJC16;COL1A1;PM20D1;STRC;ANP32E;CATSP…
526	ChEA_2016	PU.1 20513432 ChIP-Seq MACROPHAGES Mouse	118/2000	0.973059917	0.999994176	0	0	0.83229409	0.022729635	KLHL38;ITSN1;CLSTN1;PKD2L1;GCC1;TMEM144;NDST1;DAG1;LONP1;RGS9;TNS1;SRRM2;KDM2A;CD93;HFE2;PCOLCE;NISCH;AZGP1;GPRIN1;SCN8A;MYADM;ATF7;TAGLN2;ALPK2;IL6ST;2310067B10RIK;CUL9;TBC1D9B;EPAS1;MFI2;GLIS3;SLC1A2;SLC1A4;PRPF8;PIK3R6;HSP90B1;NEU2;FXR2;STK36;NHLH1;CMYA5;CACNA1S;CCDC141;CLCA6;RCC2;FN1;IFT122;TRAPPC9;PARVB;COL1A1;PM20D1;HRC;OGDH;NF1;ANP32E;SPINK13;TGFBI;DDR1;CHD3;PTPRH;SIPA1L2;PCSK4;HK1;IFIH1;A…
527	ChEA_2016	GATA3 26560356 Chip-Seq TH1 Human	118/2000	0.973059917	0.999994176	0	0	0.83229409	0.022729635	TRRAP;CLSTN1;GOLIM4;TNC;ZBTB20;KNDC1;GCC1;KLHDC7B;PHRF1;CELSR2;ETS2;TDO2;CWC22;PLCE1;TNR;NEK2;BAHCC1;PTRF;KDM2A;FBXW8;ACTN3;SWAP70;SLC30A1;MAT1A;SDCBP2;MYL4;ARMCX4;SCN8A;GPD2;NCL;CD109;KCNQ3;ALPK2;KPNB1;DNMT1;DHX8;DHX9;TNKS;SLC1A1;SEL1L;HSD11B1;GRIN2A;RAB11FIP1;KIF3B;KCNMB1;SAFB2;PLCG1;SEC31A;TBC1D16;BCL9L;MGEA5;PTPRN2;ODF2;TMEM132B;TNK2;MYO5A;SMARCA2;RPE65;SLC6A7;EHD4;UBXN10;ACO1;ARHGAP11A;PYGB;…
528	ChEA_2016	GATA3 26560356 Chip-Seq TH2 Human	118/2000	0.973059917	0.999994176	0	0	0.83229409	0.022729635	PRDM8;SEMA5A;MAPKBP1;SLC23A2;PGAP1;ITSN1;OGDHL;KLHDC7B;ABCA13;ACTG2;IGF1R;AS3MT;SLN;BAHCC1;PTRF;MAP3K5;CHGB;KDM2A;MAT1A;SDCBP2;VWA5B1;AZGP1;SLC9A7;GPR161;MAP1A;SIK3;FLYWCH1;IL6ST;NOTCH1;DHX8;IGSF3;UBR4;AGAP1;AEBP1;GLG1;CACNA1I;LARP1;NPC1L1;SCFD2;PLXNA1;SLC38A8;PLCG1;MYH10;SPTBN1;FBXO38;SYNRG;HPS6;DHCR24;SMARCA2;CYLD;PTPRB;ARHGAP30;UBXN10;FASN;CCDC88C;AAK1;TUBGCP6;EIF4G1;ARHGAP11A;RERE;CDKN1C;MYOM…
529	ChEA_2016	CIITA 25753668 ChIP-Seq RAJI Human	22/459	0.97560043	0.999994176	0	0	0.674606962	0.016664257	SRRM2;ATF7IP;SPEN;CD74;RBM25;ZC3H4;NCOA6;GBF1;AP3D1;CHD6;PDE4DIP;ARID1A;TMEM131;HCFC1;PRRC2A;GANAB;SMTN;DNAJC7;KAT6A;HNRNPD;LONP1;CDK5RAP2
530	ChEA_2016	RNF2 16625203 ChIP-ChIP MESCs Mouse	68/1219	0.975878163	0.999994176	0	0	0.787270181	0.019223196	PRDM8;CDKN1C;PTPRU;PYGB;APP;NRP2;GABRB1;FLT1;PCDHGB6;PCDHGB5;FLT4;HHIP;ITSN1;RASGRF1;CLSTN1;IGF1R;DPYSL5;KIF5C;ADAMTS1;GRAP2;GSG1;PLCE1;KIF21A;PTRF;MAP3K5;SEMA6A;CISH;IGFBP5;PCDHGA2;PROX1;SEZ6L;ADRA2B;PCDHGA9;SFRP1;ALS2;COL4A2;SFRP5;DMRTA1;ALDH1A2;SLCO2A1;KCNQ3;PKP1;TOX;COLEC12;ADCYAP1R1;FOXC1;EPAS1;SEZ6;NTN4;ZC3HAV1;AEBP1;CACNA1E;GRIN2A;PODXL;MAN2A1;LRIG1;PCDH1;MPDZ;CORIN;SASH1;PCDHGC5;MYO5A;PTP…
531	ChEA_2016	MYC 22102868 ChIP-Seq BL Human	42/797	0.975997862	0.999994176	0	0	0.743358413	0.018059806	CALCOCO1;ZC3H4;MYCBP2;GOLIM4;UBR4;CLEC16A;ATP2A2;ADCY3;DTX1;ADAR;CHD3;CHD2;BICD2;LMNB1;EEA1;ALDH3B2;MNT;KHSRP;LRIG1;STAT6;LRRFIP1;S1PR2;ZBTB7A;MEF2D;KDM6B;EIF5B;SMARCC1;TRIM41;INSR;NFATC2;ARID1A;SMARCA4;NCOR2;TUBB2B;FASN;CCDC88C;HNRNPD;MYH9;ADNP;ASB2;KPNB1;MAD1L1
532	ChEA_2016	NOTCH1 21737748 ChIP-Seq TLL Human	10/245	0.976816299	0.999994176	0	0	0.571499619	0.013405478	BCHE;ALDH3B2;KIF3A;DTX1;SCN7A;ESF1;PRKCA;APCDD1;IGF1R;CPA4
533	ChEA_2016	MYCN 21190229 ChIP-Seq SHEP-21N Human	17/373	0.976894787	0.999994176	0	0	0.640385504	0.014969858	ARHGAP11A;DOCK3;MPL;IQGAP2;FRY;NLN;CLCN6;SLC4A8;HERC2;TMCO5;SART3;GAN;OAS3;CLDN23;GPRASP1;GPLD1;PELP1
534	ChEA_2016	POU5F1 18692474 ChIP-Seq MESCs Mouse	263/4232	0.97829005	0.999994176	0	0	0.869976186	0.019095176	SLC23A2;NUP107;IFITM2;IFT172;HHIP;ITSN1;D130043K22RIK;THUMPD1;CLDN2;EPRS;MYLK;GOLGA4;RUSC2;PLCE1;KIF21A;KIF21B;SLC12A7;SLC12A8;DYNC2H1;CPT1A;AQR;UNC13A;ANK2;ANK3;MAPK8IP3;DOPEY2;SFRP1;CD109;SPARCL1;FREM2;ASTN1;IGSF8;DHX8;EPAS1;DHX9;PIK3R4;NEDD4L;ZC3HAV1;IQGAP3;HSD11B1;TRPM1;NLN;DHX38;ZBTB7A;JAG2;ZRANB3;JUP;RCC2;SETD1B;FN1;IRF2BP1;NFATC2;SMARCA2;SETX;SMTN;VANGL2;FASN;HRC;CC2D1A;AARS;SLC35F2;DPYS;G…
535	ChEA_2016	MYCN 27167114 Chip-Seq NEUROBLASTOMA Human	117/2000	0.978570775	0.999994176	0	0	0.824099689	0.017851783	PRDM8;PNMT;MPL;HNRNPU;CCDC102A;CELSR2;IGF1R;PLCE1;BAHCC1;SEMA6C;CPT1A;SFMBT2;APLP2;HFE2;SLC30A1;UBE4B;MYO7A;POU3F1;WDR81;COL4A2;SFRP5;MAP1B;ASTN1;IGSF8;L3MBTL3;SRCAP;UBR4;TTBK2;NEU2;DPP4;CAMTA1;ZC3H18;MYH11;SRGAP3;VAT1;SYNRG;ABCA7;DHCR24;HSPA12A;SMARCA2;DNAJC16;RPE65;CYLD;PTPRB;NBEA;FASN;HYOU1;REEP6;CORO7;PCNXL3;NES;BCAR3;RERE;ACVRL1;TRIM72;GABRB1;DAGLA;GRIK3;CELF6;ATP2A1;RSF1;ITGAL;PPP1R9A;PCSK4…
536	ChEA_2016	PAX6 23342162 ChIP-ChIP BETA-FORBRAIN-LENS Mouse	54/1001	0.979387102	0.999994176	0	0	0.760611265	0.015842247	BCAR3;NRP2;PTPRQ;GBE1;CHD2;SLC8A1;KHSRP;KIF21B;TGM6;DLGAP2;BAHCC1;ERMAP;PDGFRB;EIF5B;PCDHGA6;GAA;APLP2;TBC1D9;IL17RD;RNASE1;DNM3;RCN1;NEIL3;PRPF6;ALDH1A2;PNLIP;GTF3C1;NFAT5;L3MBTL3;TBC1D9B;PADI6;EPAS1;TMPRSS4;CACNA1A;IQGAP3;UACA;PIK3R6;GLG1;SERPINA3B;PCNX;SASH1;BPTF;JAG2;INTS1;MYO5A;ABCA7;DNAJC16;GFAP;PCDHGA10;COL1A1;MYO1E;CCDC88C;SARDH;SDK2
537	ChEA_2016	TCF3 18467660 ChIP-ChIP MESCs Mouse	78/1388	0.979519546	0.999994176	0	0	0.792260798	0.016394322	SLC23A2;NRP2;DDX3X;KNDC1;PPP1R9A;LMNB1;SLK;CREB3L1;KIF13A;DAG1;UBAP2L;PTGFRN;NEO1;TGM3;MAP3K5;CDK5RAP2;KCNH2;LRRC47;BRD1;SEMA6A;KSR1;TBC1D9;PAWR;SLC30A1;DNM1;VAV2;SFRP1;RCN1;SLTM;PARD3;SLCO2A1;AKAP9;CASQ2;SLC29A4;WDFY3;PDE5A;IL6ST;MAD1L1;ANKRD17;NOTCH2;USP13;FOXC1;POM121;SATB2;ADCY3;SLC1A4;AEBP1;THBS2;CACNA1H;SLC7A3;CNNM1;MAN2A1;COBLL1;PCNX;LRIG1;PLXNA1;GPC4;PLCG1;TRP53BP1;MPDZ;SASH1;BRD4;VAT1;TX…
538	ChEA_2016	CTNNB1 20615089 ChIP-ChIP FETAL BRAIN Human	32/637	0.979644795	0.999994176	0	0	0.707433108	0.014548522	POM121;DOCK3;DHX8;TMEM63C;MFI2;SEZ6;HDLBP;CACNA1B;MLLT4;TTBK1;MYO18A;SPOCK1;UBAP2L;CIC;PCDH1;GSN;SLC12A5;PTPRN2;ZFHX2;PEG3;AFAP1;PDE4DIP;FTSJ3;BAIAP3;CLIP3;NFASC;INF2;PRPF6;ALS2;SP6;COL20A1;ARHGEF5
539	ChEA_2016	SETDB1 19884255 ChIP-Seq MESCs Mouse	118/2020	0.979934295	0.999994176	0	0	0.822558332	0.016673056	APP;NUP107;IFITM2;HR;OGDHL;CELSR2;ETS2;IGF1R;SLK;DPYSL5;KIF5C;CAPN5;KIF21A;DYNC2H1;SRRM2;UNC13A;SEMA6A;PRKCA;ANK3;WBP11;SDCBP2;TANC2;SFRP1;PRPF6;SLCO2A1;SERPING1;CUL7;PADI6;EPAS1;VTCN1;IQGAP3;NID2;IGSF9;BAG3;COBLL1;SRGAP3;ZBTB7A;VAT1;ZFHX2;FUS;TNK2;NFATC2;ZBTB12;HELZ;GRIN2D;PCDHGA10;COL1A1;FASN;HRC;AAK1;ANP32E;HYOU1;ACVRL1;TRIM72;CALCOCO1;PCDHGB6;PCDHGB5;PCDHGB4;RASGRF1;PCSK9;CHD5;CHD3;PPP1R9A;CH…
540	ChEA_2016	POU5F1 16153702 ChIP-ChIP HESCs Human	31/622	0.980623089	0.999994176	0	0	0.7015846	0.013727979	CHRNA1;FOXC1;SLC4A1AP;LAMA4;TNC;THBS2;CACNA1G;IFIH1;ADAMTSL1;CDH1;GRAP2;KDR;ANKRD1;ENPP2;LBP;PTRF;EPHA4;MGEA5;CPT1A;JUP;FUS;STAT3;FOXJ1;SLC30A1;PROX1;SFRP1;REST;CPS1;PARD3;WDFY3;MAD1L1
541	ChEA_2016	NANOG 18358816 ChIP-ChIP MESCs Mouse	68/1232	0.981036444	0.999994176	0	0	0.777898354	0.014893385	IFITM2;PCDHGB6;ATP8A1;SLC35F2;HHIP;CELSR1;AKAP12;KHSRP;GRAP2;ANKRD1;PLCE1;PTGFRN;TGM3;TKTL1;DST;USP43;ITGA1;SHROOM3;TBC1D9;ANK3;RANGAP1;TMEM131;FTSJ3;PCDHGA9;SFRP1;RCN1;TUBB2B;MTHFD1;DNAJC7;COL4A2;PACS1;GPD2;ALDH1A2;MCM3;CASQ2;SPARCL1;MYH9;TAGLN2;WDFY3;IL6ST;FBP1;KPNB1;VCP;ABHD2;SEZ6;ZC3HAV1;CACNA1C;6330408A02RIK;THBS2;CACNA1E;NID2;SLC7A3;CTNNA1;TRP53BP1;GPC4;SASH1;SLC12A4;PCDHGC5;FN1;MIB2;MYO5A;…
542	ChEA_2016	NANOG 18700969 ChIP-ChIP MESCs Mouse	15/344	0.981575911	0.999994176	0	0	0.61142358	0.011369988	IFITM2;ACTN3;FN1;PARVB;THBS2;SLC7A3;SULF2;AKAP12;DPP4;SFRP1;RCN1;NCAM1;PTGFRN;VIM;ABCB1A
543	ChEA_2016	REST 18959480 ChIP-ChIP MESCs Mouse	172/2868	0.982974519	0.999994176	0	0	0.841745358	0.014454519	SLC4A1AP;CLSTN2;MYT1L;ITSN1;ZBTB20;GCC1;CELSR3;SLC8A1;SLC8A2;NDST1;HHAT;DPYSL5;GRAP2;CAPN5;GRB10;TNFRSF8;PLCE1;TNR;MAP3K9;BSN;SLC12A7;RGS9;CHGB;EPHA4;SMARCC1;UNC13A;SEMA6A;DSCAM;ANGEL1;CACNA2D2;PRKCA;DICER1;ANK3;DISP2;POR;SLC9A7;GPRIN1;PARD3;MADD;ERG;KPNB1;H2-D1;MAD1L1;ASTN1;COL13A1;IGSF3;TMEM63C;CACNA1B;CACNA1A;NEDD4L;6430548M08RIK;UBR2;ZC3HAV1;CACNA1E;CACNA1H;CACNA1G;TRPM1;SEC14L3;GRIN2A;DPP6;P…
544	ChEA_2016	EBNA1 20929547 Chip-Seq RAJI-cells Human	116/2000	0.983106263	0.999994176	0	0	0.815927097	0.013901818	APP;SLC4A1AP;ITSN1;CLSTN1;GOLIM4;AQP6;CLDN2;FRY;PREX1;CHGB;CDK5RAP2;CPT1A;CISH;ANGEL1;PCOLCE;UBE4B;SDCBP2;EML6;OBSCN;EMCN;MTHFD1;IL23A;SFRP5;PARD3;CD109;PADI2;CCDC81;EZR;MACF1;ADCYAP1R1;SLC1A2;UBR4;AEBP1;NID2;RASGRP3;WDR66;GRIN2A;MAN2A1;IMPG1;ACE;SLC37A1;WFS1;RCC2;IRF2BP1;SMARCA2;DNAJC16;ACSF2;SMARCA4;ABHD12B;GFAP;CPS1;MYO5C;OGDH;ANP32E;SDK2;CLIC6;PTPRU;PCDHGB5;DPYS;NCAPG2;RASGRF1;HIF3A;TTC28;HK1…
545	ChEA_2016	LDB1 21186366 ChIP-Seq BM-HSCs Mouse	116/2000	0.983106263	0.999994176	0	0	0.815927097	0.013901818	SEMA5A;HHIP;GOLIM4;ARID4A;HR;PKD2L1;GCC1;THUMPD1;KLHDC7B;EPRS;MYLK4;GOLGA2;PREX1;GOLGA3;SLK;SLN;KIF5C;IYD;KHSRP;TNR;IL12A;RGS9;TGM3;TGM2;KCNH2;LHCGR;DSCAM;HNF1B;UBE4B;SND1;BCR;PLA2G15;WDR81;AKAP9;SPARCL1;PPEF1;KPNB1;DGKH;2310067B10RIK;NOTCH2;ADCYAP1R1;FBXO47;PIK3R4;6430548M08RIK;FBLN2;IGSF9;HSD11B1;GRIN2A;LOXHD1;FXR2;KIF3A;BAG3;NPC1L1;RAB11FIP4;ZRANB3;FBXO38;HPS6;HELZ;BFSP2;SLC6A7;SMTN;FASN;MYO5C…
546	ChEA_2016	BCOR 27268052 Chip-Seq Bcells Human	116/2000	0.983106263	0.999994176	0	0	0.815927097	0.013901818	IFT172;PKD2L1;CELSR3;ACTG2;CDH5;SLK;CREB3L1;TNFRSF8;PTRF;TGM2;KCNH2;VPS18;SMARCC1;KDM2A;DSCAM;FBXO10;MAPK8IP3;DISP2;CLIP2;AZGP1;WDR81;STIM1;SCN8A;PADI2;FLYWCH1;MAD1L1;VCP;DNMT1;NOTCH1;MFI2;FLII;UBR2;CACNA1C;PRPF8;CACNA1I;NPC1L1;MYH14;SPTBN1;TBC1D16;ATP6V0A1;COL28A1;HSPA9;MGEA5;JUP;SYNRG;ABCA7;HSPA12B;SETX;VIL1;COL5A1;COL20A1;CORO7;PCNXL3;BCAR3;RERE;ACVRL1;PYGB;DDX3X;KCNK9;ZC3H4;PTPRN;AP2A1;ATP2A1…
547	ChEA_2016	SOX2 19030024 ChIP-ChIP MESCs Mouse	45/863	0.983319598	0.999994176	0	0	0.734169895	0.012349536	ZFP687;VCP;IFITM2;WWC1;ATP2A2;ECE1;UBR2;RSF1;CELSR2;NID2;GLG1;SLC7A3;MNT;PLCE1;NEK2;TRP53BP1;MAP3K9;CLCA6;MYBL1;PLXNA3;LRRC47;RCC2;ITGA1;SH2D3C;AW551984;DCLK3;AP3D1;SHROOM3;AFAP1;PROX1;ARID1A;SULF2;SKI;TGFBR3;RCN1;REST;TBC1D5;GLB1;MYO5C;CASQ2;PLXNB1;VIM;IL6ST;BCAR1;EPHA3
548	ChEA_2016	EKLF 21900194 ChIP-Seq ERYTHROCYTE Mouse	68/1239	0.98339103	0.999994176	0	0	0.772938175	0.012945513	ITSN1;CTSZ;AP2A1;CHD4;CHD2;EPRS;LMNB1;HK1;KHSRP;GRAP2;GRB10;LONP1;TCP11L2;WDR6;UBAP2L;PELP1;RBM19;CAD;MMEL1;SDHA;ARID1A;SPTB;ADRA2B;MAPK8IP3;FTSJ3;AA986860;POR;PRPF6;NCL;MCM3;MCM4;MYH9;TAGLN2;TTLL12;CD44;TRIM56;POM121;SF3B2;COPA;HSD17B4;HTATSF1;SLC7A1;NOL6;CAND1;TCOF1;PDCD11;PODXL;TPR;LEO1;TRP53BP1;EIF4B;ABCF1;HSPA9;GABBR2;GPR56;RCC2;MICAL3;MSN;DHCR24;SMARCA4;GFAP;PFKL;ESF1;UBAP2;VIM;LRP10;SEC24C…
549	ChEA_2016	KLF1 20508144 ChIP-Seq FETAL-LIVER-ERYTHROID Mouse	62/1144	0.98407277	0.999994176	0	0	0.763103564	0.012251957	DDR1;ALDH1L1;RBM25;FLT1;ATP8A1;ZC3H4;ITSN1;CDH5;GRB10;EP300;BSN;GPR133;MAP3K4;TGM2;EPHA4;PPP1R12A;CISH;TNNC2;CACNA2D2;POU3F1;MAPK8IP3;TMEM131;MC3R;NAV3;GAN;COL4A3;PKP1;EZR;MAD1L1;2310067B10RIK;YTHDC1;ABHD2;NEDD4L;SLC1A4;PRELP;ATP1A1;GUCY2G;FSTL4;ADD2;TRPM1;NLN;ALDH3B2;MNT;LARP1;SV2C;LMNA;PLXNA2;SPOCK1;ASCC3;CORIN;ATP6V0A1;ATF7IP;SLC14A2;ABCA3;WWP2;HSPA12B;MYO9A;GRIN1;CCDC88C;OGDH;ALLC;LPIN1
550	ChEA_2016	CIITA 18437201 ChIP-ChIP Raji B and iDC Human	Jan-59	0.98532044	0.999994176	0	0	0.232258145	0.00343472	MYLK
551	ChEA_2016	SETDB1 19884257 ChIP-Seq MESCs Mouse	138/2353	0.985362561	0.999994176	0	0	0.823637822	0.012145053	CRTC1;SMC3;2900026A02RIK;CCDC102A;CELSR2;IGF1R;C4B;RUSC2;ZMIZ1;CDH1;CWC22;GRB10;MAP3K9;BAHCC1;MAP3K4;SLC12A8;SRRM2;VPS18;GAS2L3;SLC30A8;SEMA6A;SFMBT2;ANXA10;TMEM130;TANC2;DISP2;POR;KIF16B;SPECC1L;ADNP;TLN2;EZR;VCL;PNLIP;APOL7B;DHX8;YTHDC1;ABHD2;LTBP4;SLC1A4;RASAL1;NID2;NPC1L1;NKX2-1;SAFB2;SRGAP1;PLTP;LONRF2;DRD5;BPTF;JAG2;SLC37A1;ABCA3;DCLK3;IRF2BP1;D430041D05RIK;DHCR24;HELZ;CGN;SMARCA2;IGF2R;GFA…
552	ChEA_2016	RNF2 27304074 Chip-Seq NSC Mouse	56/1052	0.98588188	0.999994176	0	0	0.749027857	0.010650224	PRDM8;PTPRU;NRP2;RASGRF1;CELSR2;ARHGAP36;IGF1R;DMBX1;DPYSL5;KIF5C;ADAMTS1;CCDC55;MAP3K5;DSP;ANXA1;SFMBT2;HFE2;HNF1B;PROX1;TANC2;BCR;DNM3;MN1;DOPEY2;ANKFN1;SLC7A8;DMRTA1;ALDH1A2;AKAP9;NAF1;DSCAML1;FOXC1;POM121;MAGEL2;ATP10B;SLC7A1;MLLT4;SV2C;NKX2-1;SPOCK1;PLTP;LONRF2;IMPG1;WWOX;SVIL;GPR50;SMARCA1;DGAT2L6;SORL1;KBTBD11;NELL2;RAD50;SP6;A530053G22RIK;SPINK13;MKRN3
553	ChEA_2016	PDX1 19855005 ChIP-ChIP MIN6 Mouse	33/669	0.986094172	0.999994176	0	0	0.693301606	0.009708593	ZFP687;DDX3X;MYT1L;CLSTN3;IGSF1;PTPRN;DDX42;PCSK9;ADAR;ETS2;HSP90B1;AKAP12;MNT;POLR2A;TCP11L2;DHX38;PDE6C;ABCD1;CPT1A;CISH;FUS;STAT3;IFT122;GCG;AGT;RNF40;KIF4;MYL4;MTHFD1;SLC7A8;PARD3;MCM4;ATF7
554	ChEA_2016	HTT 18923047 ChIP-ChIP STHdh Human	27/566	0.986155204	0.999994176	0	0	0.669953673	0.009340178	NOTCH1;TYRP1;MPL;CACNA1B;PRPF8;SLC8A1;BICD2;NOL6;RASGRP3;PCLO;PLAGL1;SPOCK2;ABCB1A;CPA5;TECTA;MYBPC3;WWOX;APLP2;HPS6;HELZ;MYO7A;HSPA12A;AGBL1;NF1;TAGLN2;PMFBP1;SLC26A3
555	ChEA_2016	YY1 21170310 ChIP-Seq MESCs Mouse	21/464	0.987466831	0.999994176	0	0	0.634544228	0.008003107	CLIC6;ATF7IP;IK;KDM5C;TYRP1;ITPR1;CHD2;GRIN2D;THBS3;ADAMTS4;RPTOR;LPHN1;CNPY4;NPC1L1;CD109;CEP250;DIAP1;MAP3K5;ATP6V0A1;AARS;2310067B10RIK
556	ChEA_2016	TBX5 21415370 ChIP-Seq HL-1 Mouse	133/2296	0.989348609	0.999994176	0	0	0.812183453	0.008697286	PNMT;SLC23A2;CRTC1;TRRAP;TRAF3IP1;D130043K22RIK;HNRNPU;FRY;SMC3;NDST1;GOLGA3;HHAT;GOLGA4;HERC2;KHSRP;CAPN5;HMCN2;UBAP2L;NRCAM;KIF21B;PTRF;MAP3K4;NOMO1;CDK5RAP2;KCNH2;VPS18;SEMA6C;IK;SMARCC1;CPT1A;UNC13A;SEMA6A;ENTPD3;ANGEL1;AFAP1;DICER1;FBXO10;WBP11;SDHA;MAPK8IP3;RNF40;CLIP3;DISP2;PRPF6;SPECC1L;TTLL12;H2-D1;NOTCH1;ABHD2;XPC;AK7;HSP90B1;RASGRP3;ADAMTS15;SEC14L3;CACNA1I;NLN;STK36;PODXL;SCFD2;COBLL1…
557	ChEA_2016	SOX9 22984422 ChIP-ChIP TESTIS Rat	Jan-64	0.9897407	0.999994176	0	0	0.213767365	0.002204431	XYLT2
558	ChEA_2016	FOXA1 21572438 ChIP-Seq LNCaP Human	114/2000	0.989783379	0.999994176	0	0	0.799647077	0.008211711	PGAP1;NUP107;HHIP;WWC1;PNMAL2;CBLB;GCC1;CNDP2;TMEM144;CDH5;KIF5C;GRB10;NRCAM;SMARCC1;GAS2L3;SEMA6A;SFMBT2;SWAP70;MYH15;HNF1B;UBE4B;DICER1;ANK3;SDHA;SDCBP2;MAP1B;SERPING1;WDFY4;GPLD1;RASAL1;LPO;IQGAP2;APCDD1;NID2;LARP1;CMYA5;NKX2-1;MYH10;PLXNA3;EDEM3;COL28A1;ZRANB3;ANKRD26;PTPRN2;INTS1;TNK2;SMARCA1;TYR;SMARCA2;SETX;ADCY10;CCDC88C;ESAM;SLC26A3;TECPR1;BCAR3;ARHGAP11A;DDR1;NRP2;RBM25;CRYBG3;GBE1;NCAP…
559	ChEA_2016	P300 27268052 Chip-Seq Bcells Human	114/2000	0.989783379	0.999994176	0	0	0.799647077	0.008211711	CRTC1;CLSTN1;KNDC1;GCC1;CELSR3;ACTG2;TNFRSF8;PTRF;KDM2A;FBXO10;HSPG2;MAPK8IP3;CLIP2;AZGP1;MTHFD1;STIM1;SCN8A;TNIK;EZR;VCP;POM121;DNMT1;NOTCH1;COL13A1;MFI2;PIK3R4;CACNA1C;PRDM11;TTBK1;NEU2;CACNA1I;NPC1L1;DVL3;MYH14;IGFBP7;SLC38A8;PLCG1;SRGAP1;RAB11FIP4;TBC1D16;ATP6V0A1;HSPA9;MGEA5;DNAH10;ODF2;INSR;SYNRG;NEB;SMARCA2;FER1L6;HSPA12B;VIL1;COL5A1;CORO7;PCNXL3;EIF4G3;SDK2;TECPR1;ACVRL1;PYGB;NRP2;KCNK9;Z…
560	ChEA_2016	FUS 26573619 Chip-Seq HEK293 Human	25/543	0.990174318	0.999994176	0	0	0.645270983	0.006371582	L3MBTL3;DDX3X;SEMA3D;DHX9;AKAP5;ROBO1;ADAMTSL1;HMGN5;GPNMB;IYD;SCAPER;SASH1;DYNC2H1;HNRNPA3;SEMA6A;NCOA6;PAWR;GRIN2B;DUSP27;TMPRSS15;FAM160A1;ARMCX4;EMCN;MYO3B;EIF4G3
561	ChEA_2016	RBPJ 21746931 ChIP-Seq IB4-LCL Human	114/2013	0.991777611	0.999994176	0	0	0.793556001	0.0065519	PGAP1;MYLK3;ACTG2;MYLK;CDH5;TNFRSF8;UBAP2L;MAP3K5;TGM2;SEMA6C;GAS2L3;SLC30A8;MYO7A;SND1;CLIP2;AZGP1;MTHFD1;GPRIN1;PADI2;ERG;DNMT1;NOTCH1;MFI2;LTBP3;IQGAP2;APCDD1;PRPF8;LRRC52;LOXHD1;FAM83F;ZBTB7A;TBC1D16;COL28A1;SLC14A1;WFS1;SYNRG;FN1;PRRC2C;SMARCA2;GRIN2D;VIL1;CAMSAP3;SLC6A7;COL5A1;AAK1;OGDH;NF1;COL20A1;CSPG4;CORO7;PCNXL3;CDKN1C;PYGB;FLT1;ZC3H4;RASGRF1;CELF6;AP2A1;PYGL;LMNB1;TTC28;SGSH;TCP11L2;T…
562	ChEA_2016	FOXM1 25889361 ChIP-Seq OE33 AND U2OS Human	47/932	0.992693677	0.999994176	0	0	0.707141039	0.005185568	USP13;SLFN5;NUMA1;DHX8;HDLBP;LRP4;RRBP1;XPC;SMC3;IQGAP3;ACACA;HSP90B1;LMNB1;TMEM245;CAND1;MGAT5B;COBLL1;LMNA;CHAMP1;SLIT1;NEK2;PCNT;EIF4B;HNRNPA0;ATF7IP;EIF5B;SUN2;IK;GAS2L3;TAF15;INTS1;ODF2;TNK2;STAT3;KIF23;RANGAP1;PGM2L1;ACTA2;RCN1;POR;HNRNPUL2;NCL;HNRNPD;ANP32E;TAGLN2;KPNB1;TECPR1
563	ChEA_2016	EBNA2 21746931 ChIP-Seq IB4-LCL Human	81/1492	0.992730922	0.999994176	0	0	0.761139364	0.005552989	BCAR3;ZC3H4;RASGRF1;AP2A1;KNDC1;MYLK3;CDH5;TNKS1BP1;PGM5;UBAP2L;MAP3K5;MYBPC3;APC2;VPS18;SLC30A8;SLC2A10;SHROOM3;MYO7A;MMEL1;SND1;VAV2;ACTA2;SLC7A5;CLIP2;MTHFD1;TBC1D5;HEATR5B;THRAP3;GPRIN1;MMRN2;PITPNM2;PADI2;PMP2;FLYWCH1;IRF6;ERG;LCT;ZP2;CD44;DNMT1;NOTCH1;DCTN1;MFI2;SEMA3B;ATP1A3;AKAP5;ATP1A1;IQGAP2;APCDD1;PRPF8;ADCY6;LOXHD1;NPC1L1;MYH14;PDE6C;MYH11;IL12RB1;GPR155;WASF2;TBC1D16;BRD4;COL28A1;SPE…
564	ChEA_2016	TRIM28 19339689 ChIP-ChIP MESCs Mouse	181/3072	0.993129354	0.999994176	0	0	0.822057863	0.005667561	APP;ZFP687;IFITM2;CRTC1;HHIP;HR;THUMPD1;EPRS;CELSR2;CELSR3;ETS2;HHAT;HERC2;RUSC2;KDR;LONP1;NEK2;MAP3K9;PTGFRN;MAP3K4;SLC12A8;MAP3K5;TGM2;CHGB;DYNC2H1;SRRM2;SEMA6C;UNC13A;ZFP334;CISH;SWAP70;APLP2;SLC30A1;POU3F1;TMEM131;SFRP1;PRPF6;COL4A2;SLC9A7;SFRP5;PARD3;NCL;MADD;COL8A2;WDFY3;IL6ST;ASTN1;NOTCH2;VCP;NOTCH1;DHX9;CACNA1B;SLC1A4;UBR2;TTBK2;PRRC1;PODXL;MAN2A1;TPR;IGFBP7;PLCG1;ARSB;TBC1D16;JAG2;EDEM3;…
565	ChEA_2016	TTF2 22483619 ChIP-Seq HELA Human	82/1512	0.993251523	0.999994176	0	0	0.760044427	0.005146527	SLC4A1AP;DDX3X;CLSTN1;STON1;ARID4A;CELF6;ADAR;OGDHL;EPRS;RPTOR;ADAMTS1;LONP1;NEK2;CNGA3;RGS9;PELP1;CDK5RAP2;KDM6B;NOM1;SLC13A4;SH2D3C;TBC1D9;AFAP1;KIF23;UBE4B;RNF40;TMEM131;NISCH;POR;PRPF6;VGF;STIM1;HNRNPUL2;TBC1D5;MCM4;ATF7;DSG2;HNRNPH3;EZR;AHDC1;FOXC1;DNMT1;COPA;SRCAP;TNKS;SEZ6;ITPR1;IGSF9;CAND1;CNPY4;POLR2A;GCN1L1;GPR115;DVL3;ASCC3;MEF2D;SASH1;CNTLN;MGEA5;HNRNPA3;FUS;AGL;SYNRG;STAT3;MIB2;WWP2;…
566	ChEA_2016	PBX1 22567123 ChIP-ChIP OVCAR3 Human	131/2299	0.993860554	0.999994176	0	0	0.796604087	0.004905782	SLC23A2;CLSTN2;MYT1L;ITSN1;ZBTB20;THUMPD1;MYLK;PREX1;KHSRP;CAPN5;TNFRSF8;TNR;UBAP2L;PPFIA4;NOMO1;LHCGR;SCARA5;DSCAM;SWAP70;APLP2;WBP11;SDHA;HSPG2;ARMCX4;DOPEY2;SLC9A7;HGS;SLCO2A1;PADI2;PKP1;SERPING1;COL4A5;ATF7;TLN2;TOX;FREM2;CHRNA1;COPA;DHX8;IGSF3;IGSF1;CABP5;CACNA1B;CACNA1A;TTBK2;HSD11B1;SEC14L3;PDZD2;NHLH1;SPTBN1;PDZD7;SPTBN2;ZRANB3;JUP;MYO5A;ABCA7;L1CAM;CP;PCDHGA10;SMTN;SP6;AAK1;ANP32E;DCHS1;…
567	ChEA_2016	MYB 26560356 Chip-Seq TH2 Human	112/2000	0.994046375	0.999994176	0	0	0.783453507	0.004678328	PKD2L1;CBLB;ACTG2;KHSRP;MAP3K9;SBF1;HERC6;CHGB;SRRM2;CPT1A;FBXW8;RALGAPA2;SLC30A1;SDCBP2;NEIL3;MYADM;TAGLN2;TOX;EZR;MACF1;L3MBTL3;DNMT1;MYCBP2;ITPR1;SLC1A4;AEBP1;IQGAP2;IQGAP3;EVPL;FBLN2;PIK3R6;GLG1;RASGRP3;RAB11FIP1;PLCG1;SPTBN1;EDEM3;MGEA5;NFATC2;PRG4;PARVB;SMARCA2;ABHD12B;ARHGAP31;CCDC88C;AAK1;ANP32E;PCNXL3;AARS;ARHGAP11A;RERE;CALCOCO1;NUMA1;STON1;ECE1;TFCP2L1;ITGAL;CHD2;TTC28;HK1;EEA1;SPN;ADA…
568	ChEA_2016	MYC 20876797 ChIP-ChIP MEDULLOBLASTOMA Human	75/1406	0.994226456	0.999994176	0	0	0.747137629	0.004326133	PTPRU;APP;CALCOCO1;MEGF10;HHIP;GBE1;MAST1;XYLT2;HDLBP;PTPN23;CHD2;SLC8A1;EEA1;HHAT;GLT1D1;ADAMTS1;CREB3L1;KDR;EPHA4;COL25A1;SFMBT2;LRRIQ1;ANXA10;DICER1;POU3F1;ARID1A;SORCS2;SYN1;TGFBR3;DNM3;MN1;RCN1;HGS;GPR161;FLYWCH1;PPEF1;MET;DOCK1;CHRNA1;COLEC12;NOTCH1;LRP1;SEMA3D;SEL1L;NTN4;DNAH9;CACNA1C;THBS2;IQGAP3;CACNA1H;NEU2;ALDH3B2;GPNMB;PODXL;PLAGL1;SCN7A;CAMTA1;MEF2D;LONRF2;RAB11FIP5;DRD5;WWOX;PTPRN2;…
569	ChEA_2016	ASXL1 24218140 ChIP-Seq BMDM Mouse	39/807	0.994445556	0.999994176	0	0	0.676565415	0.00376842	NOTCH2;ZFP865;COPB2;NUP107;SATB2;LTBP3;EEA1;SART1;NLN;DSTYK;CAND1;MYO18A;KIF21B;SPTAN1;EIF5B;MGEA5;PPP1R12A;ODF2;FBXO38;TBC1D8;SUPT6;ZBTB12;HPS6;LEMD3;SMARCA2;TMEM131;PRRC2A;MN1;RCN1;HNRNPUL2;PACS1;NEDD4;NF1;MYADM;HYOU1;PCNXL3;EIF3A;H2-D1;TJP2
570	ChEA_2016	EGR1 23403033 ChIP-Seq LIVER Mouse	47/944	0.994538046	0.999994176	0	0	0.697208915	0.003818561	IFITM2;ATP8A1;TMPRSS4;GOLIM4;FBXO47;ZBTB20;ATP10B;RRBP1;PIK3C2G;GCC1;HSD11B1;C4B;TMEM144;FAM83F;LARP1;TDO2;CDH1;ERC1;LBP;CCDC55;PCDH1;CCDC141;SULT5A1;BPTF;SVIL;TAF15;JUP;TNK2;STAT3;HFE2;PRG4;MAT1A;ADCY10;CES1D;CPS1;PLEKHS1;GSTA2;NOS1AP;MYADM;SERPING1;FAM98B;PLIN2;ANKS4B;PLXNB1;ALDH1A7;R3HCC1L;GPLD1
571	ChEA_2016	P53 21459846 ChIP-Seq SAOS-2 Human	111/2000	0.995518962	0.999994176	0	0	0.775388978	0.003482355	APP;ALDH1L1;IFT172;KLHL38;MPL;SDR9C7;GCC1;FRY;PHRF1;NYNRIN;NDST1;CDH5;ENDOU;KIF5C;CREB3L1;CAPN5;CREB3L2;TNFRSF8;UBAP2L;TGM6;TGM3;EPHA4;CD93;ALDH3A1;GPRIN1;MYADM;FLYWCH1;CUL9;SPTBN4;SLC1A2;ZC3HAV1;AEBP1;PRPF8;TTBK1;FAM83F;FXR2;NPC1L1;CMYA5;PLXNA1;SRGAP1;PDZD7;SEC31A;TBC1D16;MGEA5;ACE;INTS1;RCC2;SYNRG;DNAH14;MICAL3;ZBTB12;NEB;HELZ;CGN;ACSF2;VIL1;COL5A1;CORO7;EIF4G3;DOCK3;PCDHGB6;MAST1;CHD4;FMN1;RSF…
572	ChEA_2016	MYC 19915707 ChIP-ChIP AK7 Human	173/2979	0.995692771	0.999994176	0	0	0.80850056	0.003489919	SEMA5A;SLC23A2;SLC4A1AP;ATP8A1;TRRAP;MYT1L;CLSTN1;FRY;EPRS;ETS2;SLC8A1;MYLK;IGF1R;SLC8A2;CNDP2;NDST1;HHAT;CREB3L2;CEP250;IL12A;UBAP2L;KIF21B;TGM6;SLC12A7;BAHCC1;VPS18;IK;UNC13A;IGFBP5;SFMBT2;SWAP70;SLC30A1;PRKCA;DICER1;MYO7A;ANK3;TANC2;TMEM131;NISCH;OBSCN;COL4A2;STIM1;MYL1;IL23A;PARD3;NCL;MADD;MYADM;CCDC81;ANKRD17;DNMT1;COL13A1;IGSF3;DHX9;CABP5;SLC1A2;ITPR1;NEDD4L;ZC3HAV1;LRRC52;IGSF9;NEU2;TRPM1;…
573	ChEA_2016	TCFCP2L1 18555785 ChIP-Seq MESCs Mouse	110/1987	0.995755091	0.999994176	0	0	0.77326082	0.003289408	SEMA5A;NUP107;ARID4A;THUMPD1;CELSR1;EPRS;CELSR2;CELSR3;AS3MT;KIF5C;CAPN5;DAG1;KIF21A;MAP3K9;MAP3K5;SEMA6C;CPT1A;CISH;IGFBP5;PCOLCE;DICER1;LEMD3;RNF40;FTSJ3;BCR;PRPF6;MTHFD1;STIM1;ADNP;KPNB1;TBC1D9B;NOTCH1;ANKRD11;NEDD4L;CACNA1H;IGSF9;HSP90B1;RASGRP3;CACNA1G;PRRC1;BAG3;COBLL1;PLXNA1;DVL3;RAB11FIP4;BCL9L;ATP6V0A1;MGEA5;ODF2;MYO5A;HPS6;DNAJC16;SMARCA4;AAK1;AMOTL2;CC2D1A;AARS;CDS2;CALCOCO1;DDX42;HIF3…
574	ChEA_2016	IRF8 22096565 ChIP-ChIP GC-B Mouse	36/772	0.996494057	0.999994176	0	0	0.651384797	0.002287731	BCAR3;COPA;NOTCH1;PCDHGB4;ADAR;ZC3HAV1;SNX30;HK1;IFIH1;MNT;TCOF1;PDCD11;KYNU;CAPN5;IL12RB1;MYBL1;BCL9L;ATP6V0A1;GRIPAP1;CD74;TRIM41;PCDHGC5;4921528I07RIK;SYN3;ARID1A;DNAJC16;ARHGAP30;ALS2;ZFP84;MAN2B2;NEDD4;MADD;TRIP12;H2-D1;MAD1L1;TRIM56
575	ChEA_2016	DACH1 20351289 ChIP-Seq MDA-MB-231 Human	91/1698	0.996945582	0.999994176	0	0	0.748024945	0.002288277	BCAR3;MAPKBP1;NRP2;ATP2A2;AP2A1;RSF1;BICD2;LMNB1;GOLGA3;GOLGA4;SLK;SART3;SCRN1;ZMIZ1;MYO18A;CEP250;KIF21A;ERC1;SRRM2;EPHA4;PPP1R12A;ACTN3;GAA;TNNC2;PAWR;PRKCA;SDHA;MAPK8IP3;TMEM131;CKAP4;NPC1;WDR81;HNRNPUL2;TBC1D5;HEATR5B;PACS1;CANX;TNIK;ADNP;HNRNPH3;KPNB1;VCL;CUL9;SF3B2;DNMT1;NOTCH1;SRCAP;EPAS1;MFI2;LAMA3;SEL1L;CLEC16A;ADCY3;FOXK1;ACACA;HSP90B1;THBS3;CNPY4;POLR2A;MGAT5B;NT5DC3;PCNX;GCN1L1;PCNT;S…
576	ChEA_2016	MYCN 18555785 ChIP-Seq MESCs Mouse	126/2261	0.996974688	0.999994176	0	0	0.776491829	0.00235269	CRTC1;TRAF3IP1;HDLBP;ARID4A;OGDHL;EPRS;SMC3;GOLGA2;HERC2;RUSC2;CDH1;EP300;NEK2;MAP3K9;MAP3K4;SLC12A8;SRRM2;VPS18;SEMA6A;SLC30A1;DICER1;POU3F1;LEMD3;SND1;FTSJ3;HCFC1;MYL4;PRPF6;NCL;AKAP9;ATF7;ADNP;TTLL12;ANKRD17;NOTCH2;POM121;NOTCH1;DHX9;ANKRD11;ITPR1;SLC1A4;XPC;NID2;GLG1;IGSF9;TPR;SAFB2;ZC3H13;MYH10;BPTF;HSPA9;MGEA5;ODF2;WFS1;ABCA3;RCC2;TNK2;INSR;FN1;NFATC2;ZBTB12;HPS6;HELZ;DNAJC16;SMARCA4;ANP32E…
577	ChEA_2016	GATA3 21867929 ChIP-Seq TH1 Mouse	109/2000	0.997533153	0.999994176	0	0	0.759324109	0.001875451	NUP107;CRTC1;TRAF3IP1;HDLBP;PNMAL2;KLHDC7B;ABRA;GOLGA4;OLFR287;IL12A;SCAPER;NOMO1;FIBCD1;TMEM131;MYL4;BCR;PLA2G15;DISP2;ALDH3A1;EMCN;WDR81;ATF7;ERG;EPHA3;H2-D1;CUL9;CUL7;TBC1D9B;YTHDC1;SLC1A4;UBR2;LPO;IQGAP2;APCDD1;IQGAP3;ADAMTS15;CACNA1I;ALDH3B2;SRGAP1;MPDZ;MYH10;RAB11FIP4;NTSR1;CNTLN;EDEM3;ACE;TNK2;CGN;PM20D1;SLC6A7;HNRNPD;OGDH;COL20A1;SSPO;PLXNB2;B430306N03RIK;DDR1;PYGB;NCAN;PTPRN;MAST1;CELF6;…
578	ChEA_2016	TAF7L 23326641 ChIP-Seq C3H10T1-2 Mouse	43/912	0.997875599	0.999994176	0	0	0.657490543	0.001398259	RERE;MAPKBP1;CALCOCO1;DAGLA;ANKRD11;GBE1;HDLBP;HSD17B4;HNRNPU;HR;6430548M08RIK;SLC1A4;CBLB;LTBP3;PCSK4;ADCY6;HSP90B1;FOXRED2;ALDH3B2;SIPA1L1;COBLL1;PGM2;STAT6;ZBTB7A;PTRF;ARSB;ABCF1;HSPA9;IK;TAF15;INSR;VWA3A;HELZ;SDCBP2;SOD3;MAPK8IP3;POR;PITPNM1;CANX;MMRN2;AMOTL2;VIM;SEC24C
579	ChEA_2016	ELK1 19687146 ChIP-ChIP HELA Human	43/916	0.998095244	0.999994176	0	0	0.654330514	0.001247528	ARHGAP11A;ANKRD17;DNMT1;SLC4A1AP;DHX8;TNKS;ANKRD11;PIK3R4;ATP2A2;ARID4A;EPRS;ADAMTS4;OS9;SCRN1;SCFD2;FAM120C;DHX38;ZC3H13;PLTP;TBC1D16;UPF2;IK;SMARCC1;PPP1R12A;ANXA1;MYO10;ODF2;FBXO38;RBM19;PCDHGA1;SND1;GATAD2B;SLTM;TBC1D5;NEDD4;MKRN3;ATF7;TOX;MET;SEC24C;VCL;F2RL2;TAF1
580	ChEA_2016	HNF4A 19761587 ChIP-ChIP CACO-2 Human	55/1126	0.998270424	0.999994176	0	0	0.680710351	0.00117836	CLIC5;PGAP1;SLC4A1AP;NUP107;XYLT2;PTPRM;AP2A1;CLDN2;LMNB1;GOLGA3;GOLGA4;HERC2;NEK2;TECTA;EPHA4;KSR2;MYO7A;BAZ1B;LEMD3;UPB1;HSPG2;DISP2;SLC7A5;AKAP9;WDFY3;NOTCH2;COL13A1;LRP1;TMPRSS4;NTN4;UACA;CACNA1G;GANAB;PDE11A;RAB11FIP1;KIF3B;STAT6;PCDH1;WASF2;TBC1D16;BCL9L;BRD4;CD74;MGEA5;LAMB2;FN1;DHCR24;CGN;CAPN13;MYO1E;SARDH;AMOTL2;SLC26A3;NES;AARS
581	ChEA_2016	SPI1 23547873 ChIP-Seq NB4 Human	183/3198	0.998422062	0.999994176	0	0	0.791998203	0.001250711	IFITM2;TRRAP;GOLIM4;AQP6;ARID4A;ETS2;ACTG2;SLC8A1;MYLK4;CNDP2;SLK;CWC22;UBAP2L;AQR;KDM2A;SCARA5;CD93;MYH15;POR;WDR81;HGS;MYADM;PADI2;ADNP;EZR;KPNB1;POM121;DNMT1;CUL7;DHX8;SRCAP;IGSF3;DHX9;FLII;SLC1A1;PIK3R4;ITPR1;DTX1;SLC1A4;UBR2;AEBP1;IQGAP2;FBLN2;NLN;RAB11FIP1;KIF3B;SCFD2;PLXNA2;SAFB2;IGFBP7;MYH11;ZC3H13;ZBTB7A;ARSB;NTSR1;CNTLN;STRA6;JUP;ODF2;FBXO38;RCC2;TNK2;IRF2BP1;IFT122;MYO5A;PRRC2C;ZBTB12;…
582	ChEA_2016	NANOG 20526341 ChIP-Seq ESCs Human	107/2000	0.998693058	0.999994176	0	0	0.743344397	0.000972144	IFITM2;CLSTN2;MPL;EPRS;DACH2;CELSR3;NDST1;CDH5;TNFRSF8;PTRF;MAP3K5;HERC6;LMTK3;SLC30A1;PRKCA;ANXA10;MYO7A;SHISA7;CLIP3;DOPEY2;SFRP5;GPD2;SERPING1;TTLL12;NOTCH2;DNMT1;COL13A1;MFI2;FLII;TRPM1;ALDH3B2;LOXHD1;FAM83F;C7;BAG3;PCDHA9;COL28A1;KL;SLC14A2;JUP;ODF2;RCC2;SYNRG;DNAH14;IRF2BP1;TRAPPC9;NF1;PCNXL2;PCNXL3;BCAR3;RERE;ACVRL1;FLT1;PCDHGB4;LMOD1;HSPB2;PTPRM;CELF6;AP2A1;LMNB1;ANKRD1;RRP12;EVI5L;NOS1;A…
583	ChEA_2016	NCOR 22424771 ChIP-Seq 293T Human	107/2000	0.998693058	0.999994176	0	0	0.743344397	0.000972144	MAPKBP1;CLSTN2;KLHL38;CLSTN1;PLB1;MYLK;IGF1R;ZMIZ1;CREB3L1;ENPP2;LONP1;PLCE1;NOMO1;MAP3K5;IQCF5;SCARA5;ANGEL1;MYO7A;TMEM130;RNF40;AZGP1;MTHFD1;SIK3;COL8A2;TOX;KPNB1;ANKRD17;SPTBN4;SEL1L;APCDD1;TRPM1;ALDH3B2;BAG3;COBLL1;MYH11;MORC1;MPDZ;MYH10;JAG2;FER1L5;RCC2;PRG4;DHCR24;HELZ;ADCY10;BFSP2;PTPRB;GOLGB1;ANP32E;CORO7;AARS;ATG2B;RBM25;PTPRQ;ZC3H4;CHD5;ECE1;PYGL;PTPRH;DMBX1;ADAMTS4;SART1;PCLO;GSG1;ERMA…
584	ChEA_2016	MAF 26560356 Chip-Seq TH2 Human	107/2000	0.998693058	0.999994176	0	0	0.743344397	0.000972144	APP;CLSTN1;INPPL1;PNMAL2;IGF1R;HHAT;MAP3K9;PTGFRN;KIF21B;MAP3K5;SEMA6C;CPT1A;KDM2A;SFMBT2;LMTK3;SLC30A1;HCFC1;HNRNPUL2;GPD2;TAGLN2;NOTCH2;DHX9;ANKRD11;MYCBP2;UBR4;RASGRP3;DPP4;RAB11FIP1;CAMTA1;CACNA1S;ZBTB7A;PLTP;SPTBN1;BCL9L;DNAH10;RCC2;SMARCA2;DNAJC16;GRIN2D;PTPRE;EHD4;ARHGAP30;FASN;CCDC88C;ANP32E;PCNXL2;EIF4G3;RERE;FLT1;ECE1;CHD4;ADAR;ATP2A1;ITGAL;VSIG10;HK1;EEA1;SPN;FHAD1;ADAMTS1;GSG1;CIC;ERM…
585	ChEA_2016	THAP11 20581084 ChIP-Seq MESCs Mouse	39/864	0.998859972	0.999994176	0	0	0.627810041	0.000716129	DNMT1;CALCOCO1;DHX8;ITSN1;ITPR1;HSD17B4;PTPN23;IQGAP3;PRPF8;BICD2;GLG1;TTBK2;TCOF1;DPYSL5;KIF5C;TPR;ZFP142;CIC;ZBTB7A;NOMO1;ZRANB3;DYNC1H1;TRIM41;ZFHX2;FBXW8;KSR1;MIB2;IRF2BP1;PDE4DIP;RANGAP1;PGM2L1;DNM1;DNAJC7;THRAP3;AAK1;STRN;AHDC1;ZFP551;CC2D1A
586	ChEA_2016	GFI1B 20887958 ChIP-Seq HPC-7 Mouse	98/1871	0.999095748	0.999994176	0	0	0.726970126	0.000657662	MAPKBP1;TRRAP;TRAF3IP1;ITSN1;ARID4A;EPRS;CELSR3;AS3MT;GOLGA4;ZMIZ1;LONP1;CEP250;EP300;NEK2;BAHCC1;SRRM2;VPS18;NOM1;UNC13A;CISH;SLC30A1;FBXO10;SND1;POR;OBSCN;PRPF6;GPD2;SIK3;MYADM;TNIK;SNRNP200;VCL;NOTCH2;IGSF8;CUL7;COPA;DHX8;AGAP1;RASAL1;PRRC1;MAN2A1;CAMTA1;ZC3H13;ZFP462;ATP6V0A1;JAG2;FUS;ABCA3;IRF2BP1;ZBTB12;HPS6;SMARCA2;ARHGAP30;BCAR3;DOCK3;ZC3H4;PTPRN;GBE1;CELF6;FMN2;ITGAL;LMNB1;EEA1;RPTOR;DST…
587	ChEA_2016	FOXP3 17237761 ChIP-ChIP TREG Mouse	7/257	0.999102682	0.999994176	0	0	0.374918367	0.000336572	ANXA1;SCN8A;LRIG1;PLCG1;CD44;JAK1;AMOT
588	ChEA_2016	ELF1 17652178 ChIP-ChIP JURKAT Human	2/133	0.99920719	0.999994176	0	0	0.205003687	0.000162593	CORO7;SEC24C
589	ChEA_2016	POU3F2 20337985 ChIP-ChIP 501MEL Human	87/1702	0.999310876	0.999994176	0	0	0.709065552	0.000488803	ARHGAP11A;GABRB1;NCAPG2;ATP2A2;CCDC129;PIK3C2G;CBLB;CHD2;ROBO1;AKAP12;ADAMTSL1;ADAMTS1;ENPP2;TCP11L2;NEO1;CCDC112;SLC13A1;LHCGR;SLC30A8;ANXA1;DST;LRRIQ1;SHROOM3;KIF23;ANXA10;WBP11;DNM3;EMCN;SLTM;NAV3;ALS2;MYL1;BANK1;HEATR5B;ALDH1A2;AKAP9;CASQ2;WDFY3;ADNP;GPRC5D;IL6ST;CCDC81;TOX;MET;EPHA3;PDZRN4;CLRN1;LAMA2;SEMA3D;DNAH9;XPC;AFP;SLC7A1;TTBK2;CAND1;EGFLAM;C7;COBLL1;TPR;LONRF2;ARSB;IMPG1;CORIN;ATF7IP…
590	ChEA_2016	NANOG 16153702 ChIP-ChIP HESCs Human	86/1686	0.999320199	0.999994176	0	0	0.707562838	0.000481165	ARHGAP11A;SLC4A1AP;TNC;AP2A1;ADAR;CHD2;AMOT;IFIH1;ADAMTSL1;ADAMTS4;HHAT;GOLGA4;SART3;TDO2;CDH1;KHSRP;GRAP2;KIF13A;KDR;ENPP2;ANKRD1;WDR6;LBP;RGS9;SLC13A1;EPHA4;GRIPAP1;CPT1A;ANXA1;SLC13A4;APLP2;MAMDC2;PCDHGA1;SLC30A1;PROX1;WBP11;RANGAP1;SLC7A5;SFRP1;MYH2;COL4A5;CHRNA1;NFAT5;FOXC1;SATB2;LAMA4;ABHD2;SLC1A1;CACNA1A;NEDD4L;XPC;THBS2;EVPL;EHBP1;GLG1;NOL6;CACNG8;STK36;PODXL;DHX38;ASCC2;GPC4;MPDZ;CPA5;EI…
591	ChEA_2016	CCND1 20090754 ChIP-ChIP RETINA Mouse	113/2137	0.99941689	0.999994176	0	0	0.731920352	0.000426914	APP;ZFP687;INPPL1;HDLBP;EPRS;IGF1R;KHSRP;CREB3L2;NEK2;UBAP2L;EPHA4;SMARCC1;SEMA6A;CISH;ACTN3;IGFBP5;WBP11;SDHA;FTSJ3;HCFC1;MYL4;MTHFD1;STIM1;IL23A;NCL;ATF7;TOX;IGSF8;COPB2;L3MBTL3;VCP;DNMT1;COL13A1;ITPR1;LTBP4;XPC;UBR2;PRPF8;TTBK1;IGSF9;TPR;PLXNA2;DVL3;MYH10;VAT1;FUS;WFS1;FN1;IRF2BP1;IFT122;ABCA7;HELZ;SMARCA2;COL1A2;FASN;AAK1;OGDH;ANP32E;HYOU1;PCNXL3;CDS2;DDR1;CALCOCO1;DDX3X;DDX42;AP2A1;CHD4;BICD…
592	ChEA_2016	CNOT3 19339689 ChIP-ChIP MESCs Mouse	77/1547	0.999478422	0.999994176	0	0	0.690004389	0.000359985	PTPRU;NUMA1;PCDHGB5;ITGB4;CRTC1;PCDHGB4;KNDC1;EPRS;BICD2;EEA1;SART1;HHAT;SLK;CDH1;KHSRP;KIF13A;LONP1;TCP11L2;MAP3K4;JAK1;MAP3K5;CHGB;SRRM2;EIF5B;SEMA6C;SWAP70;APLP2;ZFP536;TBC1D9;TMEM131;PCDHGA9;PRPF6;SLTM;COL4A2;PACS1;PARD3;NCL;DSG2;GTF3C1;ANKRD17;NOTCH2;USP13;NFAT5;IGSF8;DHX9;IGSF1;PSG16;SEZ6;HSD17B4;SLC7A1;FSTL4;PRRC1;MAN2A1;SPOCK2;TPR;NCAM1;DIAP1;SVIL;SLC37A1;MYO10;TXNRD3;STAT3;MYO5A;MSN;HPS6…
593	ChEA_2016	ZFP42 18358816 ChIP-ChIP MESCs Mouse	73/1480	0.999483511	0.999994176	0	0	0.683860287	0.000353298	IFITM2;PCDHGB6;NUMA1;ATP8A1;PCDHGB5;HDLBP;ADAR;ADAMTS4;SART3;GSG1;DAG1;NEK2;UBAP2L;PTGFRN;KIF21B;NOS1;CDK5RAP2;DYNC2H1;SRRM2;EPHA4;IK;UNC13A;PCDHGA5;SFMBT2;GAA;CAD;PCOLCE;WBP11;DUSP27;TMEM131;FTSJ3;HCFC1;PCDHGA9;EVC;COL4A2;DNAJC7;PARD3;NCL;PCDHGB1;MCM4;HAP1;TTLL12;IGSF8;CUL7;COPA;NOTCH1;EPAS1;USP11;GLIS3;NEDD4L;ZC3HAV1;JAKMIP1;NID2;TCOF1;EVC2;ODF2;FBXO38;GBF1;AP3D1;KLK10;REST;COL1A2;APC;PCDHB18;G…
594	ChEA_2016	ETS1 21867929 ChIP-Seq TH2 Mouse	104/2000	0.999530225	0.999994176	0	0	0.719533383	0.000338098	CLSTN2;CLSTN1;GCC1;CELSR1;MYLK3;ABRA;GOLGA3;KHSRP;CREB3L2;DAG1;LONP1;TGM3;TNS1;TECTB;DYNC2H1;SEMA6C;CPT1A;SZT2;DSCAM;KRT8;HFE2;MYO7A;MAPK8IP3;SND1;DISP2;MYL1;SFRP5;PKP1;ATF7;ALPK2;TOX;KPNB1;PNLIP;EPAS1;ANKRD11;SLC1A4;PRDM11;FAM83F;CACNA1S;MORC1;PLTP;GM8267;CPA4;TBC1D16;STRA6;JUP;RCC2;HSPA12B;PM20D1;SP6;A530053G22RIK;OGDH;TGFBI;CLIC6;CALCOCO1;DOCK3;IGBP1B;ITGB4;DPYS;GRIK3;CHD3;PCSK4;ADAMTS4;SART1;…
595	ChEA_2016	CTCF 26484167 Chip-Seq Bcells Mouse	104/2000	0.999530225	0.999994176	0	0	0.719533383	0.000338098	MAPKBP1;PGAP1;SMC3;ETS2;MYLK4;CNDP2;GOLGA2;NDST1;FAM198B;PPFIA4;D930020B18RIK;EPHA4;CISH;TANC2;BCR;DOPEY2;FLYWCH1;ANKRD17;IGSF8;L3MBTL3;POM121;TBC1D9B;COL13A1;DHX8;PADI6;DHX9;FBXO47;DTX1;SLC1A4;CACNA1I;LOXHD1;FXR2;MAN2A1;PLCG1;BPTF;JAG2;SLC37A1;ABCA3;IFT122;COL1A1;ARHGAP30;CCDC88C;PCNXL2;NES;CDS2;CATSPERG2;NRP2;NCAN;ADAR;HIF3A;BICD2;LMNB1;MYBL1;CGNL1;ABCC8;GAA;MYOF;KIF23;BAZ1B;SORCS2;ADRA2B;VAV2;…
596	ChEA_2016	SREBP2 21459322 ChIP-Seq LIVER Mouse	50/1095	0.999606792	0.999994176	0	0	0.63277422	0.000248861	KDM5C;D130043K22RIK;SDR9C7;PPP1R9A;LONP1;EVI5L;BAHCC1;D930020B18RIK;MYBPC3;DYNC2H1;EIF5B;CPT1A;SLC13A4;KDM2A;TMEM130;CEACAM1;PITPNM1;COL4A2;OAS3;CDHR2;SIK3;TOX;MET;PLEC;COLEC12;FLII;SEMA3B;UBR4;ATP1A2;SEMA3F;LTBP3;EHBP1;FAM83H;MNT;LARP1;PDCD11;PDE6C;SLC38A8;PCDH1;MEF2D;TMEM132B;INSR;MIB2;ABCA7;TBX2;CAMSAP3;SMTN;SARDH;OGDH;EIF4G3
597	ChEA_2016	MYC 19079543 ChIP-ChIP MESCs Mouse	71/1458	0.999614597	0.999994176	0	0	0.674466265	0.000259991	ARHGAP11A;PTPRU;CTSZ;DDX42;KNDC1;ITGAL;CCDC102A;ETS2;HK2;TTC28;5031414D18RIK;AKAP12;GOLGA4;SLN;RUSC2;CAPN5;CREB3L2;TNFRSF8;NEK2;ERC1;CIC;SLC12A8;JAK1;PELP1;SRRM2;SMARCC1;DST;SFMBT2;CAD;DICER1;FTSJ3;MFRP;THRAP3;NCL;CANX;ATF7;IL6ST;ANKRD17;NFAT5;VCP;DNMT1;LTBP4;SLC7A1;NEU2;DPP6;LMNA;PLXNA2;SRGAP3;PCNT;MORC1;PLTP;EIF4B;RAB11FIP4;HSPA9;WFS1;RCC2;STAT3;SEMA4F;DHCR24;HELZ;REST;CCDC9;WNK2;NEDD4;TMEM57;A…
598	ChEA_2016	E2F4 21247883 ChIP-Seq LYMPHOBLASTOID Human	165/2998	0.999638347	0.999994176	0	0	0.757435752	0.000273978	MAPKBP1;NUP107;AQP6;HNRNPU;OGDHL;PHRF1;SMC3;IGF1R;CDH5;HHAT;SLK;TNFRSF8;NEK2;KIF21A;MAP3K9;KIF21B;SRRM2;GAS2L3;FBXW8;ACTN3;APLP2;ANGEL1;SLC30A1;UBE4B;DICER1;WBP11;POU3F1;LEMD3;MAPK8IP3;RNF40;PLA2G15;MTHFD1;STIM1;HNRNPUL2;SCN8A;TAGLN2;FLYWCH1;VCL;SRCAP;DHX9;FLII;ABHD2;UBR4;CLEC16A;RTF1;IQGAP3;CACNA1E;AK7;PRPF8;GLG1;HSP90B1;GRIN2A;FXR2;TPR;PLXNA2;DHX38;CAMTA1;ZC3H18;SRGAP1;MYH10;PDZD7;MGEA5;ANKRD26…
599	ChEA_2016	DCP1A 22483619 ChIP-Seq HELA Human	31/759	0.999671055	0.999994176	0	0	0.565227892	0.00018596	NOTCH2;SLC4A1AP;TNKS;WWC1;CLEC16A;PTPN23;SMC3;FRY;ACACA;HSP90B1;RPTOR;POLR2A;PDCD11;SRRM2;HSPA9;NOM1;SUN2;SEMA6A;FUS;AGL;SYNRG;STAT3;GBF1;HPS6;LEMD3;SLC7A5;MYO1E;THRAP3;NF1;TUBGCP6;HYOU1
600	ChEA_2016	ZNF274 21170338 ChIP-Seq K562 Hela	9/327	0.999736453	0.999994176	0	0	0.378109076	9.97E-05	CEACAM1;HECTD1;PEG3;USP11;SEL1L;MEGF8;SNRNP200;DSCAML1;SEL1L3
601	ChEA_2016	SPI1 22790984 ChIP-Seq ERYTHROLEUKEMIA Mouse	100/1962	0.999746242	0.999994176	0	0	0.703716736	0.000178596	SLC4A1AP;NUP107;ATP8A1;CLSTN3;GOLIM4;ARID4A;CBLB;PHRF1;ETS2;GOLGA3;HERC2;CWC22;UBAP2L;VPS18;SZT2;PCOLCE;CLIP2;KIF16B;GPD2;MADD;AKAP9;ADNP;H2-D1;DHX8;TNKS;ITPR1;RASAL1;ZC3HAV1;IQGAP2;GLG1;FXR2;KIF3B;TPR;DHX38;ZC3H18;SEC31A;FUS;HPS6;TRAPPC9;ARHGAP30;MAN2B2;ANP32E;STRN;LRP10;B430306N03RIK;ARHGAP11A;RBM25;ZFP407;ZC3H4;CTSZ;ITGAL;CHD2;HK1;SPN;RRP12;CCDC55;JAK1;UPF2;KDM6B;KIF23;BAZ1B;RANGAP1;PITPNM1;GA…
602	ChEA_2016	HCFC1 20581084 ChIP-Seq MESCs Mouse	8/306	0.999756665	0.999994176	0	0	0.35878382	8.73E-05	ZFP84;DHX38;XPC;UBR2;CIC;RANGAP1;FTSJ3;2310067B10RIK
603	ChEA_2016	FOXO3 22982991 ChIP-Seq MACROPHAGES Mouse	102/2000	0.999772331	0.999994176	0	0	0.703764338	0.000160244	MAPKBP1;SLC4A1AP;ATP8A1;HDLBP;THUMPD1;PHRF1;SMC3;ETS2;LONP1;CEP250;SBF1;SLC12A7;MAP3K4;CDK5RAP2;CISH;AFAP1;SDHA;PRPF6;AKAP9;SPECC1L;WDFY3;ADNP;SNRNP200;WDFY4;VCL;H2-D1;NOTCH2;COPB2;TBC1D9B;DHX9;YTHDC1;FLII;ANKRD11;PIK3R4;UBR4;6430548M08RIK;RTF1;PRDM11;HTATSF1;GLG1;FXR2;KIF3B;PDCD11;STK36;TPR;ZC3H13;SEC31A;MGEA5;FUS;FBXO38;SEC16A;SMARCA4;PRRC2A;PTPRE;FAM160A2;MAN2B2;HYOU1;ACO1;CC2D1A;RBM25;ZC3H4;P…
604	ChEA_2016	TAL1 20887958 ChIP-Seq HPC-7 Mouse	106/2067	0.9997765	0.999994176	0	0	0.707415978	0.000158125	TRRAP;EPRS;SMC3;CDH5;HERC2;GRAP2;LONP1;EP300;NEK2;KIF21B;SLC12A7;BAHCC1;NOMO1;MAP3K5;D930020B18RIK;PDGFRB;SRRM2;SMARCC1;CPT1A;SWAP70;SLC30A1;NISCH;POR;OBSCN;HNRNPUL2;NCL;AKAP9;SIK3;MYADM;TAGLN2;TNIK;VCL;ANKRD17;NOTCH2;COPB2;CUL7;COPA;TBC1D9B;YTHDC1;ABHD2;UBR4;ITPR1;RASAL1;LPO;RTF1;FXR2;PDCD11;MAN2A1;TPR;JAG2;EDEM3;FUS;DHCR24;TRAPPC9;PARVB;HSPA12B;PTPRE;ESAM;CORO7;PCNXL3;RBM25;DDX3X;DOCK3;NUMA1;IT…
605	ChEA_2016	KLF4 19030024 ChIP-ChIP MESCs Mouse	72/1502	0.999804167	0.999994176	0	0	0.662250068	0.000129703	NRP2;SLC4A1AP;FLT1;IFITM2;MAST1;CLSTN1;THUMPD1;EPRS;ETS2;DMBX1;AKAP12;RUSC2;DPYSL5;KIF5C;ZMIZ1;NEFM;KIF21B;MYBL1;EIF5B;DST;IGFBP5;ZFP536;PROX1;ARID1A;UPB1;SORCS2;DUSP27;FTSJ3;DISP2;RCN1;TUBB2B;MYO3B;VGF;NCL;COL8A2;PKP1;COL4A5;TAGLN2;PDE5A;IL6ST;FOXC1;NOTCH1;PLEKHH3;SATB2;SEZ6;SEMA3F;NID2;MNT;PODXL;STAT6;MEF2D;VAT1;HSPA9;KL;DYNC1H1;RCC2;FN1;MSN;PDE4DIP;LAMB1;HELZ;TBX2;SULF2;PCDHGA10;SLC6A7;GLB1;MY…
606	ChEA_2016	SPI1 22096565 ChIP-ChIP GC-B Mouse	82/1676	0.99982224	0.999994176	0	0	0.6753419	0.000120059	ARHGAP11A;CALCOCO1;ITSN1;CTSZ;HDLBP;AP2A1;ADAR;HIF3A;ITGAL;CCDC102A;BICD2;ADAMTS4;KYNU;EIF5B;GRIPAP1;SEMA6C;CPT1A;UNC13A;SH2D3C;CAD;A430093F15RIK;ANK3;WBP11;SAFB;CKAP4;MMP14;TUBB2B;LPHN1;PRPF6;ALS2;STIM1;ZFP84;IL1B;GPD2;ALDH1A2;CANX;MADD;PADI2;ATF7;H2-D1;TRIM56;NFAT5;L3MBTL3;COPA;TNKS;DTX1;PBXIP1;ZC3HAV1;SNX30;TTBK1;IGSF9;HSP90B1;MNT;KIF3B;POLR2A;PDCD11;TPR;ZFP142;SAFB2;DIAP1;MEF2D;BCL9L;ATP6V0A1…
607	ChEA_2016	FLI1 20887958 ChIP-Seq HPC-7 Mouse	103/2030	0.999831223	0.999994176	0	0	0.699302764	0.000118036	SLC23A2;SLC4A1AP;WWC1;CELSR2;GOLGA3;AS3MT;HERC2;CAPN5;IL12A;NOMO1;TGM2;TNS1;NOM1;GAS2L3;UNC13A;CISH;KRT8;FBXO10;MYL4;PLA2G15;CLIP2;OBSCN;PRPF6;HNRNPUL2;NCL;SIK3;TAGLN2;TNIK;SNRNP200;IGSF8;CUL7;COPA;YTHDC1;PIK3R4;UBR4;CLEC16A;6430548M08RIK;SLC1A4;LPO;EVPL;FAM83F;PDCD11;PLCG1;ZBTB7A;ZFP462;ATP6V0A1;JAG2;EDEM3;SLC14A2;MSN;SMARCA2;SETX;ARHGAP30;SP6;OGDH;LRP10;MYOM1;RBM25;KDM5C;PTPRN;DDX42;ITGAL;PCSK4…
608	ChEA_2016	XRN2 22483619 ChIP-Seq HELA Human	73/1529	0.999847414	0.999994176	0	0	0.658964648	0.000100556	DDX3X;NUP107;DOCK3;CHD6;HNRNPU;ARID4A;ADAR;EPRS;GOLGA3;ADAMTS1;XPO5;WDR6;UBAP2L;EVI5L;CCDC55;SPTAN1;LRRC47;DYNC2H1;IK;COL25A1;SH2D3C;UBE4B;MAPK8IP3;KIF27;RNF40;CLIP3;POR;MTHFD1;NCL;TAGLN2;HNRNPH3;EZR;KPNB1;MAD1L1;FOXC1;COPA;MYCBP2;SEZ6;ITPR1;WIZ;PRPF8;LMF2;HSP90B1;THBS3;FAM83H;GANAB;RAB11FIP1;POLR2A;ERBB3;ASCC2;NCAM1;UGGT1;EIF4B;VAT1;TRIM41;SPRYD3;FUS;STAT3;GBF1;MIB2;IRF2BP1;GATAD2B;MTOR;FAM160A1…
609	ChEA_2016	FOXP3 21729870 ChIP-Seq TREG Human	65/1404	0.999890849	0.999994176	0	0	0.638456651	6.97E-05	ARHGAP11A;PGAP1;NUP107;NUMA1;ATP8A1;ADAR;RSF1;THUMPD1;PHRF1;SMC3;RPTOR;DSTYK;GOLGA4;SART3;ZMIZ1;CWC22;TCP11L2;JAK1;LRRC47;EIF5B;AQR;ANO8;RANGAP1;ARID1A;POR;WDR81;MADD;MCM3;MCM4;ATF7;TAGLN2;FLYWCH1;NBAS;DNMT1;PLEKHH3;DHX8;DCTN1;ANKRD11;MYCBP2;MNT;LARP1;CNPY4;POLR2A;BOD1L;DHX38;ASCC2;WASF2;WWOX;MGEA5;HNRNPA3;TAF15;INTS1;FUS;TRAPPC9;SMARCA2;DNAJC16;GATAD2B;MTOR;IRGQ;CCDC9;CROCC;ESF1;FAM98B;PCNXL3;UM…
610	ChEA_2016	ERG 20887958 ChIP-Seq HPC-7 Mouse	96/1969	0.999951833	0.999994176	0	0	0.669067218	3.22E-05	CLIC5;NRP2;RBM25;KDM5C;IFITM2;NUMA1;ARID4A;CHD4;FMN2;BICD2;GOLGA2;GOLGA3;SIPA1L1;MPRIP;ZMIZ1;GSG1;LONP1;CEP250;KIF21B;LRRFIP1;CIC;D930020B18RIK;SRRM2;EIF5B;GRIPAP1;NOM1;SMARCC1;SWAP70;ANO8;TBC1D9;SMC1A;PGM2L1;RNF40;F5;MYL4;DOPEY2;INF2;MTHFD1;SLTM;STIM1;ZFP84;HGS;GPD2;AKAP9;SIK3;TAGLN2;IL6ST;VCL;2310067B10RIK;COPB2;CUL7;TBC1D9B;ITPR1;HTT;HSD17B4;LPO;SNX30;PRPF8;4932438A13RIK;ADCY6;PDCD11;KIF3A;SV2…
611	ChEA_2016	SOX2 16153702 ChIP-ChIP HESCs Human	56/1278	0.999953694	0.999994176	0	0	0.602672347	2.79E-05	ARHGAP11A;APP;MAST1;TNC;AP2A1;ADAR;IFIH1;ADAMTSL1;HHAT;HEPH;GRAP2;KIF13A;KDR;ENPP2;ANKRD1;IL12A;LBP;EPHA4;IK;CPT1A;SEMA6A;CHRNB3;SLC30A1;PROX1;WBP11;PGM2L1;SLC7A5;SFRP1;LPHN1;PDZRN4;CHRNA1;POM121;NOTCH1;LAMA4;CACNA1A;NEDD4L;XPC;THBS2;NOL6;DHX38;SASH1;STRA6;VAT1;MGEA5;TAF15;JUP;FUS;SORT1;STAT3;GBF1;BMX;DGAT2L6;MYO9A;REST;CPS1;VIM
612	ChEA_2016	TBP 23326641 ChIP-Seq C3H10T1-2 Mouse	43/1057	0.999969022	0.999994176	0	0	0.55886821	1.73E-05	L3MBTL3;RBM25;CUL7;PLEKHH3;CLEC16A;NEDD4L;WIZ;CHD4;LTBP3;CHD2;EPRS;ADAMTS4;GANAB;SIPA1L1;UBAP2L;CIC;MEF2D;BAHCC1;PLTP;BCL9L;PLXNA3;ATP6V0A1;CD74;CPT1A;TRIM41;GSN;FUS;SETD1B;TNNC1;SEC16A;ARID1A;MMP14;POLR3A;PITPNM1;DNAJC7;COL4A2;IL23A;MYADM;AMOTL2;VIM;CORO7;PRR12;PCNXL3
613	ChEA_2016	NANOG 16518401 ChIP-PET MESCs Mouse	189/3520	0.999970031	0.999994176	0	0	0.729033853	2.18E-05	SLC23A2;NUP107;IFITM2;CLSTN2;MYT1L;ZBTB20;CELSR2;ETS2;IGF1R;CDH5;GOLGA3;GOLGA4;GRAP2;GRB10;CAR12;MAP3K5;EPHA4;LHCGR;AQR;IGFBP5;SFMBT2;CACNA2D2;ANK3;SDHA;BCR;MTHFD1;COL4A2;STIM1;MYL1;IL23A;GPRIN1;GPD2;NCL;SLCO2A1;AKAP9;SERPING1;WDFY3;ADNP;TLN2;IL6ST;TOX;KPNB1;VCL;2310067B10RIK;ANKRD17;NOTCH2;IGSF8;L3MBTL3;CUL7;COL13A1;DHX9;TNKS;ABHD2;GLIS3;PIK3R4;ITPR1;NEDD4L;ZC3HAV1;PRPF8;TTBK1;ACACA;GRIN2A;DPP6;…
614	ChEA_2016	MYBL2 22936984 ChIP-ChIP MESCs Mouse	111/2250	0.999972769	0.999994176	0	0	0.674532455	1.84E-05	MAPKBP1;NUP107;IFITM2;MPL;KNDC1;CELSR2;ZMIZ1;EP300;UBAP2L;CDK5RAP2;CUBN;CPT1A;AQR;SEMA6A;ENTPD3;SCARA5;SFMBT2;UPB1;TMEM131;SFRP1;STIM1;IL23A;NCL;MADD;SERPING1;TNIK;IL6ST;ANKRD17;VCP;DHX9;FLII;GLIS3;AEBP1;NID2;GLG1;HSP90B1;KIF3B;PDCD11;PODXL;MORC1;PLXNA3;HSPA9;ZFHX2;MYO5A;PCDHGA10;SETX;ANP32E;AARS;ARHGAP11A;RBM25;PCDHGB6;KCNK9;PCDHGB5;PCDHGB4;PCDHGB2;AP2A1;CHD4;HIF3A;PPP1R9A;AKAP12;SART3;GSG1;XPO5…
615	ChEA_2016	SFPI1 20887958 ChIP-Seq HPC-7 Mouse	114/2369	0.999989212	0.999994176	0	0	0.654049061	7.06E-06	CLSTN1;ARID4A;PHRF1;NYNRIN;EP300;NOMO1;SRRM2;VPS18;SMARCC1;SLC30A1;POR;PRPF6;HNRNPUL2;GPD2;SIK3;MYADM;PADI2;H2-D1;IGSF8;COPB2;CUL7;COPA;TBC1D9B;UBR4;ITPR1;CLEC16A;AGAP1;RASAL1;HTATSF1;IQGAP3;CACNA1G;FXR2;KIF3B;PDCD11;MAN2A1;TPR;PLXNA2;DVL3;ZC3H18;ZC3H13;ZFP462;CNTLN;EDEM3;SYNRG;IFT122;MYO5A;ZBTB12;HPS6;SMARCA4;SETX;CYLD;BFSP2;ARHGAP30;AAK1;ANP32E;HYOU1;LRP10;B430306N03RIK;EIF4G1;PYGB;RBM25;NUMA1;…
616	ChEA_2016	KDM6A 18722178 ChIP-ChIP U937 AND SAOS2 Human	12/479	0.99999107	0.999994176	0	0	0.341246481	3.05E-06	ARHGAP11A;BRD1;GOLGA4;COPA;SART3;OS9;TPR;NT5DC3;TUBGCP6;DHX38;ARID4A;LEMD3
617	ChEA_2016	SRF 21415370 ChIP-Seq HL-1 Mouse	70/1634	0.999991736	0.999994176	0	0	0.583209103	4.82E-06	TRIM72;GOLIM4;DDX42;GCC1;SLC8A1;ABRA;AOX4;MYO18A;WDR6;RRP12;CCDC55;SLC12A7;EIF5B;EPHA4;ARHGEF10;IK;ITGA1;RBM19;UBE4B;SDHA;MYL4;NISCH;PRPF6;ALS2;MYL1;TNNT2;EXOC3;ATF7;SLC29A3;EPHA3;MAD1L1;COLEC12;SF3B2;NEDD4L;PBXIP1;SLC1A4;6330408A02RIK;IQGAP3;RASGRP3;ADD2;TTN;NOL6;OS9;POLR2A;STK36;SCFD2;RPS6KC1;TPR;LMNA;LEO1;DHX38;STAT6;MYH10;BRD4;ZRANB3;TRIM41;INSR;STAT3;IFT122;PDE4DIP;SORL1;SMARCA2;SETX;IRGQ;NO…
618	ChEA_2016	E2F1 18555785 ChIP-Seq MESCs Mouse	191/4172	0.999991758	0.999994176	0	0	0.591242746	4.87E-06	ZFP687;IFITM2;OGDHL;GCC1;THUMPD1;CELSR3;ETS2;GOLGA3;AS3MT;CDH1;KHSRP;UBAP2L;SLC12A7;PTRF;EPHA4;VPS18;CPT1A;AQR;FBXW8;CISH;SWAP70;APLP2;ANGEL1;SLC30A1;PCOLCE;UBE4B;ANK3;SND1;FTSJ3;HCFC1;MYL4;NISCH;DOPEY2;NEIL3;POR;GPD2;NCL;KPNB1;2310067B10RIK;NOTCH2;VCP;CUL7;TBC1D9B;DHX8;SEL1L;PIK3R4;ITPR1;LTBP4;SLC1A4;ZC3HAV1;PRPF8;GLG1;HSP90B1;DPP4;NLN;RAB11FIP1;PRRC1;KIF3B;SAFB2;IGFBP7;MORC1;ZBTB7A;PLTP;ZFP462;…
619	ChEA_2016	MYC 19030024 ChIP-ChIP MESCs Mouse	168/3868	0.999991868	0.999994176	0	0	0.559450086	4.55E-06	SLC23A2;ZFP687;SLC4A1AP;NUP107;IFITM2;CRTC1;HDLBP;THUMPD1;EPRS;CELSR3;IGF1R;GOLGA3;HERC2;RUSC2;CDH1;CREB3L2;GRB10;DAG1;LONP1;EP300;NEK2;UBAP2L;SLC12A7;NOMO1;SLC12A8;CDK5RAP2;DYNC2H1;SMARCC1;SEMA6A;ACTN3;SWAP70;AFAP1;PCOLCE;UBE4B;WBP11;SND1;RNF40;FTSJ3;HCFC1;NISCH;MTHFD1;IL23A;NCL;ATF7;TAGLN2;KPNB1;ANKRD17;IGSF8;DHX8;DHX9;ITPR1;SLC1A4;LTBP3;HTATSF1;PRPF8;NID2;HSP90B1;NLN;FXR2;PDCD11;PODXL;TPR;SAFB…
620	ChEA_2016	CEBPB 24764292 ChIP-Seq MC3T3 Mouse	90/2000	0.999991881	0.999994176	0	0	0.610883878	4.96E-06	SLC23A2;PCDHGB5;IFT172;ITSN1;CHD6;STON1;GCC1;SIPA1L2;2900026A02RIK;SLC8A2;AS3MT;ADAMTS1;GSG1;XPO5;GRB10;DAG1;ANKRD1;LRRFIP1;SLC12A7;MAP3K4;APC2;ARHGEF10;PCDHGA5;DST;NCOA6;TNNC1;PCOLCE;ANK3;ATRN;MFRP;STIM1;HGS;GPR161;PARD3;AKAP9;MYADM;TLN2;SSX2IP;KPNB1;TRIM56;2310067B10RIK;CUL9;ANKRD11;ITPR1;HTT;HSD17B4;AGAP1;RTF1;PRDM11;6330408A02RIK;SBSN;MLLT4;KIF3B;STK36;SCFD2;SPOCK2;PLAGL1;SAFB2;CTNNA1;GPC4;CP…
621	ChEA_2016	TRIM28 17542650 ChIP-ChIP NTERA2 Human	53/3568	0.999991989	0.999994176	0	0	0.171773631	1.38E-06	PTPRU;CPXM2;GRIK3;CBLB;FMN2;CHD2;SMC3;IGF1R;EEA1;PREX1;CNGA3;EPHA4;BRD1;DSCAM;MYO7A;PROX1;SYN3;SND1;SYN1;MC3R;SFRP1;MYO3B;VGF;ALS2;STIM1;MMRN2;AKAP9;TLN2;CRYAA;CD44;DPP4;ERBB3;BAG3;PODXL;SLIT1;SCN7A;GPC4;SASH1;JAG2;SVIL;MYO10;MYO5A;WWP2;RPE65;SULF2;NELL2;CD2;SMOC2;MYO5C;MKRN3;FMOD;LPIN1;FBXL7
622	ChEA_2016	MYC 18358816 ChIP-ChIP MESCs Mouse	142/3413	0.999992056	0.999994176	0	0	0.538699386	4.28E-06	SLC23A2;ZFP687;NUP107;IFITM2;CRTC1;CLSTN1;HDLBP;THUMPD1;EPRS;CELSR3;DPYSL5;CDH1;NEK2;UBAP2L;SLC12A7;PTRF;SLC12A8;CDK5RAP2;SRRM2;AQR;CISH;SLC30A1;WBP11;MAPK8IP3;RNF40;TMEM131;FTSJ3;HCFC1;PRPF6;MTHFD1;IL23A;GPD2;NCL;ATF7;TAGLN2;TTLL12;KPNB1;MAD1L1;IGSF8;CUL7;NOTCH1;DHX9;ABHD2;ZC3HAV1;PRPF8;NID2;IGSF9;HSP90B1;PDCD11;STK36;SCFD2;TPR;PLTP;MYH10;TBC1D16;JAG2;VAT1;ZFHX2;FUS;RCC2;FN1;MYO5A;DHCR24;DNAJC16…
623	ChEA_2016	ZFX 18555785 ChIP-Seq MESCs Mouse	150/3249	0.99999213	0.999994176	0	0	0.611315601	4.81E-06	SLC23A2;ZFP687;CLSTN1;HDLBP;HR;THUMPD1;EPRS;ABRA;CNDP2;AS3MT;HHAT;KHSRP;DAG1;LONP1;UBAP2L;CHGB;SRRM2;ZFP334;FBXW8;SWAP70;SLC30A1;DICER1;WBP11;SDHA;POU3F1;MAPK8IP3;NISCH;IL23A;SFRP5;NCL;AKAP9;WDFY3;TTLL12;KPNB1;2310067B10RIK;VCP;POM121;CUL7;TBC1D9B;DHX9;TNKS;FLII;ANKRD11;SEL1L;UBR2;ZC3HAV1;IQGAP2;EVPL;PRPF8;GLG1;HSP90B1;NLN;FXR2;BAG3;TPR;PLCG1;ZBTB7A;MPDZ;RAB11FIP5;BPTF;HSPA9;ANKRD26;FBXO38;IRF2BP…
624	ChEA_2016	CUX1 19635798 ChIP-ChIP MULTIPLE HUMAN CANCER TYPES Human	119/3052	0.999992228	0.999994176	0	0	0.505163466	3.93E-06	PRDM8;ABCA12;ACTG2;MYLK;GOLGA2;PREX1;KHSRP;TNFRSF8;PTRF;MAP3K5;SEMA6C;WBP11;SND1;NISCH;MADD;COL8A2;ATF7;TAGLN2;EPHA3;COPB2;VCP;IGSF3;ABHD2;CACNA1E;FBLN2;GLG1;RASGRP3;ALDH3B2;KIF3B;TPR;DHX38;GPR115;MYH10;CPA4;MGEA5;ABCA7;NEB;L1CAM;BMX;GRIN2B;CP;SMARCA2;SMARCA4;EHD4;STRC;GOLGB1;ANP32E;AMOTL2;PCDHB8;BCAR3;ARHGAP11A;KCNK9;NUMA1;MEGF10;FLT4;ATP2A2;AP2A1;HK2;LMNB1;ROBO1;SPN;KYNU;ERMAP;ARHGEF10;BRD1;EGF…
625	ChEA_2016	NELFA 20434984 ChIP-Seq ESCs Mouse	89/2000	0.999992297	0.999994176	0	0	0.603276015	4.65E-06	PYGB;ZFP687;RBM25;DDX3X;NUP107;TRRAP;HNRNPU;ARID4A;HIF3A;SMC3;EEA1;SART1;CDH1;CREB3L2;KIF13A;CCDC55;SBF1;SLC12A7;JAK1;PELP1;EIF5B;SMARCC1;AQR;PPP1R12A;UNC13A;SWAP70;APLP2;ANGEL1;ARHGEF18;KIF23;DICER1;SDHA;SLC7A5;POR;PRPF6;SLTM;GAN;NCL;CANX;EXOC3;MYH9;ATF7;TAGLN2;SLC29A3;VCL;MAD1L1;GTF3C1;NFAT5;DNMT1;CUL7;DHX9;ABHD2;ANKRD11;ITPR1;SLC1A4;XPC;SNX30;GLG1;HSP90B1;RAB11FIP1;POLR2A;CAMTA1;MYH10;ATP6V0A1…
626	ChEA_2016	GABP 19822575 ChIP-Seq HepG2 Human	123/2639	0.99999232	0.999994176	0	0	0.626852792	4.81E-06	PGAP1;SLC4A1AP;NUP107;CRTC1;TRAF3IP1;IFT172;MPL;HDLBP;HNRNPU;ARID4A;PHRF1;CELSR3;GOLGA2;GOLGA3;LONP1;MACROD2;BSN;BAHCC1;NOM1;SMARCC1;AQR;UNC13A;FBXW8;UBE4B;SDCBP2;MAPK8IP3;TMEM131;FTSJ3;HCFC1;PRPF6;MTHFD1;KIF16B;SPECC1L;FLYWCH1;TTLL12;MAD1L1;SPTBN4;COPB2;POM121;DNMT1;CUL7;COPA;DHX8;SRCAP;DHX9;TNKS;MYCBP2;FAM83H;SAFB2;ZC3H18;MYH10;ARSB;SEC31A;MGEA5;ANKRD26;JUP;INTS1;ABCA3;FBXO38;TRAPPC9;SMARCA4;HN…
627	ChEA_2016	RCOR1 19997604 ChIP-ChIP NEURONS Mouse	81/2378	0.999992622	0.999994176	0	0	0.443481918	3.27E-06	IGBP1B;GBE1;PCDHGB2;CHD6;CLDN2;SLC8A1;ABRA;LMNB1;CNDP2;EEA1;TRO;FHAD1;PCLO;HEPH;CDH1;CREB3L2;XPO5;DAG1;PLCE1;GPRASP1;NEO1;MYBL1;MAP3K5;TKTL1;IK;BRD1;PPP1R12A;SLC30A8;SLC13A4;MYOC;FBXW8;DST;AW551984;UBE4B;ANK3;SYN3;DUSP27;PCDHGA9;CDCP1;SLC7A8;GPRIN1;ALDH1A2;CASQ2;PCDHGB1;MYH8;SLC29A4;COL4A5;COPA;TYRP1;CACNA1B;PBXIP1;VTCN1;FBLN2;EGFR;TTN;CNNM1;PDCD11;5730522E02RIK;MGAT5B;LEO1;PLXNA1;PLCG1;TRP53BP1;…
628	ChEA_2016	VDR 23849224 ChIP-Seq CD4+ Human	91/2231	0.999992723	0.999994176	0	0	0.544120784	3.96E-06	PRDM8;MAPKBP1;RBM25;KDM5C;NUP107;IFT172;NCAPG2;CHD6;RSF1;THUMPD1;ITGAL;CHD2;EPRS;SART1;DSTYK;GOLGA4;KHSRP;ENPP2;TCP11L2;PGM2;WDR7;EVI5L;CDK5RAP2;UPF2;LRRC47;SRRM2;SMARCC1;AQR;RANGAP1;TMEM131;HCFC1;PRPF6;NPC1;SLTM;ALS2;WDR81;PRR19;HEATR5B;MCM3;MCM4;MYH9;NAF1;HNRNPH3;TOX;CUL9;NOTCH2;CUL7;COPA;DHX8;YTHDC1;MYCBP2;SEL1L;CLEC16A;HTT;PBXIP1;UBR2;PRPF8;MNT;CAND1;CNPY4;OS9;POLR2A;TPR;STAT6;ASCC3;ZC3H13;ME…
629	ChEA_2016	STAT3 20064451 ChIP-Seq CD4+T Mouse	80/2204	0.999992744	0.999994176	0	0	0.478334051	3.47E-06	ATP8A1;WFIKKN2;RASGRF1;CBLB;ITGAL;SIPA1L2;HK2;EEA1;SPN;ADAMTS4;SART1;GRAP2;CREB3L2;TNFRSF8;EP300;IL12A;PTGFRN;SLC12A7;PTRF;JAK1;TGM2;PPP1R12A;MGL2;SFMBT2;ANGEL1;ABCC9;ARID1A;ACTA2;ZAP70;TBC1D5;PACS1;MCM3;SPARCL1;SERPING1;EXOC3;MCM4;ALPK2;IL6ST;CD44;VCL;H2-D1;ANKRD17;LAMA5;SLFN5;DHX8;PELI3;FOXK1;AKAP6;ZC3HAV1;CACNA1E;4932438A13RIK;ADCY6;TRPM1;DPP4;LARP1;GPNMB;OLFR464;MAN2A1;LMNA;LEO1;NCAM1;IL12RB1…
630	ChEA_2016	JARID1A 20064375 ChIP-Seq MESCs Mouse	80/2171	0.999992768	0.999994176	0	0	0.486855025	3.52E-06	SLC4A1AP;NUP107;IFT172;CHD4;ADAR;THUMPD1;PTPN23;EPRS;PCSK4;SART1;GOLGA3;SART3;XPO5;LONP1;RRP12;CCDC55;PELP1;CDK5RAP2;APC2;LRRC47;VPS18;IK;FBXW8;SH2D3C;RBM19;WBP11;MAPK8IP3;RENBP;RNF40;FTSJ3;PRPF6;DNAJC7;GAN;HNRNPUL2;HGS;PITPNM2;EXOC3;WDFY3;COPB2;POM121;TBC1D9B;DHX8;TNKS;ANKRD11;HTT;CACNA1A;DTX1;FOXK1;XPC;PRPF8;LMF2;NOL6;THBS3;CNPY4;OS9;KIF3B;PDCD11;STK36;SCFD2;TPR;ZFP142;GCN1L1;DHX38;ZC3H18;ZC3H1…
631	ChEA_2016	REST 19997604 ChIP-ChIP NEURONS Mouse	80/2118	0.999992807	0.999994176	0	0	0.501117716	3.60E-06	MYOM1;DOCK3;KCNK9;ZFP407;PTPRN;FMN1;CLDN2;DACH2;CELSR3;ABRA;BMP15;IGF1R;FHAD1;HEPH;DPYSL5;KHSRP;KIF13A;TNR;MAP3K9;PTGFRN;LRRFIP1;CCDC55;GPRASP1;NEO1;PTRF;MAP3K5;TGM2;KCNH2;SRRM2;TKTL1;SMARCC1;AQR;ARHGEF18;PAWR;HFE2;ANK2;SLC30A1;BAZ1B;LPHN1;MTHFD1;PACS1;AKAP9;KCNQ3;CASQ2;MYH8;DOCK1;GTF3C1;NOTCH2;FIGF;LRP1;IGSF1;DPT;THBS2;EGFR;POLR2A;5730522E02RIK;MGAT5B;MYH10;GPR158;NTSR1;DRD5;DYNC1H1;CD74;MGEA5;S…
632	ChEA_2016	HOXC9 25013753 ChIP-Seq NEUROBLASTOMA BE2-C Human	86/2014	0.999992814	0.999994176	0	0	0.57587376	4.14E-06	PRDM8;NRP2;RBM25;KDM5C;CLSTN3;CHD6;ATP2A2;CHD4;ADAR;RSF1;GCC1;THUMPD1;EPRS;CELSR3;ADAMTS4;RPTOR;GOLGA3;DSTYK;SART3;LONP1;TCP11L2;KIF21A;RRP12;RGS9;CHGB;SRRM2;IK;AQR;SEMA6A;APLP2;RBM19;LRRIQ1;PROX1;LEMD3;POR;MTHFD1;ALS2;WDR81;DNAJC7;MAP1B;NCL;NAF1;TNIK;HNRNPH3;KPNB1;MAD1L1;CUL9;VCP;NBAS;CUL7;DHX8;ABHD2;DNAH6;ITPR1;CLEC16A;HTT;WDR66;NOL6;DPP6;OS9;KIF3B;BOD1L;PDCD11;SV2A;SCFD2;SPOCK2;LEO1;PLXNA2;DHX…
633	ChEA_2016	KAP1 22055183 ChIP-Seq ESCs Mouse	83/2000	0.99999288	0.999994176	0	0	0.558047876	3.97E-06	CATSPERG2;IFITM2;FLT4;THUMPD1;FMN2;PTPRH;PPP1R9A;SMC3;SIPA1L2;C4B;CDH5;GOLGA3;MYO18B;GRB10;NEFM;CNGA3;CHGB;SRRM2;LHCGR;CHRNB3;PEG3;APLP2;SH2D3C;SHROOM3;KSR2;PROX1;SDCBP2;SLC7A5;MYH1;CEACAM1;MYO3B;DNAJC7;ZFP84;CASQ2;MYH8;MCM4;PMP2;ALPK2;DSCAML1;ANKRD17;USP13;NOTCH3;LRP1;PELI3;HTT;ADCY3;PBXIP1;SLC1A4;PRELP;AKAP5;IQGAP3;SLC7A3;NEU2;NLN;CLEC3B;KIF3A;NPC1L1;RPS6KC1;PLAGL1;TPR;GPR115;IGFBP7;MYH11;ASCC3…
634	ChEA_2016	ETS1 20019798 ChIP-Seq JURKAT Human	66/1607	0.999992914	0.999994176	0	0	0.557140125	3.95E-06	RBM25;CALCOCO1;NUP107;NUMA1;CHD6;PTPN23;EPRS;BICD2;SART1;GOLGA3;DSTYK;SART3;CWC22;LONP1;WDR7;PTRF;MYBL1;CDK5RAP2;LRRC47;SRRM2;IK;AQR;LMTK3;PGM2L1;DNM1;PRPF6;DNAJC7;THRAP3;MCM3;NAF1;SNRNP200;SF3B2;DHX8;SRCAP;YTHDC1;SEL1L;UBR4;ITPR1;CLEC16A;UBR2;TTBK1;HSP90B1;NOL6;CAND1;PDCD11;SCFD2;TPR;LEO1;SAFB2;DHX38;SPTBN1;EDEM3;ZRANB3;HSPA9;DYNC1H1;TRIM41;INTS1;FBXO38;IRF2BP1;PDE4DIP;DNAJC16;GRIN2D;ESF1;UBAP2;…
635	ChEA_2016	STAT4 19710469 ChIP-ChIP TH1 Mouse	78/1939	0.999992942	0.999994176	0	0	0.53993931	3.81E-06	DDR1;ATP2A2;ECE1;CBLB;ITGAL;CHD2;CNDP2;TNFRSF8;CAR12;CIC;MAP3K5;TNS1;D930020B18RIK;SLC13A1;CUBN;ANXA1;CISH;SH2D3C;WBP11;PGM2L1;TGFBR3;DNM3;ZAP70;MMP14;MYO3B;ALS2;MYL1;TBC1D5;ZFP84;IL23A;MCM3;SERPING1;FLYWCH1;IL6ST;AHDC1;KPNB1;ARHGEF5;H2-D1;ITIH5;NFAT5;IGSF8;L3MBTL3;DNMT1;SEMA3B;CAMK2A;SLC1A2;ITPR1;SLC1A4;ZC3HAV1;HTATSF1;TTBK1;GLG1;THBS3;MNT;PDE11A;KIF3B;SV2A;CAMTA1;STAT6;IL12RB1;ATF7IP;VAT1;ABCA3…
636	ChEA_2016	HOXB4 20404135 ChIP-ChIP EML Mouse	72/1824	0.99999304	0.999994176	0	0	0.53041054	3.69E-06	ARHGAP11A;MAPKBP1;IFITM2;IFT172;DDX42;CHD4;ADAR;SPN;SART1;AS3MT;TMEM104;SCN11A;DAG1;TCP11L2;PGM2;NEK2;LRRFIP1;RGS9;CDK5RAP2;AQR;CAD;RANGAP1;MYL4;DOPEY2;TUBB2B;ALS2;STIM1;TBC1D5;ZFP84;MCM3;MYH9;ATF7;VCL;MAD1L1;TRIM56;2310067B10RIK;VCP;POM121;DHX8;IGSF3;TNKS;LRP4;WIZ;UBR2;PRPF8;NLN;POLR2A;ERBB3;PLXNA2;DHX38;TRP53BP1;ZBTB7A;MEF2D;ATP6V0A1;WWOX;SORT1;RCC2;STAT3;GBF1;YLPM1;IRF2BP1;SMARCA4;REST;APC;FAP…
637	ChEA_2016	PPARG 23326641 ChIP-Seq C3H10T1-2 Mouse	27/838	0.999993504	0.999994176	0	0	0.438561131	2.85E-06	GTF3C1;PTPRU;NFAT5;CRTC1;DDX42;HDLBP;HNRNPU;XPO5;CEP250;EIF5B;WWOX;SMARCC1;ANKRD26;PPP1R12A;ABCA3;INSR;YLPM1;HSPA12A;SDHA;ARID1A;TMEM131;SMARCA4;APC;HEATR5B;SPECC1L;MCM4;KPNB1
638	ChEA_2016	MYC 18555785 ChIP-Seq MESCs Mouse	40/1200	0.999993708	0.999994176	0	0	0.449666504	2.83E-06	SF3B2;CUL7;SLC35F2;ATP2A2;OGDHL;6330408A02RIK;SLC7A1;NOL6;AKAP12;MNT;TCOF1;PDCD11;BAG3;SCFD2;RPS6KC1;KHSRP;TPR;XPO5;KIF13A;PLTP;NOMO1;EVC2;SRRM2;EIF5B;TAF15;FBXW8;FUS;RBM19;CAD;MYO5A;RANGAP1;SMARCA4;PFKL;MTHFD1;DNAJC7;FASN;APOC1;UBAP2;EIF4G3;KPNB1
639	ChEA_2016	EST1 17652178 ChIP-ChIP JURKAT Human	33/1001	0.999993868	0.999994176	0	0	0.447107592	2.74E-06	RBM25;CALCOCO1;NUP107;DHX8;SEL1L;ITPR1;ARID4A;UBR2;GLG1;TTBK2;CAND1;SART3;DHX38;CDK5RAP2;UPF2;ZRANB3;IK;FBXO38;RBM19;IRF2BP1;WBP11;RANGAP1;ARID1A;PGM2L1;FTSJ3;RAD50;WDR81;THRAP3;AAK1;MCM3;MKRN3;UBAP2;SEC24C
640	ChEA_2016	E2F4 17652178 ChIP-ChIP JURKAT Human	31/1002	0.999993983	0.999994176	0	0	0.418020212	2.52E-06	RBM25;NUP107;PLEKHH3;TNKS;HHIP;AP2A1;IQGAP3;LMNB1;NLN;MNT;CAND1;SART3;NEK2;CIC;EIF4B;CDK5RAP2;ZRANB3;SPEN;WWOX;FUS;ARID1A;MTHFD1;NEDD4;AAK1;MCM3;ANP32E;MCM4;UBAP2;LPIN1;KPNB1;TJP2
641	ChEA_2016	GABP 17652178 ChIP-ChIP JURKAT Human	26/1001	0.999994007	0.999994176	0	0	0.347790096	2.08E-06	SF3B2;COPA;NUP107;DHX8;PIK3R4;UBR2;CBLB;NOL6;PDCD11;RPS6KC1;GCN1L1;DHX38;ZRANB3;IK;AQR;TRIM41;FBXO38;IRF2BP1;WBP11;FTSJ3;GOLGB1;TUBGCP6;MKRN3;EXOC3;TRIP12;SEC24C
642	ChEA_2016	CREB1 15753290 ChIP-ChIP HEK293T Human	20/957	0.999994078	0.999994176	0	0	0.277748329	1.64E-06	GTF3C1;VPS18;COPB2;FOXC1;BRD1;SF3B2;SEL1L;GBF1;AP2A1;RANGAP1;PRPF8;RNF40;EHD4;SART3;ALS2;MAP1A;TPR;OGDH;MYH10;KPNB1
643	ChEA_2016	CHD1 19587682 ChIP-ChIP MESCs Mouse	25/843	0.999994176	0.999994176	0	0	0.401847465	2.34E-06	BCAR3;ARHGAP11A;IFITM2;TNKS;DDX42;LTBP4;GLG1;SART3;CREB3L2;EP300;GPRASP1;ZC3H13;MYBL1;WASF2;ATP6V0A1;EIF5B;IRF2BP1;ARHGEF18;ANK3;WBP11;FTSJ3;MYL4;HAP1;SEC24C;CDS2
644	ENCODE_TF_ChIP-seq_2015	MAZ MEL cell line mm9	165/2000	0.007667914	0.999993997	0	0	1.243301357	6.055761264	ATP8A1;CRTC1;CLSTN3;INPPL1;HDLBP;OGDHL;CCDC102A;IGF1R;GOLGA2;PREX1;GOLGA3;ZMIZ1;GRAP2;CAPN5;LONP1;EP300;UBAP2L;KIF21B;TGM2;KCNH2;PDGFRB;VPS18;UNC13A;KDM2A;APLP2;ANGEL1;SLC30A1;MYO7A;FBXO10;CLIP2;KAT6A;MYADM;PADI2;WDFY3;TNIK;PRR12;KPNB1;VCL;2310067B10RIK;ANKRD17;CUL7;MYCBP2;RASAL1;TTBK2;CACNA1G;TMEM245;LARP1;PDCD11;PODXL;PLXNA1;DVL3;PLCG1;ZBTB7A;BPTF;MGEA5;GM15800;ABCA3;FBXO38;RCC2;INSR;PRRC2C;ZBT…
645	ENCODE_TF_ChIP-seq_2015	JUND MCF-7 hg19	27/241	0.008762934	0.999993997	0	0	1.71773558	8.137299048	NFAT5;SEMA3B;LTBP3;ABCA12;PTPRH;GLG1;GPNMB;LMNA;CTNNA1;GPR115;BCL9L;WWOX;FUS;MACC1;STAT3;KRT8;ARID1A;RANGAP1;PTPRE;CLCN6;VANGL2;INF2;KIF16B;KAT6A;ESYT3;TAGLN2;FREM2
646	ENCODE_TF_ChIP-seq_2015	MYOD1 C2C12 mm9	88/1026	0.019281959	0.999993997	0	0	1.285018968	5.074007122	CALCOCO1;NUP107;DAGLA;MEGF10;INPPL1;STON1;TNC;HSPB2;ATP2A1;PNMAL2;CHD3;PTPN23;2900026A02RIK;ADAMTS4;MPRIP;KIF13A;ANKRD1;PIEZO1;PTGFRN;LRRFIP1;PPFIA4;CDK5RAP2;TNS1;DST;ACTN3;USP43;MYOF;SH2D3C;KRT8;KIF23;IGFN1;KRT9;PLA2G15;DISP2;MYH1;RCN1;TUBB2B;MYH3;PITPNM1;COL4A2;KIF16B;AKAP9;MYADM;PADI2;HHIPL1;SSX2IP;AHDC1;NOTCH2;CHRNA1;LAMA5;KRT80;LAMA2;SEMA3D;ABHD2;NTN4;DPT;PBXIP1;6430548M08RIK;GUCY2G;FBLN2;NI…
647	ENCODE_TF_ChIP-seq_2015	EZH2 B cell hg19	161/2000	0.01929135	0.999993997	0	0	1.206259024	4.762429399	PNMT;PGAP1;HR;KNDC1;CELSR1;PHRF1;CELSR3;SLC8A2;AS3MT;RUSC2;DPYSL5;KIF5C;CDH1;CREB3L1;TNFRSF8;BAHCC1;PTRF;SLC12A8;CHGB;KCNH2;UNC13A;IGFBP5;FIBCD1;LMTK3;CACNA2D2;AFAP1;UPB1;TMEM130;SHISA7;EML6;GPR161;KCNQ3;WDFY3;ERG;KPNB1;NOTCH3;MACF1;SPTBN4;ARHGEF26;IGSF3;MFI2;GLIS3;CACNA1A;CACNA1C;AEBP1;APCDD1;TTBK1;CACNA1G;FAM83F;PODXL;PLXNA2;CAMTA1;MYH14;SRGAP1;LONRF2;TBC1D16;JAG2;ACE;ABCA3;FN1;NFATC2;BMX;HSPA1…
648	ENCODE_TF_ChIP-seq_2015	NR3C1 ECC-1 hg19	25/237	0.022518046	0.999993997	0	0	1.60330328	6.082032017	PNMT;ALDH1L1;KRT80;TMPRSS4;FMN1;HIF3A;LTBP3;ATP1A1;CELSR1;EGFR;FSTL3;SCEL;GSG1;ANKRD1;PLCE1;TNKS1BP1;HELZ;CP;SLC7A5;KIF16B;TAGLN2;AMOTL2;ADNP;AHDC1;PLEC
649	ENCODE_TF_ChIP-seq_2015	TCF3 myocyte mm9	159/1987	0.024106456	0.999993997	0	0	1.197262528	4.460132885	SLC23A2;APP;ITSN1;TNC;HNRNPU;2900026A02RIK;CELSR3;SLK;ZMIZ1;TMEM8C;DAG1;PIEZO1;NRCAM;PPFIA4;NOMO1;CHGB;KCNH2;SMARCC1;SEMA6A;KDM2A;ACTN3;KRT8;PCOLCE;POU3F1;HSPG2;TANC2;PLA2G15;CLIP3;DISP2;DOPEY2;KIF16B;PARD3;MAP1B;KAT6A;CD109;AKAP9;MYADM;TAGLN2;ADNP;IL6ST;KPNB1;ANKRD17;NOTCH2;CHRNA1;NOTCH1;PADI6;ABHD2;ANKRD11;GLIS3;NEDD4L;AGAP1;6430548M08RIK;FAM83H;BAG3;COBLL1;PLXNA2;PLXNA1;CACNA1S;PLCG1;SRGAP3;CC…
650	ENCODE_TF_ChIP-seq_2015	MYOG myocyte mm9	276/3623	0.032420384	0.999993997	0	0	1.141906759	3.915561656	SLC23A2;PGAP1;NUP107;TRAF3IP1;IFT172;ITSN1;D130043K22RIK;PNMAL2;CBLB;THUMPD1;EPRS;GOLGA4;HERC2;RUSC2;TMEM8C;DAG1;LONP1;PIEZO1;PTGFRN;SRRM2;VPS18;SMARCC1;UNC13A;ACTN3;HFE2;DICER1;HSPG2;BCR;NISCH;DOPEY2;EML6;POR;CD109;AKAP9;PADI2;ATF7;FLYWCH1;EZR;SPTBN4;TBC1D9B;DHX8;IGSF3;FLII;MYCBP2;NEDD4L;AGAP1;XPC;IQGAP3;RAB11FIP1;FXR2;PLCG1;SEC31A;ATP6V0A1;JAG2;RCC2;SYNRG;IRF2BP1;MYO5A;PARVB;PRRC2B;FAM160A2;CCD…
651	ENCODE_TF_ChIP-seq_2015	ZEB1 HepG2 hg19	20/188	0.035360637	0.999993997	0	0	1.616472196	5.402502275	JUP;SLC2A10;WWC1;RALGAPA2;ITGA1;WWP2;MAT1A;LEMD3;SORL1;FAM83H;VIL1;IFIH1;SMTN;RUSC2;IYD;CDH1;COBLL1;CTNNA1;PCNT;TJP2
652	ENCODE_TF_ChIP-seq_2015	POLR2A cerebellum mm9	158/2000	0.035912669	0.999993997	0	0	1.178739592	3.921271912	SEMA5A;SLC23A2;ALDH1L1;ITSN1;GOLIM4;D130043K22RIK;AQP6;SOGA3;EPRS;CELSR2;CELSR3;CNDP2;TMEM144;HMGN5;KIF5C;ENPP2;KIF21B;PPFIA4;PTRF;MAP3K5;CDK5RAP2;DYNC2H1;EPHA4;SEMA6A;APLP2;ANK3;FBXO10;LEMD3;TANC2;IL23A;KIF16B;PARD3;AKAP9;KCNQ3;SPARCL1;SERPING1;EZR;EPHA3;ASTN1;NOTCH2;L3MBTL3;D630045J12RIK;NOTCH1;EPAS1;ANKRD11;AGAP1;RASAL1;SEL1L3;ADAMTS15;CACNA1I;NLN;DPP6;LARP1;PRRC1;BAG3;COBLL1;DHX38;MYH14;ZBTB7…
653	ENCODE_TF_ChIP-seq_2015	TCF12 myocyte mm9	100/1223	0.041020024	0.999993997	0	0	1.218254745	3.890734014	PNMT;INPPL1;TNC;2900026A02RIK;BEST3;ABRA;TMEM8C;PIEZO1;PTGFRN;KIF21B;SCAPER;PPFIA4;SLC12A8;ACTN3;KRT8;HFE2;PCOLCE;PLA2G15;NISCH;CLIP3;DISP2;MYL1;KIF16B;CD109;AKAP9;MYADM;PADI2;CHRNA1;FLII;DPT;FAM83H;MAN2A1;PLXNA2;PLXNA1;DVL3;CACNA1S;SRGAP3;CCDC141;JUP;ZBTB12;COL1A2;FASN;HRC;CORO7;NES;TRIM72;CALCOCO1;MEGF10;LMOD1;HSPB2;ATP2A1;RSF1;CHD3;ANKRD1;LRRFIP1;KDM6B;TNNC1;MYOF;MAMDC2;PGAM2;TNNC2;SORCS2;DUSP…
654	ENCODE_TF_ChIP-seq_2015	EP300 MCF-7 hg19	18/175	0.057873121	0.999993997	0	0	1.555394357	4.432099689	NFAT5;MACC1;SEMA3B;STAT3;FMN1;MAT1A;PTPRE;VANGL2;KAT6A;COBLL1;NT5DC3;ANKRD1;CTNNA1;AMOTL2;FBP1;FREM2;BCL9L;HNRNPA0
655	ENCODE_TF_ChIP-seq_2015	REST H1-hESC hg19	130/1680	0.086149568	0.999993997	0	0	1.146326093	2.810413669	CRTC1;MYT1L;ITSN1;OGDHL;CBLB;SMC3;CELSR3;ETS2;SLC8A2;CNDP2;GOLGA2;TNR;BSN;PTRF;SLC12A8;CHGB;PDGFRB;EPHA4;SEMA6C;UNC13A;ACTN3;DSCAM;APLP2;FIBCD1;MYO7A;POU3F1;HCFC1;DISP2;POR;GPRIN1;SCN8A;MAP1B;NCL;MADD;EPAS1;TNKS;ABHD2;CACNA1B;PRDM11;CES5A;TTBK2;GRIN2A;PDZD2;DHX38;DVL3;PCDHA9;RAB11FIP4;PCDHA7;NTSR1;ATP6V0A1;MGEA5;ACE;PTPRN2;FUS;SEC16A;NFATC2;L1CAM;PCDHGA10;VIL1;COL1A2;NBEA;HNRNPD;ANP32E;AMOTL2;PTP…
656	ENCODE_TF_ChIP-seq_2015	POLR2A limb mm9	153/2000	0.088540625	0.999993997	0	0	1.133367367	2.747615467	SLC23A2;ATP8A1;OGDHL;PHRF1;DACH2;KIF5C;KHSRP;CREB3L2;KDR;DAG1;PIEZO1;UBAP2L;BAHCC1;PTRF;RGS9;PDGFRB;DYNC2H1;SRRM2;EPHA4;VPS18;NOM1;SEMA6A;ZFP334;IGFBP5;RALGAPA2;LMTK3;SLC30A1;SFRP1;POR;KIF16B;WDFY3;ADNP;FREM1;NOTCH3;IGSF3;DHX9;TNKS;FLII;ABHD2;MYCBP2;GLIS3;UBR4;SLC1A4;UBR2;APCDD1;IQGAP3;EVPL;GLG1;IGSF9;HSP90B1;FXR2;5730522E02RIK;PODXL;PLCG1;SRGAP3;PLXNA3;DRD5;EDEM3;VAT1;FUS;FBXO38;SYNRG;FN1;MSN;HS…
657	ENCODE_TF_ChIP-seq_2015	REST HCT116 hg19	35/410	0.11203137	0.999993997	0	0	1.267083333	2.773615456	PTPRN;SEZ6;SLC7A14;CACNA1B;CELF6;OGDHL;FSTL4;CELSR3;SLC8A2;PCLO;MGAT5B;TNR;NEFM;CNGA3;BSN;GPR158;RAB11FIP4;CHGB;JAK1;ATP6V0A1;GABBR2;UNC13A;PTPRN2;GSX1;LHFPL4;L1CAM;SEZ6L;SYN1;GRIN1;DISP2;REST;VGF;GPRIN1;SCN8A;OAS3
658	ENCODE_TF_ChIP-seq_2015	POLR2A brain mm9	151/2000	0.121301936	0.999993997	0	0	1.115389426	2.35288332	PRDM8;CLSTN2;IFT172;THUMPD1;EPRS;NYNRIN;KHSRP;KDR;DAG1;MAP3K9;BSN;BAHCC1;TNS1;EPHA4;UNC13A;ZFP334;DSCAM;RALGAPA2;CACNA2D2;TMEM130;PLA2G15;SFRP1;POR;SLC9A7;KIF16B;ADNP;EPHA3;VCL;NOTCH3;IGSF8;IGSF3;DHX9;TNKS;FLII;ABHD2;MYCBP2;SLC1A1;GLIS3;FBXO47;CACNA1B;UBR4;ITPR1;LTBP4;HSP90B1;TMEM245;RAB11FIP1;FXR2;PLCG1;SRGAP3;ZC3H13;RAB11FIP4;NTSR1;RAB11FIP5;ANKRD26;ABCA3;SYNRG;MYO5A;NFATC2;HPS6;HELZ;HSPA12A;PR…
659	ENCODE_TF_ChIP-seq_2015	MYOD1 myocyte mm9	233/3164	0.136659752	0.999993997	0	0	1.088374677	2.16614968	SLC23A2;HNRNPU;PNMAL2;CBLB;NDST1;GOLGA4;MPRIP;CREB3L1;TMEM8C;DAG1;PIEZO1;PTGFRN;SLC12A7;SRRM2;VPS18;SMARCC1;ACTN3;HFE2;KRT9;DOPEY2;PARD3;AKAP9;EZR;IDO1;IGSF3;NEDD4L;AGAP1;6430548M08RIK;NLN;RAB11FIP1;PRRC1;ARSB;RAB11FIP5;SEC31A;ZRANB3;GM15800;RCC2;INSR;SYNRG;IRF2BP1;NFATC2;HSPA12A;FAM160A2;VANGL2;EHD4;FASN;CCDC88C;HRC;STRN;CORO7;DDR1;NRP2;TENM4;CTSZ;STON1;FMN1;RSF1;VSIG10;DSTYK;PCLO;ANKRD1;KIF1A;S…
660	ENCODE_TF_ChIP-seq_2015	JUND T47D hg19	12/123	0.141308473	0.999993997	0	0	1.463848633	2.86447368	NFAT5;KAT6A;MACC1;STAT3;KRT8;CTNNA1;PLCE1;AMOTL2;ABCA12;ARID1A;RANGAP1;FREM2
661	ENCODE_TF_ChIP-seq_2015	FOSL2 MCF-7 hg19	28/329	0.145778592	0.999993997	0	0	1.261425645	2.42908486	KRT80;MFI2;LTBP3;ABCA12;PTPRH;GPNMB;SCRN1;ERBB3;LMNA;ANKRD1;CTNNA1;GPR115;STAT6;SPTBN2;BCL9L;PLA2G2F;ANXA1;LAMB3;MACC1;KRT8;HELZ;PTPRE;ESYT3;MCM4;TAGLN2;EZR;BCAR1;TJP2
662	ENCODE_TF_ChIP-seq_2015	RXRA SK-N-SH hg19	13/139	0.162439335	0.999993997	0	0	1.396935787	2.538861882	COLEC12;ABHD2;ZBTB20;LTBP3;WDR81;FAP;LMNA;AAK1;TAGLN2;FLNC;VIM;IL6ST;CPA4
663	ENCODE_TF_ChIP-seq_2015	ZBTB7A ECC-1 hg19	141/1896	0.175545316	0.999993997	0	0	1.094544551	1.904352159	PNMT;ALDH1L1;HHIP;GOLIM4;HR;KNDC1;OGDHL;SMC3;CCDC102A;IGF1R;SLC8A2;AS3MT;RUSC2;DPYSL5;CREB3L1;CAPN5;KDR;CEP250;EP300;PLCE1;IL12A;MAP3K9;PTGFRN;BSN;SLC12A7;PTRF;RGS9;SLC12A8;TGM2;UNC13A;CISH;SWAP70;DICER1;FBXO10;DISP2;COL4A2;KIF16B;SFRP5;GPRIN1;SCN8A;MAP1B;COL4A3;SLCO2A1;ATF7;FLYWCH1;PRR12;FREM2;CUL9;ADCYAP1R1;AEBP1;IQGAP2;FBLN2;FAM83H;NLN;CNTLN;ATP6V0A1;ACE;DNAH14;NFATC2;HPS6;DHCR24;CGN;TRAPPC9;A…
664	ENCODE_TF_ChIP-seq_2015	TCF12 SK-N-SH hg19	66/857	0.187388935	0.999993997	0	0	1.133063029	1.897392176	STON1;TNC;FMN1;HIF3A;PTPRH;SGSH;ADAMTSL1;ANKRD1;PIEZO1;SLC12A8;PDGFRB;ANXA1;DST;PCOLCE;RANGAP1;IGFN1;MYO3B;WDR81;SCN8A;MCM3;MYH9;IRF6;VCL;CLRN1;DGKH;COLEC12;SLFN5;FIGF;KRT80;MFI2;ABHD2;DPT;LRP4;LTBP3;PRDM11;NID2;GLG1;RASGRP3;DPP4;RGAG1;GPNMB;LMNA;NCAM1;FLNC;S1PR2;CPA4;BCL9L;STRA6;LAMB3;LAMB1;PTPN13;GFAP;COL1A1;COL1A2;COL5A1;FAP;TSPAN18;HNRNPD;OGDH;PLXNB2;AMOTL2;VIM;TGFBI;LPIN1;NES;BCAR1
665	ENCODE_TF_ChIP-seq_2015	CTCF cortical plate mm9	147/2000	0.210719073	0.999993997	0	0	1.079723299	1.681376908	APP;CLSTN2;TRRAP;GCC1;THUMPD1;PHRF1;SMC3;CCDC102A;ETS2;5031414D18RIK;HMGN5;MSANTD1;RUSC2;CREB3L1;CAPN5;PIEZO1;TNR;RGS9;NOMO1;MAP3K5;TGM2;VPS18;AQR;SCARA5;AP5B1;WDR81;STIM1;SCN8A;PARD3;SIK3;ADNP;TOX;TBC1D9B;DHX8;MFI2;FLII;PSG16;FBXO47;NEDD4L;SLC1A4;RASAL1;IQGAP2;IGSF9;CACNA1I;DPP6;FXR2;CMYA5;PLXNA1;IGFBP7;MYH11;SRGAP1;ARSB;ZFP462;BCL9L;BPTF;SLC37A1;INTS1;ABCA3;PRRC2C;GRIN2B;PCDHGA10;PTPRE;COL5A1;M…
666	ENCODE_TF_ChIP-seq_2015	FOSL2 SK-N-SH hg19	37/469	0.218210158	0.999993997	0	0	1.160845132	1.767150657	RBM25;KRT80;MFI2;ABHD2;PTPRN;SEZ6;TNC;LTBP3;PTPRH;RASGRP3;EEA1;DMBX1;MNT;MPRIP;SCRN1;MGAT5B;LMNA;ANKRD1;FLNC;WASF2;SLC12A8;CPA4;BCL9L;KDM6B;ANXA1;NFATC2;RANGAP1;IGFN1;DNM1;GFAP;FAP;MYH9;TAGLN2;IRF6;VIM;EZR;BCAR1
667	ENCODE_TF_ChIP-seq_2015	REST U-87 MG hg19	36/458	0.228564752	0.999993997	0	0	1.156009923	1.706196351	PLEKHH3;CRTC1;ABHD2;PTPRN;SEZ6;SLC7A14;CACNA1B;CELF6;OGDHL;FMN2;FSTL4;CELSR3;SLC8A2;PCLO;TMEM104;MGAT5B;TNR;NEFM;CNGA3;BSN;GPR158;CHGB;ATP6V0A1;GABBR2;UNC13A;PTPRN2;GSX1;LHFPL4;L1CAM;SEZ6L;SYN1;GRIN1;DISP2;REST;VGF;GPRIN1
668	ENCODE_TF_ChIP-seq_2015	POLR2A heart mm9	146/2000	0.238120235	0.999993997	0	0	1.0708667	1.536671808	SLC23A2;ALDH1L1;KLHL38;ITSN1;INPPL1;PHRF1;MYLK3;SLC8A1;CREB3L2;KDR;LONP1;PIEZO1;UBAP2L;BAHCC1;PTRF;EPHA4;SEMA6A;ZFP334;KDM2A;CD93;IGFBP5;APLP2;HFE2;SLC30A1;PRKCA;SDHA;LEMD3;HSPG2;POR;COL4A5;ATF7;WDFY3;SNRNP200;VCL;H2-D1;NOTCH3;POM121;IGSF3;TNKS;MYCBP2;SLC1A1;UBR2;APCDD1;HSP90B1;RASGRP3;TMEM245;FXR2;KIF3B;DHX38;IGFBP7;VAT1;FBXO38;FN1;IRF2BP1;HELZ;CP;DNAJC16;PRRC2B;COL1A1;COL5A1;HRC;TUBGCP6;MKRN3;C…
669	ENCODE_TF_ChIP-seq_2015	REST MCF-7 hg19	52/681	0.238852843	0.999993997	0	0	1.120885414	1.605004383	MYT1L;CRTC1;PTPRN;SLC7A14;CELF6;CBLB;OGDHL;CELSR3;SLC8A2;PCLO;TMEM104;TNR;NEFM;CNGA3;BSN;PPFIA4;CHGB;JAK1;UNC13A;ABCC8;SEZ6L;POU3F1;SYN1;DISP2;VGF;GPRIN1;SCN8A;MADD;HNRNPH3;PLEKHH3;ABHD2;SEZ6;CACNA1B;FOXK1;SLC1A4;FSTL4;ACAN;CNNM1;PDZD2;MGAT5B;GPR158;RAB11FIP4;ATP6V0A1;GABBR2;HNRNPA3;PTPRN2;GSX1;LAMB3;LHFPL4;L1CAM;GRIN1;REST
670	ENCODE_TF_ChIP-seq_2015	REST HeLa-S3 hg19	88/1183	0.239032827	0.999993997	0	0	1.091000923	1.561390757	CDKN1C;DDX3X;CRTC1;MYT1L;PTPRN;SLC7A14;HNRNPU;CELF6;OGDHL;CBLB;RSF1;CHD2;CELSR3;ETS2;SLC8A2;IFIH1;GOLGA2;PCLO;TMEM104;TNR;NEFM;CNGA3;BSN;PTRF;JAK1;CHGB;USP47;UNC13A;NCOA6;ABCC8;KRT8;SLC30A1;SEZ6L;POU3F1;SYN1;HCFC1;DISP2;NPC1;VGF;GPRIN1;SCN8A;NCL;OAS3;MADD;EXOC3;MYH9;TAGLN2;HNRNPH3;EZR;CLRN1;DNAH1;PLEKHH3;EPAS1;ABHD2;SEZ6;CACNA1B;SLC1A4;FSTL4;TTBK2;PDZD2;OS9;POLR2A;MGAT5B;LMNA;DVL3;MEF2D;WASF2;PIR…
671	ENCODE_TF_ChIP-seq_2015	REST ECC-1 hg19	79/1057	0.239103238	0.999993997	0	0	1.096269467	1.568607979	CRTC1;MYT1L;PTPRN;SLC7A14;CELF6;OGDHL;CBLB;RSF1;FMN2;CELSR3;SLC8A2;CNDP2;PCLO;TMEM104;TNR;NEFM;CNGA3;MAP3K9;BSN;JAK1;CHGB;UNC13A;PCDHGA4;ABCC8;ANO8;MYO7A;ANK3;SEZ6L;POU3F1;SYN1;DISP2;NPC1;VGF;GPRIN1;SCN8A;MAP1B;MADD;PKP1;HNRNPH3;CLRN1;PLEC;PLEKHH3;EPAS1;ABHD2;SEZ6;CACNA1B;SLC1A4;ATP1A1;CACNA1E;FSTL4;IGSF9;ACAN;GRIN2A;OS9;POLR2A;BOD1L;MGAT5B;DVL3;MEF2D;WASF2;PIRT;RAB11FIP4;GPR158;ATP6V0A1;GABBR2;M…
672	ENCODE_TF_ChIP-seq_2015	CEBPB myocyte mm9	49/640	0.240592607	0.999993997	0	0	1.123964734	1.601256587	FLT1;IFITM2;ITSN1;STON1;TNC;DDX42;HNRNPU;TREM3;GCC1;EPRS;LONP1;ANKRD1;KIF21B;KDM6B;KSR1;ACTN3;RANGAP1;ARID1A;HNRNPUL2;MCM3;HNRNPH3;R3HCC1L;CHRNA1;SF3B2;KRT80;DPT;ATP1A3;SLC1A4;AEBP1;MNT;ZC3H18;ASCC2;NCAM1;ATP6V0A1;HSPA9;SPEN;CD74;HNRNPA3;TAF15;RCC2;STAT3;FN1;CP;CLCN6;APC;SPINK13;VIM;EIF3C;AARS
673	ENCODE_TF_ChIP-seq_2015	FOXA1 ECC-1 hg19	34/435	0.246526294	0.999993997	0	0	1.148578368	1.608338925	MYOM1;DNMT1;ATP8A1;YTHDC1;NEDD4L;ZBTB42;FMN1;AP2A1;AFP;SMC3;PHRF1;CELSR3;SCEL;LARP1;ZMIZ1;ANKRD1;TCP11L2;PCNT;WASF2;PDZD7;MGEA5;TAF15;INTS1;FUS;KRT8;AFAP1;SYN1;ALDH3A1;POR;PRR19;MCM4;ESAM;LRP10;VCL
674	ENCODE_TF_ChIP-seq_2015	NFIC SK-N-SH hg19	50/663	0.272987661	0.999993997	0	0	1.105223297	1.434943108	BCAR3;APP;TNC;HIF3A;ABCA12;SGSH;ADAMTSL1;HHAT;ADAMTS1;CREB3L1;ANKRD1;PIEZO1;PTRF;SEMA6A;IGFBP5;DICER1;DUSP27;SORCS2;WDR81;SCN8A;MYH9;ATF7;TAGLN2;HNRNPH3;IRF6;KRT80;EPAS1;MFI2;UBR2;LTBP3;RASGRP3;FOXRED2;CAND1;SV2A;LMNA;CTNNA1;FLNC;CPA4;STRA6;CNTLN;DYNC1H1;MGEA5;LAMB3;ABCA3;GFAP;COL1A1;FAP;PLXNB2;AMOTL2;VIM
675	ENCODE_TF_ChIP-seq_2015	CTCF C2C12 mm9	144/2000	0.298502922	0.999993997	0	0	1.053224906	1.273323166	MAPKBP1;APP;HHIP;CLSTN1;HNRNPU;GCC1;THUMPD1;ETS2;5031414D18RIK;PREX1;MSANTD1;RUSC2;CAPN5;PIEZO1;SCAPER;RGS9;NOMO1;MAP3K5;TGM2;VPS18;SMARCC1;AQR;SCARA5;SWAP70;AP5B1;TANC2;DISP2;CLIP2;PARD3;IL6ST;DGKH;ANKRD17;TBC1D9B;DHX8;YTHDC1;MFI2;FLII;MYCBP2;PSG16;GLIS3;FBXO47;NEDD4L;AGAP1;6430548M08RIK;RASAL1;IQGAP2;IGSF9;FXR2;COBLL1;PLXNA2;PLXNA1;DVL3;IGFBP7;JAG2;INTS1;WFS1;ABCA3;RCC2;SYNRG;IRF2BP1;MYO5A;PRRC…
676	ENCODE_TF_ChIP-seq_2015	CTCF embryonic fibroblast mm9	144/2000	0.298502922	0.999993997	0	0	1.053224906	1.273323166	PRDM8;APP;TRRAP;CLSTN3;TNC;HNRNPU;GCC1;THUMPD1;5031414D18RIK;HMGN5;MSANTD1;RUSC2;CAPN5;GRB10;EP300;TNR;SCAPER;RGS9;NOMO1;MAP3K5;TGM2;VPS18;SCARA5;SWAP70;DISP2;SCN8A;PARD3;SIK3;EPHA3;DGKH;TBC1D9B;MFI2;FLII;PSG16;GLIS3;FBXO47;SLC1A2;6430548M08RIK;RASAL1;IQGAP2;NID2;IGSF9;HSP90B1;ADAMTS15;CACNA1I;FXR2;BAG3;CMYA5;PLXNA2;MYH11;MORC1;ZFP462;MGEA5;SLC37A1;INTS1;FUS;WFS1;ABCA3;RCC2;TMEM132B;MICAL3;IRF2BP…
677	ENCODE_TF_ChIP-seq_2015	NR2F2 MCF-7 hg19	46/616	0.306639635	0.999993997	0	0	1.092833735	1.291819138	KRT80;SRCAP;EPAS1;ABHD2;TMPRSS4;UBR4;RASAL1;FOXK1;ZC3HAV1;ABCA12;GLG1;MYLK3;GOLGA2;FAM83H;LARP1;CAND1;ANKRD1;CTNNA1;GPR115;NEK2;WDR7;ZBTB7A;TNS1;IK;SZT2;GPR56;MACC1;DNAH14;DHCR24;BAZ1B;SDCBP2;DNAJC16;CDK11B;DNM1;SULF2;SETX;PTPRE;DOPEY2;ESYT3;TAGLN2;AMOTL2;LRP10;LPIN1;TECPR1;TRIM56;CDS2
678	ENCODE_TF_ChIP-seq_2015	REST Panc1 hg19	51/688	0.313897429	0.999993997	0	0	1.084223866	1.256278274	MYT1L;CRTC1;PTPRN;SLC7A14;CELF6;OGDHL;FMN2;CELSR3;SLC8A2;PCLO;TMEM104;TNR;NEFM;CNGA3;BSN;CHGB;JAK1;UNC13A;PCDHGA4;ABCC8;SEZ6L;POU3F1;SYN1;DISP2;VGF;GPRIN1;SCN8A;HNRNPH3;ABHD2;SEZ6;CACNA1B;FSTL4;ACAN;GRIN2A;CNNM1;MGAT5B;WASF2;GPR158;RAB11FIP4;ATP6V0A1;GABBR2;PTPRN2;GSX1;LHFPL4;L1CAM;GRIN1;PCDHGA10;FAM160A1;REST;NOVA2;VIM
679	ENCODE_TF_ChIP-seq_2015	CBX8 K562 hg19	143/2000	0.331192296	0.999993997	0	0	1.044439565	1.154164332	PGAP1;ITSN1;CLSTN1;KNDC1;FRY;ARHGAP36;PLB1;ABRA;SLN;CAPN5;NRCAM;RGS9;HERC6;CHRNB3;AFAP1;ANK3;MAT1A;BCR;EML6;SCN8A;GPR161;PARD3;MYADM;PKP1;HHIPL1;ALPK2;ERG;IL6ST;NOTCH2;ARHGEF26;MYCBP2;ITPR1;LPO;IQGAP2;NID2;HSD11B1;ALDH3B2;PODXL;KCNMB1;CAMTA1;IGFBP7;MYH11;SRGAP3;ZC3H13;SRGAP1;LONRF2;ARSB;SPTBN1;TBC1D16;SLC14A1;SLC37A1;PTPRN2;INSR;FN1;MICAL3;DCLK3;MYO5A;PRRC2C;CGN;SMARCA1;DGAT2L6;ABHD12B;GFAP;CAMSA…
680	ENCODE_TF_ChIP-seq_2015	SMC3 SK-N-SH hg19	143/2000	0.331192296	0.999993997	0	0	1.044439565	1.154164332	PRDM8;SEMA5A;MAPKBP1;APP;CLSTN2;AQP6;ETS2;MYLK4;RUSC2;DPYSL5;ZMIZ1;FAM198B;PIEZO1;TNR;KIF21A;IL12A;RGS9;MAP3K4;MAP3K5;HERC6;TGM2;TNS1;EPHA4;VPS18;SEMA6A;CISH;SCARA5;SFMBT2;ANGEL1;SLC30A1;UBE4B;MYO7A;PRSS56;BCR;STIM1;SLC9A7;SCN8A;SPECC1L;COL8A2;ADNP;TOX;ANKRD17;SPTBN4;MAGEL2;COL13A1;DHX8;MFI2;ANKRD11;NEDD4L;IQGAP2;WDR66;GRIN2A;LOXHD1;MAN2A1;PLXNA2;CACNA1S;PLCG1;SRGAP1;BCL9L;SLC14A1;SLC14A2;ACE;ABC…
681	ENCODE_TF_ChIP-seq_2015	CTCF liver mm9	143/2000	0.331192296	0.999993997	0	0	1.044439565	1.154164332	APP;TRRAP;GCC1;THUMPD1;PHRF1;5031414D18RIK;MSANTD1;RUSC2;ZMIZ1;CAPN5;PIEZO1;TNR;MAP3K9;RGS9;NOMO1;MAP3K5;TGM2;VPS18;AQR;SCARA5;SWAP70;KRT8;AP5B1;DISP2;WDR81;SCN8A;PARD3;SIK3;WDFY3;ADNP;D630045J12RIK;TBC1D9B;DHX8;ARHGEF26;MFI2;FLII;PSG16;FBXO47;RASAL1;IQGAP2;IGSF9;FXR2;COBLL1;TPR;CMYA5;PLXNA1;DVL3;IGFBP7;MYH11;ZFP462;BCL9L;BPTF;KL;SLC37A1;JUP;INTS1;ABCA3;RCC2;IFT122;PRRC2C;GRIN2B;PRRC2B;PCDHGA10;P…
682	ENCODE_TF_ChIP-seq_2015	RAD21 ECC-1 hg19	77/1070	0.362491775	0.999993997	0	0	1.049865185	1.065354367	MAPKBP1;PTPRU;NRP2;SPEF2;DAGLA;DOCK3;MEGF10;ITGB4;PCDHGB2;RSF1;MYLK4;RUSC2;FAM198B;PIEZO1;IL12A;RGS9;MAP3K5;HERC6;TGM2;TNS1;VPS18;PCDHGA6;SEMA6A;MYOF;ITGA1;PCDHGA1;UBE4B;SPTB;SORCS2;KIF27;F5;PCDHGA9;NCOR2;MC3R;PITPNM1;STIM1;SLC9A7;TNNT2;SIK3;COL8A2;PDE5A;MET;SLC29A3;FREM2;PLEC;ANKRD17;KRT80;COL13A1;DHX8;NEDD4L;WDR66;ERBB3;MAN2A1;MGAT5B;SLIT3;PCDH1;SRGAP1;BRD4;ATF7IP;SVIL;SLC14A2;TAF15;MYO10;ABCA3…
683	ENCODE_TF_ChIP-seq_2015	EZH2 keratinocyte hg19	142/2000	0.365288413	0.999993997	0	0	1.035677831	1.042998068	PNMT;APP;ALDH1L1;ARID4A;CXCL13;FRY;ABCA13;CELSR3;PREX1;CDH5;AS3MT;HHAT;KDR;ENPP2;PLCE1;TNR;NRCAM;HERC6;CHGB;TNS1;LHCGR;ENTPD3;ACTN3;SFMBT2;LMTK3;MAT1A;VWA5B1;ARMCX4;ALDH3A1;EML6;MAP1B;COL4A3;HHIPL1;COL4A5;TLN2;KPNB1;EPHA3;NOTCH3;SPTBN4;L3MBTL3;FBXO47;CACNA1A;DTX1;AEBP1;IQGAP2;NID2;PIK3R6;GRIN2A;C7;STK36;PODXL;CAMTA1;SLC38A8;RAB11FIP4;KL;SLC14A2;DNAH10;ACE;PTPRN2;DNAH14;DGAT2L6;HSPA12B;GFAP;COL1A1…
684	ENCODE_TF_ChIP-seq_2015	POLR2A embryonic fibroblast mm9	142/2000	0.365288413	0.999993997	0	0	1.035677831	1.042998068	APP;ALDH1L1;ITSN1;OGDHL;PHRF1;EPRS;CNDP2;KIF5C;CREB3L2;KDR;LONP1;UBAP2L;BAHCC1;SRRM2;EPHA4;SEMA6A;ZFP334;KDM2A;IGFBP5;RALGAPA2;APLP2;LMTK3;PRKCA;MYO7A;SFRP1;POR;PARD3;MADD;COL4A5;WDFY3;SNRNP200;H2-D1;MAD1L1;NOTCH3;IGSF3;TNKS;MYCBP2;SLC1A1;CACNA1B;ITPR1;LTBP4;SLC1A4;UBR2;APCDD1;IQGAP3;CACNA1H;GLG1;HSP90B1;TMEM245;RAB11FIP1;FXR2;5730522E02RIK;DHX38;IGFBP7;SRGAP3;VAT1;FN1;IRF2BP1;HELZ;HSPA12B;DNAJC1…
685	ENCODE_TF_ChIP-seq_2015	POLR2A olfactory bulb mm9	142/2000	0.365288413	0.999993997	0	0	1.035677831	1.042998068	APP;ATP8A1;EPRS;GOLGA4;DPYSL5;KIF5C;CREB3L2;DAG1;LONP1;PIEZO1;UBAP2L;PTGFRN;BAHCC1;PPFIA4;PTRF;HERC6;UNC13A;SEMA6A;APLP2;CACNA2D2;SLC30A1;PRKCA;LEMD3;TMEM130;ARMCX4;SFRP1;POR;COL4A2;SLC9A7;GPRIN1;AKAP9;ATF7;VCL;H2-D1;MAD1L1;NOTCH2;NOTCH1;IGSF3;TNKS;ABHD2;MYCBP2;SLC1A1;SEL1L;CACNA1B;SLC1A4;UBR2;APCDD1;TTBK1;GLG1;HSP90B1;CACNA1I;PRRC1;FXR2;BAG3;PLXNA2;PLCG1;SRGAP3;MPDZ;RAB11FIP4;NTSR1;PLXNA3;EDEM3;…
686	ENCODE_TF_ChIP-seq_2015	CTCF bone marrow macrophage mm9	141/2000	0.400553507	0.999993997	0	0	1.026939632	0.939555204	MAPKBP1;APP;SLC4A1AP;TRRAP;FRY;PHRF1;CELSR2;5031414D18RIK;MSANTD1;RUSC2;CAPN5;PIEZO1;RGS9;NOMO1;MAP3K5;TGM2;VPS18;AQR;SCARA5;SWAP70;A430093F15RIK;AP5B1;FTSJ3;WDR81;IL23A;SCN8A;AKAP9;SIK3;PADI2;COL4A5;TAGLN2;PRR12;COPA;TBC1D9B;DHX8;TMEM63C;MFI2;PSG16;FBXO47;SLC1A2;RASAL1;IQGAP2;FXR2;TPR;PLXNA1;IGFBP7;MYH11;ZFP462;BCL9L;BPTF;SLC37A1;JUP;INTS1;RCC2;INSR;FN1;PRRC2C;NFATC2;CGN;SMARCA2;PRRC2B;PCDHGA10;…
687	ENCODE_TF_ChIP-seq_2015	CTCF kidney mm9	141/2000	0.400553507	0.999993997	0	0	1.026939632	0.939555204	MAPKBP1;APP;TRRAP;GCC1;THUMPD1;5031414D18RIK;MSANTD1;RUSC2;CDH1;CAPN5;GRB10;EP300;TNR;SCAPER;RGS9;NOMO1;TGM2;AQR;SCARA5;SWAP70;KRT8;WBP11;UPB1;DISP2;CLIP2;SCN8A;PARD3;SIK3;MAD1L1;2310067B10RIK;DHX8;MFI2;FLII;PSG16;FBXO47;6430548M08RIK;RASAL1;UBR2;IQGAP2;IGSF9;FXR2;BAG3;CMYA5;PLXNA1;DVL3;MYH11;SRGAP3;ZFP462;CNTLN;SLC37A1;INTS1;ABCA3;RCC2;MYO5A;PRRC2C;GRIN2B;PRRC2B;PTPRE;NBEA;MAN2B2;GOLGB1;HYOU1;FB…
688	ENCODE_TF_ChIP-seq_2015	REST HL-60 hg19	9/118	0.427101744	0.999993997	0	0	1.115703476	0.949165785	UNC13A;PTPRN2;TMEM104;GPRIN1;HNRNPD;OGDHL;BSN;SYN1;SLC8A2
689	ENCODE_TF_ChIP-seq_2015	CTCF brain mm9	140/2000	0.436719947	0.999993997	0	0	1.018224895	0.843561796	APP;TRRAP;KNDC1;THUMPD1;2900026A02RIK;5031414D18RIK;MSANTD1;RUSC2;CDH1;CAPN5;CREB3L2;DAG1;EP300;CAR12;SCAPER;RGS9;MAP3K4;NOMO1;TGM2;AQR;ZFP334;SCARA5;ANGEL1;TMEM130;MYL4;DISP2;CLIP2;EML6;WDR81;SFRP5;GPRIN1;SCN8A;PARD3;DGKH;2310067B10RIK;TBC1D9B;NOTCH1;MFI2;FLII;PSG16;FBXO47;6430548M08RIK;RASAL1;CACNA1E;TTBK2;DPP4;ADAMTS15;CACNA1I;GRIN2A;DPP6;CMYA5;SAFB2;ARSI;ZC3H18;MYH11;SRGAP3;ZC3H13;CNTLN;SLC37…
690	ENCODE_TF_ChIP-seq_2015	CTCF cerebellum mm9	140/2000	0.436719947	0.999993997	0	0	1.018224895	0.843561796	APP;CLSTN2;TRRAP;GCC1;PHRF1;SMC3;ETS2;5031414D18RIK;HMGN5;MSANTD1;CREB3L1;PIEZO1;TNR;PPFIA4;RGS9;NOMO1;MAP3K5;TGM2;TNS1;VPS18;AQR;SCARA5;SWAP70;ANK2;SLC30A1;AP5B1;DOPEY2;STIM1;SCN8A;KCNQ3;SIK3;ADNP;D630045J12RIK;TMEM63C;MFI2;FLII;PSG16;FBXO47;NEDD4L;SLC1A4;RASAL1;IQGAP2;CACNA1I;FXR2;TPR;CMYA5;PLXNA2;PLXNA1;SRGAP1;ARSB;BPTF;JAG2;SLC37A1;INTS1;ABCA3;RCC2;MICAL3;GRIN2B;PCDHGA10;PTPRE;GOLGB1;CCDC88C;…
691	ENCODE_TF_ChIP-seq_2015	HA-E2F1 HeLa-S3 hg19	140/2000	0.436719947	0.999993997	0	0	1.018224895	0.843561796	CRTC1;TRAF3IP1;GOLIM4;HDLBP;HNRNPU;MYLK;RUSC2;LONP1;PIEZO1;PLCE1;UBAP2L;KIF21B;BAHCC1;MAP3K4;CDK5RAP2;NOM1;CPT1A;KDM2A;SWAP70;RALGAPA2;FIBCD1;SDHA;HSPG2;SND1;NISCH;CLIP2;MTHFD1;COL4A2;GPRIN1;GPR161;NCL;AKAP9;MYADM;ADNP;IL6ST;KPNB1;ANKRD17;TBC1D9B;NOTCH1;EPAS1;SLC1A1;SEL1L3;FAM83H;RAB11FIP1;PODXL;COBLL1;TPR;SAFB2;DVL3;ZC3H18;IGFBP7;PLCG1;RAB11FIP5;SEC31A;CNTLN;HSPA9;RCC2;MICAL3;IFT122;MYO5A;MSN;AB…
692	ENCODE_TF_ChIP-seq_2015	ESR1 ECC-1 hg19	45/637	0.454932878	0.999993997	0	0	1.027322065	0.809124399	LAMA5;SF3B2;KRT80;SEMA3B;TMPRSS4;TNC;FMN1;HR;FOXK1;RRBP1;LTBP3;CELSR1;SLC7A1;FSTL3;TMEM144;NDST1;MNT;SGCA;NT5DC3;ANKRD1;NRCAM;SLIT3;ZBTB7A;EIF4B;SEC31A;ANXA1;GPR56;LAMB3;TNNC1;VWA3B;BCR;SLC7A5;MN1;TUBB2B;GPRIN1;CCDC88C;TAGLN2;AMOTL2;TLN2;HNRNPH3;CRYAA;LPIN1;FBP1;EIF3A;TECPR1
693	ENCODE_TF_ChIP-seq_2015	FOSL1 C2C12 mm9	21/293	0.459580183	0.999993997	0	0	1.043189054	0.81101883	CALCOCO1;RBM25;KRT80;DAGLA;USP43;A430093F15RIK;ZFP316;KRT8;ABCA12;GUCY2G;RANGAP1;SLC7A1;MYLK;COL1A2;LMNA;NT5DC3;ANKRD1;SPINK13;PLIN2;CIC;CLRN1
694	ENCODE_TF_ChIP-seq_2015	JUND SK-N-SH hg19	109/1565	0.470424468	0.999993997	0	0	1.011824544	0.763036992	ATP8A1;TNC;PHRF1;ABCA12;SMC3;CELSR3;CNDP2;RUSC2;KIF5C;PIEZO1;PLCE1;KRT8;HCFC1;POR;PRR19;KAT6A;MADD;ATF7;TAGLN2;TLN2;VCL;DNMT1;MFI2;ABHD2;GLIS3;LTBP3;GLG1;RASGRP3;DPP4;CAMTA1;PLTP;CPA4;BCL9L;PLXNA3;SPTBN2;MGEA5;FUS;NFATC2;ACSF2;GFAP;VANGL2;AAK1;NF1;AMOTL2;PCNXL2;RBM25;ZC3H4;GBE1;PTPRH;HK2;TTC28;EEA1;SCRN1;ADAMTS1;ANKRD1;TCP11L2;RRP12;KDM6B;GRIPAP1;ANXA1;DST;SH2D3C;SMC1A;RANGAP1;ARID1A;IGFN1;SYN1;V…
695	ENCODE_TF_ChIP-seq_2015	ZNF263 K562 hg19	63/901	0.472826651	0.999993997	0	0	1.015887625	0.760926697	SLC4A1AP;ZC3H4;STON1;HSPB2;PCSK9;CBLB;RSF1;CHD3;PTPN23;PHRF1;ETS2;IGF1R;DSTYK;PTGFRN;RGS9;MAP3K5;SEMA6C;APLP2;FIBCD1;ANO8;LEMD3;MAPK8IP3;RENBP;BCR;CLIP2;VGF;STIM1;HNRNPUL2;GPD2;SLC29A4;EZR;AHDC1;PLEKHH3;SATB2;ITPR1;SLC1A4;ZC3HAV1;SNX30;BAG3;RPS6KC1;NHLH1;PCNX;FLNC;SRGAP1;ARSB;BPTF;SLC12A4;SLC12A5;ZFHX2;INTS1;SETD1B;TRAPPC9;BAIAP3;TSPO2;PFKL;APC;CCDC8;NEDD4;P2RX1;APOC1;SSPO;REEP6;EIF4G3
696	ENCODE_TF_ChIP-seq_2015	POLR2A cortical plate mm9	139/2000	0.473496049	0.999993997	0	0	1.009533549	0.754739103	TRAF3IP1;INPPL1;OGDHL;GCC1;LONP1;UBAP2L;PTGFRN;BSN;PTRF;HERC6;PDGFRB;DYNC2H1;ZFP334;CD93;ANGEL1;CACNA2D2;ANK2;UBE4B;FBXO10;PLA2G15;ARMCX4;SFRP1;WDR81;SLC9A7;AKAP9;MYADM;ATF7;SNRNP200;EPHA3;H2-D1;MAD1L1;NOTCH3;POM121;NOTCH1;IGSF3;TNKS;ABHD2;MYCBP2;SEL1L;PIK3R4;DTX1;AGAP1;APCDD1;TTBK1;ADAMTS15;CACNA1I;TMEM245;FXR2;KIF3B;5730522E02RIK;GPR116;SAFB2;RAB11FIP4;TBC1D16;PLXNA3;EDEM3;VAT1;JUP;SETD1B;FN1;I…
697	ENCODE_TF_ChIP-seq_2015	RCOR1 IMR-90 hg19	134/1930	0.479557549	0.999993997	0	0	1.008287046	0.740981452	PRDM8;IFITM2;TNC;OGDHL;GCC1;CLDN2;FRY;EPRS;CELSR3;SLC8A2;GOLGA3;MPRIP;ZMIZ1;KHSRP;DAG1;PIEZO1;IL12A;BSN;RGS9;CHGB;PDGFRB;SMARCC1;CPT1A;UNC13A;ACTN3;FIBCD1;PCOLCE;FBXO10;DISP2;CLIP2;GPRIN1;SCN8A;TTLL12;KPNB1;CUL9;NOTCH1;ABHD2;SLC1A4;AEBP1;LTBP3;FBLN2;TTBK1;ACACA;RASGRP3;LARP1;MAN2A1;COBLL1;MYH11;CPA4;BCL9L;VAT1;ZFHX2;PTPRN2;JUP;ABCA3;SEC16A;INSR;ABCA7;TRAPPC9;L1CAM;HSPA12A;FAM160A1;CYLD;CPS1;PLXNB…
698	ENCODE_TF_ChIP-seq_2015	JUND MEL cell line mm9	18/257	0.507828883	0.999993997	0	0	1.017206767	0.689270222	NFAT5;TNKS;STAT3;MAST1;COLQ;BAIAP3;PREX1;MNT;VANGL2;ZFP84;KAT6A;OAS3;FAM198B;NT5DC3;LONP1;CTNNA1;EZR;CIC
699	ENCODE_TF_ChIP-seq_2015	POLR2A small intestine mm9	138/2000	0.510572919	0.999993997	0	0	1.000865523	0.672803636	APP;ALDH1L1;TRAF3IP1;ITSN1;PNMAL2;THUMPD1;PHRF1;EPRS;CREB3L2;KDR;LONP1;PIEZO1;UBAP2L;BAHCC1;PTRF;EPHA4;SEMA6A;ZFP334;KDM2A;CD93;RALGAPA2;A430093F15RIK;SLC30A1;PRKCA;UBE4B;SFRP1;POR;SLCO2A1;ATF7;SNRNP200;KPNB1;VCL;H2-D1;MAD1L1;ZFP865;NOTCH1;COL13A1;IGSF3;TNKS;MYCBP2;SLC1A1;PIK3R4;UBR4;ITPR1;SLC1A4;UBR2;APCDD1;IQGAP3;EVPL;HSP90B1;TMEM245;RAB11FIP1;FXR2;PLXNA2;PLCG1;SRGAP3;PLXNA3;ACE;GM15800;SYNRG;F…
700	ENCODE_TF_ChIP-seq_2015	CBX2 K562 hg19	138/2000	0.510572919	0.999993997	0	0	1.000865523	0.672803636	PGAP1;ITSN1;CLSTN1;AQP6;KNDC1;FRY;ARHGAP36;ETS2;ABRA;MYLK4;NYNRIN;PREX1;CAPN5;NRCAM;RGS9;HERC6;CHGB;PDGFRB;DYNC2H1;CPT1A;ENTPD3;APLP2;ANK3;SHISA7;ARMCX4;EML6;SCN8A;GPR161;PARD3;CD109;MYADM;ALPK2;TOX;NOTCH2;COPB2;ARHGEF26;IGSF3;SLC1A2;ITPR1;FBLN2;IGSF9;HSD11B1;LARP1;C7;PODXL;CAMTA1;SRGAP1;LONRF2;ARSB;SPTBN1;ZFHX2;SLC37A1;PTPRN2;FN1;DCLK3;PRRC2C;NFATC2;SMARCA1;HSPA12B;CAMSAP3;CYLD;WNK2;MKRN3;DCHS1;…
701	ENCODE_TF_ChIP-seq_2015	FOXM1 ECC-1 hg19	40/578	0.514449629	0.999993997	0	0	1.004078392	0.667368366	USP13;KRT80;NUMA1;DHX8;TNC;FMN1;LTBP3;SMC3;HSP90B1;LMNB1;ADD2;ANKRD1;CTNNA1;NEK2;PCNT;MYBL1;CDK5RAP2;ATF7IP;SUN2;IK;GAS2L3;ANXA1;LAMB3;ODF2;MYOF;KIF23;RANGAP1;PTPN13;IGFN1;COL1A1;ACTA2;SLC7A5;NEIL3;HNRNPUL2;ANP32E;PLXNB2;TAGLN2;AMOTL2;KPNB1;TJP2
702	ENCODE_TF_ChIP-seq_2015	REST neural cell hg19	49/712	0.527575036	0.999993997	0	0	0.997904263	0.638124028	MAPKBP1;NRP2;RBM25;PGAP1;ZBTB20;CELF6;ECE1;OGDHL;SMC3;WDR7;NEO1;AQR;SZT2;UNC13A;CACNA2D2;TBC1D9;WBP11;RCN1;ALS2;NCL;CANX;SIK3;WDFY3;NFAT5;COPB2;DNAH6;CAMK2A;XPC;CACNA1C;PRPF8;CNPY4;POLR2A;BOD1L;LEO1;SAFB2;GPR158;HNRNPA0;HNRNPA3;SLC37A1;KDM4D;FUS;AGL;STAT3;DHCR24;RAD50;AAK1;UBAP2;ATG2B;AARS
703	ENCODE_TF_ChIP-seq_2015	SP2 H1-hESC hg19	81/1184	0.547618745	0.999993997	0	0	0.991104244	0.596819145	RBM25;ITSN1;GOLIM4;CHD6;ZBTB20;AP2A1;CBLB;HIF3A;CCDC102A;MPRIP;KHSRP;CREB3L2;TNKS1BP1;WDR7;MAP3K9;MACROD2;EVI5L;LRRC47;ARHGEF10;ACTN3;BAZ1B;WBP11;SND1;WDR81;DNAJC7;HGS;CANX;MYH9;ATF7;IL6ST;PRR12;FREM2;SLFN5;VCP;COPA;DHX8;FLII;ABHD2;ANKRD11;SEL1L;RRBP1;PRPF8;NID2;UACA;TTBK2;NOL6;CAND1;DHX38;CAMTA1;MYH14;PCNT;ZBTB7A;MEF2D;WASF2;UGGT1;MYH10;GPR158;PDZD7;HNRNPA0;ZRANB3;TRIM41;SPRYD3;JUP;SORT1;WFS1;GB…
704	ENCODE_TF_ChIP-seq_2015	CTCF limb mm9	137/2000	0.547632099	0.999993997	0	0	0.992220744	0.597467279	PRDM8;MAPKBP1;APP;TRRAP;HHIP;ITSN1;KNDC1;OGDHL;THUMPD1;2900026A02RIK;5031414D18RIK;MSANTD1;RUSC2;CAPN5;GRB10;EP300;TNR;SCAPER;RGS9;NOMO1;TGM2;VPS18;AQR;SCARA5;DISP2;ARMCX4;WDR81;SCN8A;PARD3;VCL;MAD1L1;2310067B10RIK;TBC1D9B;DHX8;DHX9;MFI2;FLII;SLC1A1;PSG16;FBXO47;6430548M08RIK;UBR2;IQGAP2;ADAMTS15;GRIN2A;FXR2;CMYA5;DHX38;PLXNA1;ZC3H18;MYH11;SRGAP3;ZC3H13;SULT5A1;NTSR1;CNTLN;SLC37A1;INTS1;ABCA3;FBX…
705	ENCODE_TF_ChIP-seq_2015	TAL1 megakaryocyte mm9	59/869	0.570103757	0.999993997	0	0	0.9828367	0.552292213	APP;CLSTN3;ZC3H4;OTUD7A;ITGAL;CNDP2;CDH5;SART3;DPYSL5;GRAP2;KIF13A;TMEM8C;TNFRSF8;CAR12;NOMO1;CCDC112;VWF;CAD;LMTK3;SHROOM3;KIF23;FBXO10;INF2;NAV3;IL23A;GPR161;MYH9;SSX2IP;TMPRSS9;ABHD2;SLC1A1;CACNA1A;SLC1A4;CACNA1C;AFP;THBS3;ADAMTS15;HECTD1;PODXL;SPOCK2;NT5DC3;DHX38;ZBTB7A;SEC31A;KCNJ10;GPR56;INTS1;FUS;WFS1;TMEM132B;GBF1;ZBTB12;WWP2;MYO9A;CD6;P2RX1;APOC1;NES;F2RL2
706	ENCODE_TF_ChIP-seq_2015	TCF12 MCF-7 hg19	7/104	0.581947632	0.999993997	0	0	0.974332001	0.527478806	MACC1;SEMA3B;NT5DC3;FMN1;FREM2;GLG1;BCL9L
707	ENCODE_TF_ChIP-seq_2015	MAFK GM12878 hg19	13/194	0.583567145	0.999993997	0	0	0.96956068	0.522201273	DYNC1H1;SLC4A1AP;PLEKHH3;SEZ6;ARID4A;RASAL1;TSHR;ALDH1B1;MYOT;SPOCK1;VIM;MAD1L1;ATG2B
708	ENCODE_TF_ChIP-seq_2015	SMC3 MEL cell line mm9	136/2000	0.584353691	0.999993997	0	0	0.983599142	0.528437503	GCC1;THUMPD1;SMC3;MYLK4;IGF1R;5031414D18RIK;GOLGA2;PREX1;NDST1;MSANTD1;CREB3L1;FAM198B;TNR;CAR12;SBF1;PPFIA4;RGS9;MAP3K4;MAP3K5;TGM2;TNS1;EPHA4;VPS18;FBXW8;SCARA5;SLC30A1;MYO7A;AP5B1;MAPK8IP3;PRSS56;DOPEY2;STIM1;PADI2;ADNP;EZR;ANKRD17;MAGEL2;TBC1D9B;COL13A1;DHX8;MFI2;PSG16;LTBP4;NEDD4L;FAM83H;MAN2A1;PLXNA2;PLXNA1;MYH11;CACNA1S;PLCG1;RAB11FIP4;VAT1;SLC37A1;RCC2;MICAL3;ACSF2;COL1A1;PTPRE;COL1A2;MAN…
709	ENCODE_TF_ChIP-seq_2015	POLR2A myocyte mm9	136/2000	0.584353691	0.999993997	0	0	0.983599142	0.528437503	SEMA5A;IFITM2;CRTC1;PHRF1;ETS2;MYLK;GOLGA4;RUSC2;ZMIZ1;KHSRP;CEP250;PIEZO1;UBAP2L;SCAPER;PPFIA4;HERC6;TGM2;CDK5RAP2;EPHA4;UNC13A;APLP2;FBXO10;HSPG2;TMEM131;PLA2G15;ARMCX4;EML6;WDR81;COL4A2;KIF16B;KAT6A;PKP1;COL4A5;VCL;ANKRD17;COPB2;DHX8;IGSF3;MYCBP2;SEL1L;GLIS3;ITPR1;AGAP1;6430548M08RIK;RTF1;APCDD1;FBLN2;4932438A13RIK;NLN;KIF3B;SCFD2;PLXNA2;CACNA1S;PDZD7;TBC1D16;ATP6V0A1;FUS;WFS1;SYNRG;HPS6;49334…
710	ENCODE_TF_ChIP-seq_2015	FOS HeLa-S3 hg19	58/860	0.590996506	0.999993997	0	0	0.975515413	0.513067623	CHD6;ZBTB20;ARID4A;AP2A1;MPRIP;KHSRP;CREB3L2;ANKRD1;NEK2;EVI5L;ARHGEF10;ANXA1;KRT8;BAZ1B;HNRNPUL2;HGS;TLN2;PRR12;KPNB1;VCP;KRT80;PLEKHH3;MFI2;ABHD2;SEL1L;NTN4;RRBP1;HSP90B1;TTBK2;NOL6;OS9;LMNA;CAMTA1;GPR115;STAT6;WASF2;MYH10;CPA4;BCL9L;SPTBN2;SPRYD3;JUP;LAMB3;SORT1;GBF1;ABCA7;HELZ;GATAD2B;MTOR;CYLD;FASN;TMEM57;OGDH;ANP32E;VIM;PCNXL3;BCAR1;AARS
711	ENCODE_TF_ChIP-seq_2015	TEAD4 SK-N-SH hg19	33/493	0.596964764	0.999993997	0	0	0.967945281	0.499360249	COLEC12;KRT80;SMC3;EHBP1;CELSR3;FSTL3;RASGRP3;SCRN1;CREB3L2;ANKRD1;FLNC;SPTAN1;PTRF;SLC12A8;CPA4;STRA6;HNRNPA3;TRIM41;LAMB2;KIF23;PCOLCE;PTPN13;HCFC1;COL1A1;WDR81;FAP;HNRNPD;TAGLN2;AMOTL2;TNIK;VIM;VCL;TJP2
712	ENCODE_TF_ChIP-seq_2015	FOSL1 HCT116 hg19	24/360	0.598798472	0.999993997	0	0	0.963890353	0.494312062	KDM5C;KRT80;ANXA1;DST;LAMB3;MFI2;PTPRN;MACC1;KRT8;CGN;LTBP3;ABCA12;RANGAP1;IGFN1;SCRN1;LMNA;CTNNA1;TLN2;PCNXL2;VIM;LPIN1;BCAR1;CPA4;CLRN1
713	ENCODE_TF_ChIP-seq_2015	CTCF heart mm9	135/2000	0.620424629	0.999993997	0	0	0.975000647	0.465417679	APP;TRRAP;INPPL1;HDLBP;GCC1;THUMPD1;PHRF1;5031414D18RIK;RUSC2;ZMIZ1;EP300;TNR;RGS9;NOMO1;MAP3K5;TGM2;AQR;SCARA5;SWAP70;KRT8;WBP11;DISP2;WDR81;PARD3;SIK3;TAGLN2;ADNP;MFI2;FLII;PSG16;FBXO47;RASAL1;UBR2;IQGAP2;IGSF9;RASGRP3;FXR2;TPR;CMYA5;GPR116;PLXNA1;IGFBP7;MYH11;PCDHA9;BCL9L;BPTF;KL;SLC37A1;JUP;INTS1;ABCA3;IFT122;PRRC2C;PCDHGA10;PTPRE;FASN;GOLGB1;FBXL7;CDS2;PTPRU;CLIC5;SPEF2;DAGLA;PCDHGB6;MEGF10;…
714	ENCODE_TF_ChIP-seq_2015	POLR2A lung mm9	135/2000	0.620424629	0.999993997	0	0	0.975000647	0.465417679	PRDM8;ALDH1L1;IFITM2;CRTC1;TRAF3IP1;IFT172;ITSN1;INPPL1;THUMPD1;KHSRP;CREB3L2;KDR;LONP1;PIEZO1;UBAP2L;BAHCC1;PDGFRB;EPHA4;KDM2A;RALGAPA2;KRT8;SLC30A1;PRKCA;UBE4B;HSPG2;MADD;COL4A5;ATF7;WDFY3;SNRNP200;NOTCH3;COPB2;COL13A1;IGSF3;TNKS;MYCBP2;SLC1A1;PIK3R4;UBR4;APCDD1;EVPL;HSP90B1;TMEM245;RAB11FIP1;PRRC1;FXR2;C7;DHX38;PLCG1;PLXNA3;VAT1;GM15800;SYNRG;FN1;IRF2BP1;NFATC2;HELZ;HSPA12A;DNAJC16;PRRC2B;COL1…
715	ENCODE_TF_ChIP-seq_2015	CTCF ES-Bruce4 mm9	135/2000	0.620424629	0.999993997	0	0	0.975000647	0.465417679	MAPKBP1;APP;CLSTN2;TRRAP;GCC1;PHRF1;SMC3;CCDC102A;ETS2;5031414D18RIK;NDST1;RUSC2;CREB3L1;CAPN5;RGS9;NOMO1;MAP3K5;TGM2;AQR;SCARA5;KRT8;AP5B1;STIM1;SCN8A;PARD3;KCNQ3;SIK3;ADNP;TOX;D630045J12RIK;MFI2;FLII;PSG16;FBXO47;NEDD4L;SLC1A4;RASAL1;IQGAP2;CACNA1H;FXR2;TPR;NKX2-1;CAMTA1;PLXNA1;DVL3;IGFBP7;MORC1;PCDHA9;SRGAP1;PCDHA7;BPTF;SLC37A1;INTS1;ABCA3;RCC2;HELZ;GRIN2B;PCDHGA10;VIL1;PTPRE;GOLGB1;PCDHB8;CDS…
716	ENCODE_TF_ChIP-seq_2015	CTCF small intestine mm9	135/2000	0.620424629	0.999993997	0	0	0.975000647	0.465417679	APP;TRRAP;D130043K22RIK;THUMPD1;SMC3;5031414D18RIK;RUSC2;ZMIZ1;EP300;UBAP2L;CAR12;SCAPER;RGS9;MAP3K4;NOMO1;TGM2;VPS18;AQR;UNC13A;KDM2A;FBXW8;ANGEL1;KRT8;AFAP1;SLC30A1;SDHA;UPB1;KIF16B;SCN8A;PARD3;KAT6A;NCL;MADD;WDFY3;VCL;2310067B10RIK;TBC1D9B;EPAS1;MFI2;FLII;ABHD2;FBXO47;UBR4;APCDD1;IQGAP3;PRRC1;BAG3;COBLL1;PLXNA2;MYH11;TBC1D16;ZFHX2;WFS1;RCC2;INSR;HPS6;HSPA12A;DNAJC16;PTPRE;NBEA;MAN2B2;DCHS1;ESA…
717	ENCODE_TF_ChIP-seq_2015	CTCF lung mm9	135/2000	0.620424629	0.999993997	0	0	0.975000647	0.465417679	APP;TRRAP;HDLBP;GCC1;THUMPD1;PHRF1;CCDC102A;5031414D18RIK;HMGN5;RUSC2;CREB3L1;MAP3K9;RGS9;NOMO1;MAP3K5;TGM2;AQR;SWAP70;KRT8;AP5B1;DISP2;WDR81;STIM1;SCN8A;PARD3;SIK3;TAGLN2;ADNP;TOX;MAD1L1;2310067B10RIK;D630045J12RIK;MFI2;FLII;FBXO47;SLC1A4;RASAL1;IQGAP2;IGSF9;FXR2;MAN2A1;TPR;PLXNA2;PLXNA1;IGFBP7;MYH11;MORC1;SRGAP1;ARSB;BCL9L;BPTF;SLC37A1;ABCA3;MICAL3;IFT122;PRRC2C;PCDHGA10;FASN;GOLGB1;HYOU1;AMOTL…
718	ENCODE_TF_ChIP-seq_2015	GATA2 G1E-ER4 mm9	84/1261	0.649286515	0.999993997	0	0	0.961344692	0.415186689	PCDHGB5;CRTC1;ZC3H4;WFIKKN2;MAST1;PCDHGB2;LMOD1;ADAR;PTPN23;KLHDC7B;LMNB1;SGSH;GOLGA2;LONP1;TCP11L2;NEFM;NEK2;UBAP2L;SCAPER;TGM3;IQCF5;EIF5B;VPS18;DSCAM;ABCC8;FIBCD1;CCDC113;ZFP536;LMTK3;TMEM131;MC3R;WDR81;TBC1D5;THRAP3;NCL;SIK3;PCDHGB1;PLIN2;TNIK;PLEC;DGKH;LAMA5;SPTBN4;VCP;D630045J12RIK;PADI6;FLII;CAMK2A;ZBTB42;6430548M08RIK;CACNA1E;NOL6;RAB11FIP1;SRGAP3;PCDHA9;ABCF1;ATF7IP;ODF2;KIDINS220;TNK2;S…
719	ENCODE_TF_ChIP-seq_2015	POLR2A liver mm9	134/2000	0.655546734	0.999993997	0	0	0.966425186	0.40810752	SLC23A2;APP;ALDH1L1;IFITM2;ITSN1;GOLIM4;HNRNPU;THUMPD1;EPRS;TDO2;CDH1;CREB3L2;KDR;UBAP2L;BAHCC1;PTRF;SEMA6A;KDM2A;APLP2;KRT8;SLC30A1;PRKCA;SDHA;LEMD3;UPB1;AZGP1;POR;PARD3;WDFY3;IDO2;SNRNP200;VCL;H2-D1;POM121;NOTCH1;DHX9;ABHD2;MYCBP2;PIK3R4;ITPR1;SLC1A4;UBR2;GLG1;HSP90B1;RAB11FIP1;FXR2;GPR116;PLXNA2;IGFBP7;ZC3H13;SEC16A;SYNRG;SETD1B;FN1;IRF2BP1;HELZ;DNAJC16;PRRC2B;ACSF2;PRRC2A;COL1A1;COL1A2;CPS1;H…
720	ENCODE_TF_ChIP-seq_2015	EP300 CH12.LX mm9	134/2000	0.655546734	0.999993997	0	0	0.966425186	0.40810752	ATP8A1;PLB1;ABRA;IGF1R;CREB3L1;CREB3L2;DAG1;TNFRSF8;CAR12;PPFIA4;RGS9;MAP3K4;MAP3K5;HERC6;SRRM2;A430093F15RIK;ANK2;LEMD3;WDR81;SLC9A7;IL23A;GPD2;KAT6A;ADNP;IL6ST;PRR12;EZR;WDFY4;H2-D1;MAD1L1;IDO1;ANKRD17;POM121;CUL7;NOTCH1;UBR2;IQGAP2;IQGAP3;4932438A13RIK;PIK3R6;IGSF9;TTBK2;HSD11B1;PDZD2;DVL3;PLCG1;PLTP;ATP6V0A1;VAT1;SLC14A1;GM15800;WFS1;ABCA3;SETD1B;MSN;NFATC2;HPS6;BMX;HSPA12B;PRRC2A;FAM160A2;AR…
721	ENCODE_TF_ChIP-seq_2015	ZKSCAN1 MEL cell line mm9	16/251	0.664304073	0.999993997	0	0	0.918424627	0.375649718	CD74;SLFN5;SPRYD3;SYNRG;PELI3;FBXO10;ITGAL;CKAP4;LMNB1;NCOR2;SPN;MPRIP;PKP1;S1PR2;LPIN1;WASF2
722	ENCODE_TF_ChIP-seq_2015	NANOG H1-hESC hg19	7/113	0.669376451	0.999993997	0	0	0.891172507	0.357724371	GANAB;SPEF2;DHX8;ABHD2;GOLGB1;FBP1;MYLK3
723	ENCODE_TF_ChIP-seq_2015	ZC3H11A MEL cell line mm9	51/779	0.672967971	0.999993997	0	0	0.943895431	0.373836905	DDR1;MAPKBP1;SPEF2;ABRA;5031414D18RIK;HK1;SART3;MSANTD1;DPYSL5;FAM198B;PPFIA4;RGS9;CPT1A;CISH;SCARA5;MYO7A;ADRA2B;PRSS56;TANC2;VAV2;TGFBR3;MC3R;DOPEY2;CEACAM1;PITPNM1;ALS2;CCDC42;AHDC1;PLEC;TMPRSS9;TBC1D9B;PADI6;MFI2;LTBP4;THBS3;RGAG1;MGAT5B;PLXNA2;PLXNA1;STAT6;RAB11FIP4;DYNC1H1;SORT1;MICAL3;TSHR;PRRC2A;PTPRE;COL1A2;P2RX1;CCDC88C;MEGF8
724	ENCODE_TF_ChIP-seq_2015	JUND HeLa-S3 hg19	99/1492	0.67517502	0.999993997	0	0	0.956552854	0.375718019	CLSTN1;TNC;CELSR3;SLC8A1;CNDP2;CREB3L2;LONP1;NEK2;SLC12A7;KRT8;WDR81;HNRNPUL2;CD109;MYADM;TAGLN2;FLYWCH1;TLN2;VCL;COPB2;MFI2;ABHD2;NEDD4L;LTBP3;IQGAP3;PRPF8;FAM83F;TPR;CAMTA1;GPR115;PLTP;PDZD7;CPA4;BCL9L;SPTBN2;RCC2;NFATC2;HELZ;SMARCA2;PTPRE;AAK1;NF1;SPINK13;AMOTL2;PCNXL2;RERE;RBM25;DDX3X;ZC3H4;GBE1;MAST1;AP2A1;PTPRH;VSIG10;HK2;EEA1;SCRN1;ADAMTS1;ANKRD1;RRP12;SPTAN1;ANXA1;MYOF;TBC1D9;RANGAP1;IGFN…
725	ENCODE_TF_ChIP-seq_2015	MYB MEL cell line mm9	45/692	0.682594982	0.999993997	0	0	0.937124174	0.357844234	ARHGAP11A;CUL7;KDM5C;DHX8;USP11;HNRNPU;WIZ;PHRF1;ADCY6;PIK3R6;4932438A13RIK;TTBK2;SPN;GOLGA2;TMEM144;POLR2A;KIF3B;MAN2A1;NRAP;XPO5;ZC3H13;ABCD1;JAK1;MPZL2;ABCF1;KDM2A;KDM4D;SLC35G3;ABCA3;GBF1;PTPN13;PRRC2A;SETX;TNRC6C;HNRNPM;SLC7A5;4933427G17RIK;TSPO2;TBC1D5;SIK3;PCNXL2;VIM;EZR;SSX2IP;TRIM56
726	ENCODE_TF_ChIP-seq_2015	GATA3 SK-N-SH hg19	78/1185	0.686432438	0.999993997	0	0	0.948538648	0.356885269	BCAR3;MYT1L;CHD6;STON1;TNC;PTPRH;ABCA12;SMC3;SGSH;ADAMTSL1;HHAT;RUSC2;ANKRD1;PIEZO1;GPR133;TNS1;UPF2;ANXA1;KDM2A;DST;FBXO10;RANGAP1;ARID1A;IGFN1;RCN1;MYOT;PEAK1;SCN8A;PADI2;ATF7;IRF6;PPEF1;VCL;COLEC12;SLFN5;FIGF;KRT80;DNAH8;DCTN1;MFI2;ABHD2;ATP1A4;RRBP1;AKAP5;LTBP3;PRDM11;UACA;EHBP1;GLG1;RASGRP3;DPP4;RGAG1;LARP1;C7;NRAP;LEO1;FLNC;CPA5;PDZD7;CPA4;BCL9L;STRA6;KL;JUP;LAMB3;LAMB2;YLPM1;NFATC2;PTPN13;…
727	ENCODE_TF_ChIP-seq_2015	CTCF thymus mm9	133/2000	0.689444209	0.999993997	0	0	0.957872691	0.356203639	PGAP1;ATP8A1;CLSTN3;XYLT2;CBLB;5031414D18RIK;CEP250;EP300;NOMO1;PDGFRB;SEMA6C;NOM1;IK;AQR;GAS2L3;UNC13A;SCARA5;LMTK3;AFAP1;MAPK8IP3;EML6;MTHFD1;SLC9A7;KIF16B;PARD3;NCL;MAP1A;WDFY3;IL6ST;SNRNP200;CCDC81;EZR;H2-D1;POM121;NOTCH1;TMEM63C;DHX9;FLII;ABHD2;PSG16;FBXO47;PIK3R4;ITPR1;CLEC16A;XPC;AK7;PRPF8;TTBK2;PDCD11;MORC1;SETD1B;MICAL3;IFT122;MSN;HPS6;HSPA12B;SLC6A7;SMTN;COL1A2;ARHGAP30;UBXN10;MAN2B2;FA…
728	ENCODE_TF_ChIP-seq_2015	CBX3 HCT116 hg19	13/209	0.689880395	0.999993997	0	0	0.894631279	0.332120265	AQR;SEMA6A;INSR;LEMD3;DSTYK;MAN2A1;LRIG1;COL4A5;TLN2;TTLL12;ADNP;LPIN1;CPA4
729	ENCODE_TF_ChIP-seq_2015	CEBPB C2C12 mm9	100/1513	0.691181295	0.999993997	0	0	0.952177009	0.351689553	NUP107;IFITM2;TNC;HDLBP;HNRNPU;ARID4A;GCC1;THUMPD1;ABCA12;EPRS;RUSC2;CREB3L1;ENPP2;ACTN3;KRT8;BCR;HNRNPUL2;SIK3;SPARCL1;ATF7;CHRNA1;SEL1L;GLIS3;UBR4;DPT;SLC1A4;AEBP1;NEU2;LARP1;TPR;ZBTB7A;ARSB;PDZD7;ATP6V0A1;HSPA9;JUP;RCC2;TNK2;FN1;CP;PTPRE;SPINK13;TGFBI;AARS;FLT1;PCDHGB5;DDX42;STON1;PTPN23;CHD2;TSPAN11;GSG1;KIF13A;ANKRD1;TCP11L2;PGM2;TNKS1BP1;WDR7;EVI5L;KDM6B;ARHGEF10;ANXA1;USP43;PAWR;BAZ1B;RANG…
730	ENCODE_TF_ChIP-seq_2015	ZC3H11A ES-E14 mm9	62/949	0.692761788	0.999993997	0	0	0.941215345	0.34549105	SEMA5A;PTPRU;NRP2;MEGF10;GBE1;GCC1;SMC3;CELSR2;5031414D18RIK;DPYSL5;PIEZO1;RGS9;CGNL1;TNS1;EPHA4;SEMA6A;SCARA5;KIF23;MYO7A;SORCS2;ADRA2B;TANC2;VAV2;BCR;ATRN;CEACAM1;ALS2;KCNQ3;AHDC1;TMPRSS9;IGSF8;L3MBTL3;COL13A1;DHX8;MFI2;PSG16;LTBP4;NEDD4L;GRIN2A;RGAG1;MGAT5B;SPOCK1;PLXNA1;STAT6;SLIT3;CACNA1S;MORC1;CCDC177;WWOX;ABCA7;GRIN2B;CDK11B;TSHR;COL1A1;PTPRE;COL1A2;CD6;MAN2B2;P2RX1;CCDC88C;VIM;PCDHB8
731	ENCODE_TF_ChIP-seq_2015	EP300 ECC-1 hg19	41/635	0.693855474	0.999993997	0	0	0.929961045	0.339892942	NFAT5;KRT80;NUP107;ITGB4;SEMA3B;TMPRSS4;RASAL1;RSF1;SMC3;PHRF1;TTC28;TMEM144;HECTD1;CAND1;POLR2A;RUSC2;BAG3;ANKRD1;KIF21A;SLIT3;ERC1;MAP3K4;HNRNPA0;ATF7IP;MGEA5;INTS1;FUS;STAT3;LRRN4;ANGEL1;IRF2BP1;DICER1;CP;SMARCA4;DISP2;POR;VANGL2;HNRNPD;EZR;KPNB1;PLEC
732	ENCODE_TF_ChIP-seq_2015	MYOG C2C12 mm9	19/302	0.694341397	0.999993997	0	0	0.905274371	0.330236408	CHRNA1;LAMA5;DAGLA;DST;HNRNPU;ZBTB42;SORCS2;FAM83H;PRPF6;DES;BAG3;TNNT2;ZC3H18;MYH9;WDFY3;VIM;PPFIA4;SEC31A;HNRNPA0
733	ENCODE_TF_ChIP-seq_2015	GATA3 A549 hg19	19/302	0.694341397	0.999993997	0	0	0.905274371	0.330236408	MGEA5;DNMT1;TAF15;FUS;SYNRG;ITSN1;GLIS3;SMC3;PHRF1;SLC7A5;POR;ANKRD1;TCP11L2;WDR6;ATF7;STAT6;AMOTL2;HAP1;SASH1
734	ENCODE_TF_ChIP-seq_2015	SP1 K562 hg19	82/1249	0.699231544	0.999993997	0	0	0.945579377	0.338303094	RERE;ITSN1;CHD6;ZBTB20;HNRNPU;ARID4A;AP2A1;PCSK4;LMNB1;GOLGA2;DSTYK;ZMIZ1;KHSRP;CREB3L2;TCP11L2;EVI5L;ARHGEF10;CISH;NCOA6;SLC30A1;BAZ1B;ARID1A;HSPG2;POR;LPHN1;PRPF6;WDR81;HNRNPUL2;HGS;CANX;MCM3;MYH9;ATF7;FLYWCH1;TNIK;KPNB1;IGSF8;VCP;PLEKHH3;ABHD2;ANKRD11;MYCBP2;SEL1L;HTT;PBXIP1;RRBP1;HSP90B1;TTBK2;NOL6;MNT;OS9;TPR;DHX38;CAMTA1;PCNT;WASF2;MYH10;SEC31A;ZRANB3;WWOX;MGEA5;SPRYD3;JUP;LAMB2;SEC16A;INSR…
735	ENCODE_TF_ChIP-seq_2015	FOXA2 HepG2 hg19	22/349	0.700288818	0.999993997	0	0	0.906992624	0.323127398	MGEA5;INTS1;YTHDC1;KRT8;RRBP1;PYGL;AFP;MAT1A;SMC3;HTATSF1;SMARCA1;RANGAP1;CP;KYNU;ANP32E;ANKRD1;LEO1;STRN;PLXNB1;HMGCS2;ARSB;SLC29A3
736	ENCODE_TF_ChIP-seq_2015	SP1 HCT116 hg19	104/1577	0.703009648	0.999993997	0	0	0.94958508	0.334619219	ATP8A1;ITSN1;ZBTB20;ARID4A;ABCA12;MPRIP;ZMIZ1;KHSRP;CREB3L2;MAP3K9;SEMA6A;RALGAPA2;SLC30A1;DICER1;WBP11;POR;WDR81;PRR19;KIF16B;ATF7;FLYWCH1;TLN2;IL6ST;KPNB1;IGSF8;VCP;TNKS;ABHD2;ANKRD11;MYCBP2;SEL1L;CLEC16A;IGSF9;HSP90B1;TTBK2;SCFD2;CAMTA1;MYH14;MYH10;CPA4;EDEM3;ZRANB3;JUP;WFS1;INSR;ABCA7;TRAPPC9;SMARCA2;DNAJC16;CYLD;EHD4;CPS1;GOLGB1;HNRNPD;ANP32E;REEP6;PCNXL3;LRP10;TECPR1;CALCOCO1;CHD6;AP2A1;PCS…
737	ENCODE_TF_ChIP-seq_2015	TCF7L2 HepG2 hg19	35/548	0.707258414	0.999993997	0	0	0.919225146	0.318382061	EPAS1;HSD17B4;RRBP1;AFP;IFIH1;FOXRED2;HECTD1;C7;ZMIZ1;BAG3;KYNU;KIF13A;SCN7A;NEK2;SLC38A8;BAHCC1;CPA5;ARSB;CHGB;MYO5A;PDE4DIP;DHCR24;GCG;MAT1A;CP;AGT;F5;ALDH3A1;SMTN;SIK3;MYADM;SPARCL1;STRN;AMOTL2;CCDC81
738	ENCODE_TF_ChIP-seq_2015	REST HepG2 hg19	65/1002	0.717683434	0.999993997	0	0	0.933595838	0.309698673	CRTC1;PTPRN;SLC7A14;HDLBP;PCSK9;CELF6;OGDHL;CELSR3;SLC8A2;RPTOR;PCLO;TMEM104;TNR;NEFM;CNGA3;BSN;JAK1;CHGB;EIF5B;UNC13A;CISH;PCDHGA4;APLP2;MYO7A;SEZ6L;POU3F1;SYN1;DISP2;POR;VGF;GPRIN1;MADD;MYADM;KPNB1;NBAS;PLEKHH3;ABHD2;SEZ6;CACNA1B;ITPR1;FSTL4;GRIN2A;GANAB;ERBB3;NPC1L1;MGAT5B;WASF2;RAB11FIP4;GPR158;ATP6V0A1;GABBR2;HNRNPA3;SLC12A5;PTPRN2;GSX1;LHFPL4;DHCR24;L1CAM;CP;GRIN1;VIL1;REST;POLR3A;SARDH;PLX…
739	ENCODE_TF_ChIP-seq_2015	RFX5 SK-N-SH hg19	66/1018	0.720714899	0.999993997	0	0	0.932941112	0.305549078	DDX3X;NUMA1;CLSTN2;MYT1L;ARID4A;PCSK4;CELSR3;ENPP2;HYDIN;LRRFIP1;EVI5L;APC2;KDM6B;CISH;SLC30A1;PROX1;SMC1A;EML6;SFRP1;LPHN1;WDR81;STIM1;HNRNPUL2;SIK3;MYADM;PRR12;SSX2IP;KPNB1;VCP;PLEKHH3;TNKS;MYCBP2;DNAH6;LTBP4;ATP1A3;DNAH9;AKAP6;ATP1A1;HSP90B1;CACNA1G;ADD2;FXR2;OS9;MAN2A1;LRIG1;CAMTA1;ATP6V0A1;CD74;HNRNPA3;SPRYD3;SORT1;GBF1;MIB2;DHCR24;PTPN13;IGF2R;GZMK;MYO1E;EHD4;CPS1;FASN;GOLGB1;APOC1;REEP6;AA…
740	ENCODE_TF_ChIP-seq_2015	EZH2 fibroblast of dermis hg19	132/2000	0.721870264	0.999993997	0	0	0.949343092	0.30940026	APP;ALDH1L1;CLSTN3;ARID4A;KNDC1;PKD2L1;CXCL13;FRY;AMOT;TMEM144;IYD;PLCE1;KIF21B;SLC12A8;CHGB;TECTB;EPHA4;AQR;GAS2L3;ENTPD3;ACTN3;MYH15;SND1;SHISA7;FTSJ3;ARMCX4;EML6;HNRNPUL2;SFRP5;GPR161;MYADM;KPNB1;ASTN1;SPTBN4;ADCYAP1R1;COPA;YTHDC1;SEL1L;SLC1A2;HSP90B1;SEL1L3;GRIN2A;FAM83F;PODXL;MAN2A1;CAMTA1;MYH10;NTSR1;JAG2;DNAH10;JUP;NFATC2;GRIN2D;ABHD12B;CYLD;SMTN;CCDC88C;ANP32E;CORO7;NES;SDK2;ACVRL1;MYOM1;…
741	ENCODE_TF_ChIP-seq_2015	POLR2A HGPS cell hg19	132/2000	0.721870264	0.999993997	0	0	0.949343092	0.30940026	CLSTN2;TRAF3IP1;KNDC1;GCC1;PHRF1;AMOT;TMEM144;KHSRP;CWC22;PLCE1;NOMO1;MAP3K5;CDK5RAP2;EPHA4;GAS2L3;SEMA6A;POU3F1;LEMD3;TMEM131;PLA2G15;ARMCX4;NEIL3;KIF16B;HGS;GPRIN1;FLYWCH1;TNIK;SNRNP200;KPNB1;FREM2;MAD1L1;CUL9;NOTCH3;L3MBTL3;POM121;TBC1D9B;GLIS3;PIK3R4;CACNA1A;AGAP1;LTBP3;NID2;WDR66;STK36;CMYA5;PLXNA2;SAFB2;DVL3;ZC3H13;MYH10;SEC31A;PLXNA3;ATP6V0A1;JAG2;HSPA9;FER1L5;JUP;ABCA3;TNK2;HELZ;CGN;CYLD;…
742	ENCODE_TF_ChIP-seq_2015	POLR2A kidney mm9	132/2000	0.721870264	0.999993997	0	0	0.949343092	0.30940026	APP;ALDH1L1;IFITM2;ITSN1;INPPL1;THUMPD1;EPRS;ABCA13;CDH1;CREB3L2;KDR;PIEZO1;UBAP2L;BAHCC1;PTRF;HERC6;SRRM2;EPHA4;CUBN;SEMA6A;KDM2A;CD93;APLP2;KRT8;HNF1B;SLC30A1;PRKCA;UBE4B;LEMD3;POR;PARD3;COL4A5;WDFY3;SNRNP200;EZR;KPNB1;VCL;H2-D1;2310067B10RIK;NOTCH2;COPB2;VCP;POM121;NOTCH1;TNKS;MYCBP2;SLC1A1;ITPR1;UBR2;EVPL;GLG1;HSP90B1;TMEM245;RAB11FIP1;FXR2;BAG3;SCFD2;PLXNA2;SAFB2;IGFBP7;ZC3H13;JUP;SEC16A;IRF…
743	ENCODE_TF_ChIP-seq_2015	FOXM1 MCF-7 hg19	10/168	0.729304885	0.999993997	0	0	0.853575094	0.269442425	ATF7IP;GAS2L3;COBLL1;SEMA3B;NT5DC3;NEK2;KIF23;FREM2;HSP90B1;LMNB1
744	ENCODE_TF_ChIP-seq_2015	CTCF ECC-1 hg19	79/1220	0.741108093	0.999993997	0	0	0.930978224	0.27892926	PRDM8;SEMA5A;MAPKBP1;DAGLA;MYLK4;DPYSL5;FAM198B;MYO18A;LONP1;PIEZO1;MAP3K5;TGM2;EPHA4;VPS18;SEMA6A;MYOF;ITGA1;TBC1D8;UBE4B;MYO7A;SPTB;ADRA2B;PRSS56;BCR;PRPF6;NPC1;PITPNM1;ALDH1A2;COL8A2;ADNP;MET;TMPRSS9;COL13A1;DHX8;PADI6;MFI2;NEDD4L;RASAL1;IQGAP2;THBS3;FAM83H;LOXHD1;OS9;ERBB3;MGAT5B;PLXNA2;SPOCK1;STAT6;SLIT3;CACNA1S;PCDH1;SRGAP1;CORIN;BPTF;SLC14A1;GABBR2;SVIL;SLC14A2;ACE;INTS1;ABCA3;SEC16A;GPR55…
745	ENCODE_TF_ChIP-seq_2015	TFAP2A HeLa-S3 hg19	131/1995	0.742451877	0.999993997	0	0	0.943641586	0.281013844	MAPKBP1;SLC4A1AP;NUP107;TRAF3IP1;ITSN1;CLSTN1;GOLIM4;TNC;HR;SMC3;CNDP2;GOLGA4;RUSC2;KHSRP;DAG1;LONP1;CEP250;NEK2;KIF21A;PTRF;MAP3K5;CPT1A;SWAP70;FIBCD1;KRT8;AFAP1;MAPK8IP3;SND1;NEIL3;OBSCN;WDR81;STIM1;HNRNPUL2;HGS;COL4A3;TAGLN2;DGKH;IGSF8;DNMT1;NOTCH1;DHX8;DHX9;FLII;MYCBP2;ITPR1;UBR2;ACACA;STK36;BAG3;DVL3;ARSB;SPTBN1;CPA4;BCL9L;SPTBN2;HSPA9;JUP;SEC16A;MICAL3;IFT122;MSN;HPS6;CGN;COL1A1;FAM160A2;CO…
746	ENCODE_TF_ChIP-seq_2015	EP300 osteoblast hg19	131/2000	0.752612587	0.999993997	0	0	0.940836317	0.267390081	CLSTN3;KNDC1;PKD2L1;CELSR2;IGF1R;AMOT;CNDP2;EP300;KIF21A;IL12A;UBAP2L;SLC12A8;CHGB;AQR;SZT2;SLC30A1;FBXO10;VWA5B1;HCFC1;KRT9;ARMCX4;PRPF6;PRR19;AKAP9;SNRNP200;ADCYAP1R1;MAGEL2;NOTCH1;SLC1A1;SEL1L;CACNA1A;IQGAP2;TTBK2;FAM83H;DPP6;PODXL;COBLL1;DHX38;MYH14;MYH11;RAB11FIP4;NTSR1;SEC31A;STRA6;ANKRD26;DNAH10;ACE;WFS1;FBXO38;HPS6;CGN;HSPA12B;DNAJC16;GRIN2D;COL1A1;SETX;FAM160A1;ARHGAP31;COL5A1;WNK2;CCDC8…
747	ENCODE_TF_ChIP-seq_2015	EZH2 skeletal muscle myoblast hg19	131/2000	0.752612587	0.999993997	0	0	0.940836317	0.267390081	PNMT;ATP8A1;CLSTN1;ARID4A;CELSR1;DACH2;CELSR3;DPYSL5;CDH1;KDR;TNFRSF8;MAP3K9;TECTA;UNC13A;ACTN3;SCARA5;DSCAM;SFMBT2;APLP2;ANGEL1;LMTK3;CACNA2D2;MYO7A;TMEM130;SHISA7;SFRP1;SFRP5;MADD;PADI2;ERG;SNRNP200;EPHA3;FREM2;SPTBN4;ADCYAP1R1;DHX8;IGSF3;SLC1A1;CACNA1B;RASAL1;ZC3HAV1;CACNA1C;CACNA1E;TTBK1;CACNA1H;ADAMTS15;PDCD11;DHX38;CAMTA1;MYH11;SRGAP3;LONRF2;NTSR1;CNTLN;STRA6;COL28A1;ACE;JUP;HSPA12B;GRIN2D;…
748	ENCODE_TF_ChIP-seq_2015	CTCF testis mm9	131/2000	0.752612587	0.999993997	0	0	0.940836317	0.267390081	APP;PGAP1;NUP107;TRRAP;D130043K22RIK;AQP6;ARID4A;OGDHL;5031414D18RIK;HERC2;CAPN5;CREB3L2;SBF1;BAHCC1;RGS9;MAP3K4;NOMO1;TGM2;SRRM2;SMARCC1;AQR;SEMA6A;ZFP334;SCARA5;SWAP70;APLP2;FBXO10;EML6;PARD3;CD109;MYADM;IL6ST;CCDC81;COPB2;VCP;MAGEL2;TBC1D9B;DHX8;TNKS;MFI2;ANKRD11;MYCBP2;FBXO47;PIK3R4;UBR4;SLC1A4;IQGAP3;PRPF8;NID2;IGSF9;HSP90B1;TRPM1;PRRC1;FXR2;ZC3H18;MYH11;ZC3H13;SULT5A1;SEC31A;VAT1;INTS1;GM15…
749	ENCODE_TF_ChIP-seq_2015	EGR1 H1-hESC hg19	67/1046	0.756959105	0.999993997	0	0	0.920250567	0.256240135	RBM25;ATP2A2;ADAR;PPP1R9A;EEA1;DSTYK;ZMIZ1;PGM2;WDR7;NRCAM;LRRC47;NOM1;AQR;ANGEL1;SYN3;HSPG2;SYN1;TMEM131;PLA2G15;DISP2;ATRN;POR;VGF;GAN;KIF16B;MAP1B;NOS1AP;NAF1;SNRNP200;SSX2IP;NOTCH3;CUL7;DHX8;EPAS1;TNKS;MYCBP2;ADCY6;MNT;KIF3B;POLR2A;PDCD11;MAN2A1;PLAGL1;DHX38;ZC3H18;NCAM1;MGEA5;INTS1;KDM4D;FUS;FBXO38;IFT122;MYO9A;SETX;PTPRE;FAM160A2;RAD50;CPS1;CCDC9;CROCC;STRN;AMOTL2;TRIP12;TGFBI;MEGF8;TAF1;EI…
750	ENCODE_TF_ChIP-seq_2015	CEBPB ECC-1 hg19	82/1273	0.761198056	0.999993997	0	0	0.92525087	0.252465522	SLC4A1AP;PCDHGB4;GBE1;DDX42;TNC;HNRNPU;AP2A1;KNDC1;FMN1;CHD2;LMNB1;GRB10;LONP1;ANKRD1;TNKS1BP1;KIF21A;WDR7;BSN;DYNC2H1;EIF5B;ANXA1;USP43;TNNC1;RALGAPA2;ITGA1;MAT1A;RANGAP1;IGFN1;TMEM131;ACTA2;NISCH;SLC7A5;MC3R;SLTM;HNRNPUL2;HEATR5B;PEAK1;NOS1AP;KRT80;PLEKHH3;YTHDC1;ANKRD11;TMPRSS4;GLIS3;UBR4;NEDD4L;RRBP1;RASAL1;AEBP1;AKAP5;SLC7A1;SEL1L3;ADAMTS15;NLN;SCEL;MNT;STAT6;ASCC3;ZBTB7A;PLTP;BRD4;ATF7IP;ZR…
751	ENCODE_TF_ChIP-seq_2015	JUND GM12878 hg19	51/809	0.770286439	0.999993997	0	0	0.90501816	0.236203255	ATP8A1;ZC3H4;GBE1;CTSZ;ITGAL;PHRF1;SMC3;CCDC102A;PCSK4;CELSR3;CNDP2;RUSC2;TCP11L2;UPF2;KDM6B;GRIPAP1;KSR1;SH2D3C;SMC1A;SYN1;HCFC1;POR;ALS2;PRR19;KAT6A;MADD;MCM4;ATF7;GTF3C1;NFAT5;DNMT1;POLR2A;CTNNA1;CAMTA1;S1PR2;IL12RB1;WASF2;HNRNPA0;PLXNA3;BPTF;MGEA5;TAF15;FUS;STAT3;MIB2;TRAPPC9;KTN1;VANGL2;NF1;REEP6;FSIP1
752	ENCODE_TF_ChIP-seq_2015	STAT2 K562 hg19	16/271	0.774943186	0.999993997	0	0	0.845470631	0.215565893	SLFN5;IFITM2;DDX3X;STAT3;ECE1;ZC3HAV1;IFIH1;EHD4;IL23A;CCDC9;OAS3;HNRNPD;TRIP12;ABCD1;HERC6;TRIM56
753	ENCODE_TF_ChIP-seq_2015	ZC3H11A CH12.LX mm9	92/1429	0.775188628	0.999993997	0	0	0.924106725	0.235322751	SEMA5A;PTPRU;APP;NRP2;MEGF10;GCC1;CHD3;5031414D18RIK;HK1;SART3;SIPA1L1;MSANTD1;KYNU;PPFIA4;RGS9;MAP3K5;TNS1;KDM6B;EPHA4;VPS18;CPT1A;SEMA6A;SCARA5;IGFBP5;FIBCD1;MYOF;CAD;HNF1B;KIF23;SLC30A1;MYO7A;ANK3;SYN3;LEMD3;AP5B1;SORCS2;TANC2;HCFC1;VAV2;BCR;VWA8;MC3R;CLIP2;CEACAM1;ALS2;PITPNM1;KAT6A;PADI2;CCDC42;AHDC1;MAD1L1;2310067B10RIK;TMPRSS9;IGSF8;L3MBTL3;POM121;LRP1;MFI2;LTBP4;NEDD4L;RRBP1;ATP1A1;THBS3;…
754	ENCODE_TF_ChIP-seq_2015	TAL1 G1E mm9	62/983	0.789525735	0.999993997	0	0	0.904731165	0.213808647	NUP107;ZC3H4;AP2A1;CCDC102A;MYLK3;SGSH;SPN;GRAP2;TCP11L2;ERMAP;NOMO1;CCDC112;EIF5B;GAA;TNNC1;APLP2;KIF23;SPTB;PGM2L1;NISCH;VWA8;SLC7A5;RCN1;INF2;IL1B;CANX;SIK3;TTLL12;LCT;SSX2IP;TRIM56;SLFN5;TNKS;MYCBP2;PSG16;RASAL1;PRDM11;MROH1;HECTD1;PODXL;NRAP;MEF2D;SPTBN1;PDZD7;ATP6V0A1;EDEM3;VAT1;GPR56;ABCA3;YLPM1;ZBTB12;WWP2;TRAPPC9;DNAJC16;GFAP;CLCN6;4933427G17RIK;TSPO2;NEDD4;REEP6;LPIN1;EIF4G1
755	ENCODE_TF_ChIP-seq_2015	EP300 T47D hg19	73/1155	0.802303166	0.999993997	0	0	0.90606061	0.19957682	RBM25;ABCA12;TTC28;EEA1;PREX1;NDST1;DSTYK;ZMIZ1;TNKS1BP1;KIF21A;IK;SEMA6A;CISH;IGFBP5;ANGEL1;KRT8;DICER1;BAZ1B;SMC1A;POR;HNRNPUL2;KAT6A;MCM4;ATF7;TAGLN2;HNRNPH3;IL6ST;KPNB1;LAMA5;NFAT5;VCP;COPA;KRT80;NOTCH1;PLEKHH3;DHX8;ITPR1;ZBTB42;UBR2;VTCN1;ATP1A1;EVPL;IGSF9;CAND1;HECTD1;FXR2;KIF3B;POLR2A;ERBB3;GCN1L1;CTNNA1;STAT6;HNRNPA0;SEC31A;BCL9L;BPTF;WWOX;MGEA5;JUP;INTS1;SEC16A;TNK2;MACC1;STAT3;PDE4DIP;V…
756	ENCODE_TF_ChIP-seq_2015	CEBPZ HepG2 hg19	54/867	0.804025765	0.999993997	0	0	0.892693727	0.194717895	ITSN1;ZBTB20;ARID4A;AP2A1;CHD4;CBLB;CHD2;HK2;IFIH1;KHSRP;CREB3L2;KIF21A;EVI5L;HMGCS2;MAP3K4;WBP11;TBC1D5;HGS;CANX;MCM3;MYH9;ATF7;KPNB1;ASTN1;VCP;COPA;ABHD2;ANKRD11;PBXIP1;TTBK1;HSP90B1;TTBK2;OS9;PDCD11;DHX38;CAMTA1;MYH10;EDEM3;ZRANB3;JUP;FBXO38;GBF1;AP3D1;GATAD2B;IGF2R;MTOR;FAM160A1;GOLGB1;TMEM57;OGDH;ANP32E;STRN;PCNXL3;AARS
757	ENCODE_TF_ChIP-seq_2015	NR2F2 HepG2 hg19	8/148	0.808276098	0.999993997	0	0	0.77028238	0.163955817	ADCY10;LAMB2;SLC29A4;DCHS1;PLXNB1;KIF21B;SMARCA1;ALLC
758	ENCODE_TF_ChIP-seq_2015	EZH2 astrocyte hg19	129/2000	0.808392409	0.999993997	0	0	0.923890967	0.196518708	APP;ALDH1L1;NUP107;CLSTN3;XYLT2;ARID4A;HR;OGDHL;PKD2L1;CELSR1;CELSR3;MYLK4;AS3MT;KDR;SLC12A8;HERC6;CHGB;DYNC2H1;LHCGR;CPT1A;ENTPD3;ACTN3;IGFBP5;CACNA2D2;FBXO10;TMEM131;ARMCX4;EML6;PRR19;SFRP5;GPR161;COL4A3;SNRNP200;CCDC81;KPNB1;FREM2;MAD1L1;ASTN1;DGKH;MACF1;SPTBN4;COPB2;MAGEL2;TMEM63C;SLC1A1;SEL1L;CACNA1A;CACNA1C;PRDM11;IQGAP3;AK7;HSP90B1;DPP4;FAM83H;RAB11FIP1;STK36;PODXL;TPR;CAMTA1;MYH11;SLC38A8…
759	ENCODE_TF_ChIP-seq_2015	RAD21 CH12.LX mm9	129/2000	0.808392409	0.999993997	0	0	0.923890967	0.196518708	APP;HHIP;CBLB;GCC1;NDST1;MSANTD1;ZMIZ1;TNFRSF8;EP300;TNR;RGS9;MAP3K4;TGM2;VPS18;AQR;SCARA5;SWAP70;A430093F15RIK;KRT8;PRKCA;ANK3;DISP2;CLIP2;POR;WDR81;SLC9A7;IL6ST;EZR;WDFY4;VCL;NOTCH2;NOTCH1;DHX8;MFI2;FLII;PSG16;FBXO47;NEDD4L;IQGAP2;PIK3R6;IGSF9;C7;TPR;PLXNA1;DVL3;MYH11;SRGAP3;MORC1;PCDHA9;PCDHA7;SLC37A1;RCC2;IFT122;MYO5A;MSN;PRRC2C;NFATC2;MAN2B2;GOLGB1;CCDC88C;TUBGCP6;PCDHB8;CDS2;BCAR3;PTPRU;SPE…
760	ENCODE_TF_ChIP-seq_2015	CHD1 IMR-90 hg19	129/2000	0.808392409	0.999993997	0	0	0.923890967	0.196518708	ATP8A1;GOLIM4;HDLBP;PHRF1;EPRS;SMC3;CELSR3;IGF1R;GOLGA3;RUSC2;ZMIZ1;LONP1;PIEZO1;EP300;UBAP2L;MAP3K4;NOM1;IK;SMARCC1;APLP2;FBXO10;WBP11;SDHA;HCFC1;DISP2;POR;HNRNPUL2;PRR19;KAT6A;MADD;ATF7;ADNP;KPNB1;VCL;CUL9;NOTCH2;NOTCH3;VCP;POM121;DNMT1;NOTCH1;SRCAP;TNKS;ANKRD11;UBR4;CACNA1C;SAFB2;SRGAP1;SEC31A;PLXNA3;BPTF;MGEA5;INTS1;FUS;SEC16A;SETD1B;FN1;IFT122;TRAPPC9;SMARCA2;SETX;HNRNPM;COL1A2;COL5A1;AARS;A…
761	ENCODE_TF_ChIP-seq_2015	SP2 HepG2 hg19	96/1507	0.812282385	0.999993997	0	0	0.912637759	0.189743992	RBM25;CLSTN3;ITSN1;CHD6;HDLBP;ZBTB20;ARID4A;AP2A1;CBLB;RSF1;CCDC102A;MPRIP;KHSRP;CREB3L2;TNKS1BP1;WDR6;WDR7;MAP3K9;EVI5L;NOMO1;LRRC47;EIF5B;SUN2;NOM1;AQR;SZT2;ACTN3;APLP2;BAZ1B;WBP11;MAPK8IP3;SND1;WDR81;DNAJC7;HGS;CANX;MCM3;MYH9;ATF7;IL6ST;KPNB1;GTF3C1;VCP;COPA;DHX8;FLII;ABHD2;ANKRD11;SEL1L;HTT;RRBP1;UACA;PRPF8;TTBK2;CACNA1G;NOL6;CAND1;PDCD11;DHX38;CAMTA1;MYH14;PCNT;MEF2D;SRGAP1;WASF2;UGGT1;MYH10…
762	ENCODE_TF_ChIP-seq_2015	TEAD4 MCF-7 hg19	8/150	0.819670739	0.999993997	0	0	0.759351147	0.150998918	TRIM41;MACC1;SEMA3B;ANKRD1;AFAP1;AMOTL2;FREM2;BCL9L
763	ENCODE_TF_ChIP-seq_2015	ZKSCAN1 CH12.LX mm9	78/1240	0.822172924	0.999993997	0	0	0.900804492	0.176381605	MROH2A;USP35;NRP2;RBM25;CRTC1;NCAPG2;HNRNPU;THUMPD1;ITGAL;2900026A02RIK;LMNB1;SPN;RPTOR;GOLGA3;MPRIP;UBAP2L;GPRASP1;PELP1;KDM6B;USP47;KSR1;SH2D3C;FBXO10;SYN3;CKAP4;BCR;SLTM;SCN8A;KAT6A;NCL;SUPT5;CDHR2;PKP1;ADNP;VCL;H2-D1;TRIM56;ANKRD17;SLFN5;POM121;NBAS;NOTCH1;PELI3;ANKRD11;XPC;IQGAP2;SLC7A1;PRPF8;EHBP1;NLN;HECTD1;FXR2;KIF3B;BOD1L;SLIT1;GCN1L1;DVL3;S1PR2;PCDH1;ZBTB7A;MEF2D;WASF2;CORIN;GABRQ;CD74;…
764	ENCODE_TF_ChIP-seq_2015	CHD1 MEL cell line mm9	42/691	0.825597717	0.999993997	0	0	0.869900532	0.166714392	DDX3X;ATP8A1;ZC3H4;HNRNPU;SMC3;PHRF1;CHD2;ADCY6;IGF1R;DPP4;LARP1;HECTD1;RUSC2;TCP11L2;DIAP1;WASF2;PLXNA3;HNRNPA0;BPTF;KDM6B;SPEN;GRIPAP1;MGEA5;HNRNPA3;PPP1R12A;TAF15;FUS;SETD1B;RCC2;SYN1;HCFC1;PRRC2A;SMARCA4;SLC7A5;POR;REST;SLTM;THRAP3;NCL;MADD;SIK3;HAP1
765	ENCODE_TF_ChIP-seq_2015	JUN HeLa-S3 hg19	30/506	0.830550109	0.999993997	0	0	0.84773346	0.157396142	SLFN5;KRT80;ZC3H4;MFI2;GBE1;SEZ6;NTN4;LTBP3;PTPRH;IQGAP3;CELSR3;HK2;LMNA;ANKRD1;GPR115;SPTAN1;CPA4;BCL9L;ANXA1;LAMB3;GBF1;NFATC2;ALS2;NF1;AAK1;TAGLN2;PCNXL2;TLN2;VIM;BCAR1
766	ENCODE_TF_ChIP-seq_2015	JUND HCT116 hg19	20/348	0.830959732	0.999993997	0	0	0.820770294	0.151985271	KRT80;ANXA1;TAF15;LAMB3;MFI2;MACC1;MAST1;KRT8;TNC;CGN;ABCA12;RANGAP1;PTPRE;SCRN1;ANKRD1;TLN2;VIM;WASF2;BCAR1;CPA4
767	ENCODE_TF_ChIP-seq_2015	USF1 myocyte mm9	128/2000	0.833207274	0.999993997	0	0	0.915452254	0.167045172	SLC23A2;APP;HDLBP;OGDHL;SMC3;CNDP2;TMEM144;GOLGA2;GOLGA3;KHSRP;TMEM8C;LONP1;NEK2;UBAP2L;SLC12A7;SCAPER;PPFIA4;PDGFRB;VPS18;CPT1A;SWAP70;UBE4B;FBXO10;SND1;TANC2;RNF40;TMEM131;MTHFD1;WDR81;KAT6A;NCL;SIK3;TAGLN2;ADNP;KPNB1;CHRNA1;VCP;DHX9;6430548M08RIK;IQGAP3;LARP1;RAB11FIP1;SCFD2;CAMTA1;PLTP;ZFP462;BPTF;VAT1;HSPA9;ODF2;TNK2;SYNRG;PRRC2C;HPS6;HSPA12A;DNAJC16;IGF2R;ACSF2;HNRNPM;HNRNPD;CORO7;AARS;ATG2…
768	ENCODE_TF_ChIP-seq_2015	UBTF MEL cell line mm9	128/2000	0.833207274	0.999993997	0	0	0.915452254	0.167045172	INPPL1;HNRNPU;ARID4A;CBLB;ETS2;IGF1R;CNDP2;HHAT;HERC2;MPRIP;RUSC2;ZMIZ1;DAG1;PIEZO1;EP300;NEK2;SLC12A7;MAP3K4;MAP3K5;KCNH2;FBXW8;CISH;SLC30A1;DICER1;LEMD3;AP5B1;TMEM131;CLIP2;DOPEY2;HNRNPUL2;GPD2;KAT6A;AKAP9;WDFY3;TNIK;ADNP;IL6ST;PRR12;EZR;KPNB1;NOTCH2;POM121;D630045J12RIK;ITPR1;NEDD4L;ZC3HAV1;PRDM11;GLG1;CACNA1G;NLN;PODXL;MAN2A1;PLXNA1;DVL3;ZC3H18;ZBTB7A;JUP;SYNRG;IRF2BP1;HPS6;DHCR24;TRAPPC9;PRR…
769	ENCODE_TF_ChIP-seq_2015	REST myocyte mm9	128/2000	0.833207274	0.999993997	0	0	0.915452254	0.167045172	SLC23A2;ITSN1;HNRNPU;OGDHL;PNMAL2;SMC3;HERC2;KHSRP;LONP1;PIEZO1;EP300;BAHCC1;PTRF;MAP3K4;SRRM2;IK;SMARCC1;SEMA6A;FBXW8;FBXO10;SDHA;HSPG2;MAPK8IP3;TMEM130;SND1;TMEM131;DISP2;POR;WDR81;COL4A2;HGS;KAT6A;WDFY3;SNRNP200;KPNB1;VCL;NOTCH2;CHRNA1;TBC1D9B;DHX9;YTHDC1;ABHD2;6430548M08RIK;SLC1A4;XPC;HTATSF1;GLG1;HSP90B1;PDCD11;SAFB2;PLXNA1;ZC3H18;ZC3H13;ATP6V0A1;HSPA9;FUS;HSPA12A;PRRC2B;PRRC2A;HNRNPM;FAM160…
770	ENCODE_TF_ChIP-seq_2015	EGR1 ECC-1 hg19	151/2345	0.833987433	0.999993997	0	0	0.920661992	0.167134165	NUP107;ATP8A1;CRTC1;TRRAP;GOLIM4;TNC;OGDHL;RUSC2;CREB3L2;GRB10;PIEZO1;NRCAM;MACROD2;CHGB;CDK5RAP2;VPS18;NOM1;SZT2;GAS2L3;SEMA6A;KDM2A;APLP2;ANGEL1;PRKCA;DICER1;FBXO10;POU3F1;TMEM131;FTSJ3;HCFC1;PLA2G15;NISCH;DISP2;POR;HNRNPUL2;HGS;SCN8A;KAT6A;NCL;SLCO2A1;KCNQ3;TNIK;EZR;KPNB1;NOTCH3;ARHGEF26;SRCAP;EPAS1;NEDD4L;RASAL1;CACNA1H;SEL1L3;FAM83H;PDCD11;MAN2A1;SAFB2;DHX38;CAMTA1;ZC3H18;IGFBP7;LONRF2;PLXNA…
771	ENCODE_TF_ChIP-seq_2015	CTCF T47D hg19	76/1219	0.840768299	0.999993997	0	0	0.891896955	0.154689862	PNMT;MAPKBP1;APP;SPEF2;DAGLA;CLSTN2;MEGF10;PCDHGB5;PCDHGB2;PTPRM;PPP1R9A;BICD2;MYO18A;PIEZO1;IL12A;RGS9;MAP3K5;HERC6;TGM2;VPS18;NOM1;PCDHGA7;PCDHGA6;GAA;PCDHGA2;RBM19;UBE4B;SPTB;SORCS2;MAPK8IP3;DNM1;F5;MC3R;PRPF6;STIM1;SLC9A7;SCN8A;COL8A2;PCDHGB1;PDE5A;ADNP;SLFN5;DHX8;DCTN1;MFI2;NEDD4L;RASAL1;IQGAP2;IGSF9;FAM83H;HECTD1;FXR2;OS9;MGAT5B;TPR;PCNX;SPOCK1;BPTF;ATF7IP;WWOX;SVIL;SLC14A2;INTS1;ABCA3;COL2…
772	ENCODE_TF_ChIP-seq_2015	RFX5 IMR-90 hg19	28/478	0.840877641	0.999993997	0	0	0.836891192	0.145040878	IGSF8;VCP;DDX3X;NUMA1;LTBP4;HK2;WDR66;FHAD1;HYDIN;EVI5L;LRRFIP1;ATP6V0A1;SPTBN2;CD74;NCKAP5L;GBF1;MIB2;SLC30A1;SMC1A;IGF2R;GZMK;EML6;SFRP1;WDR81;HNRNPUL2;GOLGB1;APOC1;KPNB1
773	ENCODE_TF_ChIP-seq_2015	TEAD4 A549 hg19	26/447	0.842740262	0.999993997	0	0	0.830739467	0.142136599	KRT80;FLII;AP2A1;PTPRH;EHBP1;FSTL3;MNT;SCRN1;CREB3L2;ANKRD1;PLCE1;SPTAN1;PTRF;CPA4;BCL9L;ANXA1;TRIM41;LAMB2;STAT3;SLC7A5;ALDH3A1;WDR81;HNRNPD;MYADM;TAGLN2;AMOTL2
774	ENCODE_TF_ChIP-seq_2015	HNF4G HepG2 hg19	36/605	0.844702285	0.999993997	0	0	0.850431908	0.143528277	USP35;LAMA5;SF3B2;CCDC68;UBR4;HSD17B4;ECE1;RRBP1;PYGL;PHRF1;FAM83H;RUSC2;ERBB3;KYNU;CLDN23;NEK2;KIF21A;MGEA5;SUN2;LAMB2;HNF1B;MAT1A;SYN3;ARID1A;CDK11B;AGT;VIL1;CAMSAP3;RAD50;POLR3A;KIF16B;SPECC1L;SARDH;ANKS4B;PLXNB1;FAM98B
775	ENCODE_TF_ChIP-seq_2015	POLR2A MCF-7 hg19	271/4137	0.845242714	0.999993997	0	0	0.933484035	0.156948031	NUP107;TRAF3IP1;XYLT2;CBLB;GCC1;SMC3;CCDC102A;MYLK;GOLGA3;AS3MT;ZMIZ1;PIEZO1;UBAP2L;BSN;TNS1;DYNC2H1;SRRM2;EPHA4;VPS18;SMARCC1;CPT1A;FIBCD1;ANK2;PRKCA;DICER1;HSPG2;NISCH;MTHFD1;AKAP9;COL8A2;TAGLN2;FLYWCH1;CCDC81;EZR;FREM2;L3MBTL3;POM121;TBC1D9B;IGSF3;EPAS1;IGSF1;MYCBP2;NEDD4L;AGAP1;RTF1;APCDD1;TTBK2;NLN;LARP1;RAB11FIP1;ZBTB7A;NTSR1;SPTBN1;SEC31A;ATP6V0A1;JAG2;DNAH10;INTS1;RCC2;SYNRG;SETD1B;FN1;IR…
776	ENCODE_TF_ChIP-seq_2015	HDAC2 HepG2 hg19	14/255	0.845778272	0.999993997	0	0	0.782210873	0.131018791	EIF5B;KRT8;HPS6;DHCR24;PTPRH;F5;VIL1;SLC7A5;NEIL3;SLX4;ERBB3;SCFD2;MYO18A;SASH1
777	ENCODE_TF_ChIP-seq_2015	SMARCC2 HeLa-S3 hg19	47/779	0.851417946	0.999993997	0	0	0.862320312	0.138706074	USP35;PTPRU;APP;IGSF8;DNMT1;CALCOCO1;KRT80;ATP8A1;MFI2;SEL1L;DDX42;ARID4A;AP2A1;PHRF1;SMC3;ADAMTS1;CREB3L2;TPR;GSG1;LMNA;TCP11L2;NEK2;UBAP2L;WASF2;BCL9L;MGEA5;TAF15;JUP;MYO10;LAMB3;RCC2;PRRC2C;SLC30A1;PGM2L1;ACTA2;CLCN6;EML6;DNAJC7;HNRNPUL2;THRAP3;CD109;OAS3;MADD;ATF7;AMOTL2;MET;CD44
778	ENCODE_TF_ChIP-seq_2015	REST GM12878 hg19	71/1149	0.852701656	0.999993997	0	0	0.883355886	0.140758831	SLC4A1AP;CRTC1;PTPRN;SLC7A14;CELF6;OGDHL;RSF1;CELSR3;SLC8A2;GOLGA2;PCLO;TMEM104;TNR;NEFM;CNGA3;BSN;JAK1;CHGB;NOM1;UNC13A;PCDHGA4;SEZ6L;POU3F1;ARID1A;SYN1;HCFC1;DISP2;NPC1;VGF;GPRIN1;NCL;OAS3;MADD;HNRNPH3;PLEC;PLEKHH3;EPAS1;TNKS;ABHD2;SEZ6;CACNA1B;SLC1A4;ATP1A1;FSTL4;GRIN2A;CNPY4;OS9;POLR2A;MGAT5B;DHX38;DVL3;MEF2D;GPR158;ATP6V0A1;GABBR2;CD74;MGEA5;HNRNPA3;PTPRN2;GSX1;LAMB3;FUS;LHFPL4;L1CAM;GRIN1;V…
779	ENCODE_TF_ChIP-seq_2015	EGR1 HCT116 hg19	112/1772	0.853193951	0.999993997	0	0	0.903201757	0.143399882	NUP107;TRRAP;OGDHL;ABCA12;TMEM144;RUSC2;CREB3L2;EP300;CDK5RAP2;VPS18;NOM1;SZT2;SEMA6A;KDM2A;FBXW8;ANGEL1;DICER1;TMEM131;HCFC1;PLA2G15;KIF16B;SCN8A;TNIK;IL6ST;EZR;NOTCH3;ARHGEF26;EPAS1;NEDD4L;RASAL1;CACNA1H;SEL1L3;FAM83F;PDCD11;MAN2A1;DHX38;CAMTA1;ZC3H18;MYH10;PLXNA3;ATP6V0A1;INTS1;FUS;FBXO38;DNAH14;IFT122;DHCR24;SETX;PTPRE;CYLD;FAM160A2;HNRNPD;STRN;ACO1;LRP10;TECPR1;EIF4G1;RERE;RBM25;KDM5C;DOCK3;…
780	ENCODE_TF_ChIP-seq_2015	NR2C2 GM12878 hg19	35/593	0.854103137	0.999993997	0	0	0.842993952	0.132942947	NUP107;SRCAP;DHX8;GBE1;RASGRF1;DDX42;PHRF1;FAM83H;SART1;GANAB;GOLGA4;CAND1;BOD1L;FAM120C;RPS6KC1;GCN1L1;WDR7;DYNC2H1;SZT2;INTS1;KDM4D;GBF1;LMTK3;DICER1;MMEL1;BAZ1B;FTSJ3;PLA2G15;PRPF6;HNRNPUL2;GOLGB1;TRIP12;SNRNP200;PCNXL3;SEC24C
781	ENCODE_TF_ChIP-seq_2015	MAZ IMR-90 hg19	127/2000	0.855893829	0.999993997	0	0	0.907036089	0.141142927	SEMA5A;IFITM2;CRTC1;HHIP;WWC1;ITSN1;ZBTB20;KNDC1;OGDHL;PNMAL2;SMC3;NYNRIN;GOLGA2;RUSC2;KIF5C;KHSRP;CAPN5;PLCE1;KIF21A;IL12A;PTGFRN;BSN;TGM2;SEMA6C;NOM1;AQR;SEMA6A;FBXW8;CISH;ANK2;SLC30A1;TMEM131;HCFC1;PLA2G15;DISP2;KIF16B;MAP1A;AKAP9;SIK3;ATF7;IGSF3;SEL1L;ITPR1;SLC1A4;RTF1;NLN;TPR;DHX38;CAMTA1;RAB11FIP4;ZRANB3;ANKRD26;FUS;FBXO38;FN1;IFT122;CGN;HSPA12A;DNAJC16;SETX;PTPRE;FAM160A2;NBEA;MAN2B2;FASN;…
782	ENCODE_TF_ChIP-seq_2015	CTCF olfactory bulb mm9	127/2000	0.855893829	0.999993997	0	0	0.907036089	0.141142927	APP;TRRAP;GCC1;5031414D18RIK;RUSC2;CAPN5;CREB3L2;TNR;MAP3K9;RGS9;NOMO1;MAP3K5;TGM2;VPS18;NOM1;AQR;SCARA5;SWAP70;SFRP1;WDR81;SCN8A;PARD3;SIK3;TAGLN2;ADNP;MAD1L1;2310067B10RIK;POM121;D630045J12RIK;TBC1D9B;DHX8;TNKS;MFI2;FLII;PSG16;FBXO47;RASAL1;IQGAP2;CACNA1H;IGSF9;DPP6;FXR2;TPR;CMYA5;PLXNA1;IGFBP7;MYH11;SRGAP3;DRD5;SLC37A1;INTS1;WFS1;ABCA3;RCC2;IFT122;PRRC2C;HELZ;GRIN2B;PCDHGA10;SETX;PTPRE;CYLD;AR…
783	ENCODE_TF_ChIP-seq_2015	MAX NB4 hg19	127/2000	0.855893829	0.999993997	0	0	0.907036089	0.141142927	MAPKBP1;CRTC1;IFT172;XYLT2;HDLBP;OGDHL;GCC1;PHRF1;CAPN5;LONP1;PIEZO1;NEK2;KIF21B;BSN;DYNC2H1;SRRM2;CISH;CD93;LMTK3;ANK2;WBP11;MAPK8IP3;TMEM131;DOPEY2;KIF16B;NCL;SIK3;ATF7;FLYWCH1;EZR;WDFY4;MAD1L1;CUL9;L3MBTL3;POM121;DHX8;IGSF3;MFI2;ABHD2;GLIS3;CLEC16A;IQGAP3;PRPF8;TPR;PLXNA2;SAFB2;DHX38;PLCG1;SRGAP3;MORC1;NTSR1;ATP6V0A1;ZRANB3;HSPA9;ANKRD26;ZFHX2;SETD1B;HELZ;BMX;DNAJC16;SMARCA4;SETX;FAM160A2;ARHG…
784	ENCODE_TF_ChIP-seq_2015	KDM4A H1-hESC hg19	127/2000	0.855893829	0.999993997	0	0	0.907036089	0.141142927	IFITM2;HDLBP;CNDP2;PREX1;HMGN5;RUSC2;ZMIZ1;CWC22;ENPP2;LONP1;NEK2;BSN;SLC12A7;RGS9;TGM2;CDK5RAP2;PDGFRB;SRRM2;SMARCC1;RALGAPA2;APLP2;SLC30A1;PRKCA;FBXO10;MAPK8IP3;SND1;TMEM131;SFRP1;PRPF6;STIM1;SLC9A7;SIK3;PKP1;HHIPL1;CUL9;ANKRD17;ITPR1;IQGAP2;FBLN2;TTBK2;WDR66;SEL1L3;LARP1;DHX38;ZC3H18;NTSR1;EDEM3;ZRANB3;KL;FER1L5;FUS;IFT122;MYO5A;ABCA7;HSPA12B;ACSF2;ABHD12B;SETX;PM20D1;COL1A2;MAN2B2;GOLGB1;CCDC…
785	ENCODE_TF_ChIP-seq_2015	TAF1 H1-hESC hg19	88/1411	0.857467889	0.999993997	0	0	0.891235503	0.137046663	CDKN1C;NRP2;NUP107;CLSTN2;INPPL1;PTPRM;CHD4;FMN2;CHD2;TRO;KIF5C;CDH1;CWC22;CHAMP1;SLC12A7;MYBL1;ABCD1;EIF5B;EPHA4;GAS2L3;SEMA6A;IGFBP5;COL25A1;ARHGEF18;DICER1;FBXO10;SYN3;WBP11;POU3F1;SAFB;TMEM131;DNM1;CLIP2;TUBB2B;NPC1;KIF16B;PEAK1;SIK3;PADI2;DSG2;PDE5A;EZR;MET;SLC29A3;ARHGEF5;COPB2;NBAS;MAGEL2;LAMA2;UBR4;CLEC16A;HTT;FOXK1;PBXIP1;XPC;HTATSF1;TTBK2;NOL6;ALDH1B1;STK36;SPOCK1;MYH14;ZC3H18;NCAM1;PCN…
786	ENCODE_TF_ChIP-seq_2015	HDAC2 H1-hESC hg19	175/2723	0.859893071	0.999993997	0	0	0.916872787	0.138399411	NUP107;WWC1;TNC;ARID4A;OGDHL;CBLB;CELSR1;DACH2;MYLK3;CELSR3;SLK;RUSC2;CDH1;PLCE1;NEK2;RGS9;MAP3K5;TGM2;CHGB;UNC13A;SEMA6A;KDM2A;FBXW8;CISH;APLP2;KRT8;UBE4B;ANK3;FBXO10;TMEM130;SND1;TMEM131;CLIP3;DISP2;CLIP2;NEIL3;SLC9A7;HGS;HHIPL1;SERPING1;ATF7;FLYWCH1;TNIK;ERG;ADNP;IL6ST;SNRNP200;CUL9;COPB2;POM121;SRCAP;TMEM63C;ITPR1;RTF1;IQGAP2;APCDD1;PRPF8;LRRC52;TTBK1;IGSF9;TTBK2;FAM83H;STK36;SCFD2;COBLL1;TPR…
787	ENCODE_TF_ChIP-seq_2015	RAD21 HCT116 hg19	125/1973	0.860355547	0.999993997	0	0	0.904734719	0.136080741	PRDM8;MAPKBP1;APP;CLSTN2;CLDN2;ETS2;MYLK4;DPYSL5;CDH1;FAM198B;PIEZO1;TNR;BAHCC1;RGS9;MAP3K4;MAP3K5;TGM2;EPHA4;VPS18;CPT1A;SEMA6A;CISH;SCARA5;IGFBP5;FIBCD1;MYO7A;PRSS56;BCR;STIM1;SLC9A7;KCNQ3;COL8A2;ADNP;TLN2;ANKRD17;IGSF8;DHX8;PADI6;NEDD4L;WDR66;GRIN2A;LOXHD1;MAN2A1;PLXNA2;SLC38A8;CACNA1S;PLCG1;SRGAP1;RAB11FIP4;VAT1;SLC14A1;SLC14A2;ACE;SEC16A;INSR;GRIN2B;PCDHGA10;COL1A1;PTPRE;COL1A2;ARHGAP30;CCDC…
788	ENCODE_TF_ChIP-seq_2015	NFIC ECC-1 hg19	38/643	0.861246085	0.999993997	0	0	0.843835549	0.126047937	CDKN1C;NFAT5;LAMA5;RBM25;NUP107;SEMA3B;TMPRSS4;MSLNL;RASAL1;UBR2;UACA;FOXRED2;DSTYK;CAND1;ADAMTS1;ANKRD1;CHAMP1;PLCE1;SLIT3;PTGFRN;ERMAP;MAP3K5;CNTLN;COL28A1;VPS18;AQR;SPRYD3;IGFBP5;SHROOM3;CGN;CP;SOD3;GATAD2B;ACSF2;WDR81;MAN2B2;PLXNB1;BCAR1
789	ENCODE_TF_ChIP-seq_2015	RCOR1 MEL cell line mm9	98/1567	0.86389248	0.999993997	0	0	0.89324361	0.130687759	TRRAP;KLHL38;CLDN2;5031414D18RIK;CNDP2;TMEM144;NDST1;MSANTD1;GRAP2;LONP1;CAR12;BAHCC1;MAP3K4;PDGFRB;APLP2;PRKCA;MAPK8IP3;TMEM131;DISP2;PADI2;FLYWCH1;IL6ST;EZR;VCL;SPTBN4;IGSF8;CUL7;DHX8;MYCBP2;RASAL1;PIK3R6;GLG1;RAB11FIP1;MAN2A1;CAMTA1;ZC3H13;MYH10;SPTBN1;ATP6V0A1;EDEM3;SLC37A1;ABCA3;FBXO38;SEC16A;MYO5A;ZBTB12;CGN;PARVB;L1CAM;DNAJC16;IGF2R;PRRC2B;ARHGAP30;NF1;ESAM;EIF4G3;DDR1;NUMA1;CELF6;AP2A1;SG…
790	ENCODE_TF_ChIP-seq_2015	NR3C1 A549 hg19	117/1855	0.864236952	0.999993997	0	0	0.900588413	0.131403322	PNMT;HDLBP;ZBTB20;HNRNPU;PREX1;RUSC2;CREB3L2;PLCE1;KIF21A;NRCAM;KCNH2;SRRM2;SDCBP2;HCFC1;ALDH3A1;WDR81;PRR19;KIF16B;PARD3;MAP1B;KAT6A;CD109;SIK3;MYADM;SPARCL1;ATF7;TAGLN2;ADNP;IL6ST;KPNB1;VCL;NOTCH2;NOTCH3;TBC1D9B;ARHGEF26;SRCAP;MFI2;ANKRD11;GLIS3;UBR4;LTBP3;HTATSF1;CACNA1H;GPR115;SRGAP1;PDZD7;BCL9L;BPTF;HSPA9;INTS1;NFATC2;ABCA7;HELZ;CP;NBEA;HNRNPD;SPINK13;PLXNB2;STRN;AMOTL2;PCNXL3;EIF4G1;PYGB;ZC…
791	ENCODE_TF_ChIP-seq_2015	IRF3 HepG2 hg19	45/755	0.866906629	0.999993997	0	0	0.85097768	0.121540038	VCP;YTHDC1;ABHD2;ANKRD11;SEL1L;CHD6;ZBTB20;ARID4A;CBLB;AP2A1;RRBP1;CHD2;HSP90B1;TTBK2;NYNRIN;DSTYK;KHSRP;CREB3L2;CAMTA1;EVI5L;WASF2;MYH10;ZRANB3;SPRYD3;CHRNB3;JUP;SORT1;GBF1;ABCA7;BAZ1B;WBP11;GATAD2B;MTOR;CYLD;WDR81;HGS;GOLGB1;TMEM57;MCM3;ANP32E;MYH9;ATF7;PCNXL3;KPNB1;AARS
792	ENCODE_TF_ChIP-seq_2015	FOSL1 K562 hg19	51/849	0.868191122	0.999993997	0	0	0.857728848	0.121234313	PNMT;RBM25;DDX3X;DAGLA;PTPRN;GBE1;HDLBP;THUMPD1;HK2;DMBX1;TMEM144;HEPH;NEK2;PTRF;SUN2;KSR1;ANO8;KRT8;RANGAP1;DNM1;WDR81;STIM1;HGS;TAGLN2;EZR;VCL;LRP1;MFI2;ABHD2;MNT;ERBB3;LMNA;CTNNA1;CAMTA1;STAT6;FLNC;WASF2;BCL9L;VAT1;GABRQ;SLC12A5;LAMB3;SYNRG;NFATC2;HELZ;CLCN6;UBXN10;GLB1;CROCC;AAK1;VIM
793	ENCODE_TF_ChIP-seq_2015	EGR1 MCF-7 hg19	44/741	0.870298302	0.999993997	0	0	0.84756608	0.117743244	NOTCH3;RBM25;KDM5C;NUP107;EPAS1;GBE1;NEDD4L;RASAL1;ADAR;ATP1A1;UACA;LMNB1;EEA1;DSTYK;PCLO;CAND1;PDCD11;CREB3L2;CHAMP1;WDR6;DHX38;ZC3H18;WDR7;NRCAM;SPTAN1;CDK5RAP2;KDM4D;FUS;DNAH14;IFT122;SEMA4F;DICER1;MYO9A;SYN1;TMEM131;SETX;PLA2G15;CYLD;DNAJC7;GAN;NEDD4;HNRNPD;NAF1;IL6ST
794	ENCODE_TF_ChIP-seq_2015	STAT1 K562 hg19	19/345	0.873754936	0.999993997	0	0	0.784024269	0.105808258	SLFN5;LAMA5;DDX3X;CISH;STAT3;AP3D1;ECE1;ZC3HAV1;IFIH1;EHD4;DES;THRAP3;OAS3;KCNQ3;TRIP12;VIM;IL6ST;HERC6;TRIM56
795	ENCODE_TF_ChIP-seq_2015	ETS1 CH12.LX mm9	126/2000	0.87644395	0.999993997	0	0	0.898642404	0.118515228	APP;IFT172;INPPL1;HDLBP;EPRS;ABRA;TMEM144;GOLGA3;ENDOU;HMGN5;ZMIZ1;TNFRSF8;EP300;UBAP2L;KIF21B;RGS9;SRRM2;VPS18;KDM2A;SWAP70;A430093F15RIK;ANK2;LEMD3;AP5B1;HCFC1;EML6;HNRNPUL2;KAT6A;SNRNP200;PRR12;EZR;WDFY4;IDO1;NOTCH2;ZFP865;POM121;CUL7;COPA;ANKRD11;RASAL1;UBR2;IQGAP3;IGSF9;RASGRP3;HSD11B1;PDZD2;C7;KIF3B;TPR;SAFB2;DVL3;ZC3H18;PLXNA3;SLC14A1;FUS;INSR;SYNRG;HELZ;HSPA12B;IGF2R;SMARCA4;SETX;CYLD;ARH…
796	ENCODE_TF_ChIP-seq_2015	CTCF spleen mm9	126/2000	0.87644395	0.999993997	0	0	0.898642404	0.118515228	MAPKBP1;APP;TRRAP;THUMPD1;2900026A02RIK;5031414D18RIK;GOLGA3;MSANTD1;RUSC2;CAPN5;EP300;NEK2;SCAPER;RGS9;MAP3K4;NOMO1;TGM2;AQR;UNC13A;SCARA5;ANGEL1;DISP2;CLIP2;KIF16B;SCN8A;KPNB1;MAD1L1;2310067B10RIK;MFI2;FLII;PSG16;FBXO47;6430548M08RIK;UBR2;IQGAP2;IGSF9;CACNA1I;TMEM245;RAB11FIP1;FXR2;CMYA5;PLXNA1;DVL3;ZC3H18;MYH11;PLCG1;ZBTB7A;CNTLN;SLC37A1;INTS1;ABCA3;RCC2;SEC16A;SETD1B;MYO5A;PRRC2C;ZBTB12;PTPRE…
797	ENCODE_TF_ChIP-seq_2015	JUND CH12.LX mm9	90/1454	0.877132062	0.999993997	0	0	0.883365677	0.115807221	ARHGAP11A;DDR1;RBM25;DAGLA;CLSTN3;ZC3H4;IFT172;ITSN1;CHD3;5031414D18RIK;PREX1;SIPA1L1;SCRN1;KIF5C;KHSRP;KYNU;CREB3L2;TNFRSF8;GPRASP1;CIC;MAP3K4;PELP1;D930020B18RIK;SLC13A1;PCDHGA2;ANK2;KIF23;LEMD3;MAPK8IP3;TANC2;CKAP4;MYH2;INF2;CDCP1;ALS2;ZFP84;NAF1;ALPK2;SNRNP200;EZR;WDFY4;H2-D1;IGSF8;L3MBTL3;POM121;D630045J12RIK;NOTCH1;CAMK2A;HTT;SLC1A4;UBR2;SNX30;IQGAP3;4932438A13RIK;PIK3R6;RASGRP3;MNT;RAB11FI…
798	ENCODE_TF_ChIP-seq_2015	SRF myocyte mm9	104/1668	0.878256217	0.999993997	0	0	0.889588285	0.115483602	NUP107;IFT172;ITSN1;HDLBP;THUMPD1;EPRS;SMC3;GOLGA2;LONP1;PPFIA4;VPS18;ACTN3;MAPK8IP3;SND1;KIF16B;PADI2;TAGLN2;FLYWCH1;TNIK;KPNB1;VCL;SPTBN4;IGSF8;YTHDC1;ANKRD11;SEL1L;UBR4;UBR2;HTATSF1;TTBK2;STK36;TPR;SAFB2;DHX38;ZC3H18;ZBTB7A;RCC2;SEC16A;PRRC2A;HNRNPM;FAM160A2;TUBGCP6;ACO1;PCNXL3;MYOM1;CALCOCO1;KDM5C;ZFP407;CHD6;DDX42;LMOD1;RSF1;BICD2;HK2;SART3;ANKRD1;TCP11L2;ERC1;EVI5L;GPRASP1;JAK1;LRRC47;EIF5B…
799	ENCODE_TF_ChIP-seq_2015	SIN3A K562 hg19	41/698	0.878612473	0.999993997	0	0	0.837848353	0.108427087	POM121;SEZ6;ITPR1;RSF1;OGDHL;PTPN23;RTF1;NOL6;DSTYK;TMEM104;ALDH1B1;GCN1L1;MYO18A;NEK2;ATP6V0A1;FBXW8;FUS;NCKAP5L;CCDC113;AP3D1;FOXJ1;WWP2;SLC30A1;MAPK8IP3;DNAJC16;CDK11B;PLA2G15;POR;REST;VGF;HEATR5B;UBXN10;MAN2B2;FASN;GPRIN1;MCM4;ESF1;TRIP12;FSIP1;LPIN1;ATG2B
800	ENCODE_TF_ChIP-seq_2015	TEAD4 ECC-1 hg19	129/2051	0.883548456	0.999993997	0	0	0.896637253	0.11101189	MAPKBP1;SLC4A1AP;NUP107;TNC;THUMPD1;SMC3;MYLK3;ETS2;TMEM144;ZMIZ1;CREB3L2;PIEZO1;PLCE1;UBAP2L;PTRF;MAP3K4;MAP3K5;CDK5RAP2;GAS2L3;SEMA6A;CISH;IGFBP5;SWAP70;ANGEL1;WBP11;LEMD3;FTSJ3;POR;WDR81;HNRNPUL2;HGS;GPD2;KAT6A;NCL;TAGLN2;TLN2;SNRNP200;EZR;NOTCH1;YTHDC1;FLII;MYCBP2;GLIS3;CLEC16A;IQGAP2;IGSF9;FAM83H;ADAMTS15;KIF3A;CAMTA1;MYH10;SEC31A;BCL9L;HSPA9;JUP;FUS;ABCA3;FBXO38;SYNRG;LRRN4;DNAH14;CP;SMARCA…
801	ENCODE_TF_ChIP-seq_2015	PBX3 A549 hg19	132/2098	0.885544719	0.999993997	0	0	0.896744251	0.109001345	ITSN1;INPPL1;HDLBP;ARID4A;CBLB;THUMPD1;RUSC2;CREB3L2;KIF21A;NRCAM;MACROD2;PTRF;EPHA4;IK;GAS2L3;WBP11;POU3F1;MAPK8IP3;NISCH;POR;MTHFD1;HGS;KAT6A;NCL;PADI2;COL4A5;ATF7;TAGLN2;IL6ST;KPNB1;VCP;CUL7;ABHD2;ANKRD11;PRPF8;HSP90B1;TTBK2;CAMTA1;MYH14;MYH10;PDZD7;BPTF;JAG2;ZRANB3;VAT1;MGEA5;JUP;INTS1;FUS;WFS1;SEC16A;SYNRG;NFATC2;ABCA7;SMARCA2;CYLD;COL5A1;AAK1;OGDH;NF1;ANP32E;TUBGCP6;STRN;AMOTL2;LRP10;FBXL7;…
802	ENCODE_TF_ChIP-seq_2015	TCF7L2 HEK293 hg19	125/2000	0.894886585	0.999993997	0	0	0.890271132	0.098871989	PGAP1;CLSTN3;GOLIM4;TNC;ZBTB20;PHRF1;ABCA12;SMC3;DACH2;IGF1R;AMOT;SLN;KIF5C;ZMIZ1;KHSRP;CREB3L2;GRB10;NEK2;MAP3K9;PTGFRN;MAP3K5;KCNH2;SMARCC1;CISH;ANK2;SLC30A1;HCFC1;WDR81;COL4A2;PRR19;GPR161;MAP1B;COL4A5;TAGLN2;EPHA3;DNMT1;COL13A1;EPAS1;ABHD2;UBR4;ITPR1;APCDD1;PRPF8;PODXL;SCFD2;COBLL1;SLC38A8;PLCG1;SRGAP3;ARSB;ZRANB3;MGEA5;RCC2;FN1;SMARCA2;SMARCA4;VIL1;ARHGAP31;CPS1;HNRNPD;OGDH;AMOTL2;SDK2;BCAR3…
803	ENCODE_TF_ChIP-seq_2015	MAX CH12.LX mm9	125/2000	0.894886585	0.999993997	0	0	0.890271132	0.098871989	PGAP1;NUP107;CRTC1;KLHL38;HDLBP;OGDHL;2900026A02RIK;5031414D18RIK;GOLGA3;ZMIZ1;CEP250;UBAP2L;NRCAM;RGS9;NOM1;IK;UNC13A;FBXW8;RALGAPA2;LMTK3;PRKCA;SDHA;SND1;PLA2G15;DISP2;ARMCX4;DOPEY2;PRPF6;PRR19;HGS;AKAP9;PADI2;IL6ST;SNRNP200;ZFP865;POM121;TBC1D9B;YTHDC1;FLII;FBXO47;ITPR1;NID2;4932438A13RIK;RAB11FIP1;ZC3H18;MYH11;SEC31A;HSPA9;ANKRD26;INTS1;ODF2;FBXO38;INSR;SYNRG;IFT122;SMARCA2;HSPA12B;ACSF2;GRIN…
804	ENCODE_TF_ChIP-seq_2015	SMARCB1 HeLa-S3 hg19	125/2000	0.894886585	0.999993997	0	0	0.890271132	0.098871989	PGAP1;IFT172;GOLIM4;HDLBP;CREB3L2;LONP1;PIEZO1;PTGFRN;VPS18;NOM1;IK;SMARCC1;AQR;CISH;FIBCD1;SLC30A1;PRKCA;DICER1;MAPK8IP3;TMEM131;NISCH;DISP2;POR;STIM1;NCL;CD109;AKAP9;IL6ST;KPNB1;ANKRD17;COPB2;UBR4;ITPR1;XPC;RTF1;PRPF8;TTBK2;NLN;RAB11FIP1;COBLL1;DHX38;PLCG1;SEC31A;EDEM3;HSPA9;FBXO38;SETD1B;DNAH14;IFT122;MYO5A;DNAJC16;IGF2R;FAM160A1;GOLGB1;AAK1;HNRNPD;STRN;TECPR1;ATG2B;RERE;PYGB;NRP2;SPEF2;ITGB4;…
805	ENCODE_TF_ChIP-seq_2015	FOSL1 H1-hESC hg19	10/203	0.899924595	0.999993997	0	0	0.697457014	0.073542868	DAGLA;SLC12A5;CPXM2;CROCC;HDLBP;MCM4;THUMPD1;DICER1;WASF2;EPHA3
806	ENCODE_TF_ChIP-seq_2015	NCOR1 K562 hg19	124/2000	0.911283696	0.999993997	0	0	0.881922205	0.081931472	PNMT;ITSN1;AQP6;HNRNPU;NYNRIN;GOLGA2;ZMIZ1;KHSRP;UBAP2L;SMARCC1;FIBCD1;HFE2;SND1;WDR81;STIM1;PRR19;KAT6A;MADD;TAGLN2;WDFY3;TNIK;ADNP;IL6ST;KPNB1;VCL;CUL9;SRCAP;EPAS1;DHX9;MYCBP2;ITPR1;XPC;UBR2;ZC3HAV1;IQGAP2;GLG1;CACNA1G;SEL1L3;PODXL;TPR;SLC38A8;ZBTB7A;PLXNA3;VAT1;ODF2;FUS;RCC2;PRRC2C;ABCA7;DHCR24;ACSF2;SETX;EHD4;FASN;HRC;ANP32E;REEP6;LRP10;ACVRL1;ZC3H4;GBE1;NCAPG2;CTSZ;CHD6;DDX42;ATP2A2;ECE1;AP2…
807	ENCODE_TF_ChIP-seq_2015	POLR2A spleen mm9	124/2000	0.911283696	0.999993997	0	0	0.881922205	0.081931472	SLC23A2;SLC4A1AP;NUP107;CRTC1;ITSN1;GCC1;THUMPD1;EPRS;5031414D18RIK;KHSRP;LONP1;CEP250;PIEZO1;UBAP2L;SLC12A7;HERC6;SRRM2;AQR;KDM2A;CD93;SLC30A1;PRKCA;MAPK8IP3;SND1;CLIP2;POR;WDR81;KIF16B;ATF7;FLYWCH1;ADNP;SNRNP200;VCL;NOTCH2;COPB2;POM121;NOTCH1;FLII;ABHD2;SEL1L;PIK3R4;NEDD4L;DTX1;UBR2;PRDM11;HTATSF1;NLN;TMEM245;RAB11FIP1;PRRC1;FXR2;PDCD11;SAFB2;ZC3H18;PLCG1;EDEM3;SLC14A1;GM15800;FBXO38;SEC16A;SYN…
808	ENCODE_TF_ChIP-seq_2015	SMC3 CH12.LX mm9	124/2000	0.911283696	0.999993997	0	0	0.881922205	0.081931472	GCC1;PHRF1;ETS2;5031414D18RIK;NDST1;MSANTD1;DPYSL5;EP300;TNR;RGS9;MAP3K5;TGM2;EPHA4;VPS18;SCARA5;LMTK3;PRKCA;LEMD3;TMEM131;CLIP2;POR;WDR81;SLC9A7;KAT6A;PADI2;TAGLN2;IL6ST;EZR;DGKH;NOTCH2;D630045J12RIK;TBC1D9B;DHX8;MFI2;FLII;PSG16;RASAL1;IQGAP2;PIK3R6;IGSF9;COBLL1;PLXNA1;DVL3;ZC3H18;MYH11;SRGAP3;MORC1;PCDHA9;MGEA5;SLC37A1;MYO5A;NFATC2;HSPA12B;IGF2R;PRRC2B;HNRNPM;MAN2B2;GOLGB1;TUBGCP6;HYOU1;PCDHB8;…
809	ENCODE_TF_ChIP-seq_2015	UBTF CH12.LX mm9	124/2000	0.911283696	0.999993997	0	0	0.881922205	0.081931472	ATP8A1;HHIP;CLSTN1;IGF1R;GOLGA4;SLK;HERC2;MPRIP;TNFRSF8;EP300;SCAPER;MAP3K4;CDK5RAP2;SRRM2;SEMA6C;CPT1A;PRKCA;DICER1;FBXO10;SDHA;SND1;TANC2;TMEM131;BCR;CLIP2;DOPEY2;SLC9A7;NCL;AKAP9;TTLL12;IL6ST;SNRNP200;EZR;H2-D1;NOTCH2;L3MBTL3;TBC1D9B;IGSF3;YTHDC1;ITPR1;NEDD4L;ZC3HAV1;IQGAP2;EVPL;4932438A13RIK;CACNA1G;FXR2;5730522E02RIK;DVL3;ZC3H18;PLCG1;SEC31A;TBC1D16;MGEA5;FUS;WFS1;ABCA3;FBXO38;RCC2;SEC16A;SY…
810	ENCODE_TF_ChIP-seq_2015	BCL11A H1-hESC hg19	5/117	0.912633707	0.999993997	0	0	0.601378925	0.054978468	REST;KAT6A;RGS9;MYLK3;TJP2
811	ENCODE_TF_ChIP-seq_2015	RXRA H1-hESC hg19	5/117	0.912633707	0.999993997	0	0	0.601378925	0.054978468	FASN;STAT3;PCOLCE;ABCD1;PDZD7
812	ENCODE_TF_ChIP-seq_2015	SUPT20H HeLa-S3 hg19	8/172	0.912962681	0.999993997	0	0	0.656704204	0.059799665	PREX1;NFAT5;SLC4A1AP;KAT6A;STAT3;CTNNA1;EVI5L;HNRNPA0
813	ENCODE_TF_ChIP-seq_2015	ZNF217 MCF-7 hg19	95/1562	0.916971693	0.999993997	0	0	0.865154903	0.074990482	MYOM1;RBM25;PGAP1;NUMA1;ITGB4;PTPRQ;GBE1;MAST1;CLSTN1;GOLIM4;FMN1;PIK3C2G;CBLB;SDR9C7;FRY;PTPRH;ABCA12;VSIG10;LMNB1;FAM198B;GRB10;ANKRD1;ERC1;NEO1;TNS1;SEMA6A;DST;KRT8;TBC1D9;AFAP1;MAT1A;SLC7A5;DOPEY2;ZAP70;INF2;IL23A;MCM3;MYADM;PKP1;TAGLN2;FBP1;AHDC1;FREM2;TRIM56;COLEC12;KRT80;IGSF3;TMPRSS4;SEMA3B;FOXK1;RASAL1;GLG1;IGSF9;TTBK2;ALDH3B2;PRRC1;GPNMB;ERBB3;KCNMB1;CMYA5;NT5DC3;LEO1;GPR115;STAT6;LONRF…
814	ENCODE_TF_ChIP-seq_2015	JUND A549 hg19	37/657	0.919162656	0.999993997	0	0	0.800486755	0.067474774	ARHGAP11A;DNMT1;NUP107;MFI2;SEZ6;GLIS3;HNRNPU;PYGL;GCC1;CHD2;CELSR3;DSTYK;FXR2;CNPY4;POLR2A;ERBB3;ANKRD1;GPR115;WDR6;KIF21A;PTRF;SEC31A;NOM1;SLC12A4;AQR;SEMA6A;TAF15;KRT8;PLA2G15;RAD50;POR;DPY19L3;CD109;FAM98B;HAP1;EZR;BCAR1
815	ENCODE_TF_ChIP-seq_2015	ETS1 MEL cell line mm9	117/1902	0.91987566	0.999993997	0	0	0.874434338	0.073029932	IFITM2;ATP8A1;IFT172;GCC1;EPRS;IGF1R;TMEM144;GRAP2;LONP1;KIF21B;HERC6;TGM2;CPT1A;KDM2A;CISH;DISP2;WDR81;STIM1;KAT6A;SIK3;TAGLN2;TNIK;ADNP;TTLL12;EZR;VCL;H2-D1;SPTBN4;TNKS;ABHD2;MYCBP2;PSG16;SLC1A4;RASAL1;ZC3HAV1;4932438A13RIK;PIK3R6;LARP1;RAB11FIP1;KIF3B;MAN2A1;PLXNA1;CCDC141;ZBTB7A;MYH10;SPTBN1;PDZD7;ATP6V0A1;VAT1;SLC37A1;ABCA3;MSN;ZBTB12;TRAPPC9;PARVB;SMARCA2;GFAP;4933427G17RIK;FAM160A2;EHD4;HY…
816	ENCODE_TF_ChIP-seq_2015	SUZ12 NT2-D1 hg19	31/563	0.923542712	0.999993997	0	0	0.781942337	0.06219431	EPAS1;SATB2;RASGRF1;GLIS3;SLC7A14;GRIK3;CACNA1E;ROBO1;CACNA1G;DPP6;SPOCK2;NKX2-1;CNGA3;BAHCC1;LONRF2;NTSR1;GABBR2;GSX1;FOXJ1;HNF1B;PROX1;SHISA7;TBX2;GRIN1;SLC6A7;SFRP1;ALDH1A2;ERG;FBP1;PDZRN4;ASTN1
817	ENCODE_TF_ChIP-seq_2015	MAZ CH12.LX mm9	123/2000	0.925725452	0.999993997	0	0	0.873595553	0.067421987	PGAP1;ATP8A1;CRTC1;CLSTN3;KLHL38;INPPL1;HDLBP;OGDHL;PNMAL2;CNDP2;GOLGA3;GOLGA4;ZMIZ1;CAPN5;SBF1;SCAPER;RGS9;SRRM2;IK;GAS2L3;UNC13A;FBXW8;RALGAPA2;APLP2;ANGEL1;AFAP1;ANK3;SDHA;HSPG2;PLA2G15;HNRNPUL2;NCL;PADI2;FLYWCH1;NOTCH2;COPA;FLII;FBXO47;RASAL1;4932438A13RIK;GLG1;TTBK2;CACNA1G;NLN;FXR2;STK36;KIF3A;PLCG1;SEC31A;TBC1D16;ATP6V0A1;MGEA5;ODF2;FBXO38;INSR;DCLK3;PRRC2C;HPS6;DHCR24;CGN;L1CAM;IGF2R;GRIN…
818	ENCODE_TF_ChIP-seq_2015	TAL1 erythroblast mm9	51/885	0.926246936	0.999993997	0	0	0.819046871	0.062750793	ZC3H4;PCDHGB2;AP2A1;GRAP2;CWC22;TMEM8C;TCP11L2;ERMAP;EIF5B;TNNC1;KIF23;SPTB;RNF40;AA986860;NISCH;VWA8;PLEKHS1;OAS3;CANX;TTLL12;SSX2IP;TRIM56;SPTBN4;ABHD2;PSG16;6330408A02RIK;ADCY6;SLX4;HECTD1;OLFR464;NRAP;SULT5A1;MYH10;PIRT;ATP6V0A1;INTS1;ABCA3;YLPM1;ZBTB12;WWP2;TRAPPC9;PARVB;GFAP;CAMSAP3;CLCN6;4933427G17RIK;TSPO2;PFKL;PCDHB18;REEP6;EIF4G1
819	ENCODE_TF_ChIP-seq_2015	RAD21 SK-N-SH hg19	204/3228	0.927184011	0.999993997	0	0	0.895471125	0.067700511	MAPKBP1;APP;HNRNPU;CBLB;CLDN2;EPRS;RUSC2;DPYSL5;ZMIZ1;CREB3L2;PIEZO1;KIF21A;IL12A;HERC6;TNS1;DYNC2H1;EPHA4;VPS18;AQR;MYO7A;BCR;POR;MAP1B;COL8A2;FREM2;IDO1;TBC1D9B;DHX8;EPAS1;MFI2;NEDD4L;IQGAP2;IGSF9;NLN;GRIN2A;FXR2;C7;INTS1;ABCA3;INSR;SYNRG;MICAL3;MYO5A;PRRC2C;NFATC2;PCDHGA10;COL1A1;COL1A2;CCDC88C;PCDHB8;CDS2;CDKN1C;PTPRU;NRP2;SPEF2;PTPRM;RPTOR;DSTYK;MYOF;BGN;IL17RD;SORCS2;F5;MC3R;MMP14;CEACAM1;S…
820	ENCODE_TF_ChIP-seq_2015	PAX5 GM12892 hg19	23/436	0.9304327	0.999993997	0	0	0.747791182	0.053919881	CUL9;DYNC2H1;ATF7IP;EIF5B;NFAT5;NOM1;SMARCC1;ABCA3;CLEC16A;ARHGEF18;FBXO10;DNAJC16;GLG1;EEA1;ATRN;FAM160A2;POR;POLR2A;CCDC9;KAT6A;CHAMP1;ZC3H18;EPHA3
821	ENCODE_TF_ChIP-seq_2015	TAL1 G1E-ER4 mm9	46/810	0.931801713	0.999993997	0	0	0.806571407	0.056972366	TMPRSS9;ZC3H4;PSG16;HDLBP;AP2A1;ADCY6;SGSH;SLX4;HECTD1;NT5DC3;TCP11L2;CAMTA1;SULT5A1;PPFIA4;ERMAP;NOMO1;ATP6V0A1;KCNH2;EIF5B;CPT1A;GPR56;TNNC1;FIBCD1;ZBTB12;KIF23;WWP2;TRAPPC9;SPTB;DNAJC16;GFAP;NISCH;IRGQ;4933427G17RIK;TSPO2;PFKL;INF2;TBC1D5;IL1B;CANX;ANP32E;REEP6;TTLL12;SSX2IP;UOX;TRIM56;EIF4G1
822	ENCODE_TF_ChIP-seq_2015	POLR2A ECC-1 hg19	79/1329	0.931825622	0.999993997	0	0	0.844497846	0.05962964	SPEF2;LMOD1;ECE1;TFCP2L1;PREX1;CDH1;CWC22;PGM2;PIEZO1;WDR6;NEK2;KIF1A;SLC12A7;ABCD1;JAK1;TGM2;TNS1;LRRC47;EIF5B;VPS18;NOM1;SMARCC1;AQR;KDM2A;IGFBP5;TNNC1;MYOF;CCDC113;RBM19;ARHGEF18;SDHA;IGFN1;TMEM131;CLIP2;NPC1;KIF16B;THRAP3;PADI2;COL4A5;FLYWCH1;IRF6;SLC29A3;USP13;SLFN5;TBC1D9B;MFI2;ITPR1;HTT;NEDD4L;AKAP5;ATP1A1;EVPL;CAND1;CNPY4;ALDH1B1;RPS6KC1;IGFBP7;ZBTB7A;UGGT1;PLXNA3;ATP6V0A1;HNRNPA3;SPRYD3;…
823	ENCODE_TF_ChIP-seq_2015	ETS1 GM12878 hg19	10/215	0.932318888	0.999993997	0	0	0.656202676	0.045986925	EDEM3;NFAT5;CAND1;SRCAP;KAT6A;NCAPG2;XPC;HNRNPH3;ADNP;HNRNPA0
824	ENCODE_TF_ChIP-seq_2015	PBX3 GM12878 hg19	79/1334	0.936634006	0.999993997	0	0	0.840891204	0.055046987	KDM5C;CLSTN3;CHD6;ARID4A;CBLB;CHD2;CNDP2;EEA1;GOLGA2;DSTYK;HERC2;WDR6;NOMO1;EPHA4;SUN2;ANO8;BAZ1B;WBP11;MAPK8IP3;TMEM131;NISCH;POR;MTHFD1;WDR81;KAT6A;CANX;MCM3;PADI2;MYH9;TNIK;HNRNPH3;IL6ST;KPNB1;ARHGEF5;SLFN5;VCP;ABHD2;HTT;ATP1A3;RRBP1;AKAP5;JAKMIP1;PRPF8;TTBK2;FOXRED2;CAND1;OS9;POLR2A;CAMTA1;PCNT;MEF2D;WASF2;MYH10;PDZD7;JAG2;ZRANB3;SPRYD3;JUP;FUS;SORT1;WFS1;SYNRG;STAT3;GBF1;ABCA7;PTPN13;GATAD2B…
825	ENCODE_TF_ChIP-seq_2015	FOXP2 PFSK-1 hg19	7/163	0.9381116	0.999993997	0	0	0.603905024	0.038581294	MGEA5;HNRNPM;KRT8;WASF2;VSIG10;EIF4B;BAIAP3
826	ENCODE_TF_ChIP-seq_2015	CHD2 CH12.LX mm9	122/2000	0.93832495	0.999993997	0	0	0.865291111	0.055083533	APP;CRTC1;CLSTN3;HDLBP;CNDP2;GOLGA2;GOLGA3;HERC2;DPYSL5;ZMIZ1;CAPN5;NEK2;RGS9;EPHA4;SMARCC1;CPT1A;CISH;APLP2;SLC30A1;UBE4B;ANK3;SDHA;SND1;TANC2;PLA2G15;MTHFD1;HNRNPUL2;KAT6A;ATF7;IL6ST;SNRNP200;KPNB1;MAD1L1;2310067B10RIK;ZFP865;COPB2;POM121;COPA;SEL1L;FBXO47;UBR2;PRPF8;NID2;TMEM245;PRRC1;PDCD11;SCFD2;MYH14;ZC3H18;MYH11;PLCG1;SULT5A1;SEC31A;ATP6V0A1;HSPA9;SLC14A1;MGEA5;ZFHX2;INTS1;ODF2;FBXO38;INSR…
827	ENCODE_TF_ChIP-seq_2015	POLR2AphosphoS2 myocyte mm9	122/2000	0.93832495	0.999993997	0	0	0.865291111	0.055083533	PNMT;ITSN1;D130043K22RIK;HDLBP;GCC1;PHRF1;HERC2;RUSC2;KHSRP;IK;ACTN3;FBXO10;RNF40;TMEM131;FTSJ3;ARMCX4;POR;WDR81;COL4A2;PARD3;ATF7;TTLL12;IL6ST;SNRNP200;2310067B10RIK;CHRNA1;COPB2;DHX8;TNKS;ITPR1;AGAP1;RTF1;IQGAP3;HSP90B1;TTBK2;FXR2;MAN2A1;CMYA5;PLXNA2;CAMTA1;PLXNA1;ZC3H18;ZBTB7A;MYH10;SEC31A;TBC1D16;CNTLN;ATP6V0A1;HSPA9;ANKRD26;FUS;FBXO38;MYO5A;MSN;IGF2R;COL1A1;COL1A2;TUBGCP6;MKRN3;PLXNB2;CSPG4;…
828	ENCODE_TF_ChIP-seq_2015	SIN3A CH12.LX mm9	122/2000	0.93832495	0.999993997	0	0	0.865291111	0.055083533	SEMA5A;CRTC1;TRAF3IP1;HDLBP;ARID4A;OGDHL;GCC1;DAG1;EP300;UBAP2L;NRCAM;KIF21B;SBF1;SCAPER;MAP3K4;CDK5RAP2;DYNC2H1;VPS18;IK;CISH;RALGAPA2;ANK2;SLC30A1;FBXO10;SDHA;AP5B1;RNF40;PLA2G15;DISP2;CLIP2;EML6;POR;HGS;MADD;ATF7;SNRNP200;PRR12;VCL;MAD1L1;ZFP865;COPA;FBXO47;CLEC16A;DTX1;HTATSF1;IGSF9;NLN;SAFB2;ZC3H18;ZC3H13;TBC1D16;EDEM3;ANKRD26;SLC37A1;PTPRN2;ABCA3;SEC16A;TNK2;INSR;IFT122;ACSF2;ARHGAP31;VANGL…
829	ENCODE_TF_ChIP-seq_2015	RBBP5 H1-hESC hg19	122/2000	0.93832495	0.999993997	0	0	0.865291111	0.055083533	IFITM2;CRTC1;ITSN1;CLSTN1;GOLIM4;ZBTB20;CBLB;DACH2;IGF1R;AMOT;NYNRIN;DPYSL5;CWC22;ENPP2;PLCE1;NEK2;BSN;SLC12A7;RGS9;TGM2;TNS1;IK;SMARCC1;SZT2;ENTPD3;ACTN3;KRT8;WBP11;UPB1;MAPK8IP3;TMEM131;SLC9A7;KIF16B;HGS;PARD3;MAP1A;SIK3;IL6ST;CCDC81;SEL1L;TTBK2;WDR66;SEC14L3;STK36;KIF3A;PODXL;PLXNA2;PDZD7;BPTF;ZRANB3;FER1L5;ACE;SLC37A1;INSR;IFT122;MYO5A;DNAJC16;VIL1;UBXN10;FASN;ACO1;TECPR1;SPEF2;PCDHGB6;CHD6;L…
830	ENCODE_TF_ChIP-seq_2015	MAFK H1-hESC hg19	121/2000	0.949212713	0.999993997	0	0	0.85700881	0.044669323	NUP107;ARID4A;EPRS;SMC3;LONP1;TNFRSF8;TNR;IL12A;UBAP2L;SRRM2;AQR;SEMA6A;ACTN3;KRT8;TMEM130;SND1;FTSJ3;POR;WDR81;HGS;MAP1B;TLN2;KPNB1;VCL;MAD1L1;CUL9;COPB2;VCP;PADI6;TMEM63C;YTHDC1;IGSF1;UBR4;CACNA1A;XPC;FAM83H;NLN;LARP1;FXR2;KIF3A;CAMTA1;MYH14;MYH10;CNTLN;HSPA9;ACE;ODF2;ABCA3;SYNRG;TRAPPC9;DGAT2L6;SETX;PM20D1;FAM160A1;VANGL2;EHD4;GOLGB1;HNRNPD;OGDH;ANP32E;RERE;FLT1;PCDHGB6;FMN1;PYGL;PTPN23;EEA1;A…
831	ENCODE_TF_ChIP-seq_2015	POLR2A IMR-90 hg19	121/2000	0.949212713	0.999993997	0	0	0.85700881	0.044669323	SEMA5A;MAPKBP1;PGAP1;CRTC1;HDLBP;SMC3;ACTG2;CNDP2;HMGN5;KHSRP;CAPN5;SBF1;IK;SZT2;GAS2L3;KDM2A;PRKCA;MAPK8IP3;TMEM131;PLA2G15;NISCH;ARMCX4;SFRP1;COL4A2;NCL;CD109;IL6ST;CUL9;ANKRD17;TBC1D9B;DHX8;SEL1L;ITPR1;CLEC16A;SLC1A4;RTF1;CACNA1C;HTATSF1;NLN;RAB11FIP1;PDCD11;SCFD2;TPR;DVL3;ZC3H18;ZBTB7A;MYH10;BCL9L;PLXNA3;ATP6V0A1;JUP;INTS1;WFS1;MYO5A;ABCA7;DHCR24;HELZ;HSPA12A;FASN;CSPG4;NES;ATG2B;RERE;CDKN1C;…
832	ENCODE_TF_ChIP-seq_2015	NR2C2 K562 hg19	19/381	0.949255858	0.999993997	0	0	0.704665665	0.036696809	NUP107;DHX8;KDM4D;DDX42;BAZ1B;PHRF1;FTSJ3;PLA2G15;FAM83H;SART1;PRPF6;HNRNPUL2;RPS6KC1;GOLGB1;GCN1L1;NEK2;WDR7;SNRNP200;PCNXL3
833	ENCODE_TF_ChIP-seq_2015	CTCF fibroblast of foreskin hg19	138/2261	0.949326805	0.999993997	0	0	0.864148957	0.044937623	MAPKBP1;APP;HNRNPU;FRY;EPRS;ETS2;RUSC2;CAPN5;TNR;KIF21A;IL12A;RGS9;MAP3K5;HERC6;TGM2;CHGB;TNS1;DYNC2H1;VPS18;NOM1;AQR;CISH;SCARA5;IGFBP5;SWAP70;FIBCD1;UBE4B;SDHA;MAPK8IP3;FTSJ3;BCR;CLIP3;PRPF6;GPRIN1;SCN8A;COL8A2;TNIK;COL13A1;DHX8;MFI2;SLC1A4;UBR2;CACNA1C;IQGAP2;IGSF9;WDR66;FAM83H;FXR2;PDCD11;COBLL1;TPR;SRGAP3;ZC3H13;BPTF;SLC14A2;JUP;INTS1;ABCA3;FBXO38;SYNRG;MICAL3;PRRC2C;NFATC2;HPS6;PCDHGA10;PTP…
834	ENCODE_TF_ChIP-seq_2015	EP300 HeLa-S3 hg19	106/1770	0.950115905	0.999993997	0	0	0.848541641	0.043420976	ITSN1;CLSTN1;TNC;CBLB;SLC8A1;GRB10;LONP1;SLC12A7;CDK5RAP2;RALGAPA2;KRT8;ALDH3A1;NEIL3;PRPF6;WDR81;COL4A3;MYADM;COL4A5;TAGLN2;FLYWCH1;TLN2;PPEF1;GPLD1;IDO1;IGSF8;DHX8;MFI2;ANKRD11;GLIS3;ITPR1;IQGAP3;SEL1L3;NLN;FAM83F;MAN2A1;COBLL1;GPR115;CPA4;BCL9L;STRA6;HSPA9;RCC2;FAM160A1;PTPRB;AAK1;AMOTL2;EIF4G3;AARS;GBE1;DDX42;PCSK9;AP2A1;CHD4;PTPRH;HK2;HK1;ADAMTSL1;KYNU;ANKRD1;TCP11L2;SPTAN1;KDM6B;USP47;ANXA1…
835	ENCODE_TF_ChIP-seq_2015	TEAD4 HepG2 hg19	11/244	0.953451017	0.999993997	0	0	0.63457822	0.030248584	ERBB3;ZMIZ1;HGS;FBXO38;ANP32E;ANKRD1;AMOTL2;THUMPD1;PTPN23;WBP11;SORL1
836	ENCODE_TF_ChIP-seq_2015	MAX ECC-1 hg19	92/1558	0.953733545	0.999993997	0	0	0.836500168	0.039625808	ARHGAP11A;RBM25;CRTC1;CLSTN3;IFT172;LMOD1;HNRNPU;ADAR;CBLB;GCC1;FHAD1;SART1;PCLO;CDH1;CHAMP1;TNFRSF8;PLCE1;WDR6;WDR7;SLC12A7;RGS9;MYBL1;CDK5RAP2;DYNC2H1;AQR;SEMA6A;MYOF;CCDC113;RBM19;KRT8;UBE4B;FBXO10;WBP11;MAPK8IP3;PLA2G15;NISCH;PRPF6;VGF;GAN;NCL;AKAP9;MCM3;IRF6;SSX2IP;FREM2;USP13;NFAT5;TMEM63C;ABHD2;SEMA3B;NTN4;CLEC16A;DNAH9;UBR2;RTF1;EVPL;NOL6;FOXRED2;LARP1;RAB11FIP1;FXR2;POLR2A;ALDH1B1;SAFB2;…
837	ENCODE_TF_ChIP-seq_2015	SIN3A Panc1 hg19	55/976	0.954501748	0.999993997	0	0	0.798340829	0.037175383	ARHGAP11A;RBM25;CALCOCO1;NUP107;NUMA1;IFT172;VSIG10;CNDP2;GOLGA2;SART1;XPO5;CHAMP1;PLCE1;NEK2;LRRC47;DYNC2H1;IK;SZT2;GAS2L3;FBXW8;MYOF;MAPK8IP3;PLA2G15;ATRN;PRPF6;MTHFD1;NPC1;VGF;HEATR5B;THRAP3;AKAP9;MCM3;SNRNP200;MAD1L1;SLFN5;NBAS;UBR4;RTF1;NOL6;STK36;SAFB2;DHX38;UGGT1;RCC2;FOXJ1;NFATC2;IFT122;PDE4DIP;HPS6;CDK11B;IGF2R;TBX2;POLR3A;ACO1;SEC24C
838	ENCODE_TF_ChIP-seq_2015	ZNF384 ES-E14 mm9	120/2000	0.958531245	0.999993997	0	0	0.848748585	0.03594715	MAPKBP1;IFT172;D130043K22RIK;TNC;HNRNPU;SMC3;IGF1R;GOLGA3;CEP250;UBAP2L;CAR12;SCAPER;SRRM2;SEMA6C;SCARA5;RALGAPA2;ANGEL1;SLC30A1;MAPK8IP3;DOPEY2;SFRP1;HNRNPUL2;MADD;MYADM;TAGLN2;WDFY3;SNRNP200;PRR12;TOX;2310067B10RIK;L3MBTL3;POM121;DHX8;IGSF1;FBXO47;SLC1A2;ITPR1;CACNA1A;UBR2;ZC3HAV1;TTBK1;PIK3R6;FXR2;DHX38;MYH11;CCDC141;RAB11FIP5;ATP6V0A1;ZFHX2;FUS;WFS1;RCC2;FN1;IRF2BP1;PRRC2A;SETX;SLC26A3;RERE;F…
839	ENCODE_TF_ChIP-seq_2015	EP300 MEL cell line mm9	120/2000	0.958531245	0.999993997	0	0	0.848748585	0.03594715	ATP8A1;CNDP2;TMEM144;GOLGA3;GRAP2;LONP1;TNFRSF8;KIF21B;CAR12;NOMO1;CPT1A;CISH;PRKCA;SND1;HCFC1;DISP2;WDR81;STIM1;PLEKHS1;KAT6A;MADD;SIK3;TAGLN2;TNIK;TTLL12;EZR;VCL;CUL9;SPTBN4;POM121;CUL7;TNKS;ABHD2;MYCBP2;PSG16;RASAL1;PIK3R6;PRRC1;KIF3B;MAN2A1;CAMTA1;ZC3H13;MYH10;SPTBN1;PDZD7;ATP6V0A1;SLC37A1;ABCA3;SETD1B;LRRN4;D430041D05RIK;MSN;ZBTB12;PARVB;L1CAM;PRRC2A;GFAP;PTPRE;VANGL2;ARHGAP30;PCNXL2;REEP6;A…
840	ENCODE_TF_ChIP-seq_2015	PHF8 H1-hESC hg19	120/2000	0.958531245	0.999993997	0	0	0.848748585	0.03594715	MAPKBP1;NUP107;CRTC1;CLSTN1;GOLIM4;HDLBP;PHRF1;DACH2;CNDP2;AS3MT;DPYSL5;CAPN5;KDR;UBAP2L;MAP3K9;SEMA6C;SZT2;GAS2L3;SLC30A1;PRKCA;DICER1;FBXO10;WBP11;HSPG2;MAPK8IP3;PLA2G15;CLIP3;POR;MTHFD1;SLC9A7;HGS;SCN8A;SIK3;MYADM;HHIPL1;ATF7;WDFY3;SNRNP200;CUL9;ANKRD17;TBC1D9B;FBXO47;XPC;APCDD1;FAM83H;LARP1;KIF3B;PLCG1;NTSR1;BPTF;JAG2;FER1L5;INTS1;FUS;FBXO38;IFT122;NFATC2;DHCR24;CGN;ACSF2;FAM160A1;COL1A2;MAN2…
841	ENCODE_TF_ChIP-seq_2015	RNF2 K562 hg19	120/2000	0.958531245	0.999993997	0	0	0.848748585	0.03594715	CLSTN1;GOLIM4;HNRNPU;GCC1;CCDC102A;GOLGA2;GOLGA4;RUSC2;CAPN5;LONP1;CEP250;TNFRSF8;KIF21A;RGS9;MAP3K4;HERC6;DYNC2H1;SEMA6C;NOM1;SMARCC1;LEMD3;HSPG2;MAPK8IP3;BCR;EML6;HNRNPUL2;MADD;IL6ST;EZR;L3MBTL3;IGSF3;EPAS1;MFI2;UBR4;ITPR1;IQGAP2;PLXNA2;SRGAP3;ZBTB7A;SRGAP1;LONRF2;PLXNA3;ACE;FUS;ABCA3;INSR;DNAH14;MYO5A;PRRC2C;ABCA7;DHCR24;CGN;SMARCA1;CAMSAP3;ARHGAP31;EHD4;UBXN10;MYO5C;HNRNPD;MKRN3;CC2D1A;BCAR3;…
842	ENCODE_TF_ChIP-seq_2015	SUZ12 K562 hg19	120/2000	0.958531245	0.999993997	0	0	0.848748585	0.03594715	ALDH1L1;OGDHL;FRY;ARHGAP36;ETS2;ABRA;GOLGA4;KDR;LONP1;PIEZO1;NRCAM;MAP3K4;KCNH2;HSPG2;KRT9;BCR;EML6;SCN8A;GPR161;PKP1;HHIPL1;TOX;WDFY4;VCL;NOTCH3;MAGEL2;NOTCH1;IGSF3;MYCBP2;SLC1A1;GLIS3;SLC1A2;ITPR1;CACNA1A;DTX1;XPC;CACNA1E;TTBK1;NEU2;DPP6;PODXL;TPR;IGFBP7;MYH11;LONRF2;RAB11FIP4;SPTBN1;TBC1D16;ACE;MICAL3;NFATC2;COL5A1;FASN;MYO5C;AAK1;AMOTL2;CLIC6;NRP2;FLT1;ITGB4;FLT4;NCAPG2;WFIKKN2;ECE1;PTPN23;BI…
843	ENCODE_TF_ChIP-seq_2015	CEBPB MCF-7 hg19	67/1173	0.959042422	0.999993997	0	0	0.808715901	0.033820474	ARHGAP11A;SLC23A2;PCDHGB4;GBE1;DDX42;HDLBP;HNRNPU;ARID4A;ADAR;FMN1;CHD2;MYLK3;LMNB1;GRB10;LONP1;ANKRD1;TNKS1BP1;WDR7;BSN;MAP3K5;DYNC2H1;EIF5B;ANXA1;USP43;TNNC1;TBC1D9;HFE2;NISCH;MC3R;SLTM;HEATR5B;PEAK1;GPLD1;TRIM56;CHRNA1;PLEKHH3;ANKRD11;RRBP1;RASAL1;SLC7A1;MNT;PRRC1;LEO1;GPR115;STAT6;ASCC3;PCDHA7;BRD4;HSPA9;HNRNPA3;JUP;MYO10;ODF2;SEC16A;MACC1;STAT3;IRF2BP1;IFT122;DHCR24;MYO9A;ABHD12B;FAP;CCDC9;U…
844	ENCODE_TF_ChIP-seq_2015	GATA3 MCF-7 hg19	126/2095	0.959858491	0.999993997	0	0	0.85043311	0.034841743	SLC23A2;ATP8A1;ITSN1;FRY;ABCA12;CELSR2;PREX1;CDH1;CREB3L1;CAPN5;NEK2;BAHCC1;TNS1;KDM2A;KRT8;AFAP1;MAT1A;TANC2;PLA2G15;DOPEY2;ALDH3A1;POR;GPD2;CD109;MYADM;PKP1;TAGLN2;IL6ST;SNRNP200;PPEF1;EPHA3;FREM2;NOTCH1;SRCAP;IGSF3;RASAL1;VTCN1;IQGAP2;EVPL;GLG1;IGSF9;ALDH3B2;LARP1;PRRC1;PDZD2;BAG3;KCNMB1;COBLL1;TPR;CMYA5;GPR115;ZC3H13;PDZD7;BCL9L;DRD5;ATP6V0A1;KL;JUP;DNAH14;PRRC2C;DHCR24;CGN;TRAPPC9;SMARCA1;PT…
845	ENCODE_TF_ChIP-seq_2015	BHLHE40 HepG2 hg19	136/2249	0.959907088	0.999993997	0	0	0.854796515	0.034977233	MAPKBP1;IFT172;XYLT2;CBLB;CELSR3;RUSC2;IYD;LONP1;NEK2;IL12A;UBAP2L;SLC12A7;MAP3K4;TGM2;TNS1;VPS18;NOM1;CPT1A;GAS2L3;FBXW8;ANGEL1;KRT8;MAT1A;FBXO10;SND1;RNF40;NISCH;DOPEY2;KIF16B;PARD3;KAT6A;CD109;MYADM;ATF7;FLYWCH1;EZR;VCL;CUL9;EPAS1;ABHD2;XPC;KIF3A;SEC31A;BCL9L;ATP6V0A1;HSPA9;ODF2;FUS;WFS1;SYNRG;PRRC2C;DHCR24;CGN;CP;DNAJC16;IGF2R;VIL1;HNRNPM;EHD4;MYO5C;AAK1;REEP6;TGFBI;TECPR1;ATG2B;CDS2;KDM5C;DD…
846	ENCODE_TF_ChIP-seq_2015	ESRRA HepG2 hg19	4/115	0.96099367	0.999993997	0	0	0.485110565	0.019301316	HECTD1;OGDH;VCL;AGT
847	ENCODE_TF_ChIP-seq_2015	ESR1 T47D hg19	21/425	0.961151529	0.999993997	0	0	0.697292539	0.027628964	SPTBN4;SLFN5;GSN;ABCA3;GAA;FMN1;HR;FOXK1;VWA3B;MAT1A;NDST1;ADCY10;TUBB2B;NRAP;CCDC88C;PLCE1;AMOTL2;FBP1;FREM2;EIF4B;SEC31A
848	ENCODE_TF_ChIP-seq_2015	GATA1 K562 hg19	39/727	0.962396942	0.999993997	0	0	0.758620054	0.02907661	PNMT;TRIM72;EPAS1;MFI2;RASAL1;SDR9C7;ADAR;RRBP1;KLHDC7B;FBLN2;GLG1;SPN;DMBX1;HHAT;ALDH1B1;SCFD2;LEO1;MYO18A;TCP11L2;SLC38A8;PCNT;GPR133;MYH10;SLC14A1;JUP;CISH;MACC1;SYNRG;ABCA7;DHCR24;SOD3;SHISA7;ARMCX4;ZAP70;UBXN10;GLB1;SFRP5;SSX2IP;PAPPA2
849	ENCODE_TF_ChIP-seq_2015	POLR2AphosphoS5 HCT116 hg19	93/1588	0.962646794	0.999993997	0	0	0.828431735	0.031537328	ARHGAP11A;MAPKBP1;SPEF2;CLSTN3;PCSK9;TFCP2L1;THUMPD1;PCSK4;AMOT;KHSRP;XPO5;PIEZO1;KIF21B;NEO1;SLC12A7;ABCD1;CGNL1;NOM1;GAS2L3;SEMA6A;KDM2A;FBXW8;RBM19;ARHGEF18;AFAP1;ANK2;BAZ1B;DNM1;SLC7A5;CLIP2;MMP14;RCN1;PRPF6;SLC7A8;HEATR5B;THRAP3;PARD3;MCM3;PADI2;PDE5A;IRF6;SLC29A3;NBAS;YTHDC1;MFI2;ABHD2;PIK3R4;CLEC16A;HTT;UBR2;FOXRED2;NLN;PRRC1;KIF3A;FAM120C;RPS6KC1;COBLL1;LEO1;DHX38;MYH14;STAT6;ASCC2;ASCC3;…
850	ENCODE_TF_ChIP-seq_2015	NFE2 K562 hg19	13/287	0.963213182	0.999993997	0	0	0.637246048	0.023884313	SYNRG;GAA;NCAPG2;WWP2;IGF2R;SEL1L3;CLCN6;WDR81;THRAP3;RPS6KC1;UBAP2L;ATP6V0A1;EIF4G1
851	ENCODE_TF_ChIP-seq_2015	USF1 H1-hESC hg19	156/2563	0.963429777	0.999993997	0	0	0.859235515	0.032011401	OGDHL;SMC3;CNDP2;TMEM144;GOLGA2;HHAT;CDH1;LONP1;TNFRSF8;UBAP2L;SLC12A7;RGS9;VPS18;GAS2L3;FBXW8;DSCAM;SWAP70;ANGEL1;LMTK3;ANK2;UBE4B;MAT1A;FBXO10;LEMD3;UPB1;TMEM131;NISCH;WDR81;KIF16B;KAT6A;FLYWCH1;CCDC81;KPNB1;CUL9;SEL1L;CACNA1B;ITPR1;RTF1;LRRC52;IGSF9;HSP90B1;WDR66;DPP4;RAB11FIP1;SCFD2;ZC3H18;PLTP;CNTLN;ATP6V0A1;BPTF;HSPA9;ODF2;ABCA3;FBXO38;RCC2;SYNRG;DNAH14;MSN;PRRC2C;NEB;CGN;TRAPPC9;DNAJC16;HN…
852	ENCODE_TF_ChIP-seq_2015	MAFK ES-E14 mm9	83/1433	0.963689735	0.999993997	0	0	0.819326132	0.030303505	RERE;CDKN1C;CLIC5;DDX3X;ZFP407;PTPRN;CHD4;2900026A02RIK;CELSR3;AKAP12;NYNRIN;NDST1;CDH5;GRB10;NEFM;KIF1A;CCDC55;GPRASP1;BAHCC1;MYBL1;SLC12A8;DYNC2H1;SRRM2;SMARCC1;GAS2L3;PEG3;KSR1;GAA;MYOF;TNNC2;KRT8;SHROOM3;SLC30A1;ANK3;RANGAP1;RENBP;SND1;FTSJ3;DOPEY2;SLTM;HGS;CANX;WDFY3;PDZRN4;PLEC;LAMA5;NFAT5;VCP;PLEKHH3;ABHD2;UBR4;CACNA1A;RASAL1;LRRC52;EHBP1;RASGRP3;MNT;OLFR464;MYH14;FLNC;ASCC3;MORC1;ZBTB7A;T…
853	ENCODE_TF_ChIP-seq_2015	TAF1 neural cell hg19	90/1546	0.965386287	0.999993997	0	0	0.823136813	0.028996608	CDKN1C;PYGB;NRP2;NUP107;NCAN;CHD4;THUMPD1;EPRS;RPTOR;SART1;DSTYK;GOLGA4;CWC22;MYO18A;KIF1A;APC2;LRRC47;EPHA4;NOM1;SEMA6A;KDM2A;DSCAM;DCC;GAA;BAZ1B;WBP11;SMC1A;LEMD3;SYN1;CLIP3;SFRP1;PRPF6;SLTM;HNRNPUL2;AKAP9;MYH9;ATF7;NAF1;FLYWCH1;TNIK;SNRNP200;EPHA3;VCL;MAD1L1;NFAT5;COPB2;NBAS;DHX8;USP11;MYCBP2;PIK3R4;UBR4;ITPR1;FOXK1;XPC;AKAP6;RTF1;PRPF8;FOXRED2;GANAB;PLXNA2;SPOCK1;ZC3H18;ASCC3;UGGT1;SEC31A;SVI…
854	ENCODE_TF_ChIP-seq_2015	POLR2A bone marrow macrophage mm9	119/2000	0.966429851	0.999993997	0	0	0.840510367	0.02870054	APP;ALDH1L1;PGAP1;SLC4A1AP;ITSN1;INPPL1;LONP1;PIEZO1;CAR12;BAHCC1;MAP3K4;ZFP334;KDM2A;RALGAPA2;APLP2;SLC30A1;FBXO10;SDHA;LEMD3;TMEM131;POR;AKAP9;WDFY3;FLYWCH1;EZR;VCL;H2-D1;NOTCH2;POM121;CUL7;TMEM63C;DHX9;ABHD2;MYCBP2;GLIS3;PIK3R4;ITPR1;UBR2;ZC3HAV1;PRPF8;HSP90B1;RAB11FIP1;PRRC1;5730522E02RIK;PLXNA2;PLXNA1;SRGAP3;ZC3H13;RAB11FIP5;PLXNA3;ZFHX2;INTS1;FUS;FBXO38;SYNRG;MICAL3;MSN;HELZ;TRAPPC9;DNAJC16…
855	ENCODE_TF_ChIP-seq_2015	eGFP-FOS K562 hg19	119/2000	0.966429851	0.999993997	0	0	0.840510367	0.02870054	PNMT;ABCA12;EPRS;CELSR2;MYLK3;CELSR3;TMEM144;GOLGA3;ZMIZ1;CREB3L1;LONP1;TNFRSF8;NEK2;KIF21A;UBAP2L;MAP3K5;KCNH2;VPS18;SMARCC1;KRT8;HFE2;RNASE1;VWA5B1;MAPK8IP3;TMEM131;FTSJ3;CLIP2;AZGP1;HGS;KAT6A;CD109;SIK3;TAGLN2;TNIK;SPTBN4;NOTCH1;ABHD2;SLC1A4;XPC;ZC3HAV1;IQGAP2;FAM83H;FAM83F;KIF3A;BAG3;CAMTA1;GPR115;HSPA9;ODF2;FBXO38;SYNRG;IRF2BP1;L1CAM;SMARCA2;HNRNPM;FAM160A2;UBXN10;NF1;SPINK13;PCNXL2;CC2D1A;A…
856	ENCODE_TF_ChIP-seq_2015	POLR2A thymus mm9	119/2000	0.966429851	0.999993997	0	0	0.840510367	0.02870054	GCC1;THUMPD1;PHRF1;5031414D18RIK;CREB3L2;LONP1;UBAP2L;BAHCC1;RGS9;NOM1;AQR;GAS2L3;KDM2A;CD93;RALGAPA2;SLC30A1;PRKCA;FBXO10;LEMD3;AP5B1;POR;ATF7;TAGLN2;SNRNP200;H2-D1;NOTCH3;COPB2;POM121;NOTCH1;TNKS;ABHD2;FBXO47;PIK3R4;UBR4;ITPR1;NEDD4L;SLC1A4;EVPL;GLG1;HSP90B1;TMEM245;RAB11FIP1;FXR2;PDCD11;PLXNA2;DHX38;DVL3;PLCG1;SRGAP1;RAB11FIP4;TBC1D16;INTS1;SYNRG;IRF2BP1;IFT122;MYO5A;NFATC2;DNAJC16;TUBGCP6;ACO…
857	ENCODE_TF_ChIP-seq_2015	STAT5A K562 hg19	9/217	0.967207611	0.999993997	0	0	0.581544778	0.01938993	GOLGA2;NUP107;HEPH;GLB1;MIB2;TCP11L2;MKRN3;HFE2;COL6A5
858	ENCODE_TF_ChIP-seq_2015	SP2 K562 hg19	134/2237	0.968676901	0.999993997	0	0	0.845383245	0.02690361	CLSTN3;ITSN1;GOLIM4;HDLBP;ZBTB20;ARID4A;CBLB;CNDP2;MPRIP;KHSRP;CREB3L2;NOMO1;SEMA6C;NOM1;AQR;SZT2;APLP2;ANGEL1;WBP11;POU3F1;MAPK8IP3;SND1;BCR;PLA2G15;MTHFD1;WDR81;HNRNPUL2;HGS;PADI2;ATF7;IL6ST;KPNB1;VCL;VCP;COPA;DHX8;TNKS;ABHD2;ANKRD11;SEL1L;PRPF8;IGSF9;HSP90B1;TTBK2;CACNA1G;FXR2;PDCD11;DHX38;CAMTA1;MYH14;MYH10;PDZD7;SEC31A;EDEM3;ZRANB3;JUP;INTS1;WFS1;RCC2;IFT122;ABCA7;DHCR24;SMARCA2;DNAJC16;CYLD…
859	ENCODE_TF_ChIP-seq_2015	EGR1 K562 hg19	113/1915	0.970096202	0.999993997	0	0	0.833086548	0.025292537	PGAP1;HHIP;HDLBP;OGDHL;SLC8A2;LONP1;TGM2;CHGB;CDK5RAP2;ENTPD3;ANGEL1;HFE2;SLC30A1;PCOLCE;PLA2G15;PRPF6;SPECC1L;TNIK;SNRNP200;MFI2;ABHD2;ITPR1;CLEC16A;RASAL1;AEBP1;GLG1;IGSF9;HSP90B1;NLN;RAB11FIP1;KIF3B;SAFB2;DHX38;ZC3H18;MORC1;MYH10;PDZD7;SEC31A;TBC1D16;ACE;PTPRN2;RCC2;SYNRG;IFT122;HELZ;DNAJC16;SETX;PTPRE;HNRNPM;MAN2B2;AAK1;HYOU1;ACO1;AMOTL2;CSPG4;ESAM;CC2D1A;CDS2;ARHGAP11A;PTPRU;GBE1;CTSZ;MAST1;…
860	ENCODE_TF_ChIP-seq_2015	TAL1 MEL cell line mm9	137/2290	0.971378404	0.999993997	0	0	0.843715057	0.024500795	NUP107;ATP8A1;CLSTN3;IFT172;HDLBP;CCDC102A;CNDP2;TMEM144;SLK;SCN11A;GRAP2;NOMO1;SMARCC1;CPT1A;CISH;APLP2;FIBCD1;PRKCA;RNF40;NISCH;DISP2;STIM1;PLEKHS1;SIK3;VCL;POM121;TNKS;ABHD2;PSG16;6430548M08RIK;SLC1A4;RASAL1;ZC3HAV1;PRDM11;PIK3R6;LARP1;PRRC1;PODXL;CAMTA1;ZC3H13;ZBTB7A;MYH10;PDZD7;ATP6V0A1;EDEM3;ZRANB3;VAT1;ANKRD26;SLC37A1;ABCA3;TNK2;ZBTB12;TRAPPC9;PARVB;DNAJC16;GFAP;CAMSAP3;PTPRE;4933427G17RIK…
861	ENCODE_TF_ChIP-seq_2015	YY1 HepG2 hg19	50/920	0.971563708	0.999993997	0	0	0.767624089	0.022144754	ALDH1L1;NUP107;CRTC1;PHRF1;CHD2;SART1;CWC22;CHAMP1;SBF1;ERMAP;CDK5RAP2;TNS1;RBM19;KRT8;UBE4B;BAZ1B;RANGAP1;SLC7A5;KIF16B;AKAP9;SIK3;MCM4;DSG2;SNRNP200;EZR;DOCK1;MAD1L1;GTF3C1;SEZ6;HTT;WIZ;XPC;KIF3B;COBLL1;TPR;SAFB2;GCN1L1;SEC31A;CNTLN;ATP6V0A1;BPTF;INTS1;GBF1;IFT122;SORL1;ACSF2;PFKL;CCDC9;FASN;NEK11
862	ENCODE_TF_ChIP-seq_2015	CTCF MEL cell line mm9	308/4882	0.971570505	0.999993997	0	0	0.883178865	0.02547215	MAPKBP1;NUP107;TRRAP;GCC1;THUMPD1;SMC3;CCDC102A;5031414D18RIK;GOLGA2;NDST1;MSANTD1;RUSC2;ZMIZ1;PIEZO1;UBAP2L;SCAPER;CDK5RAP2;TNS1;SRRM2;VPS18;SMARCC1;CPT1A;AQR;UNC13A;MYO7A;HSPG2;MYL4;DOPEY2;WDR81;SIK3;PADI2;TAGLN2;FLYWCH1;H2-D1;IGSF8;POM121;TBC1D9B;COL13A1;DHX8;TMEM63C;DHX9;MFI2;FLII;MYCBP2;NEDD4L;6430548M08RIK;EVPL;IGSF9;NLN;FXR2;PLCG1;PCDHA9;PCDHA7;RAB11FIP5;VAT1;JUP;INTS1;GM15800;ABCA3;RCC2;I…
863	ENCODE_TF_ChIP-seq_2015	USF1 HCT116 hg19	80/1402	0.972192367	0.999993997	0	0	0.805880003	0.022727094	TRIM72;APP;DDX3X;ZC3H4;GOLIM4;HDLBP;ADAR;OGDHL;SMC3;LMNB1;CNDP2;SGSH;KHSRP;LONP1;WDR6;WDR7;UBAP2L;SLC12A7;UPF2;ARHGEF10;VPS18;CPT1A;NCOA6;GAA;SWAP70;RBM19;CAD;ANGEL1;ANK2;UBE4B;TMEM131;VGF;TBC1D5;THRAP3;KAT6A;NCL;SIK3;PLIN2;ADNP;SLFN5;PLEKHH3;PADI6;MFI2;LTBP4;PBXIP1;WDR66;FOXRED2;RAB11FIP1;SCFD2;CAMTA1;ZC3H18;EIF4B;BPTF;ATF7IP;HNRNPA3;KIDINS220;TNK2;SYNRG;AP3D1;PRRC2C;WWP2;MYO9A;DNAJC16;IGF2R;CLC…
864	ENCODE_TF_ChIP-seq_2015	EP300 ES-Bruce4 mm9	118/2000	0.973059917	0.999993997	0	0	0.83229409	0.022729635	INPPL1;OGDHL;THUMPD1;ARHGAP36;HMGN5;KDR;EP300;KIF21A;UBAP2L;SLC12A7;HERC6;VPS18;AQR;KDM2A;SFMBT2;A430093F15RIK;ANK2;UBE4B;ARMCX4;PRPF6;MTHFD1;SLC9A7;KIF16B;KAT6A;SIK3;FLYWCH1;IL6ST;KPNB1;MAD1L1;2310067B10RIK;ZFP865;CUL7;DHX8;ARHGEF26;MYCBP2;ZC3HAV1;IQGAP2;IQGAP3;PRRC1;FXR2;PODXL;SAFB2;ATP6V0A1;FUS;FBXO38;TMEM132B;INSR;LRRN4;HPS6;CGN;TRAPPC9;DNAJC16;IGF2R;SETX;CAMSAP3;VANGL2;AMOTL2;NES;EIF4G1;DDR1…
865	ENCODE_TF_ChIP-seq_2015	MAZ K562 hg19	118/2000	0.973059917	0.999993997	0	0	0.83229409	0.022729635	IFITM2;ITSN1;GOLIM4;PNMAL2;CBLB;SMC3;SLC8A2;CAPN5;KIF21B;BSN;RGS9;TGM2;CDK5RAP2;PDGFRB;SMARCC1;AQR;GAS2L3;ENTPD3;AFAP1;HFE2;PRKCA;DICER1;MAT1A;WBP11;MAPK8IP3;SND1;TMEM131;PLA2G15;CLIP2;MTHFD1;KIF16B;SIK3;MYADM;IGSF3;ABHD2;SEL1L;PIK3R4;IQGAP3;HSP90B1;SEC14L3;COBLL1;TPR;CAMTA1;MYH14;MORC1;SEC31A;SLC37A1;PTPRN2;SETD1B;IFT122;ABCA7;PTPRE;NBEA;GOLGB1;CCDC88C;HYOU1;TECPR1;AARS;CALCOCO1;MAST1;LMOD1;ADAR…
866	ENCODE_TF_ChIP-seq_2015	USF1 C2C12 mm9	118/2000	0.973059917	0.999993997	0	0	0.83229409	0.022729635	GOLIM4;HDLBP;OGDHL;SMC3;CNDP2;TMEM144;GOLGA2;GOLGA3;KHSRP;LONP1;NEK2;UBAP2L;SLC12A7;SCAPER;BAHCC1;PPFIA4;VPS18;SWAP70;UBE4B;FBXO10;TANC2;RNF40;TMEM131;ARMCX4;MTHFD1;WDR81;KAT6A;NCL;SIK3;HHIPL1;TAGLN2;ADNP;KPNB1;CHRNA1;VCP;DHX9;6430548M08RIK;HSP90B1;LARP1;RAB11FIP1;SCFD2;COBLL1;PLTP;ZFP462;BPTF;HSPA9;ACE;ODF2;SYNRG;PRRC2C;CGN;HSPA12A;DNAJC16;IGF2R;ACSF2;HNRNPM;FASN;CORO7;AARS;EIF4G1;DDX3X;STON1;AD…
867	ENCODE_TF_ChIP-seq_2015	BHLHE40 CH12.LX mm9	118/2000	0.973059917	0.999993997	0	0	0.83229409	0.022729635	PRDM8;CRTC1;IFT172;OGDHL;THUMPD1;ABRA;HMGN5;DPYSL5;ZMIZ1;CAPN5;UBAP2L;SLC12A7;RGS9;GAS2L3;SWAP70;RALGAPA2;APLP2;LMTK3;SDHA;HSPG2;SND1;PLA2G15;ARMCX4;MADD;SPECC1L;ATF7;FLYWCH1;TTLL12;SNRNP200;VCL;NOTCH2;ZFP865;POM121;MYCBP2;FBXO47;XPC;UBR2;CACNA1H;RASGRP3;RAB11FIP1;PRRC1;PLCG1;ARSB;PLXNA3;SLC14A1;MGEA5;PTPRN2;ODF2;SEC16A;SYNRG;PRRC2C;ZBTB12;HPS6;DHCR24;HSPA12B;DNAJC16;GRIN2D;SMARCA4;SETX;ARHGAP31;…
868	ENCODE_TF_ChIP-seq_2015	ATF3 HepG2 hg19	44/825	0.973285572	0.999993997	0	0	0.75286174	0.020385797	PLEKHH3;HDLBP;CLEC16A;ADAR;THUMPD1;EPRS;LMF2;LMNB1;NOL6;FOXRED2;SCFD2;LEO1;LONP1;WDR6;ZC3H18;NEK2;WDR7;UBAP2L;PELP1;BPTF;ABCA3;GAA;SYNRG;ANGEL1;PRRC2C;WWP2;MYO9A;CDK11B;IGF2R;TMEM131;CLCN6;IRGQ;HNRNPM;RAD50;VGF;CCDC9;GAN;THRAP3;SIK3;TUBGCP6;ESF1;UBAP2;PLIN2;EIF4G1
869	ENCODE_TF_ChIP-seq_2015	eGFP-NR4A1 K562 hg19	67/1199	0.974066571	0.999993997	0	0	0.788968236	0.020730637	BCAR3;PNMT;CRTC1;CLSTN3;ITSN1;MAST1;LMOD1;PNMAL2;HIF3A;CELSR2;MYLK3;SPN;GOLGA2;RPTOR;CDH5;GOLGA3;KIF5C;ZMIZ1;KHSRP;XPO5;PIEZO1;BSN;CIC;ABCD1;CDK5RAP2;SRRM2;NOM1;FIBCD1;ANO8;BAZ1B;ARID1A;HSPG2;SND1;SHISA7;DNM1;BCR;CLIP2;ZAP70;PITPNM1;KIF16B;PKP1;ADNP;EZR;FREM1;CUL9;ZC3HAV1;FBLN2;RAB11FIP1;LMNA;ASCC3;WASF2;SEC31A;BCL9L;STRA6;HSPA9;SPEN;SLC12A4;AGL;MACC1;ABCA7;UBXN10;MAN2B2;FASN;P2RX1;APOC1;COL20A1;…
870	ENCODE_TF_ChIP-seq_2015	MEF2A K562 hg19	14/316	0.974409508	0.999993997	0	0	0.622142978	0.016128201	TRIM41;ZC3H4;MYLK3;EEA1;DSTYK;SGCA;IL23A;SV2A;MYO18B;RRP12;IRF6;GPR133;BCL9L;PLEC
871	ENCODE_TF_ChIP-seq_2015	GATA2 G1E mm9	20/424	0.975494237	0.999993997	0	0	0.663599473	0.016464584	SEMA6C;SLC4A1AP;UNC13A;DAGLA;ATP8A1;CISH;ACTN3;NCKAP5L;ITSN1;PAWR;ATP1A3;RASAL1;KIF23;SV2C;AGBL1;IL1B;IL2RB;CORO7;LPIN1;UGGT1
872	ENCODE_TF_ChIP-seq_2015	RAD21 A549 hg19	185/3040	0.975862172	0.999993997	0	0	0.855623711	0.020906241	PRDM8;PNMT;MAPKBP1;APP;CLSTN2;EPRS;ETS2;MYLK4;RUSC2;CDH1;CAPN5;FAM198B;CREB3L2;PIEZO1;TNR;KIF21A;IL12A;RGS9;MAP3K4;MAP3K5;HERC6;TGM2;VPS18;NOM1;SCARA5;SWAP70;HNF1B;PRKCA;UBE4B;MYO7A;MAPK8IP3;CLIP2;PRPF6;STIM1;SLC9A7;GPRIN1;SCN8A;GPD2;MAP1B;SIK3;COL8A2;VCL;MAGEL2;COL13A1;DHX8;GLIS3;FBXO47;ITPR1;NEDD4L;XPC;IQGAP2;IGSF9;SEL1L3;GRIN2A;FXR2;BAG3;PODXL;MAN2A1;COBLL1;TPR;PLXNA2;ARSI;IGFBP7;SRGAP1;PCDHA7…
873	ENCODE_TF_ChIP-seq_2015	RAD21 MEL cell line mm9	195/3199	0.977684733	0.999993997	0	0	0.856210582	0.019322978	MAPKBP1;TRRAP;GCC1;THUMPD1;SMC3;5031414D18RIK;PREX1;NDST1;MSANTD1;RUSC2;ZMIZ1;CREB3L1;PIEZO1;SCAPER;TNS1;VPS18;AQR;MYO7A;MAPK8IP3;DOPEY2;EML6;WDR81;MAP1A;SIK3;PADI2;TAGLN2;TBC1D9B;DHX8;MFI2;FLII;NEDD4L;6430548M08RIK;ZC3HAV1;IGSF9;FXR2;PCDHA9;JUP;INTS1;ABCA3;RCC2;INSR;MICAL3;PRRC2C;PCDHGA10;COL1A1;CYLD;COL1A2;GOLGB1;CCDC88C;HYOU1;CDS2;PTPRU;SPEF2;GBE1;RSF1;IFIH1;DSTYK;CGNL1;GAA;MYOF;KIF23;SORCS2;R…
874	ENCODE_TF_ChIP-seq_2015	CTCF astrocyte hg19	117/2000	0.978570775	0.999993997	0	0	0.824099689	0.017851783	MAPKBP1;APP;NUP107;IFITM2;HNRNPU;THUMPD1;EPRS;ETS2;IGF1R;RUSC2;CAPN5;TNR;KIF21A;IL12A;RGS9;NOMO1;HERC6;TGM2;CHGB;TNS1;DYNC2H1;VPS18;NOM1;AQR;CISH;SCARA5;IGFBP5;SWAP70;MAPK8IP3;FTSJ3;MADD;TNIK;TBC1D9B;DHX8;MFI2;ITPR1;SLC1A4;UBR2;IQGAP2;IGSF9;WDR66;FXR2;PDCD11;SRGAP3;ZC3H13;BPTF;SLC14A2;INTS1;ABCA3;FBXO38;RCC2;MSN;PRRC2C;PCDHGA10;PTPRE;TUBGCP6;HYOU1;CDS2;PTPRU;SPEF2;DAGLA;PCDHGB5;MAST1;PCDHGB2;PTPR…
875	ENCODE_TF_ChIP-seq_2015	EZH2 myotube hg19	117/2000	0.978570775	0.999993997	0	0	0.824099689	0.017851783	ALDH1L1;CLSTN2;ARID4A;PKD2L1;CXCL13;ARHGAP36;ACTG2;SLC8A1;ABRA;SLN;TNR;MAP3K9;SLC12A8;CHGB;FBXW8;ENTPD3;IGFBP5;SFMBT2;LMTK3;KRT8;CACNA2D2;ANK3;FTSJ3;DOPEY2;PRR19;SLCO2A1;KCNQ3;PADI2;PKP1;COL4A5;ATF7;KPNB1;EPHA3;ASTN1;ARHGEF26;TMEM63C;SLC1A1;CACNA1B;CACNA1C;IQGAP3;PRPF8;NID2;IGSF9;SEC14L3;GRIN2A;DPP6;FAM83F;PDZD2;NPC1L1;CMYA5;GPR116;MYH11;SRGAP1;STRA6;KL;NEB;TYR;FER1L6;RPE65;GRIN2D;SLC6A7;MYO5C;AM…
876	ENCODE_TF_ChIP-seq_2015	POLR2A CH12.LX mm9	117/2000	0.978570775	0.999993997	0	0	0.824099689	0.017851783	SLC23A2;IFT172;HDLBP;OGDHL;PNMAL2;CBLB;GCC1;PHRF1;GOLGA4;MPRIP;PIEZO1;UBAP2L;SLC12A7;DYNC2H1;IK;SMARCC1;CPT1A;KDM2A;CISH;RALGAPA2;AFAP1;PLA2G15;CLIP2;KAT6A;SPECC1L;SIK3;IL6ST;H2-D1;COPB2;L3MBTL3;NOTCH1;IGSF3;FBXO47;CLEC16A;DTX1;RTF1;IQGAP3;NID2;KIF19A;RAB11FIP1;FXR2;KIF3B;KIF3A;DVL3;PLXNA3;VAT1;INTS1;SYNRG;NFATC2;DHCR24;CGN;HSPA12B;DNAJC16;IGF2R;SMARCA4;VANGL2;PLXNB2;CORO7;NRP2;KDM5C;NCAPG2;TFCP2…
877	ENCODE_TF_ChIP-seq_2015	CEBPB HCT116 hg19	13/303	0.978572325	0.999993997	0	0	0.601562579	0.013030195	SLFN5;ANXA1;GPR56;MFI2;RCC2;TNNC1;TNC;HNRNPU;ABCA12;NISCH;ANKRD1;MCM3;BRD4
878	ENCODE_TF_ChIP-seq_2015	ZBTB7A HepG2 hg19	109/1881	0.9804957	0.999993997	0	0	0.816080855	0.01607436	PGAP1;TRRAP;SMC3;CCDC102A;AS3MT;RUSC2;ZMIZ1;CEP250;IL12A;SBF1;RGS9;TGM2;UNC13A;FBXW8;AFAP1;HNF1B;PLA2G15;EML6;PRPF6;KIF16B;PARD3;KAT6A;MYADM;EZR;KPNB1;MAD1L1;CUL9;DHX8;MFI2;ITPR1;IQGAP2;NLN;KIF3B;NPC1L1;PLCG1;ZBTB7A;MYH10;SPTBN1;BCL9L;ATP6V0A1;ZFHX2;INTS1;DNAH14;FN1;DHCR24;HELZ;CGN;CAMSAP3;FASN;HRC;HNRNPD;PLXNB1;AARS;DDX3X;HIF3A;PPP1R9A;CHD2;LMNB1;TTC28;SGSH;ERMAP;CGNL1;JAK1;PELP1;DSP;PEG3;SLC2A1…
879	ENCODE_TF_ChIP-seq_2015	POLR2AphosphoS5 H1-hESC hg19	75/1347	0.981918754	0.999993997	0	0	0.784460369	0.01431382	BCAR3;FLT1;PCDHGB6;NCAN;ITSN1;HDLBP;ADAR;CHD2;TRO;SART1;KIF5C;KHSRP;KDR;NEK2;PTGFRN;SLC12A7;SPTAN1;MYBL1;LRRC47;EIF5B;EPHA4;NOM1;GAS2L3;SEMA6A;COL25A1;TBC1D8;WBP11;SDHA;SYN1;CKAP4;ARMCX4;SFRP1;CDCP1;SLTM;VGF;GAN;HNRNPUL2;PEAK1;DMRTA1;HAP1;MET;SLC29A3;SLFN5;ANKRD11;MYCBP2;PIK3R4;ATP1A2;UACA;WDR66;ALDH1B1;SAFB2;SPOCK1;GABRE;MEF2D;UGGT1;SPTBN1;FER1L5;ANKRD26;COL22A1;SEC16A;MACC1;YLPM1;DNAJC16;IGF2R;…
880	ENCODE_TF_ChIP-seq_2015	CHD2 MEL cell line mm9	105/1826	0.982771599	0.999993997	0	0	0.809330124	0.014064973	ZFP687;SLC4A1AP;CLSTN3;ITSN1;D130043K22RIK;INPPL1;ARID4A;HMGN5;KHSRP;CWC22;LONP1;KIF21B;SRRM2;APLP2;WBP11;HNRNPUL2;ATF7;ADNP;SNRNP200;KPNB1;H2-D1;MAD1L1;2310067B10RIK;NOTCH3;COPB2;VCP;CUL7;DHX9;ABHD2;XPC;UBR2;PRPF8;TTBK2;MAN2A1;TPR;CAMTA1;ZBTB7A;MYH10;ZRANB3;JUP;MSN;PRRC2B;ACSF2;4933427G17RIK;ARHGAP30;5830473C10RIK;COL20A1;HYOU1;REEP6;PCNXL3;AARS;DDR1;RERE;PTPRU;KDM5C;DDX3X;CHD6;AP2A1;CHD3;PTPN23…
881	ENCODE_TF_ChIP-seq_2015	MXI1 MEL cell line mm9	116/2000	0.983106263	0.999993997	0	0	0.815927097	0.013901818	IFITM2;TRAF3IP1;IFT172;HDLBP;ARID4A;OGDHL;CBLB;GOLGA3;HERC2;RUSC2;DAG1;NEK2;UBAP2L;MAP3K4;IK;CPT1A;SDHA;AP5B1;SND1;RNF40;FTSJ3;HCFC1;PLA2G15;DOPEY2;POR;MTHFD1;WDR81;STIM1;HGS;IL6ST;EZR;2310067B10RIK;COPB2;D630045J12RIK;SEL1L;NEDD4L;RASAL1;ZC3HAV1;HTATSF1;GLG1;HSP90B1;RAB11FIP1;FXR2;SAFB2;PLCG1;TBC1D16;PLXNA3;HSPA9;MGEA5;ANKRD26;ODF2;FUS;SEC16A;ZBTB12;DHCR24;HELZ;DNAJC16;ACSF2;SETX;ARHGAP30;CCDC88…
882	ENCODE_TF_ChIP-seq_2015	HCFC1 ES-E14 mm9	116/2000	0.983106263	0.999993997	0	0	0.815927097	0.013901818	NUP107;CLSTN2;TRAF3IP1;INPPL1;OGDHL;GCC1;SMC3;ETS2;RUSC2;ZMIZ1;LONP1;CEP250;PIEZO1;NOMO1;DYNC2H1;SRRM2;FBXW8;ANGEL1;FBXO10;AP5B1;PLA2G15;AKAP9;WDFY3;FLYWCH1;SNRNP200;VCL;CUL9;ZFP865;COL13A1;DHX8;YTHDC1;MYCBP2;SEL1L;FBXO47;ITPR1;XPC;IQGAP2;IQGAP3;PRRC1;KIF3B;KIF3A;BAG3;ZC3H18;PLCG1;ZC3H13;RAB11FIP4;ATP6V0A1;INTS1;FBXO38;RCC2;FN1;WNK2;HYOU1;STRN;PLXNB1;ATG2B;EIF4G1;CALCOCO1;SLC35F2;MAST1;EEA1;RPTOR…
883	ENCODE_TF_ChIP-seq_2015	TFAP2C HeLa-S3 hg19	116/2000	0.983106263	0.999993997	0	0	0.815927097	0.013901818	MAPKBP1;SLC4A1AP;NUP107;TRAF3IP1;GOLIM4;HR;SMC3;CNDP2;GOLGA4;RUSC2;CAPN5;CEP250;NEK2;KIF21A;MAP3K5;GAS2L3;SWAP70;APLP2;KRT8;MAPK8IP3;SND1;NEIL3;STIM1;HNRNPUL2;HGS;COL4A3;MADD;AKAP9;ATF7;TLN2;PRR12;DGKH;DNMT1;DHX8;DHX9;FLII;ANKRD11;MYCBP2;ITPR1;UBR2;ACACA;STK36;BAG3;ZC3H18;CPA4;BCL9L;HSPA9;ZFHX2;JUP;MICAL3;IFT122;HPS6;FAM160A2;HNRNPD;ACO1;AMOTL2;NUMA1;ZC3H4;PCSK9;ECE1;ADAR;RSF1;PPP1R9A;EEA1;ADAMTS…
884	ENCODE_TF_ChIP-seq_2015	BHLHE40 MEL cell line mm9	116/2000	0.983106263	0.999993997	0	0	0.815927097	0.013901818	ITSN1;OGDHL;IGF1R;RUSC2;FAM198B;LONP1;PIEZO1;NEK2;UBAP2L;KIF21B;BAHCC1;D930020B18RIK;CPT1A;UNC13A;KDM2A;APLP2;UBE4B;FBXO10;RNF40;PLA2G15;DISP2;DOPEY2;WDR81;KAT6A;NCL;SIK3;TNIK;ADNP;IL6ST;EZR;H2-D1;TNKS;FLII;ABHD2;PSG16;6430548M08RIK;RASAL1;LARP1;PDCD11;ZBTB7A;ATP6V0A1;BPTF;VAT1;GM15800;TNK2;SYNRG;MICAL3;PRRC2C;ZBTB12;PRG4;PARVB;DNAJC16;IGF2R;ACSF2;SETX;HNRNPM;ARHGAP30;NF1;AARS;ATG2B;EIF4G1;PTPRU;…
885	ENCODE_TF_ChIP-seq_2015	PBX3 SK-N-SH hg19	120/2063	0.983204312	0.999993997	0	0	0.818138226	0.013857899	CLSTN3;DACH2;CNDP2;ZMIZ1;CREB3L2;MACROD2;PTRF;EPHA4;SZT2;GAS2L3;ANK2;DICER1;WBP11;MAPK8IP3;TMEM131;NISCH;SFRP1;POR;MTHFD1;HNRNPUL2;HGS;MAP1B;NCL;CD109;PADI2;ATF7;IL6ST;KPNB1;COPA;ABHD2;SEL1L;PRPF8;IGSF9;TTBK2;MAN2A1;CAMTA1;MYH14;PDZD7;CPA4;JAG2;ZRANB3;JUP;FUS;WFS1;SEC16A;SYNRG;ABCA7;HELZ;CYLD;SMTN;EHD4;COL5A1;GOLGB1;AAK1;OGDH;NF1;ANP32E;TUBGCP6;LRP10;FBXL7;AARS;USP35;PYGB;NRP2;RBM25;KDM5C;CHD6;HI…
886	ENCODE_TF_ChIP-seq_2015	ZZZ3 HeLa-S3 hg19	8/216	0.98418412	0.999993997	0	0	0.516551647	0.008235014	SLC4A1AP;NUP107;CCDC68;ANO8;LMOD1;PIK3C2G;FAM98B;TYR
887	ENCODE_TF_ChIP-seq_2015	JUN CH12.LX mm9	94/1659	0.984603937	0.999993997	0	0	0.79723723	0.012369784	ARHGAP11A;ZFP687;DAGLA;CRTC1;CLSTN3;ZC3H4;IFT172;ITSN1;5031414D18RIK;PREX1;SLK;SCRN1;KYNU;CREB3L2;XPO5;TNFRSF8;IL12A;GPRASP1;CIC;PPFIA4;MAP3K4;JAK1;PELP1;D930020B18RIK;GRIPAP1;PCDHGA2;A430093F15RIK;KIF23;LEMD3;ARID1A;SDCBP2;SYN1;TANC2;CKAP4;TUBB2B;MYH2;INF2;ALS2;NAF1;PLIN2;ALPK2;WDFY4;H2-D1;NFAT5;IGSF8;L3MBTL3;D630045J12RIK;NOTCH1;CAMK2A;UBR4;SLC1A4;SNX30;IQGAP3;4932438A13RIK;PIK3R6;RASGRP3;MNT;R…
888	ENCODE_TF_ChIP-seq_2015	RAD21 MCF-7 hg19	148/2508	0.985287339	0.999993997	0	0	0.828397747	0.012278483	PRDM8;SEMA5A;MAPKBP1;APP;CLSTN2;WWC1;AQP6;CLDN2;ETS2;PREX1;RUSC2;DPYSL5;CDH1;FAM198B;PIEZO1;RGS9;MAP3K4;MAP3K5;TGM2;EPHA4;VPS18;SEMA6A;IGFBP5;ANGEL1;KRT8;UBE4B;MYO7A;PRSS56;BCR;STIM1;SLC9A7;KCNQ3;COL8A2;ADNP;TLN2;FREM2;ANKRD17;COL13A1;DHX8;PADI6;NEDD4L;IQGAP2;IGSF9;WDR66;GRIN2A;LOXHD1;MAN2A1;PLXNA2;SLC38A8;CACNA1S;SRGAP1;PCDHA7;VAT1;KL;SLC14A1;SLC14A2;ACE;PTPRN2;JUP;ABCA3;INSR;MYO5A;PRRC2C;PCDHGA…
889	ENCODE_TF_ChIP-seq_2015	JUN endothelial cell of umbilical vein hg19	52/988	0.986401155	0.999993997	0	0	0.740391861	0.010137561	RERE;ACVRL1;RBM25;DAGLA;ZC3H4;GBE1;PTPRH;SLC8A1;CNDP2;EEA1;SCRN1;RUSC2;ANKRD1;ANXA1;CHRNB3;KRT8;TBC1D9;VAV2;ACTA2;IL1A;SLC7A8;NAV3;ALS2;HGS;CD109;SIK3;IRF6;GTF3C1;CHRNA1;KRT80;MFI2;NTN4;IQGAP3;MNT;COBLL1;LMNA;CAMTA1;BCL9L;ATF7IP;NFATC2;SMARCA2;CDK11B;PTPRB;FAP;AAK1;NF1;AMOTL2;PMFBP1;VIM;PCNXL2;PVRL2;UNC79
890	ENCODE_TF_ChIP-seq_2015	CHD1 CH12.LX mm9	115/2000	0.986801998	0.999993997	0	0	0.807776248	0.01073201	ATP8A1;ITSN1;HNRNPU;PHRF1;SMC3;ETS2;GOLGA4;SLK;ZMIZ1;TNFRSF8;EP300;UBAP2L;KIF21B;EPHA4;CISH;A430093F15RIK;PRKCA;MAPK8IP3;TMEM131;HCFC1;BCR;CLIP2;POR;HNRNPUL2;NCL;MADD;ATF7;TAGLN2;SNRNP200;PRR12;EZR;ANKRD17;POM121;NOTCH1;YTHDC1;SLC1A4;UBR2;ZC3HAV1;GLG1;RASGRP3;TPR;PLTP;PLXNA3;BPTF;HSPA9;MGEA5;FUS;RCC2;SEC16A;MSN;PRRC2A;CCDC88C;ANP32E;CORO7;LRP10;BCAR3;RERE;RBM25;ZC3H4;RSF1;ITGAL;LMNB1;XPO5;TCP11L2…
[truncated: 9,127 more rows]
