# Supplementary material for: SIRT6-dependent functional switch via K494 modifications of RE-1 silencing transcription factor
Source: Cell Death Dis. 2024 Nov 7;15(11):798. doi: 10.1038/s41419-024-07160-0 (PMC11543946; doi:10.1038/s41419-024-07160-0)
Supplement: Supplementary file 4 — S2 [file 41419_2024_7160_MOESM4_ESM.csv]

	ID	Description	GeneRatio	BgRatio	pvalue	p.adjust	qvalue	geneID	Count
GO:1902495	GO:1902495	transmembrane transporter complex	27/420	264/14948	7.01E-09	1.88E-06	1.79E-06	Unc80/Vwc2l/Cacna1e/Atp1b1/Stxbp5/Grik2/Gabra1/Calm1/Pde4d/Micu2/Ptk2b/Kcnv1/Kcnq3/Sestd1/Glrb/Kcnd3/Olfm3/Pde4b/Dlgap3/Dpp6/Kcnip4/Kcnd2/Grid2/Cacna2d4/Ano2/Kcna1/Kcna6	27
GO:0034702	GO:0034702	ion channel complex	26/420	252/14948	1.12E-08	1.88E-06	1.79E-06	Unc80/Vwc2l/Cacna1e/Stxbp5/Grik2/Gabra1/Calm1/Pde4d/Micu2/Ptk2b/Kcnv1/Kcnq3/Sestd1/Glrb/Kcnd3/Olfm3/Pde4b/Dlgap3/Dpp6/Kcnip4/Kcnd2/Grid2/Cacna2d4/Ano2/Kcna1/Kcna6	26
GO:1990351	GO:1990351	transporter complex	27/420	271/14948	1.23E-08	1.88E-06	1.79E-06	Unc80/Vwc2l/Cacna1e/Atp1b1/Stxbp5/Grik2/Gabra1/Calm1/Pde4d/Micu2/Ptk2b/Kcnv1/Kcnq3/Sestd1/Glrb/Kcnd3/Olfm3/Pde4b/Dlgap3/Dpp6/Kcnip4/Kcnd2/Grid2/Cacna2d4/Ano2/Kcna1/Kcna6	27
GO:0034703	GO:0034703	cation channel complex	21/420	191/14948	9.92E-08	1.14E-05	1.08E-05	Unc80/Vwc2l/Cacna1e/Grik2/Calm1/Pde4d/Micu2/Ptk2b/Kcnv1/Kcnq3/Sestd1/Kcnd3/Olfm3/Pde4b/Dlgap3/Dpp6/Kcnip4/Kcnd2/Cacna2d4/Kcna1/Kcna6	21
GO:0099572	GO:0099572	postsynaptic specialization	28/420	402/14948	9.93E-06	0.0009098	0.00086568	Rims1/Nck2/Srgap2/Grik2/Anks1b/Adcy1/Gabra1/Mapt/Ntrk2/Rgs7bp/Ptk2b/Ywhaz/Nectin3/Neto1/Abhd17b/Flrt3/Kcnd3/Plppr4/Map3k7/Pde4b/Dlgap3/Kcnd2/Grid2/Lrrtm1/Itpr1/Iqsec3/Plekha5/Lrrc4b	28
GO:0098948	GO:0098948	intrinsic component of postsynaptic specialization membrane	12/420	102/14948	2.85E-05	0.002173171	0.002067784	Adcy1/Gabra1/Rgs7bp/Nectin3/Neto1/Abhd17b/Kcnd3/Plppr4/Kcnd2/Grid2/Lrrtm1/Lrrc4b	12
GO:0098936	GO:0098936	intrinsic component of postsynaptic membrane	15/420	165/14948	6.51E-05	0.004258985	0.004052447	Cacna1e/Adcy1/Gabra1/Rgs7bp/Nectin3/Neto1/Abhd17b/Flrt3/Kcnd3/Plppr4/Kcnd2/Grid2/Lrrtm1/Kcna1/Lrrc4b	15
GO:0045211	GO:0045211	postsynaptic membrane	23/420	340/14948	9.62E-05	0.004929061	0.004690028	Srgap2/Cacna1e/Grik2/Ank3/Anks1b/Adcy1/Gabra1/Ntrk2/Rgs7bp/Nectin3/Neto1/Abhd17b/Flrt3/Glrb/Kcnd3/Plppr4/Dlgap3/Kcnd2/Grid2/Lrrtm1/Iqsec3/Kcna1/Lrrc4b	23
GO:0034705	GO:0034705	potassium channel complex	10/420	82/14948	9.69E-05	0.004929061	0.004690028	Grik2/Calm1/Kcnv1/Kcnq3/Kcnd3/Dpp6/Kcnip4/Kcnd2/Kcna1/Kcna6	10
GO:0014069	GO:0014069	postsynaptic density	24/420	367/14948	0.000114957	0.005104917	0.004857356	Rims1/Nck2/Srgap2/Grik2/Anks1b/Adcy1/Mapt/Ntrk2/Rgs7bp/Ptk2b/Ywhaz/Nectin3/Neto1/Abhd17b/Flrt3/Plppr4/Map3k7/Pde4b/Kcnd2/Grid2/Itpr1/Iqsec3/Plekha5/Lrrc4b	24
GO:0032279	GO:0032279	asymmetric synapse	24/420	370/14948	0.000130175	0.005104917	0.004857356	Rims1/Nck2/Srgap2/Grik2/Anks1b/Adcy1/Mapt/Ntrk2/Rgs7bp/Ptk2b/Ywhaz/Nectin3/Neto1/Abhd17b/Flrt3/Plppr4/Map3k7/Pde4b/Kcnd2/Grid2/Itpr1/Iqsec3/Plekha5/Lrrc4b	24
GO:0098984	GO:0098984	neuron to neuron synapse	25/420	394/14948	0.000133753	0.005104917	0.004857356	Rims1/Nck2/Srgap2/Stxbp5/Grik2/Anks1b/Adcy1/Mapt/Ntrk2/Rgs7bp/Ptk2b/Ywhaz/Nectin3/Neto1/Abhd17b/Flrt3/Plppr4/Map3k7/Pde4b/Kcnd2/Grid2/Itpr1/Iqsec3/Plekha5/Lrrc4b	25
GO:0097060	GO:0097060	synaptic membrane	28/420	469/14948	0.000151237	0.005328181	0.005069793	Rims1/Srgap2/Cacna1e/Stxbp5/Grik2/Ank3/Anks1b/Adcy1/Gabra1/Ntrk2/Rgs7bp/Nectin3/Neto1/Abhd17b/Flrt3/Ghsr/Glrb/Kcnd3/Plppr4/Dlgap3/Kcnd2/Grid2/Lrrtm1/Itpr1/Iqsec3/Kcna1/Lrrc4b/Cntn5	28
GO:0099634	GO:0099634	postsynaptic specialization membrane	12/420	123/14948	0.00017847	0.005838532	0.005555395	Adcy1/Gabra1/Rgs7bp/Nectin3/Neto1/Abhd17b/Kcnd3/Plppr4/Kcnd2/Grid2/Lrrtm1/Lrrc4b	12
GO:0008076	GO:0008076	voltage-gated potassium channel complex	9/420	73/14948	0.000198008	0.006045854	0.005752663	Calm1/Kcnv1/Kcnq3/Kcnd3/Dpp6/Kcnip4/Kcnd2/Kcna1/Kcna6	9
GO:0099240	GO:0099240	intrinsic component of synaptic membrane	17/420	226/14948	0.000226338	0.006478924	0.006164731	Cacna1e/Adcy1/Gabra1/Rgs7bp/Nectin3/Neto1/Abhd17b/Flrt3/Ghsr/Kcnd3/Plppr4/Kcnd2/Grid2/Lrrtm1/Kcna1/Lrrc4b/Cntn5	17
GO:0099060	GO:0099060	integral component of postsynaptic specialization membrane	10/420	96/14948	0.000360446	0.009710841	0.009239918	Adcy1/Gabra1/Nectin3/Neto1/Kcnd3/Plppr4/Kcnd2/Grid2/Lrrtm1/Lrrc4b	10
GO:0098982	GO:0098982	GABA-ergic synapse	10/420	99/14948	0.00046208	0.011163346	0.010621984	Rims1/Cacna1e/Gabra1/Glrb/Kcnd3/Kcnd2/Lrrtm1/Itpr1/Iqsec3/Cntn5	10
GO:0099055	GO:0099055	integral component of postsynaptic membrane	13/420	156/14948	0.000463108	0.011163346	0.010621984	Cacna1e/Adcy1/Gabra1/Nectin3/Neto1/Flrt3/Kcnd3/Plppr4/Kcnd2/Grid2/Lrrtm1/Kcna1/Lrrc4b	13
GO:0098978	GO:0098978	glutamatergic synapse	27/420	482/14948	0.000538948	0.012341919	0.011743403	Rims1/Grik2/Anks1b/Ppm1h/Adcy1/Ap2b1/Prkar2b/Amph/Ntrk2/Rgs7bp/Ptk2b/Ywhaz/Neto1/Abhd17b/Flrt3/Ghsr/Tnik/Plppr4/Ppp3ca/Dlgap3/Cttnbp2/Kcnd2/Grid2/Lrrtm1/Kcna1/Plekha5/Lrrc4b	27
GO:0098797	GO:0098797	plasma membrane protein complex	25/420	436/14948	0.000614393	0.013399618	0.012749809	Vwc2l/Cacna1e/Atp1b1/Stxbp5/Grik2/Ap2b1/Sntg2/Calm1/Pde4d/Ptk2b/Kcnv1/Kcnq3/Alcam/Glrb/Kcnd3/Olfm3/Pde4b/Dlgap3/Dpp6/Kcnip4/Kcnd2/Grid2/Cacna2d4/Kcna1/Kcna6	25
GO:0099146	GO:0099146	intrinsic component of postsynaptic density membrane	8/420	72/14948	0.000902613	0.018790755	0.017879505	Adcy1/Rgs7bp/Nectin3/Neto1/Abhd17b/Plppr4/Grid2/Lrrc4b	8
GO:0098686	GO:0098686	hippocampal mossy fiber to CA3 synapse	6/420	44/14948	0.001356729	0.02701661	0.02570645	Stxbp5/Grik2/Anks1b/Adcy1/Ywhaz/Nectin3	6
GO:0034704	GO:0034704	calcium channel complex	6/420	47/14948	0.001922879	0.036694939	0.034915433	Cacna1e/Pde4d/Micu2/Sestd1/Pde4b/Cacna2d4	6
GO:0099699	GO:0099699	integral component of synaptic membrane	14/420	208/14948	0.002285743	0.041874806	0.039844104	Cacna1e/Adcy1/Gabra1/Nectin3/Neto1/Flrt3/Ghsr/Kcnd3/Plppr4/Kcnd2/Grid2/Lrrtm1/Kcna1/Lrrc4b	14
GO:0022838	GO:0022838	substrate-specific channel activity	23/406	344/14600	9.77E-05	0.032610972	0.031392482	Unc80/Cacna1e/Grik2/Slc1a4/Gabra1/Vdac2/Ptk2b/Kcnv1/Kcnq3/Kcnk9/Piezo2/Glrb/Kcnd3/Kcnip4/Kcnd2/Trpv6/Grid2/Itpr1/Cacna2d4/Ano2/Kcna1/Kcna6/Aqp9	23
GO:0005216	GO:0005216	ion channel activity	22/406	337/14600	0.000193991	0.032610972	0.031392482	Unc80/Cacna1e/Grik2/Slc1a4/Gabra1/Vdac2/Ptk2b/Kcnv1/Kcnq3/Kcnk9/Piezo2/Glrb/Kcnd3/Kcnip4/Kcnd2/Trpv6/Grid2/Itpr1/Cacna2d4/Ano2/Kcna1/Kcna6	22
GO:0015267	GO:0015267	channel activity	23/406	361/14600	0.000199151	0.032610972	0.031392482	Unc80/Cacna1e/Grik2/Slc1a4/Gabra1/Vdac2/Ptk2b/Kcnv1/Kcnq3/Kcnk9/Piezo2/Glrb/Kcnd3/Kcnip4/Kcnd2/Trpv6/Grid2/Itpr1/Cacna2d4/Ano2/Kcna1/Kcna6/Aqp9	23
GO:0022803	GO:0022803	passive transmembrane transporter activity	23/406	361/14600	0.000199151	0.032610972	0.031392482	Unc80/Cacna1e/Grik2/Slc1a4/Gabra1/Vdac2/Ptk2b/Kcnv1/Kcnq3/Kcnk9/Piezo2/Glrb/Kcnd3/Kcnip4/Kcnd2/Trpv6/Grid2/Itpr1/Cacna2d4/Ano2/Kcna1/Kcna6/Aqp9	23
GO:0022836	GO:0022836	gated channel activity	19/406	277/14600	0.000282632	0.037024756	0.035641348	Cacna1e/Grik2/Gabra1/Vdac2/Ptk2b/Kcnv1/Kcnq3/Kcnk9/Piezo2/Glrb/Kcnd3/Kcnip4/Kcnd2/Grid2/Itpr1/Cacna2d4/Ano2/Kcna1/Kcna6	19
