# Supplementary material for: SIRT6-dependent functional switch via K494 modifications of RE-1 silencing transcription factor
Source: Cell Death Dis. 2024 Nov 7;15(11):798. doi: 10.1038/s41419-024-07160-0 (PMC11543946; doi:10.1038/s41419-024-07160-0)
Supplement: Supplementary file 5 — S3 [file 41419_2024_7160_MOESM5_ESM.csv]

	Gene_set	Term	Overlap	P-value	Adjusted P-value	Old P-value	Old Adjusted P-value	Odds Ratio	Combined Score	Genes
0	ChEA_2016	CREB1 20920259 ChIP-Seq GC1-SPG Mouse	56/3057	2.513384912784951e-09	1.5557852610138846e-06	0	0	2.855557238496259	56.54470336186258	PTPRN;ITSN1;NCAPG2;DDX42;AP2A1;SMC3;CELSR3;DSTYK;DPYSL5;KHSRP;CNGA3;MAP3K9;CCDC55;CIC;MYBL1;CHGB;KDM6B;SMARCC1;UNC13A;SH2D3C;CAD;KSR2;SEZ6L;VGF;SCN8A;MADD;CANX;MCM4;MYH9;ATF7;ADNP;MAD1L1;KPNB1;ANKRD17;VCP;PLEKHH3;HTT;PRPF8;EVPL;TTBK2;ZC3H18;PCNT;MYH10;RAB11FIP4;ABCF1;ZRANB3;SLC12A5;LHFPL4;L1CAM;NELL2;HNRNPM;NFASC;TUBGCP6;CORO7;EIF3A;AARS
1	ChEA_2016	CREM 20920259 ChIP-Seq GC1-SPG Mouse	80/5776	1.0449976118993301e-07	3.2342676088284264e-05	0	0	2.30892343872485	37.11382249417345	DDX3X;NCAN;ITSN1;NCAPG2;DDX42;ARID4A;AP2A1;HIF3A;PHRF1;SMC3;CELSR3;DSTYK;KHSRP;UBAP2L;MACROD2;MAP3K9;CCDC55;BSN;CIC;NEO1;CHGB;KDM6B;USP47;EIF5B;SMARCC1;UNC13A;PPP1R12A;MMEL1;BAZ1B;SEZ6L;KIF27;SYN1;CLIP2;PITPNM1;VGF;TBC1D5;SCN8A;NCL;MADD;CANX;MCM4;ATF7;FLYWCH1;ADNP;HNRNPH3;KPNB1;ANKRD17;COPB2;VCP;ATP1A3;HTT;RRBP1;XPC;PRPF8;FSTL4;TTBK2;CAND1;KIF3A;ZC3H18;PCNT;MYH10;RAB11FIP4;ABCF1;SEC31A;ATP6V0A1;Z…
2	ChEA_2016	REST 21632747 ChIP-Seq MESCs Mouse	43/2339	3.216138988407852e-07	6.635966779414868e-05	0	0	2.6703705277470893	39.92180995902543	MYT1L;COL11A2;SEZ6;SLC7A14;CELF6;OGDHL;PRDM11;CELSR3;FSTL4;SLC8A2;DPP6;PCLO;BOD1L;DPYSL5;MGAT5B;TNR;CNGA3;NEFM;MAP3K9;PCDH1;NEO1;RAB11FIP4;GPR158;CHGB;ATP6V0A1;USP47;GRIPAP1;SLC12A5;GSX1;LHFPL4;L1CAM;SHISA7;KTN1;DISP2;NELL2;NFASC;VGF;TBC1D5;SCN8A;HNRNPD;MAD1L1;KPNB1;ASTN1
3	ChEA_2016	CREB1 23762244 ChIP-Seq HIPPOCAMPUS Rat	43/2393	6.020815392493575e-07	9.317211819883808e-05	0	0	2.6009756097560977	37.25344321382318	ANKRD17;VCP;PLEKHH3;NUMA1;PTPRN;ARID4A;ZBTB20;HTT;RRBP1;CELF6;PRDM11;CELSR3;TTBK2;PCLO;CAND1;BOD1L;KHSRP;ZC3H18;WDR6;NEFM;MACROD2;CCDC55;PCNT;CIC;MYH10;ATP6V0A1;EDEM3;KDM6B;BAZ1B;SHISA7;KTN1;MMP14;MTHFD1;VGF;FASN;CANX;TUBGCP6;MYH9;ATF7;ADNP;EIF3A;KPNB1;AARS
4	ChEA_2016	KDM5B 21448134 ChIP-Seq MESCs Mouse	56/3724	2.3910031353940885e-06	0.0002960061881617881	0	0	2.2437196391394867	29.04225278628315	DDX3X;NCAPG2;MAST1;DDX42;ARID4A;CELF6;OGDHL;PHRF1;SMC3;UBAP2L;MACROD2;CCDC55;MYBL1;NEO1;EIF5B;SMARCC1;PPP1R12A;PCDHGA1;BAZ1B;EML6;MTHFD1;SCN8A;NCL;CANX;MCM4;MYH9;ATF7;ADNP;HNRNPH3;KPNB1;ANKRD17;COPB2;VCP;SEZ6;HTT;RRBP1;PRDM11;PRPF8;EHBP1;HSP90B1;DPP6;CAND1;BOD1L;ZC3H18;PCNT;MYH10;SEC31A;ATP6V0A1;WWOX;GSX1;FUS;KTN1;HNRNPM;HNRNPD;EIF3A;AARS
5	ChEA_2016	EGR1 20690147 ChIP-Seq ERYTHROLEUKEMIA Human	77/6207	2.261956749264729e-05	0.0023335853796581	0	0	1.9341386073281157	20.6888911726758	DDX3X;NUMA1;MYT1L;ITSN1;MAST1;RASGRF1;LMOD1;DDX42;ARID4A;ZBTB20;AP2A1;OGDHL;HIF3A;SLC8A2;DPYSL5;KHSRP;WDR6;BSN;CIC;ABCD1;KCNH2;APC2;GRIPAP1;PPP1R12A;ABCC8;TNNC2;SH2D3C;CAD;KSR2;MMEL1;BAZ1B;SYN1;DISP2;PITPNM1;VGF;TBC1D5;GPRIN1;SCN8A;NCL;MADD;TAGLN2;FLYWCH1;ADNP;MAD1L1;KPNB1;ASTN1;ANKRD17;SPTBN4;CUL7;PLEKHH3;SRCAP;COL11A2;SEZ6;CACNA1B;ATP1A3;DTX1;PRDM11;EHBP1;FSTL4;HSP90B1;DPP6;CAND1;MGAT5B;PCNT;PC…
6	ChEA_2016	REST 18959480 ChIP-ChIP MESCs Mouse	44/2868	2.7599053140782757e-05	0.0024405448420206	0	0	2.1723633492778527	22.804881930810406	MYT1L;PTPRN;ITSN1;MAST1;SEZ6;CACNA1B;SLC7A14;ATP1A3;ZBTB20;CELSR3;FSTL4;SLC8A2;DPP6;DPYSL5;MGAT5B;TNR;CNGA3;MAP3K9;BSN;PCDH1;PLTP;NEO1;RAB11FIP4;GPR158;CHGB;ATP6V0A1;APC2;USP47;GRIPAP1;SMARCC1;UNC13A;SLC12A5;SH2D3C;LHFPL4;L1CAM;GRIN1;DISP2;NELL2;NFASC;GPRIN1;MADD;MAD1L1;KPNB1;ASTN1
7	ChEA_2016	SIN3B 21632747 ChIP-Seq MESCs Mouse	58/4302	4.511049412062426e-05	0.0034904244825833	0	0	1.9727632910950537	19.740250020256287	MYT1L;NCAN;ITSN1;MAST1;RASGRF1;SLC7A14;CELF6;OGDHL;PHRF1;PTPRH;CELSR3;SLC8A2;PCLO;DPYSL5;TNR;CNGA3;NEFM;MACROD2;MAP3K9;CHGB;KCNH2;SMARCC1;UNC13A;KSR2;MMEL1;BAZ1B;DISP2;MTHFD1;PITPNM1;VGF;SCN8A;MAD1L1;KPNB1;COPB2;CUL7;SEZ6;DTX1;PRDM11;IGSF9;DPP6;BOD1L;KIF3A;ZC3H18;PCDH1;MYH10;RAB11FIP4;GPR158;SLC12A5;TXNRD3;GSX1;FUS;LHFPL4;L1CAM;HNRNPM;MYO1E;HNRNPD;CC2D1A;AARS
8	ChEA_2016	MITF 21258399 ChIP-Seq MELANOMA Human	70/5578	5.105536924053938e-05	0.0035114748399882	0	0	1.8965217259743403	18.742565310927304	DDX3X;ITSN1;MAST1;RASGRF1;DDX42;ZBTB20;PKD2L1;SMC3;CELSR3;SLC8A2;DSTYK;DPYSL5;KHSRP;WDR6;MACROD2;MAP3K9;CIC;MYBL1;ABCD1;CHGB;KDM6B;APC2;EIF5B;UNC13A;CAD;SHISA7;F5;EML6;MMP14;MTHFD1;WDR81;VGF;TBC1D5;GPRIN1;NCL;MADD;CANX;MYH9;ATF7;FLYWCH1;ADNP;HNRNPH3;MAD1L1;SRCAP;COL11A2;SEZ6;DTX1;HTT;RRBP1;EVPL;FSTL4;MGAT5B;ZC3H18;PCDH1;MYH10;PLTP;RAB11FIP4;GPR158;ABCF1;ATP6V0A1;GABBR2;ANKRD26;GSX1;FUS;MYO1E;NFAS…
9	ChEA_2016	TP53 23651856 ChIP-Seq MEFs Mouse	46/3193	8.257297081160294e-05	0.0051112668932382	0	0	2.032628958796737	19.11042818542004	CUL7;MYT1L;PTPRN;ITSN1;COL11A2;LMOD1;SLC7A14;ZBTB20;ZBTB42;PKD2L1;RRBP1;AP2A1;HIF3A;SMC3;PRPF8;PCLO;DPYSL5;ZC3H18;CNGA3;MACROD2;PCNT;CIC;MYBL1;PLTP;NEO1;RAB11FIP4;KDM6B;EIF5B;GABBR2;WWOX;PPP1R12A;PCDHGA1;CAD;LHFPL4;KSR2;KIF27;NELL2;CLIP2;MMP14;MTHFD1;CANX;MYH9;CORO7;MAD1L1;KPNB1;AARS
10	ChEA_2016	KDM2B 26808549 Chip-Seq DND41 Human	33/2000	9.221829978924408e-05	0.0051893752335947	0	0	2.253769910286647	20.94056949095572	PLEKHH3;ARID4A;ATP1A3;DTX1;PHRF1;IGSF9;EHBP1;SLC8A2;DSTYK;MAP3K9;PCNT;CIC;KCNH2;EDEM3;KDM6B;APC2;USP47;PPP1R12A;GSX1;AGL;SETD1B;MMEL1;SHISA7;GRIN1;DISP2;HNRNPM;RCN1;WDR81;PITPNM1;VGF;FASN;TAGLN2;FLYWCH1
11	ChEA_2016	RCOR3 21632747 ChIP-Seq MESCs Mouse	42/2851	0.00011401526549284734	0.0055255410277784	0	0	2.0528772723618784	18.638438600474636	MYT1L;PTPRN;NCAN;COL11A2;SEZ6;SLC7A14;AP2A1;OGDHL;PRDM11;CELSR3;SLC8A2;DPP6;PCLO;MGAT5B;TNR;CNGA3;NEFM;BSN;PCDH1;RAB11FIP4;GPR158;CHGB;SEC31A;KCNH2;GABBR2;SLC12A5;TXNRD3;GSX1;LHFPL4;KSR2;L1CAM;SHISA7;KIF27;DISP2;MYO1E;CLIP2;VGF;TBC1D5;SCN8A;HNRNPD;MAD1L1;KPNB1
12	ChEA_2016	RUNX1 21571218 ChIP-Seq MEGAKARYOCYTES Human	64/5071	0.00011604528814397423	0.0055255410277784	0	0	1.8580418786248272	16.8367022764697	DDX3X;MYT1L;NCAN;NCAPG2;MAST1;RASGRF1;LMOD1;DDX42;ZBTB20;OGDHL;PHRF1;SMC3;PTPRH;CELSR3;DSTYK;WDR6;MACROD2;BSN;CIC;CHGB;KCNH2;KDM6B;SMARCC1;UNC13A;PPP1R12A;SH2D3C;MMEL1;SHISA7;SYN1;EML6;NEIL3;WDR81;TBC1D5;MADD;MYH9;TAGLN2;FLYWCH1;ADNP;MAD1L1;KPNB1;SPTBN4;HTT;XPC;PRDM11;EHBP1;FSTL4;HSP90B1;CAND1;BOD1L;PCNT;PCDH1;MYH10;SEC31A;ATP6V0A1;EDEM3;GABBR2;WWOX;FUS;AGL;LHFPL4;GRIN1;HNRNPD;EIF3A;AARS
13	ChEA_2016	EZH2 23942234 ChIP-Seq MYOBLASTS AND MYOTUBES Mouse	19/935	0.000287719489619076	0.0127213117195862	0	0	2.6694144906871045	21.765136575527148	KDM6B;DDX3X;NCAN;NCAPG2;MAST1;SEZ6;SLC7A14;PRPF8;CELSR3;GRIN1;DISP2;HNRNPM;NFASC;DPYSL5;MGAT5B;MYH9;FLYWCH1;MYH10;CHGB
14	ChEA_2016	ZFP281 27345836 Chip-Seq ESCs Mouse	31/2000	0.0004689681449574888	0.0193527521152457	0	0	2.0834603013373965	15.969672608801076	CUL9;MYT1L;PTPRN;LMOD1;DTX1;OGDHL;IGSF9;EHBP1;DPYSL5;PCNT;CIC;PCDH1;MYH10;MYBL1;PLTP;RAB11FIP4;EDEM3;KDM6B;GABBR2;UNC13A;SLC12A5;F5;MYO1E;MMP14;MTHFD1;SCN8A;FASN;TAGLN2;ADNP;KPNB1;ASTN1
15	ChEA_2016	CLOCK 20551151 ChIP-Seq 293T Human	11/407	0.0006100525618303324	0.0236014084858109	0	0	3.4835125448028674	25.78483945798663	MMP14;DDX3X;PITPNM1;FUS;NCL;MYH9;WDR6;UBAP2L;BSN;BAZ1B;HSP90B1
16	ChEA_2016	DMRT1 23473982 ChIP-Seq TESTES Mouse	31/2072	0.0008492971533492898	0.03092440811313	0	0	2.0018618324350808	14.15536806388223	ANKRD17;COPB2;NUMA1;SRCAP;AQP6;DDX42;ZBTB20;DTX1;RRBP1;HIF3A;SMC3;EHBP1;HSP90B1;DPP6;CAND1;DPYSL5;WDR6;UBAP2L;CCDC55;BSN;CIC;PCDH1;MYH10;RAB11FIP4;KCNH2;KDM6B;GSX1;MYO1E;GPRIN1;ATF7;KPNB1
17	ChEA_2016	RARB 27405468 Chip-Seq BRAIN Mouse	30/2000	0.0010005796864714	0.0344088236625457	0	0	2.0002985965959987	13.816413980098025	MYT1L;PTPRN;NCAN;ITSN1;ATP1A3;PRPF8;IGSF9;FSTL4;DSTYK;CAND1;MGAT5B;NEFM;CIC;PCDH1;NEO1;ATP6V0A1;KCNH2;ZRANB3;EDEM3;KDM6B;GABBR2;SLC12A5;MMEL1;GRIN1;KTN1;EML6;TBC1D5;SCN8A;CANX;KPNB1
18	ChEA_2016	FOXA2 19822575 ChIP-Seq HepG2 Human	40/2968	0.0010762271206389	0.0350623467197642	0	0	1.83298638216671	12.527167395375518	SRCAP;ITSN1;ARID4A;ZBTB20;DTX1;HTT;PKD2L1;RRBP1;SMC3;EHBP1;FSTL4;DPP6;MGAT5B;ZC3H18;MACROD2;MYH10;PLTP;RAB11FIP4;SEC31A;ZRANB3;EDEM3;WWOX;ABCC8;SMC1A;SEZ6L;KTN1;F5;NELL2;HNRNPM;MYO1E;RCN1;TBC1D5;FASN;TUBGCP6;MYH9;ATF7;CORO7;ADNP;MAD1L1;AARS
19	ChEA_2016	TCF4 23295773 ChIP-Seq U87 Human	48/3812	0.0013361388526443	0.0409801168426461	0	0	1.7367027504097696	11.4934489200245	ANKRD17;COPB2;MYT1L;NCAPG2;MAST1;AQP6;SEZ6;CACNA1B;ARID4A;ZBTB20;HTT;HIF3A;EHBP1;FSTL4;HSP90B1;TTBK2;SLC8A2;DPP6;CAND1;KIF3A;MGAT5B;MAP3K9;CCDC55;NEO1;RAB11FIP4;GPR158;ATP6V0A1;KCNH2;ZRANB3;USP47;EIF5B;GABBR2;WWOX;UNC13A;SLC12A5;AGL;SH2D3C;KSR2;BAZ1B;SEZ6L;NELL2;MYO1E;CLIP2;NFASC;TBC1D5;SCN8A;FSIP1;AARS
20	ChEA_2016	AR 19668381 ChIP-Seq PC3 Human	45/3519	0.0014558427151995	0.0409801168426461	0	0	1.7513809788892218	11.440318919924623	SRCAP;MYT1L;RASGRF1;CACNA1B;SLC7A14;ATP1A3;DTX1;AP2A1;HIF3A;SMC3;PRDM11;PRPF8;IGSF9;EHBP1;FSTL4;DPP6;DPYSL5;MGAT5B;CNGA3;NEFM;PCDH1;MYH10;PLTP;NEO1;GPR158;KCNH2;GABBR2;WWOX;SMARCC1;PPP1R12A;KIDINS220;LHFPL4;KSR2;NELL2;MYO1E;NFASC;MTHFD1;TBC1D5;SCN8A;NCL;MCM4;MYH9;MAD1L1;CC2D1A;AARS
21	ChEA_2016	FOXP1 21924763 ChIP-Seq HESCs Human	47/3724	0.0014564823433573	0.0409801168426461	0	0	1.735473520384493	11.3356463737675	CUL9;VCP;PLEKHH3;PTPRN;NCAPG2;MAST1;COL11A2;AQP6;CACNA1B;SLC7A14;AP2A1;SMC3;PTPRH;EVPL;CELSR3;SLC8A2;DSTYK;DPYSL5;MGAT5B;TNR;ZC3H18;WDR6;CNGA3;BSN;MYBL1;ABCF1;KCNH2;KDM6B;APC2;EIF5B;GABBR2;PPP1R12A;GSX1;SETD1B;SH2D3C;KIF27;GRIN1;DISP2;CLIP2;EML6;MMP14;GPRIN1;HNRNPD;MCM4;ADNP;HNRNPH3;CC2D1A
22	ChEA_2016	RCOR2 21632747 ChIP-Seq MESCs Mouse	10/401	0.0019542721633511	0.0525954117006251	0	0	3.1875860712177846	19.88332501097513	KCNH2;CLIP2;UNC13A;NCAN;CNGA3;KSR2;L1CAM;BSN;CELSR3;CHGB
23	ChEA_2016	GATA2 21571218 ChIP-Seq MEGAKARYOCYTES Human	19/1111	0.0022256750573461	0.0574038691873853	0	0	2.218347412224963	13.548989426347024	KDM6B;WWOX;MYT1L;ZBTB20;HTT;MMEL1;PHRF1;EHBP1;FSTL4;SLC8A2;EML6;DPP6;GPRIN1;MYH9;BSN;PCDH1;PLTP;TECPR1;MAD1L1
24	ChEA_2016	PRDM16 22522345 ChIP-ChIP PALATE MESENCHYMAL Mouse	5/122	0.0035228873288527	0.0811509405238493	0	0	5.233582842278494	29.561758504579476	DPP6;TXNRD3;NCL;MAD1L1;HSP90B1
25	ChEA_2016	VDR 23401126 ChIP-Seq LCL-AND-THP1 Human	7/239	0.0038823701130489	0.0811509405238493	0	0	3.719746258945999	20.64946258851178	WDR81;TBC1D5;SEZ6;ARID4A;TNR;HTT;FSTL4
26	ChEA_2016	HNF4A 19822575 ChIP-Seq HepG2 Human	67/6083	0.0039570986796155	0.0811509405238493	0	0	1.5544507575757576	8.599601154989148	NUMA1;MYT1L;PTPRN;NCAPG2;MAST1;RASGRF1;SLC7A14;DDX42;ZBTB20;PKD2L1;PHRF1;SMC3;PTPRH;DPYSL5;TNR;UBAP2L;MACROD2;BSN;NEO1;EIF5B;PPP1R12A;KSR2;SEZ6L;KIF27;F5;CLIP2;RCN1;TBC1D5;SCN8A;MYH9;MAD1L1;KPNB1;ANKRD17;SPTBN4;CUL7;SEZ6;HTT;RRBP1;XPC;EVPL;EHBP1;HSP90B1;DPP6;CAND1;MGAT5B;ZC3H18;MYH10;PLTP;RAB11FIP4;GPR158;SEC31A;ATP6V0A1;ZRANB3;BCHE;GABBR2;WWOX;GSX1;KIDINS220;KTN1;NELL2;MYO1E;NFASC;FASN;TUBGCP6;C…
27	ChEA_2016	SOX9 25088423 ChIP-ChIP EMBRYONIC GONADS Mouse	27/1903	0.0040087478287655	0.0811509405238493	0	0	1.8594054394011443	10.262572464109343	COL11A2;AQP6;ATP1A3;FSTL4;SLC8A2;DPP6;NEFM;CIC;PCDH1;ABCD1;GPR158;KCNH2;EIF5B;SMARCC1;UNC13A;SLC12A5;PPP1R12A;CAD;SMC1A;NFASC;PITPNM1;VGF;FASN;NCL;CANX;TAGLN2;ATF7
28	ChEA_2016	FOXO1 25302145 ChIP-Seq T-LYMPHOCYTE Mouse	28/2000	0.0040641020294657	0.0811509405238493	0	0	1.8378163859246848	10.118212908868156	DDX3X;NUMA1;LMOD1;DTX1;ZBTB42;RRBP1;PHRF1;SMC3;CELSR3;KHSRP;CIC;SEC31A;KDM6B;EIF5B;ABCC8;AGL;SH2D3C;KSR2;SYN1;ACTA2;HNRNPM;MYO1E;TBC1D5;SCN8A;HNRNPD;MYH9;ADNP;TECPR1
29	ChEA_2016	DPY 21335234 ChIP-Seq ESCs Mouse	28/2000	0.0040641020294657	0.0811509405238493	0	0	1.8378163859246848	10.118212908868156	CUL9;NUMA1;PTPRN;AQP6;CACNA1B;ATP1A3;RRBP1;HIF3A;PRPF8;CELSR3;IGSF9;FSTL4;DSTYK;CNGA3;NEFM;MAP3K9;PCDH1;MYH10;MYBL1;KCNH2;APC2;PPP1R12A;PCDHGA1;LHFPL4;KIF27;NCL;HNRNPD;MYH9
30	ChEA_2016	LMO2 26923725 Chip-Seq HEMOGENIC-ENDOTHELIUM Mouse	28/2000	0.0040641020294657	0.0811509405238493	0	0	1.8378163859246848	10.118212908868156	ANKRD17;NUMA1;ITSN1;SEZ6;SLC7A14;DDX42;SMC3;EVPL;FSTL4;HSP90B1;TTBK2;DPP6;CAND1;MGAT5B;UBAP2L;CCDC55;NEO1;ATP6V0A1;EDEM3;WWOX;KTN1;NELL2;NEIL3;WDR81;SCN8A;ATF7;FSIP1;MAD1L1
31	ChEA_2016	SUZ12 20075857 ChIP-Seq MESCs Mouse	51/4356	0.0044343784168258	0.0857775075004757	0	0	1.5997151946674746	8.667845343284627	MYT1L;MAST1;RASGRF1;SLC7A14;CELSR3;DSTYK;PCLO;DPYSL5;NEFM;MAP3K9;BSN;CHGB;KCNH2;APC2;ABCC8;SEZ6L;KIF27;DISP2;EML6;MMP14;WDR81;PITPNM1;VGF;GPRIN1;SCN8A;MADD;ASTN1;CUL9;CUL7;PLEKHH3;SEZ6;CACNA1B;ATP1A3;DTX1;ZBTB42;EVPL;FSTL4;DPP6;MGAT5B;PCDH1;RAB11FIP4;GPR158;GABBR2;SLC12A5;GSX1;LHFPL4;L1CAM;GRIN1;NELL2;MYO1E;CC2D1A
32	ChEA_2016	FOXM1 25889361 ChIP-Seq OE33 AND U2OS Human	16/932	0.004771818887413	0.0895077542820819	0	0	2.2029694323144104	11.774932701087137	EIF5B;NUMA1;RRBP1;XPC;SMC3;HSP90B1;ACTA2;RCN1;CAND1;NCL;MGAT5B;HNRNPD;TAGLN2;PCNT;TECPR1;KPNB1
33	ChEA_2016	GABP 19822575 ChIP-Seq HepG2 Human	34/2639	0.0056429039541547	0.1008685192728907	0	0	1.7035595882045018	8.819935239823312	COPB2;SPTBN4;CUL7;PLEKHH3;SRCAP;ARID4A;PHRF1;CELSR3;ZC3H18;MACROD2;BSN;CIC;MYH10;MYBL1;ABCF1;SEC31A;EIF5B;WWOX;ANKRD26;SMARCC1;UNC13A;SH2D3C;GRIN1;HNRNPM;MMP14;MTHFD1;PITPNM1;VGF;TBC1D5;TUBGCP6;FLYWCH1;CORO7;MAD1L1;EIF3A
34	ChEA_2016	FLI1 21571218 ChIP-Seq MEGAKARYOCYTES Human	64/5834	0.0057033896196303	0.1008685192728907	0	0	1.5293709858293405	7.901792830363544	MYT1L;PTPRN;ITSN1;NCAPG2;LMOD1;DDX42;AP2A1;PHRF1;PTPRH;CELSR3;SLC8A2;TNR;UBAP2L;CCDC55;CIC;MYBL1;KDM6B;SMARCC1;UNC13A;CAD;KSR2;MMEL1;BAZ1B;SMC1A;SEZ6L;SYN1;ACTA2;MMP14;RCN1;GPRIN1;NCL;MADD;MYH9;TAGLN2;ADNP;MAD1L1;KPNB1;ANKRD17;COPB2;CUL7;SRCAP;SEZ6;CACNA1B;HTT;ZBTB42;XPC;EHBP1;FSTL4;DPP6;BOD1L;ZC3H18;SEC31A;GABBR2;WWOX;ANKRD26;LHFPL4;GRIN1;NELL2;NFASC;HNRNPD;TUBGCP6;FSIP1;TECPR1;EIF3A
35	ChEA_2016	TTF2 22483619 ChIP-Seq HELA Human	22/1512	0.0070817798508017	0.1217672702123963	0	0	1.880909768829232	9.310935986608031	KDM6B;DDX3X;SRCAP;FUS;AGL;SH2D3C;SEZ6;STON1;ARID4A;CELF6;OGDHL;L1CAM;IGSF9;CAND1;VGF;TBC1D5;FASN;HNRNPD;MCM4;ATF7;CNGA3;HNRNPH3
36	ChEA_2016	TET1 21490601 ChIP-Seq MESCs Mouse	27/1994	0.0074340808135506	0.1234218818193523	0	0	1.7643967185174076	8.648508700700194	CUL7;NUMA1;AQP6;STON1;HTT;RRBP1;IGSF9;SLC8A2;DSTYK;PCLO;NEFM;PCDH1;PLTP;CHGB;ABCF1;KDM6B;SLC12A5;CAD;LHFPL4;DISP2;MTHFD1;TBC1D5;SCN8A;MADD;ADNP;TECPR1;KPNB1
37	ChEA_2016	ESRRB 18555785 Chip-Seq ESCs Mouse	27/2000	0.0077268333314704	0.1234218818193523	0	0	1.758440384033371	8.551394341378334	PTPRN;CACNA1B;LMOD1;SLC7A14;RRBP1;PRDM11;IGSF9;TTBK2;DSTYK;TNR;CNGA3;MACROD2;MYBL1;GPR158;CHGB;ZRANB3;EDEM3;EIF5B;SLC12A5;F5;DISP2;RCN1;NFASC;TAGLN2;ADNP;FSIP1;ASTN1
38	ChEA_2016	ZFP281 18757296 ChIP-ChIP E14 Mouse	27/2004	0.0079272757894742	0.1234218818193523	0	0	1.7544895798080806	8.48724830965443	MAST1;ATP1A3;DTX1;IGSF9;DPYSL5;WDR6;UBAP2L;PCDH1;MYH10;PLTP;NEO1;KCNH2;WWOX;UNC13A;SLC12A5;FUS;SETD1B;KSR2;BAZ1B;SYN1;F5;MMP14;VGF;FASN;TAGLN2;KPNB1;ASTN1
39	ChEA_2016	SOX2 21211035 ChIP-Seq LN229 Gbm	41/3420	0.0079755658687788	0.1234218818193523	0	0	1.5972891387984611	7.717099103251476	MYT1L;NCAPG2;RASGRF1;COL11A2;SEZ6;CACNA1B;ATP1A3;ZBTB20;RRBP1;AP2A1;OGDHL;FSTL4;DPP6;CAND1;DPYSL5;MGAT5B;TNR;MAP3K9;PCNT;NEO1;GPR158;CHGB;KCNH2;ZRANB3;BCHE;USP47;EIF5B;GABBR2;WWOX;SLC12A5;AGL;SH2D3C;KSR2;MMEL1;MYO1E;RCN1;NFASC;ATF7;CORO7;FSIP1;MAD1L1
40	ChEA_2016	CRX 20693478 ChIP-Seq ADULT RETINA Mouse	12/668	0.0099912855725535	0.1498665919906012	0	0	2.278032942667089	10.492715431035288	KDM6B;NEIL3;SMARCC1;WDR6;HIF3A;SMC1A;SEZ6L;PCDH1;CELSR3;IGSF9;EHBP1;FSTL4
41	ChEA_2016	KDM5A 27292631 Chip-Seq BREAST Human	16/1012	0.0101686540607516	0.1498665919906012	0	0	2.017456492637216	9.256989007232082	EDEM3;KDM6B;ANKRD26;PPP1R12A;FUS;SETD1B;ARID4A;EVPL;GRIN1;WDR81;TBC1D5;FASN;ZC3H18;UBAP2L;MYBL1;TECPR1
42	ChEA_2016	SOX9 24532713 ChIP-Seq HFSC Mouse	20/1384	0.010893280749405	0.1568125763693429	0	0	1.8549391395171333	8.383599860977244	GRIPAP1;WWOX;VCP;TXNRD3;AGL;ITSN1;SEZ6;STON1;ARID4A;OGDHL;MYO1E;KHSRP;MYH9;TAGLN2;ATF7;CORO7;MACROD2;CIC;PCDH1;RAB11FIP4
43	ChEA_2016	OCT4 18555785 Chip-Seq ESCs Mouse	26/2000	0.0141183016410768	0.1713574258005209	0	0	1.6802721088435375	7.158435262778844	CACNA1B;LMOD1;SLC7A14;RRBP1;PRDM11;IGSF9;TTBK2;DSTYK;TNR;CNGA3;MACROD2;MYBL1;CHGB;ZRANB3;EDEM3;EIF5B;SLC12A5;AGL;F5;DISP2;RCN1;NFASC;TAGLN2;ADNP;FSIP1;ASTN1
44	ChEA_2016	P300 18555785 Chip-Seq ESCs Mouse	26/2000	0.0141183016410768	0.1713574258005209	0	0	1.6802721088435375	7.158435262778844	CACNA1B;LMOD1;SLC7A14;RRBP1;PRDM11;IGSF9;TTBK2;DSTYK;TNR;CNGA3;MACROD2;MYBL1;GPR158;CHGB;ZRANB3;EDEM3;BCHE;EIF5B;SLC12A5;F5;RCN1;NFASC;TAGLN2;ADNP;FSIP1;ASTN1
45	ChEA_2016	P68 20966046 ChIP-Seq HELA Human	26/2000	0.0141183016410768	0.1713574258005209	0	0	1.6802721088435375	7.158435262778844	VCP;SRCAP;NCAN;ZBTB20;PKD2L1;AP2A1;SMC3;PRDM11;PTPRH;PRPF8;CELSR3;DSTYK;ZC3H18;WDR6;ATP6V0A1;KDM6B;APC2;SH2D3C;CAD;MMEL1;DISP2;CLIP2;SCN8A;FLYWCH1;CORO7;EIF3A
46	ChEA_2016	GATA3 21867929 ChIP-Seq CD8 Mouse	26/2000	0.0141183016410768	0.1713574258005209	0	0	1.6802721088435375	7.158435262778844	COPB2;RASGRF1;SEZ6;CACNA1B;STON1;RRBP1;OGDHL;FSTL4;PCLO;KIF3A;NEFM;PCDH1;CHGB;ATP6V0A1;EDEM3;KDM6B;WWOX;LHFPL4;SYN1;GRIN1;DISP2;EML6;MMP14;VGF;TBC1D5;ASTN1
47	ChEA_2016	LXR 22292898 ChIP-Seq THP-1 Human	26/2000	0.0141183016410768	0.1713574258005209	0	0	1.6802721088435375	7.158435262778844	CUL7;COL11A2;ATP1A3;PRPF8;CELSR3;IGSF9;ZC3H18;WDR6;CIC;PCDH1;PLTP;ABCD1;KCNH2;SHISA7;GRIN1;DISP2;CLIP2;MMP14;NFASC;GPRIN1;FASN;MCM4;MYH9;TAGLN2;CORO7;MAD1L1
48	ChEA_2016	KDM2B 26808549 Chip-Seq JURKAT Human	26/2000	0.0141183016410768	0.1713574258005209	0	0	1.6802721088435375	7.158435262778844	PLEKHH3;SRCAP;ATP1A3;CELSR3;DSTYK;CAND1;MAP3K9;CIC;MYH10;ATP6V0A1;KCNH2;EDEM3;KDM6B;APC2;USP47;ANKRD26;AGL;SETD1B;MMEL1;SHISA7;GRIN1;DISP2;HNRNPM;PITPNM1;VGF;FLYWCH1
49	ChEA_2016	E2A 27217539 Chip-Seq RAMOS-Cell line Human	26/2000	0.0141183016410768	0.1713574258005209	0	0	1.6802721088435375	7.158435262778844	RASGRF1;DTX1;HTT;PHRF1;PRDM11;CELSR3;EHBP1;MGAT5B;ZC3H18;MYBL1;PLTP;ABCD1;KDM6B;APC2;SETD1B;SH2D3C;MMEL1;BAZ1B;EML6;WDR81;VGF;FASN;HNRNPD;ADNP;HNRNPH3;EIF3A
50	ChEA_2016	SUZ12 27294783 Chip-Seq ESCs Mouse	26/2000	0.0141183016410768	0.1713574258005209	0	0	1.6802721088435375	7.158435262778844	CUL9;PLEKHH3;PTPRN;NCAN;MAST1;AQP6;SEZ6;SLC7A14;EVPL;CELSR3;FSTL4;DPYSL5;MGAT5B;PCDH1;GPR158;KCNH2;APC2;SLC12A5;GSX1;TNNC2;KIF27;NELL2;EML6;PITPNM1;VGF;GPRIN1
51	ChEA_2016	E2F1 21310950 ChIP-Seq MCF-7 Human	17/1145	0.0145201929963611	0.1728461435528378	0	0	1.8920581655480984	8.007596907316033	EDEM3;ANKRD17;NUMA1;FUS;NCAPG2;CAD;RRBP1;XPC;SMC3;SMC1A;CAND1;MTHFD1;SCN8A;NCL;TAGLN2;CORO7;SEC31A
52	ChEA_2016	SMARCD1 25818293 ChIP-Seq ESCs Mouse	27/2119	0.0158149070631606	0.1822291529946444	0	0	1.6473650907190118	6.831297345059728	ANKRD17;ZBTB20;RRBP1;EHBP1;DSTYK;DPP6;TNR;MACROD2;BSN;MYH10;GPR158;GABBR2;WWOX;SMARCC1;UNC13A;KIDINS220;SEZ6L;SYN1;NELL2;MYO1E;EML6;NFASC;SCN8A;CANX;MCM4;CORO7;MAD1L1
53	ChEA_2016	TP53 22127205 ChIP-Seq IMR90 Human	15/975	0.01589721205446	0.1822291529946444	0	0	1.953021523178808	8.08865645408152	ANKRD17;AGL;COL11A2;SEZ6;DDX42;PKD2L1;RRBP1;XPC;ACTA2;MYO1E;RCN1;FASN;MCM4;MAD1L1;CC2D1A
54	ChEA_2016	TFEB 21752829 ChIP-Seq HELA Human	13/808	0.0173735212963924	0.1955310851357626	0	0	2.0348337238459324	8.246790387340136	OGDHL;CELSR3;HNRNPM;WDR81;KHSRP;NCL;MGAT5B;HNRNPD;ZC3H18;WDR6;TAGLN2;CORO7;EIF3A
55	ChEA_2016	WT1 20215353 ChIP-ChIP NEPHRON PROGENITOR Mouse	22/1663	0.0197278271773566	0.2141658177858832	0	0	1.6937758142054302	6.649298215523222	SMARCC1;UNC13A;PLEKHH3;FUS;RASGRF1;AP2A1;L1CAM;EVPL;CELSR3;IGSF9;EHBP1;SLC8A2;MMP14;RCN1;VGF;DPYSL5;KHSRP;FASN;UBAP2L;CIC;NEO1;KPNB1
56	ChEA_2016	SPI1 23127762 ChIP-Seq K562 Human	19/1389	0.0218187576567163	0.2141658177858832	0	0	1.7419732856646308	6.663022099499891	EDEM3;ANKRD17;KDM6B;APC2;WWOX;NCAPG2;LMOD1;SLC7A14;AP2A1;EML6;DSTYK;DPP6;ZC3H18;MYH9;UBAP2L;CORO7;FSIP1;TECPR1;RAB11FIP4
57	ChEA_2016	GATA3 20176728 ChIP-ChIP TSCs Mouse	13/834	0.0218886379283948	0.2141658177858832	0	0	1.9677023874917403	7.5201405709300335	EDEM3;ANKRD17;CACNA1B;SMC3;KIF27;EHBP1;FSTL4;HSP90B1;KTN1;NELL2;CANX;CC2D1A;ATP6V0A1
58	ChEA_2016	SMAD3 22036565 ChIP-Seq ESCs Mouse	15/1020	0.0228237193230642	0.2141658177858832	0	0	1.8611248393792623	7.034968072618216	GABBR2;WWOX;ITSN1;MAST1;PCDHGA1;SEZ6;SHISA7;SYN1;DPP6;NCL;MGAT5B;MYH9;CIC;RAB11FIP4;MAD1L1
59	ChEA_2016	ATF3 23680149 ChIP-Seq GBM1-GSC Human	27/2189	0.0231211625852727	0.2141658177858832	0	0	1.5877385048482953	5.981021985105674	COPB2;SPTBN4;PLEKHH3;NUMA1;DDX42;PKD2L1;XPC;SMC3;IGSF9;CAND1;MGAT5B;UBAP2L;CCDC55;MYBL1;PLTP;ABCF1;ATP6V0A1;KDM6B;PCDHGA1;SMC1A;CLIP2;NEIL3;RCN1;MYH9;TAGLN2;HNRNPH3;AARS
60	ChEA_2016	GATA1 21571218 ChIP-Seq MEGAKARYOCYTES Human	31/2601	0.0233518624423139	0.2141658177858832	0	0	1.542539270788298	5.7954411853154255	ANKRD17;SRCAP;MYT1L;ZBTB20;HTT;RRBP1;OGDHL;PRDM11;EVPL;FSTL4;DSTYK;DPP6;MGAT5B;TNR;MACROD2;MAP3K9;PCNT;CIC;PCDH1;PLTP;ATP6V0A1;KCNH2;SMARCC1;PPP1R12A;SH2D3C;SHISA7;NFASC;WDR81;MYH9;FSIP1;MAD1L1
61	ChEA_2016	TP53 20018659 ChIP-ChIP R1E Mouse	16/1122	0.0244784170095249	0.2141658177858832	0	0	1.806196503918023	6.70092308181997	PLEKHH3;RASGRF1;CAD;SEZ6L;EVPL;NELL2;MTHFD1;VGF;MGAT5B;CANX;CNGA3;NEFM;MAP3K9;PCNT;PCDH1;PLTP
62	ChEA_2016	SOX2 18555785 Chip-Seq ESCs Mouse	25/2000	0.0247761674011359	0.2141658177858832	0	0	1.603285752760571	5.928747224279433	PTPRN;CACNA1B;LMOD1;RRBP1;PRDM11;IGSF9;TTBK2;DSTYK;TNR;CNGA3;MACROD2;MYBL1;GPR158;CHGB;ZRANB3;EDEM3;EIF5B;SLC12A5;F5;RCN1;NFASC;TAGLN2;ADNP;FSIP1;ASTN1
63	ChEA_2016	KLF4 18555785 Chip-Seq ESCs Mouse	25/2000	0.0247761674011359	0.2141658177858832	0	0	1.603285752760571	5.928747224279433	PTPRN;CACNA1B;LMOD1;RRBP1;IGSF9;TTBK2;DSTYK;TNR;CNGA3;MACROD2;MYBL1;GPR158;CHGB;ZRANB3;EDEM3;EIF5B;SLC12A5;F5;DISP2;RCN1;NFASC;TAGLN2;ADNP;FSIP1;ASTN1
64	ChEA_2016	SUZ12 18555785 Chip-Seq ESCs Mouse	25/2000	0.0247761674011359	0.2141658177858832	0	0	1.603285752760571	5.928747224279433	PTPRN;CACNA1B;LMOD1;SLC7A14;RRBP1;PRDM11;IGSF9;TTBK2;DSTYK;TNR;CNGA3;MYBL1;GPR158;CHGB;ZRANB3;EDEM3;BCHE;EIF5B;F5;RCN1;NFASC;TAGLN2;ADNP;FSIP1;ASTN1
65	ChEA_2016	NELFA 20434984 ChIP-Seq ESCs Mouse	25/2000	0.0247761674011359	0.2141658177858832	0	0	1.603285752760571	5.928747224279433	CUL7;DDX3X;ARID4A;XPC;HIF3A;SMC3;HSP90B1;CCDC55;MYH10;ABCF1;ATP6V0A1;EIF5B;WWOX;ANKRD26;SMARCC1;UNC13A;PPP1R12A;FUS;NCL;CANX;MYH9;TAGLN2;ATF7;CORO7;MAD1L1
66	ChEA_2016	CSB 26484114 Chip-Seq FIBROBLAST Human	25/2000	0.0247761674011359	0.2141658177858832	0	0	1.603285752760571	5.928747224279433	CUL9;ANKRD17;CABP5;MAST1;RASGRF1;CELF6;HIF3A;PTPRH;CELSR3;BSN;PLTP;RAB11FIP4;UNC13A;SLC12A5;TNNC2;KSR2;SEZ6L;SHISA7;ACTA2;MYO1E;EML6;CANX;MCM4;MYH9;ADNP
67	ChEA_2016	UBF1/2 26484160 Chip-Seq HMEC-DERIVED Human	25/2000	0.0247761674011359	0.2141658177858832	0	0	1.603285752760571	5.928747224279433	VCP;DDX3X;PLEKHH3;SLC7A14;ZBTB42;RRBP1;PHRF1;PTPRH;IGSF9;MGAT5B;PLTP;ABCD1;GPR158;EDEM3;ANKRD26;UNC13A;AGL;KSR2;ACTA2;NELL2;MYO1E;MMP14;FASN;MADD;TUBGCP6
68	ChEA_2016	KDM2B 26808549 Chip-Seq HPB-ALL Human	25/2000	0.0247761674011359	0.2141658177858832	0	0	1.603285752760571	5.928747224279433	PLEKHH3;SRCAP;DTX1;ZBTB42;RRBP1;MAP3K9;CIC;ATP6V0A1;EDEM3;APC2;USP47;GSX1;SETD1B;MMEL1;GRIN1;KTN1;DISP2;CLIP2;RCN1;WDR81;PITPNM1;VGF;FASN;MYH9;EIF3A
69	ChEA_2016	PU 27001747 Chip-Seq BMDM Mouse	25/2000	0.0247761674011359	0.2141658177858832	0	0	1.603285752760571	5.928747224279433	PLEKHH3;PTPRN;LMOD1;IGSF9;FSTL4;HSP90B1;DSTYK;CNGA3;MYBL1;ATP6V0A1;ZRANB3;EDEM3;EIF5B;PPP1R12A;KIDINS220;F5;EML6;WDR81;PITPNM1;FASN;NCL;CANX;TAGLN2;HNRNPH3;KPNB1
70	ChEA_2016	RUNX1 27457419 Chip-Seq LIVER Mouse	25/2000	0.0247761674011359	0.2141658177858832	0	0	1.603285752760571	5.928747224279433	PTPRN;CACNA1B;LMOD1;SLC7A14;RRBP1;PRDM11;IGSF9;TTBK2;DSTYK;TNR;CNGA3;MYBL1;GPR158;ZRANB3;EDEM3;EIF5B;SLC12A5;SH2D3C;F5;NFASC;NCL;TAGLN2;ADNP;FSIP1;ASTN1
71	ChEA_2016	SOX9 26525672 Chip-Seq HEART Mouse	22/1702	0.0249110482723482	0.2141658177858832	0	0	1.6509093915343915	6.095890259729826	KDM6B;VCP;KIDINS220;MYT1L;ITSN1;SEZ6;ARID4A;ZBTB20;SMC3;FSTL4;HSP90B1;NELL2;TBC1D5;KHSRP;MADD;MCM4;ATF7;FLYWCH1;MACROD2;FSIP1;MYH10;RAB11FIP4
72	ChEA_2016	GF1 26923725 Chip-Seq HPCs Mouse	19/1432	0.0287337186220596	0.2410385327169709	0	0	1.6850287177857697	5.981319446965027	EDEM3;WWOX;NUMA1;PTPRN;ITSN1;DDX42;HTT;KSR2;HSP90B1;TTBK2;KTN1;NEIL3;DSTYK;HMGN5;UBAP2L;FSIP1;NEO1;MAD1L1;ATP6V0A1
73	ChEA_2016	CTBP1 25329375 ChIP-Seq LNCAP Human	16/1145	0.0288155919564714	0.2410385327169709	0	0	1.7672276350752878	6.268071281129716	EDEM3;BCHE;COPB2;COL11A2;SLC7A14;KSR2;MMEL1;F5;RCN1;DPP6;PCLO;MTHFD1;KIF3A;MACROD2;MAP3K9;NEO1
74	ChEA_2016	NR4A2 19515692 ChIP-ChIP MN9D Mouse	5/207	0.0293980295685834	0.242631737372709	0	0	3.018264559375192	10.644898837705137	DPP6;MYT1L;MAST1;ATP1A3;UBAP2L
75	ChEA_2016	SRY 25088423 ChIP-ChIP EMBRYONIC GONADS Mouse	35/3083	0.0309104825119188	0.2517577457220761	0	0	1.4713940814650075	5.115536818871324	NCAN;NCAPG2;COL11A2;SEZ6;CACNA1B;CELF6;EVPL;CELSR3;HSP90B1;SLC8A2;DPP6;UBAP2L;CNGA3;NEFM;PCNT;CIC;MYH10;GPR158;KCNH2;KDM6B;APC2;UNC13A;SLC12A5;GSX1;CAD;L1CAM;SYN1;NELL2;MMP14;NFASC;MTHFD1;VGF;MADD;TAGLN2;ASTN1
76	ChEA_2016	VDR 21846776 ChIP-Seq THP-1 Human	12/794	0.033250902760571	0.2673027118025128	0	0	1.898428936792108	6.461632000964444	WDR81;TBC1D5;FASN;SETD1B;COL11A2;ARID4A;TNR;MYH9;CORO7;PHRF1;KPNB1;HSP90B1
77	ChEA_2016	DROSHA 22980978 ChIP-Seq HELA Human	8/456	0.036838299440786	0.2896516649426833	0	0	2.191003616636528	7.232978888773673	GABBR2;SPTBN4;UNC13A;MYT1L;TUBGCP6;KSR2;HIF3A;EIF3A
78	ChEA_2016	DNAJC2 21179169 ChIP-ChIP NT2 Human	13/899	0.0369668522301647	0.2896516649426833	0	0	1.8171114947107512	5.99234972836845	GRIPAP1;SLC12A5;ABCC8;MYT1L;NCAN;RASGRF1;ATP1A3;CELSR3;VGF;GPRIN1;BSN;CIC;PCDH1
79	ChEA_2016	E2F1 18555785 Chip-Seq ESCs Mouse	24/2000	0.0417348821833004	0.2902684502411566	0	0	1.5274562353880368	4.851839475188752	ZRANB3;EDEM3;EIF5B;PTPRN;CACNA1B;LMOD1;PRDM11;IGSF9;TTBK2;F5;DSTYK;RCN1;NFASC;HNRNPD;TNR;TAGLN2;CNGA3;MACROD2;ADNP;FSIP1;MYBL1;CHGB;ASTN1;SEC31A
80	ChEA_2016	TCFCP2L1 18555785 Chip-Seq ESCs Mouse	24/2000	0.0417348821833004	0.2902684502411566	0	0	1.5274562353880368	4.851839475188752	ZRANB3;EDEM3;BCHE;EIF5B;CACNA1B;LMOD1;SLC7A14;RRBP1;TTBK2;F5;DSTYK;RCN1;DPP6;NFASC;PCLO;TNR;TAGLN2;CNGA3;MACROD2;ADNP;FSIP1;GPR158;CHGB;ASTN1
81	ChEA_2016	CMYC 18555785 Chip-Seq ESCs Mouse	24/2000	0.0417348821833004	0.2902684502411566	0	0	1.5274562353880368	4.851839475188752	ZRANB3;EDEM3;EIF5B;PTPRN;CACNA1B;LMOD1;RRBP1;KSR2;PRDM11;IGSF9;TTBK2;F5;DSTYK;RCN1;NFASC;TNR;TAGLN2;CNGA3;MACROD2;ADNP;FSIP1;GPR158;CHGB;ASTN1
82	ChEA_2016	NMYC 18555785 Chip-Seq ESCs Mouse	24/2000	0.0417348821833004	0.2902684502411566	0	0	1.5274562353880368	4.851839475188752	ZRANB3;EDEM3;EIF5B;PTPRN;CACNA1B;LMOD1;SLC7A14;RRBP1;PRDM11;IGSF9;TTBK2;F5;DSTYK;RCN1;NFASC;TNR;TAGLN2;CNGA3;MACROD2;FSIP1;MYBL1;GPR158;CHGB;ASTN1
83	ChEA_2016	SOX2 21211035 ChIP-Seq LN229 Human	24/2000	0.0417348821833004	0.2902684502411566	0	0	1.5274562353880368	4.851839475188752	CUL9;BCHE;GRIPAP1;WWOX;NUMA1;GSX1;ABCC8;KIDINS220;PTPRN;NCAN;SH2D3C;DDX42;STON1;CELF6;HIF3A;CELSR3;FSTL4;HNRNPM;CLIP2;DSTYK;PCLO;MGAT5B;MYH9;BSN
84	ChEA_2016	CDX2 21402776 ChIP-Seq INTESTINAL-VILLUS Mouse	24/2000	0.0417348821833004	0.2902684502411566	0	0	1.5274562353880368	4.851839475188752	ZRANB3;EDEM3;KDM6B;EIF5B;PPP1R12A;MYT1L;PTPRN;LMOD1;ARID4A;IGSF9;F5;EML6;DSTYK;NFASC;CAND1;MGAT5B;TNR;TAGLN2;CNGA3;PCNT;MYH10;MYBL1;KPNB1;ASTN1
85	ChEA_2016	P53 22387025 ChIP-Seq ESCs Mouse	24/2000	0.0417348821833004	0.2902684502411566	0	0	1.5274562353880368	4.851839475188752	ZRANB3;EDEM3;EIF5B;PTPRN;CACNA1B;LMOD1;SLC7A14;PRDM11;IGSF9;TTBK2;F5;DSTYK;RCN1;NFASC;NCL;TNR;TAGLN2;CNGA3;MACROD2;ADNP;FSIP1;MYBL1;GPR158;ASTN1
86	ChEA_2016	EBF1 22473956 ChIP-Seq LYMPHODE Mouse	24/2000	0.0417348821833004	0.2902684502411566	0	0	1.5274562353880368	4.851839475188752	ZRANB3;EDEM3;EIF5B;PTPRN;CACNA1B;LMOD1;SLC7A14;RRBP1;PRDM11;TTBK2;F5;DSTYK;RCN1;NFASC;NCL;TNR;TAGLN2;CNGA3;ADNP;FSIP1;MYBL1;GPR158;CHGB;ASTN1
87	ChEA_2016	KDM2B 26808549 Chip-Seq SIL-ALL Human	24/2000	0.0417348821833004	0.2902684502411566	0	0	1.5274562353880368	4.851839475188752	KCNH2;EDEM3;KDM6B;APC2;USP47;PLEKHH3;SETD1B;MMEL1;PTPRH;EVPL;CELSR3;GRIN1;DISP2;EML6;DSTYK;WDR81;PITPNM1;VGF;MYH9;FLYWCH1;BSN;PCNT;CIC;NEO1
88	ChEA_2016	P300 27058665 Chip-Seq ZR-75-30cells Human	24/2000	0.0417348821833004	0.2902684502411566	0	0	1.5274562353880368	4.851839475188752	USP47;UNC13A;AGL;SETD1B;SH2D3C;HTT;RRBP1;KSR2;PHRF1;EVPL;MYO1E;DSTYK;MMP14;RCN1;PITPNM1;GPRIN1;SCN8A;MGAT5B;MADD;MYH9;UBAP2L;TAGLN2;MYH10;AARS
89	ChEA_2016	TP63 17297297 ChIP-ChIP HaCaT Human	2/40	0.0434789912113836	0.2957526984598514	0	0	6.353016688061618	19.91974036291837	FASN;EVPL
90	ChEA_2016	EZH2 22144423 ChIP-Seq EOC Human	2/40	0.0434789912113836	0.2957526984598514	0	0	6.353016688061618	19.91974036291837	GABBR2;CACNA1B
91	ChEA_2016	YAP1 20516196 ChIP-Seq MESCs Mouse	27/2329	0.0454820192602106	0.3045414273088062	0	0	1.4793642062891823	4.571883672912711	NUMA1;RASGRF1;SEZ6;ARID4A;ZBTB20;FSTL4;DPP6;PCLO;DPYSL5;KIF3A;MGAT5B;MYH10;RAB11FIP4;USP47;WWOX;PPP1R12A;FUS;AGL;KSR2;SEZ6L;NELL2;MYO1E;NEIL3;CANX;HNRNPD;MYH9;MAD1L1
92	ChEA_2016	TCF7L2 21901280 ChIP-Seq H4IIE Rat	14/1023	0.0457550125035847	0.3045414273088062	0	0	1.718415836419592	5.300374480606861	EDEM3;CUL9;WWOX;SMARCC1;CACNA1B;ARID4A;ZBTB20;BAZ1B;IGSF9;GRIN1;DPP6;TECPR1;RAB11FIP4;MAD1L1
93	ChEA_2016	KLF4 18555785 ChIP-Seq MESCs Mouse	28/2444	0.0475626207952177	0.3099575420563802	0	0	1.4627843363086668	4.455214106984629	ANKRD17;PLEKHH3;ITSN1;NCAPG2;MAST1;DDX42;AP2A1;OGDHL;EVPL;IGSF9;MYBL1;ABCD1;WWOX;SMARCC1;UNC13A;PPP1R12A;FUS;BAZ1B;CLIP2;NEIL3;RCN1;MTHFD1;VGF;CANX;MYH9;CORO7;MAD1L1;CC2D1A
94	ChEA_2016	NANOG 21062744 ChIP-ChIP HESCs Human	12/840	0.0475702205094606	0.3099575420563802	0	0	1.7886316581968755	5.447364165107527	MYO1E;MMP14;RCN1;NUMA1;KHSRP;CANX;ATP1A3;MYH9;CIC;CELSR3;KPNB1;EHBP1
95	ChEA_2016	SOX9 26525672 Chip-Seq Limbbuds Mouse	16/1230	0.0498948826344509	0.3217180453200534	0	0	1.6360241625480505	4.90453349563586	ZRANB3;EDEM3;KDM6B;APC2;EHBP1;FSTL4;HSP90B1;DSTYK;NFASC;CAND1;CANX;TNR;PCNT;MYH10;RAB11FIP4;KPNB1
96	ChEA_2016	SMAD4 21799915 ChIP-Seq A2780 Human	28/2464	0.0518078819723655	0.3293653153102374	0	0	1.4491087789438617	4.289670616373839	DDX3X;NUMA1;MYT1L;CABP5;LMOD1;SLC7A14;ZBTB20;HTT;OGDHL;PRDM11;FSTL4;TTBK2;DPP6;PCLO;TNR;MACROD2;BSN;MYH10;CHGB;USP47;GABBR2;KIDINS220;CAD;KSR2;F5;NFASC;FSIP1;ASTN1
97	ChEA_2016	EWS 26573619 Chip-Seq HEK293 Human	12/854	0.0526652896028974	0.3293653153102374	0	0	1.757596322916988	5.174009738443841	ANKRD17;BCHE;NEIL3;DPP6;HMGN5;DDX3X;TBC1D5;HNRNPD;BSN;EHBP1;FSTL4;KTN1
98	ChEA_2016	PDX1 19855005 ChIP-ChIP MIN6 Mouse	10/669	0.0526771667459022	0.3293653153102374	0	0	1.8651997976732424	5.490352110779813	DDX3X;MTHFD1;FUS;MYT1L;PTPRN;DDX42;MCM4;ATF7;ABCD1;HSP90B1
99	ChEA_2016	WT1 25993318 ChIP-Seq PODOCYTE Human	37/3464	0.0586080050887505	0.3508245475278451	0	0	1.373178792217751	3.895548925720478	SPTBN4;PLEKHH3;NUMA1;ITSN1;MAST1;CACNA1B;SLC7A14;STON1;ARID4A;ZBTB20;RRBP1;AP2A1;SMC3;FSTL4;DPP6;DPYSL5;MGAT5B;TNR;WDR6;PLTP;KCNH2;USP47;GABBR2;WWOX;AGL;SH2D3C;KSR2;SEZ6L;MYO1E;RCN1;MTHFD1;WDR81;SCN8A;FASN;MYH9;CORO7;ASTN1
100	ChEA_2016	YY1 23942234 ChIP-Seq MYOBLASTS AND MYOTUBES Mouse	18/1466	0.0613767704696501	0.3508245475278451	0	0	1.5442922203971927	4.30969312546935	ANKRD17;GRIPAP1;PPP1R12A;DDX3X;KIDINS220;ARID4A;HTT;PRPF8;NELL2;HNRNPM;TBC1D5;MADD;TUBGCP6;ADNP;CCDC55;PCNT;ATP6V0A1;AARS
101	ChEA_2016	PBX1 22567123 ChIP-ChIP OVCAR3 Human	26/2299	0.0628999086521712	0.3508245475278451	0	0	1.4348123939412984	3.96899320656858	DDX3X;NUMA1;MYT1L;ITSN1;CABP5;CACNA1B;ZBTB20;EHBP1;TTBK2;CAND1;KHSRP;TNR;UBAP2L;CCDC55;GPR158;ZRANB3;GABBR2;WWOX;AGL;TNNC2;SH2D3C;CAD;L1CAM;NFASC;ATF7;FSIP1
102	ChEA_2016	TCFCP2L1 18555785 ChIP-Seq MESCs Mouse	23/1987	0.0636717412020511	0.3508245475278451	0	0	1.4634398188369675	4.030334390273231	WWOX;DDX42;ARID4A;HIF3A;CELSR3;IGSF9;HSP90B1;MYO1E;RCN1;MTHFD1;VGF;CANX;MCM4;MYH9;MAP3K9;ADNP;CCDC55;PCDH1;RAB11FIP4;CC2D1A;KPNB1;ATP6V0A1;AARS
103	ChEA_2016	STAT3 23295773 ChIP-Seq U87 Human	34/3165	0.0647930706182785	0.3508245475278451	0	0	1.3740938609990032	3.760285646658406	ANKRD17;MYT1L;NCAPG2;SLC7A14;ARID4A;ZBTB20;DTX1;HTT;OGDHL;CELSR3;EHBP1;FSTL4;DPP6;BOD1L;DPYSL5;NEFM;MYH10;NEO1;ZRANB3;EIF5B;GABBR2;WWOX;SMARCC1;SLC12A5;KSR2;MMEL1;NELL2;EML6;NEIL3;RCN1;TBC1D5;SCN8A;FSIP1;KPNB1
104	ChEA_2016	RUNX2 24764292 ChIP-Seq MC3T3 Mouse	23/2000	0.0674444606717505	0.3508245475278451	0	0	1.4527591781006044	3.917293683816421	USP47;EIF5B;VCP;AGL;ITSN1;RASGRF1;SEZ6;STON1;BAZ1B;PRPF8;EHBP1;TTBK2;DSTYK;MMP14;BOD1L;HNRNPD;MYH9;TAGLN2;ATF7;FLYWCH1;CIC;PLTP;ATP6V0A1
105	ChEA_2016	GATA6 25053715 ChIP-Seq YYC3 Human	23/2000	0.0674444606717505	0.3508245475278451	0	0	1.4527591781006044	3.917293683816421	EDEM3;SPTBN4;DDX3X;SRCAP;MYT1L;DDX42;RRBP1;HIF3A;PTPRH;EVPL;IGSF9;EHBP1;RCN1;WDR81;TBC1D5;FASN;NCL;UBAP2L;CCDC55;PCDH1;PLTP;ABCD1;ATP6V0A1
106	ChEA_2016	SMAD1 18555785 Chip-Seq ESCs Mouse	23/2000	0.0674444606717505	0.3508245475278451	0	0	1.4527591781006044	3.917293683816421	ZRANB3;EDEM3;EIF5B;PTPRN;CACNA1B;LMOD1;RRBP1;IGSF9;TTBK2;F5;DISP2;DSTYK;RCN1;NFASC;MADD;TNR;TAGLN2;CNGA3;FSIP1;MYBL1;GPR158;CHGB;ASTN1
107	ChEA_2016	PHF8 20622854 ChIP-Seq HELA Human	23/2000	0.0674444606717505	0.3508245475278451	0	0	1.4527591781006044	3.917293683816421	KCNH2;VCP;SMARCC1;SRCAP;MYT1L;PTPRN;ATP1A3;CELF6;AP2A1;MMEL1;PRDM11;CELSR3;DISP2;CLIP2;SCN8A;WDR6;FLYWCH1;CORO7;CIC;CC2D1A;EIF3A;ATP6V0A1;AARS
108	ChEA_2016	LDB1 21186366 ChIP-Seq BM-HSCs Mouse	23/2000	0.0674444606717505	0.3508245475278451	0	0	1.4527591781006044	3.917293683816421	KCNH2;ZRANB3;KDM6B;NCAN;MAST1;PCDHGA1;ARID4A;PKD2L1;BAZ1B;IGSF9;EHBP1;GRIN1;MYO1E;WDR81;KIF3A;KHSRP;FASN;TNR;HNRNPH3;TECPR1;RAB11FIP4;KPNB1;AARS
109	ChEA_2016	GATA3 21867929 ChIP-Seq TH1 Mouse	23/2000	0.0674444606717505	0.3508245475278451	0	0	1.4527591781006044	3.917293683816421	EDEM3;CUL9;GABBR2;CUL7;PLEKHH3;GSX1;PTPRN;NCAN;TNNC2;MAST1;CELF6;SYN1;DISP2;DSTYK;WDR81;MGAT5B;HNRNPD;ATF7;MYH10;RAB11FIP4;GPR158;EIF3A;ABCF1
110	ChEA_2016	SMC1 22415368 ChIP-Seq MEFs Mouse	23/2000	0.0674444606717505	0.3508245475278451	0	0	1.4527591781006044	3.917293683816421	CUL9;ANKRD17;USP47;EIF5B;GABBR2;PLEKHH3;NCAN;LMOD1;PKD2L1;SMC3;IGSF9;NELL2;MYO1E;WDR81;PITPNM1;DPYSL5;TNR;MYH9;TAGLN2;ADNP;PCNT;PCDH1;MYBL1
111	ChEA_2016	EBF1 22473956 ChIP-Seq BONE MARROW Mouse	23/2000	0.0674444606717505	0.3508245475278451	0	0	1.4527591781006044	3.917293683816421	ZRANB3;EDEM3;EIF5B;PTPRN;CACNA1B;LMOD1;SLC7A14;PRDM11;TTBK2;F5;DSTYK;RCN1;NFASC;TNR;CNGA3;MACROD2;ADNP;FSIP1;MYBL1;GPR158;CHGB;ASTN1;SEC31A
112	ChEA_2016	TOP2B 26459242 ChIP-Seq MCF-7 Human	23/2000	0.0674444606717505	0.3508245475278451	0	0	1.4527591781006044	3.917293683816421	KCNH2;CUL9;GABBR2;WWOX;PPP1R12A;GSX1;NCAPG2;LHFPL4;KSR2;HIF3A;EHBP1;FSTL4;CLIP2;DPP6;NFASC;PCLO;CAND1;CANX;HNRNPD;MACROD2;BSN;NEO1;AARS
113	ChEA_2016	P63 26484246 Chip-Seq KERATINOCYTES Human	23/2000	0.0674444606717505	0.3508245475278451	0	0	1.4527591781006044	3.917293683816421	CUL9;KDM6B;BCHE;USP47;WWOX;NUMA1;CAD;AQP6;AP2A1;MMEL1;PHRF1;PRDM11;SHISA7;IGSF9;F5;MMP14;NFASC;PITPNM1;TBC1D5;TAGLN2;CIC;MYBL1;SEC31A
114	ChEA_2016	FOXA1 26769127 Chip-Seq PDAC-Cell line Human	23/2000	0.0674444606717505	0.3508245475278451	0	0	1.4527591781006044	3.917293683816421	USP47;DDX3X;FUS;SETD1B;RASGRF1;SMC3;PRDM11;PTPRH;EVPL;TTBK2;KTN1;F5;NFASC;PITPNM1;MADD;MYH9;TAGLN2;CORO7;MAP3K9;HNRNPH3;PCDH1;EIF3A;ATP6V0A1
115	ChEA_2016	UTX 26944678 Chip-Seq JUKART Human	23/2000	0.0674444606717505	0.3508245475278451	0	0	1.4527591781006044	3.917293683816421	KCNH2;KDM6B;BCHE;USP47;DDX3X;SRCAP;FUS;PTPRN;DDX42;RRBP1;XPC;BAZ1B;EVPL;EHBP1;PITPNM1;FASN;MYH9;WDR6;CORO7;ADNP;GPR158;KPNB1;ATP6V0A1
116	ChEA_2016	MYC 27129775 Chip-Seq CORNEA Mouse	23/2000	0.0674444606717505	0.3508245475278451	0	0	1.4527591781006044	3.917293683816421	ZRANB3;EDEM3;CUL9;KDM6B;EIF5B;UNC13A;PLEKHH3;GSX1;SLC7A14;SMC3;PRPF8;FSTL4;EML6;DPYSL5;MGAT5B;MYH9;TAGLN2;MAP3K9;PCNT;CIC;PCDH1;TECPR1;ASTN1
117	ChEA_2016	ATF3 27146783 Chip-Seq COLON Human	23/2000	0.0674444606717505	0.3508245475278451	0	0	1.4527591781006044	3.917293683816421	ANKRD17;KDM6B;UNC13A;DDX3X;PLEKHH3;AP2A1;SMC3;PTPRH;CELSR3;KIF27;EHBP1;RCN1;CAND1;VGF;KHSRP;FASN;MYH9;TAGLN2;CIC;MYH10;PLTP;KPNB1;AARS
118	ChEA_2016	PBX 27287812 Chip-Seq EMBYONIC-LIMB Mouse	23/2000	0.0674444606717505	0.3508245475278451	0	0	1.4527591781006044	3.917293683816421	KCNH2;COPB2;GRIPAP1;PPP1R12A;SH2D3C;LMOD1;DTX1;AP2A1;SEZ6L;SHISA7;KIF27;MYO1E;HMGN5;TBC1D5;SCN8A;KHSRP;MGAT5B;TAGLN2;FSIP1;BSN;MYH10;GPR158;AARS
119	ChEA_2016	MYC 22102868 ChIP-Seq BL Human	11/797	0.0685693910135387	0.3508811950616289	0	0	1.7198391200853649	4.609012403478748	KDM6B;EIF5B;SMARCC1;KHSRP;FASN;HNRNPD;MYH9;DTX1;ADNP;MAD1L1;KPNB1
120	ChEA_2016	SIN3A 21632747 ChIP-Seq MESCs Mouse	15/1186	0.068589054285068	0.3508811950616289	0	0	1.583211270154563	4.242408249669645	COPB2;UNC13A;NUMA1;KIDINS220;BAZ1B;CELSR3;IGSF9;DISP2;PCLO;VGF;KIF3A;GPR158;MAD1L1;KPNB1;CHGB
121	ChEA_2016	VDR 24763502 ChIP-Seq THP-1 Human	16/1288	0.0694364009072107	0.352304361980028	0	0	1.5565618448637315	4.151885960141363	FUS;SETD1B;COL11A2;ARID4A;HTT;HSP90B1;WDR81;TBC1D5;FASN;HNRNPD;TUBGCP6;TNR;MYH9;ATF7;CORO7;KPNB1
122	ChEA_2016	DACH1 20351289 ChIP-Seq MDA-MB-231 Human	20/1698	0.0704573868168428	0.3545782312164691	0	0	1.4821950462879814	3.9318887503377495	CUL9;ANKRD26;PPP1R12A;SRCAP;AGL;TNNC2;AP2A1;HSP90B1;WDR81;TBC1D5;FASN;MGAT5B;CANX;CORO7;ADNP;HNRNPH3;PCNT;CC2D1A;KPNB1;ATP6V0A1
123	ChEA_2016	TCFAP2C 20176728 ChIP-ChIP TROPHOBLAST STEM CELLS Mouse	29/2667	0.0759504205629687	0.3791395994232069	0	0	1.379844274859853	3.556789418648658	ANKRD17;VCP;CACNA1B;PKD2L1;XPC;SMC3;IGSF9;TTBK2;KIF3A;PCNT;CIC;PCDH1;MYH10;NEO1;RAB11FIP4;CHGB;ATP6V0A1;USP47;GRIPAP1;KTN1;SCN8A;MADD;CANX;MCM4;TAGLN2;ATF7;CORO7;MAD1L1;KPNB1
124	ChEA_2016	LMO2 26923725 Chip-Seq HEMANGIOBLAST Mouse	21/1822	0.0772883047841399	0.381167849141392	0	0	1.4501254092553946	3.712629389728476	EDEM3;GABBR2;WWOX;DDX3X;NUMA1;ITSN1;FSTL4;HSP90B1;DPP6;HMGN5;PCLO;WDR81;TBC1D5;MGAT5B;UBAP2L;ATF7;NEFM;FSIP1;NEO1;EIF3A;ATP6V0A1
125	ChEA_2016	E2F4 21247883 ChIP-Seq LYMPHOBLASTOID Human	32/2998	0.0775882859318504	0.381167849141392	0	0	1.358118376425358	3.471810724652808	NUMA1;SRCAP;AQP6;ZBTB42;OGDHL;PHRF1;SMC3;PRPF8;HSP90B1;CAND1;ZC3H18;MAP3K9;MYH10;GPR158;WWOX;ANKRD26;PPP1R12A;FUS;AGL;SETD1B;KTN1;ACTA2;MYO1E;MTHFD1;SCN8A;TAGLN2;FLYWCH1;CORO7;HNRNPH3;FSIP1;EIF3A;AARS
126	ChEA_2016	OLIG2 23332759 ChIP-Seq OLIGODENDROCYTES Mouse	23/2040	0.0800303126959971	0.3888287290472546	0	0	1.420759211041809	3.587913999932202	USP47;GABBR2;PPP1R12A;KIDINS220;SH2D3C;CACNA1B;STON1;ARID4A;ZBTB20;SEZ6L;FSTL4;DISP2;MYO1E;NEIL3;RCN1;DPP6;NFASC;DPYSL5;TBC1D5;TNR;FSIP1;PLTP;GPR158
127	ChEA_2016	PPARD 21283829 ChIP-Seq MYOFIBROBLAST Human	36/3447	0.0804040021293192	0.3888287290472546	0	0	1.3333062715648467	3.3608535540458817	SPTBN4;VCP;ITSN1;SEZ6;CACNA1B;SLC7A14;DDX42;ZBTB20;ZBTB42;CELF6;AP2A1;PRDM11;SLC8A2;DSTYK;NEFM;MACROD2;PCNT;NEO1;GPR158;SEC31A;ATP6V0A1;KCNH2;ZRANB3;KDM6B;BCHE;USP47;ABCC8;SETD1B;SH2D3C;KSR2;HNRNPM;CLIP2;WDR81;TBC1D5;MYH9;EIF3A
128	ChEA_2016	XRN2 22483619 ChIP-Seq HELA Human	18/1529	0.0839741540531224	0.4029457469680835	0	0	1.4748332051442574	3.653524978634575	DDX3X;FUS;SH2D3C;SEZ6;ARID4A;PRPF8;KIF27;HSP90B1;MTHFD1;FASN;NCL;WDR6;UBAP2L;TAGLN2;HNRNPH3;CCDC55;MAD1L1;KPNB1
129	ChEA_2016	EOMES 21245162 ChIP-Seq HESCs Human	12/932	0.0878474515563717	0.4182890193338008	0	0	1.6019762845849803	3.8962521855045087	NELL2;ABCC8;SEZ6;DDX42;MCM4;MAP3K9;ADNP;CCDC55;NEO1;RAB11FIP4;ATP6V0A1;AARS
130	ChEA_2016	PADI4 21655091 ChIP-ChIP MCF-7 Human	13/1037	0.0909428242151283	0.4297221999172856	0	0	1.5607766544117647	3.741999917211384	EDEM3;PPP1R12A;NUMA1;DDX42;ARID4A;SMC3;EHBP1;HSP90B1;MADD;TUBGCP6;TNR;ATF7;CIC
131	ChEA_2016	MEIS1 20887958 ChIP-Seq HPC-7 Mouse	17/1452	0.0949976300731982	0.4401056586833791	0	0	1.4628674321259032	3.4434485261064105	EIF5B;UNC13A;KIDINS220;SH2D3C;MAST1;HTT;BAZ1B;SMC3;SMC1A;PTPRH;EHBP1;DSTYK;CANX;CNGA3;HNRNPH3;SEC31A;ATP6V0A1
132	ChEA_2016	LMO2 26923725 Chip-Seq MACROPHAGESS Mouse	7/473	0.0997275829716026	0.4401056586833791	0	0	1.8297837881609849	4.218224318506881	HMGN5;MGAT5B;ITSN1;HNRNPD;ATP1A3;ATF7;EVPL
133	ChEA_2016	GF1B 26923725 Chip-Seq HPCs Mouse	19/1676	0.1018771241603324	0.4401056586833791	0	0	1.41786853546488	3.238394517802768	WWOX;NUMA1;ITSN1;DDX42;KSR2;BAZ1B;SEZ6L;TTBK2;KTN1;HNRNPM;NEIL3;HMGN5;DPYSL5;UBAP2L;ADNP;FSIP1;BSN;MYH10;NEO1
134	ChEA_2016	CEBPA 26348894 ChIP-Seq LIVER Mouse	22/2000	0.1045162065047766	0.4401056586833791	0	0	1.3791708796764408	3.1147376279079317	USP47;VCP;TXNRD3;CAD;STON1;HIF3A;PRDM11;PTPRH;KIF27;FSTL4;NELL2;HNRNPM;MYO1E;MTHFD1;DPYSL5;NEFM;CORO7;CIC;MYH10;KPNB1;SEC31A;AARS
135	ChEA_2016	BCL6 25482012 ChIP-Seq CML-JURL-MK1 Human	22/2000	0.1045162065047766	0.4401056586833791	0	0	1.3791708796764408	3.1147376279079317	ANKRD17;KDM6B;GRIPAP1;SMARCC1;SRCAP;MAST1;CAD;HTT;CELF6;AP2A1;SMC3;PTPRH;FSTL4;CLIP2;SCN8A;WDR6;FSIP1;BSN;CIC;PCDH1;MYBL1;ATP6V0A1
136	ChEA_2016	KLF5 20875108 ChIP-Seq MESCs Mouse	22/2000	0.1045162065047766	0.4401056586833791	0	0	1.3791708796764408	3.1147376279079317	EDEM3;USP47;SPTBN4;PPP1R12A;SRCAP;FUS;RASGRF1;PCDHGA1;LHFPL4;DTX1;OGDHL;KSR2;PTPRH;ACTA2;BOD1L;KHSRP;HNRNPD;TNR;ATF7;NEO1;RAB11FIP4;SEC31A
137	ChEA_2016	NANOG 18555785 Chip-Seq ESCs Mouse	22/2000	0.1045162065047766	0.4401056586833791	0	0	1.3791708796764408	3.1147376279079317	ZRANB3;EDEM3;BCHE;EIF5B;CACNA1B;LMOD1;SLC7A14;PRDM11;IGSF9;TTBK2;F5;DSTYK;RCN1;NFASC;TNR;TAGLN2;CNGA3;MACROD2;FSIP1;GPR158;CHGB;ASTN1
138	ChEA_2016	CTCF 18555785 Chip-Seq ESCs Mouse	22/2000	0.1045162065047766	0.4401056586833791	0	0	1.3791708796764408	3.1147376279079317	ZRANB3;EDEM3;EIF5B;SLC12A5;PTPRN;LMOD1;RRBP1;IGSF9;TTBK2;F5;DSTYK;RCN1;NFASC;TNR;TAGLN2;CNGA3;MACROD2;FSIP1;MYBL1;GPR158;CHGB;ASTN1
139	ChEA_2016	ZFX 18555785 Chip-Seq ESCs Mouse	22/2000	0.1045162065047766	0.4401056586833791	0	0	1.3791708796764408	3.1147376279079317	ZRANB3;EDEM3;EIF5B;PTPRN;LMOD1;RRBP1;PRDM11;IGSF9;TTBK2;F5;DSTYK;RCN1;NFASC;MADD;TNR;TAGLN2;CNGA3;ADNP;FSIP1;MYBL1;CHGB;ASTN1
140	ChEA_2016	STAT3 18555785 Chip-Seq ESCs Mouse	22/2000	0.1045162065047766	0.4401056586833791	0	0	1.3791708796764408	3.1147376279079317	ZRANB3;EDEM3;EIF5B;CACNA1B;LMOD1;SLC7A14;RRBP1;PRDM11;IGSF9;TTBK2;F5;DSTYK;RCN1;NFASC;TNR;TAGLN2;CNGA3;MACROD2;FSIP1;GPR158;CHGB;ASTN1
141	ChEA_2016	KLF4 19829295 ChIP-Seq ESCs Human	22/2000	0.1045162065047766	0.4401056586833791	0	0	1.3791708796764408	3.1147376279079317	KCNH2;ZRANB3;GABBR2;WWOX;UNC13A;MAST1;ATP1A3;LHFPL4;PKD2L1;CELF6;MMEL1;SEZ6L;PRDM11;GRIN1;TTBK2;RCN1;SCN8A;TNR;MYH9;CNGA3;ADNP;FSIP1
142	ChEA_2016	PU.1 20513432 ChIP-Seq MACROPHAGES Mouse	22/2000	0.1045162065047766	0.4401056586833791	0	0	1.3791708796764408	3.1147376279079317	CUL9;KDM6B;SLC12A5;TXNRD3;ITSN1;SH2D3C;PKD2L1;PTPRH;PRPF8;EHBP1;HSP90B1;F5;ACTA2;PITPNM1;TBC1D5;GPRIN1;SCN8A;MYH9;TAGLN2;ATF7;CCDC55;FSIP1
143	ChEA_2016	TCF7 22412390 ChIP-Seq EML Mouse	22/2000	0.1045162065047766	0.4401056586833791	0	0	1.3791708796764408	3.1147376279079317	ANKRD17;KDM6B;UNC13A;SLC12A5;NUMA1;PTPRN;SH2D3C;LHFPL4;ZBTB42;PRDM11;GRIN1;KTN1;CLIP2;PITPNM1;VGF;HNRNPD;MCM4;ADNP;HNRNPH3;CIC;KPNB1;SEC31A
144	ChEA_2016	MYB 26560356 Chip-Seq TH1 Human	22/2000	0.1045162065047766	0.4401056586833791	0	0	1.3791708796764408	3.1147376279079317	ZRANB3;EDEM3;KDM6B;USP47;SRCAP;SH2D3C;HTT;PKD2L1;XPC;SMC3;PTPRH;SYN1;HSP90B1;TTBK2;KTN1;F5;WDR81;MADD;TAGLN2;CCDC55;MYBL1;KPNB1
145	ChEA_2016	RING1B 27294783 Chip-Seq NPCs Mouse	22/2000	0.1045162065047766	0.4401056586833791	0	0	1.3791708796764408	3.1147376279079317	KDM6B;PLEKHH3;GSX1;MYT1L;RASGRF1;SEZ6;CACNA1B;ZBTB42;KIF27;IGSF9;EHBP1;F5;EML6;VGF;FASN;NCL;CANX;CIC;PCDH1;MYH10;KPNB1;SEC31A
146	ChEA_2016	PU1 27457419 Chip-Seq LIVER Mouse	22/2000	0.1045162065047766	0.4401056586833791	0	0	1.3791708796764408	3.1147376279079317	ZRANB3;EDEM3;EIF5B;GABBR2;SLC12A5;PTPRN;CACNA1B;LMOD1;RRBP1;IGSF9;F5;DSTYK;RCN1;NFASC;MADD;TNR;TAGLN2;CNGA3;FSIP1;MYBL1;GPR158;ASTN1
147	ChEA_2016	RUNX2 22187159 ChIP-Seq PCA Human	35/3423	0.1058360928453052	0.4426523072381347	0	0	1.29692132988455	2.9127085048058983	CUL9;DDX3X;PLEKHH3;MYT1L;ITSN1;ZBTB20;PRDM11;FSTL4;PCLO;CAND1;BOD1L;DPYSL5;KIF3A;MGAT5B;ZC3H18;CNGA3;MACROD2;MAP3K9;MYH10;NEO1;ABCF1;EIF5B;WWOX;ABCC8;LHFPL4;KSR2;BAZ1B;SEZ6L;NELL2;RCN1;NFASC;SCN8A;HNRNPD;MAD1L1;ASTN1
148	ChEA_2016	ZFP281 18358816 ChIP-ChIP MESCs Mouse	8/578	0.1090940832681681	0.4532163593489667	0	0	1.7112147457250722	3.7912726232184686	GRIPAP1;VGF;WDR6;UBAP2L;TAGLN2;PCDH1;MYH10;IGSF9
149	ChEA_2016	AR 25329375 ChIP-Seq VCAP Human	21/1906	0.1098381337212425	0.4532653651563274	0	0	1.3790505808103906	3.04597453453118	ANKRD17;USP47;WWOX;KIDINS220;SETD1B;SH2D3C;MAST1;RASGRF1;MMEL1;SEZ6L;FSTL4;NELL2;DPP6;PCLO;BOD1L;TBC1D5;HNRNPD;MACROD2;ADNP;NEO1;CHGB
150	ChEA_2016	RUNX1 26923725 Chip-Seq MACROPHAGESS Mouse	2/69	0.1121725059417315	0.4598329879333235	0	0	3.597925009100837	7.871243006002532	HMGN5;ITSN1
151	ChEA_2016	PPARG 20887899 ChIP-Seq 3T3-L1 Mouse	36/3565	0.1159244677652416	0.4677955063478564	0	0	1.2794646554918587	2.757011473943112	ANKRD17;MYT1L;ITSN1;MAST1;SLC7A14;DDX42;ZBTB20;XPC;PRDM11;FSTL4;HMGN5;CAND1;BOD1L;PCDH1;MYH10;MYBL1;PLTP;ABCD1;ATP6V0A1;USP47;EIF5B;WWOX;BAZ1B;SMC1A;CLIP2;EML6;RCN1;PITPNM1;VGF;CANX;HNRNPD;MYH9;TECPR1;MAD1L1;EIF3A;AARS
152	ChEA_2016	GATA2 20887958 ChIP-Seq HPC-7 Mouse	19/1708	0.1164587150514994	0.4677955063478564	0	0	1.388556606775333	2.9857000292356792	EDEM3;EIF5B;UNC13A;PPP1R12A;ITSN1;SH2D3C;ATP1A3;LHFPL4;ZBTB42;HIF3A;SMC3;SEZ6L;PRDM11;EHBP1;NFASC;CANX;ATF7;HNRNPH3;CIC
153	ChEA_2016	CCND1 20090754 ChIP-ChIP RETINA Mouse	23/2137	0.1169311213171652	0.4677955063478564	0	0	1.3481882356054542	2.89344144791509	USP47;COPB2;EIF5B;VCP;SMARCC1;DDX3X;PLEKHH3;FUS;DDX42;XPC;AP2A1;BAZ1B;PRPF8;IGSF9;MTHFD1;KHSRP;FASN;NCL;MCM4;UBAP2L;ATF7;CIC;MYH10
154	ChEA_2016	NUCKS1 24931609 ChIP-Seq HEPATOCYTES Mouse	8/588	0.117137808536216	0.4677955063478564	0	0	1.6808380619816674	3.604396177058788	MMP14;NCL;ITSN1;CAD;HTT;AP2A1;KPNB1;HSP90B1
155	ChEA_2016	GATA1 26923725 Chip-Seq HPCs Mouse	4/226	0.1193087038059243	0.4734108183068409	0	0	2.1812924035146257	4.6375170724760135	WWOX;HMGN5;NUMA1;ITSN1
156	ChEA_2016	SMAD3 21741376 ChIP-Seq EPCs Human	18/1613	0.121791240389918	0.4801832980978295	0	0	1.3907565873083114	2.92816406790091	GABBR2;WWOX;AGL;HTT;RRBP1;AP2A1;KSR2;BAZ1B;SEZ6L;GRIN1;NELL2;TBC1D5;MAP3K9;ADNP;PCDH1;NEO1;KPNB1;SEC31A
157	ChEA_2016	MYCN 18555785 ChIP-Seq MESCs Mouse	24/2261	0.1237067491301558	0.4846485931111802	0	0	1.329522058592053	2.778490294240056	ANKRD17;PPP1R12A;DDX3X;NCAN;MAST1;PCDHGA1;DDX42;ARID4A;XPC;OGDHL;SMC3;SMC1A;IGSF9;NCL;MCM4;WDR6;ATF7;MAP3K9;ADNP;PCNT;MYH10;CC2D1A;ABCF1;AARS
158	ChEA_2016	RUNX1 17652178 ChIP-ChIP JURKAT Human	12/1003	0.1302745142355882	0.5071693352945226	0	0	1.4816202969583394	3.01970722800739	ZRANB3;ANKRD26;DDX3X;CAND1;WDR81;FUS;XPC;CORO7;PCNT;BAZ1B;ATP6V0A1;KTN1
159	ChEA_2016	VDR 24787735 ChIP-Seq THP-1 Human	10/805	0.1334304779355644	0.5162091615132148	0	0	1.5351556200612804	3.092071612508023	WDR81;GSX1;TBC1D5;COL11A2;SEZ6;ARID4A;TNR;MYH9;HTT;CORO7
160	ChEA_2016	JARID2 20064375 ChIP-Seq MESCs Mouse	13/1117	0.1376515870704771	0.5275288136634971	0	0	1.441519844652837	2.8585764023072118	GABBR2;GSX1;NCAN;RASGRF1;DTX1;SEZ6L;EHBP1;FSTL4;NELL2;GPRIN1;SCN8A;PCDH1;RAB11FIP4
161	ChEA_2016	TEAD4 22529382 ChIP-Seq TROPHECTODERM Mouse	24/2293	0.1380608526873772	0.5275288136634971	0	0	1.3083880098572926	2.5906877172895237	ANKRD26;VCP;SLC12A5;KIDINS220;AGL;RASGRF1;SEZ6;KSR2;SEZ6L;GRIN1;F5;MYO1E;EML6;DSTYK;MTHFD1;DPYSL5;MYH9;FLYWCH1;MACROD2;MAP3K9;ADNP;PCNT;KPNB1;CHGB
162	ChEA_2016	EKLF 21900194 ChIP-Seq ERYTHROCYTE Mouse	14/1239	0.1492391561406794	0.5517702160725894	0	0	1.399172932330827	2.661514006623278	GABBR2;ITSN1;CAD;AP2A1;MMEL1;CAND1;KHSRP;NCL;MCM4;MYH9;WDR6;UBAP2L;TAGLN2;ABCF1
163	ChEA_2016	TP53 22573176 ChIP-Seq HFKS Human	15/1348	0.1515087480569835	0.5517702160725894	0	0	1.378730444200454	2.60181864572093	ANKRD17;ABCC8;AGL;COL11A2;SEZ6;KSR2;BAZ1B;PRPF8;NELL2;DSTYK;RCN1;MYH10;MYBL1;NEO1;CC2D1A
164	ChEA_2016	SMAD3 21741376 ChIP-Seq HESCs Human	16/1460	0.155090903494689	0.5517702160725894	0	0	1.358448753462604	2.5318005231356904	SEZ6;CACNA1B;HTT;RRBP1;OGDHL;ACTA2;HNRNPM;CLIP2;NFASC;TBC1D5;MADD;TNR;TAGLN2;CNGA3;HNRNPH3;PCDH1
165	ChEA_2016	RARA 24833708 ChIP-Seq LIVER Mouse	21/2000	0.1552662605031625	0.5517702160725894	0	0	1.3066682929379172	2.433818428569169	APC2;VCP;AGL;SEZ6;HTT;RRBP1;EVPL;SHISA7;DISP2;HNRNPM;FASN;CANX;CNGA3;CORO7;HNRNPH3;CCDC55;BSN;PCDH1;MYH10;ATP6V0A1;AARS
166	ChEA_2016	NCOR1 26117541 ChIP-Seq K562 Human	21/2000	0.1552662605031625	0.5517702160725894	0	0	1.3066682929379172	2.433818428569169	CUL9;KDM6B;APC2;SPTBN4;CUL7;FUS;NCAPG2;AQP6;L1CAM;BAZ1B;PTPRH;DSTYK;PITPNM1;VGF;TBC1D5;MADD;CANX;TAGLN2;ADNP;ABCD1;AARS
167	ChEA_2016	LUZP1 20508642 ChIP-Seq ESCs Mouse	21/2000	0.1552662605031625	0.5517702160725894	0	0	1.3066682929379172	2.433818428569169	KDM6B;APC2;PPP1R12A;KIDINS220;SEZ6;EHBP1;FSTL4;HSP90B1;EML6;CAND1;KIF3A;FASN;MGAT5B;CANX;MAP3K9;HNRNPH3;CCDC55;PCNT;MYH10;RAB11FIP4;KPNB1
168	ChEA_2016	CRX 20693478 ChIP-Seq RETINA Mouse	21/2000	0.1552662605031625	0.5517702160725894	0	0	1.3066682929379172	2.433818428569169	ZRANB3;EDEM3;EIF5B;PPP1R12A;PTPRN;LMOD1;IGSF9;F5;EML6;DSTYK;NFASC;CAND1;TNR;TAGLN2;CNGA3;CCDC55;MYH10;MYBL1;RAB11FIP4;ASTN1;ATP6V0A1
169	ChEA_2016	GATA2 21186366 ChIP-Seq BM-HSCs Mouse	21/2000	0.1552662605031625	0.5517702160725894	0	0	1.3066682929379172	2.433818428569169	KDM6B;APC2;PPP1R12A;KIDINS220;MYT1L;ZBTB20;EHBP1;FSTL4;HSP90B1;EML6;CAND1;FASN;MGAT5B;CANX;MAP3K9;HNRNPH3;CCDC55;PCNT;MYH10;RAB11FIP4;KPNB1
170	ChEA_2016	SMRT 22465074 ChIP-Seq MACROPHAGES Mouse	21/2000	0.1552662605031625	0.5517702160725894	0	0	1.3066682929379172	2.433818428569169	KDM6B;EIF5B;PPP1R12A;GSX1;ITSN1;RRBP1;BAZ1B;HSP90B1;F5;HNRNPM;MMP14;TBC1D5;MADD;CANX;MYH9;TAGLN2;CNGA3;CORO7;ADNP;TECPR1;ATP6V0A1
171	ChEA_2016	KDM2B 26808549 Chip-Seq SUP-B15 Human	21/2000	0.1552662605031625	0.5517702160725894	0	0	1.3066682929379172	2.433818428569169	KDM6B;PLEKHH3;RASGRF1;DTX1;KSR2;PRDM11;GRIN1;NELL2;CLIP2;DSTYK;MMP14;RCN1;PITPNM1;VGF;MGAT5B;ZC3H18;MYH9;TAGLN2;FLYWCH1;MYH10;ATP6V0A1
172	ChEA_2016	BCOR 27268052 Chip-Seq Bcells Human	21/2000	0.1552662605031625	0.5517702160725894	0	0	1.3066682929379172	2.433818428569169	KCNH2;VCP;SMARCC1;DDX3X;PTPRN;CAD;PKD2L1;AP2A1;PRPF8;CELSR3;DISP2;CLIP2;NFASC;WDR81;SCN8A;MYH9;WDR6;FLYWCH1;CORO7;MAD1L1;ATP6V0A1
173	ChEA_2016	EZH2 27294783 Chip-Seq ESCs Mouse	21/2000	0.1552662605031625	0.5517702160725894	0	0	1.3066682929379172	2.433818428569169	APC2;GABBR2;SLC12A5;PLEKHH3;GSX1;NCAN;MAST1;AQP6;SEZ6;STON1;LHFPL4;DTX1;EVPL;FSTL4;NELL2;VGF;GPRIN1;NEFM;PCDH1;RAB11FIP4;GPR158
174	ChEA_2016	SPI1 22096565 ChIP-ChIP GC-B Mouse	18/1676	0.1559931951739953	0.5517702160725894	0	0	1.333289864049816	2.4771764277049773	EIF5B;GRIPAP1;UNC13A;FUS;SETD1B;ITSN1;SH2D3C;CAD;DTX1;AP2A1;HIF3A;IGSF9;HSP90B1;MMP14;MADD;CANX;ATF7;ATP6V0A1
175	ChEA_2016	JARID2 20075857 ChIP-Seq MESCs Mouse	14/1258	0.1619781940182448	0.5696846710073495	0	0	1.3763961753257743	2.5054450906995736	GABBR2;PLEKHH3;GSX1;RASGRF1;SEZ6;ATP1A3;ZBTB42;SEZ6L;FSTL4;NELL2;DPP6;NEFM;PCDH1;RAB11FIP4
176	ChEA_2016	NANOG 18555785 ChIP-Seq MESCs Mouse	7/542	0.1652870352641018	0.5766494158710885	0	0	1.5881149709046023	2.8587208294236164	RCN1;MTHFD1;KHSRP;ARID4A;BAZ1B;MYBL1;CC2D1A
177	ChEA_2016	GATA2 26923725 Chip-Seq HEMANGIOBLAST Mouse	2/88	0.165821641397502	0.5766494158710885	0	0	2.800340328984685	5.031770567073515	NEIL3;HMGN5
178	ChEA_2016	BMI1 23680149 ChIP-Seq NPCS Mouse	12/1056	0.1682786665371324	0.5819245507624857	0	0	1.4024481265860576	2.499350411597871	BCHE;PCLO;GSX1;VGF;MYT1L;PTPRN;RASGRF1;CELF6;NEFM;MAP3K9;PLTP;CELSR3
179	ChEA_2016	ZFP322A 24550733 ChIP-Seq MESCs Mouse	2/90	0.1717089394850859	0.5904879641181568	0	0	2.736419068736142	4.821445749404792	WWOX;VCP
180	ChEA_2016	EBNA2 21746931 ChIP-Seq IB4-LCL Human	16/1492	0.1756107119196883	0.6005692302667796	0	0	1.3266847335140015	2.30774898679674	APC2;RASGRF1;ATP1A3;AP2A1;MMEL1;PRPF8;ACTA2;CLIP2;NFASC;MTHFD1;TBC1D5;GPRIN1;UBAP2L;FLYWCH1;CORO7;EIF3A
181	ChEA_2016	BCL3 23251550 ChIP-Seq MUSCLE Mouse	10/858	0.1768117145821072	0.6010346918701552	0	0	1.43520198355104	2.4867312371694794	CUL7;PPP1R12A;CAND1;FUS;NCL;CANX;TUBGCP6;ATF7;IGSF9;KPNB1
182	ChEA_2016	RUNX1 26923725 Chip-Seq HPCs Mouse	10/859	0.1776887699713059	0.6010346918701552	0	0	1.433436018241672	2.4765785750244818	WWOX;SLC12A5;HMGN5;FASN;MGAT5B;ITSN1;HNRNPD;PKD2L1;EIF3A;TTBK2
183	ChEA_2016	POU5F1 18555785 ChIP-Seq MESCs Mouse	7/555	0.1794183913915384	0.6013429448580355	0	0	1.5493963182298125	2.6619168223652747	ANKRD26;KHSRP;ADNP;BAZ1B;CELSR3;KPNB1;AARS
184	ChEA_2016	FOXM1 26100407 CHIP-SEQ Hek293 flp-in Human	20/1934	0.1797228510480397	0.6013429448580355	0	0	1.2825467714461574	2.2012854677739355	EDEM3;KDM6B;PPP1R12A;DDX3X;SRCAP;RRBP1;SMC3;PTPRH;EVPL;CELSR3;NELL2;CAND1;WDR81;TBC1D5;MGAT5B;TAGLN2;MAP3K9;NEO1;MAD1L1;EIF3A
185	ChEA_2016	NFE2 27457419 Chip-Seq LIVER Mouse	11/972	0.1851183197322222	0.613550019333023	0	0	1.3937296498942633	2.35088755278392	ZRANB3;EDEM3;EIF5B;DSTYK;NFASC;PTPRN;TNR;CNGA3;MYBL1;ASTN1;F5
186	ChEA_2016	NKX2-5 21415370 ChIP-Seq HL-1 Mouse	16/1507	0.1856927431568488	0.613550019333023	0	0	1.3122646993069529	2.209410063424836	APC2;USP47;RASGRF1;CAD;LMOD1;BAZ1B;SMC3;HSP90B1;ACTA2;RCN1;KHSRP;TAGLN2;MYH10;MYBL1;NEO1;AARS
187	ChEA_2016	CEBPB 26923725 Chip-Seq MESODERM Mouse	12/1079	0.1863447554678648	0.613550019333023	0	0	1.3705376160858822	2.3027180910794725	WWOX;CLIP2;UNC13A;TXNRD3;MGAT5B;NCAPG2;RASGRF1;HNRNPD;BSN;SEZ6L;MAD1L1;FSTL4
188	ChEA_2016	TET1 21451524 ChIP-Seq MESCs Mouse	19/1839	0.1887458146327562	0.6167284492300025	0	0	1.2793077670628692	2.1330590060925188	CUL9;KDM6B;CUL7;SLC12A5;PLEKHH3;PTPRN;TNNC2;PRDM11;CLIP2;PITPNM1;DPYSL5;KIF3A;SCN8A;FASN;MADD;NEFM;FLYWCH1;RAB11FIP4;ATP6V0A1
189	ChEA_2016	FOXP3 21729870 ChIP-Seq TREG Human	15/1404	0.1893027550140556	0.6167284492300025	0	0	1.3191395019524266	2.1955859011295176	EIF5B;WWOX;PLEKHH3;NUMA1;FUS;PHRF1;SMC3;DSTYK;WDR81;BOD1L;MADD;MCM4;TAGLN2;ATF7;FLYWCH1
190	ChEA_2016	CEBPD 21427703 ChIP-Seq 3T3-L1 Mouse	18/1735	0.1923802935310348	0.6234733073073851	0	0	1.283295817658077	2.1152323323901827	ZRANB3;KDM6B;USP47;WWOX;PPP1R12A;DDX3X;FUS;STON1;ZBTB20;BAZ1B;RCN1;TNR;FSIP1;NEO1;MAD1L1;EIF3A;ATP6V0A1;AARS
191	ChEA_2016	TAL1 26923725 Chip-Seq HEMANGIOBLAST Mouse	15/1413	0.1957790106750684	0.6306735106206891	0	0	1.3100076741608162	2.136319580438518	EDEM3;WWOX;NUMA1;FSTL4;DPP6;HMGN5;BOD1L;TBC1D5;MGAT5B;NEFM;FSIP1;PCDH1;NEO1;EIF3A;ATP6V0A1
192	ChEA_2016	TFAP2C 20629094 ChIP-Seq MCF-7 Human	13/1203	0.2001826031516923	0.6306735106206891	0	0	1.3312022848355027	2.141272572175543	ANKRD17;WWOX;KSR2;IGSF9;EHBP1;FSTL4;MYO1E;MTHFD1;FASN;CANX;ATF7;MACROD2;RAB11FIP4
193	ChEA_2016	P53 22127205 ChIP-Seq FIBROBLAST Human	8/679	0.2037681376868126	0.6306735106206891	0	0	1.44601860061499	2.3002866409780043	ANKRD17;NELL2;RCN1;CAND1;FUS;RRBP1;XPC;MAD1L1
194	ChEA_2016	GBX2 23144817 ChIP-Seq PC3 Human	4/286	0.2143155004073818	0.6306735106206891	0	0	1.7119341563786008	2.636902536056196	NELL2;TBC1D5;MACROD2;ADNP
195	ChEA_2016	OCT4 18692474 ChIP-Seq MEFs Mouse	20/1992	0.2158522682569536	0.6306735106206891	0	0	1.2407957987162743	1.9023397877946693	SLC12A5;ITSN1;SEZ6;ZBTB20;DTX1;MMEL1;BAZ1B;KIF3A;GPRIN1;KHSRP;FASN;CANX;MCM4;MYH9;CNGA3;ADNP;MYBL1;MAD1L1;KPNB1;ASTN1
196	ChEA_2016	SALL1 21062744 ChIP-ChIP HESCs Human	2/105	0.2167758769677078	0.6306735106206891	0	0	2.336135448733128	3.5716971262941293	DDX3X;SMC3
197	ChEA_2016	JUND 26020271 ChIP-Seq SMOOTH MUSCLE Human	20/2000	0.2210923292482867	0.6306735106206891	0	0	1.23522900235229	1.864176587951524	KDM6B;UNC13A;MAST1;SEZ6;XPC;AP2A1;HIF3A;PHRF1;SMC3;PTPRH;SHISA7;MYO1E;CLIP2;BOD1L;MGAT5B;MCM4;UBAP2L;TAGLN2;PCNT;PLTP
198	ChEA_2016	FOXA1 25329375 ChIP-Seq VCAP Human	20/2000	0.2210923292482867	0.6306735106206891	0	0	1.23522900235229	1.864176587951524	KCNH2;EDEM3;ANKRD26;SLC12A5;PPP1R12A;KIDINS220;PTPRN;CABP5;AQP6;STON1;ATP1A3;PKD2L1;EML6;CAND1;VGF;ATF7;MAP3K9;CCDC55;TECPR1;RAB11FIP4
199	ChEA_2016	TCF21 26020271 ChIP-Seq SMOOTH MUSCLE Human	20/2000	0.2210923292482867	0.6306735106206891	0	0	1.23522900235229	1.864176587951524	KDM6B;SPTBN4;VCP;TNNC2;AQP6;ZBTB20;PRDM11;PTPRH;CELSR3;CLIP2;MMP14;HMGN5;WDR81;GPRIN1;MADD;ZC3H18;TAGLN2;ATF7;CORO7;PLTP
200	ChEA_2016	ELK3 25401928 ChIP-Seq HUVEC Human	20/2000	0.2210923292482867	0.6306735106206891	0	0	1.23522900235229	1.864176587951524	ZRANB3;KDM6B;GABBR2;DDX3X;PLEKHH3;SRCAP;FUS;PHRF1;PTPRH;EVPL;CELSR3;EML6;RCN1;GPRIN1;TAGLN2;FLYWCH1;HNRNPH3;CIC;PLTP;GPR158
201	ChEA_2016	OCT4 20526341 ChIP-Seq ESCs Human	20/2000	0.2210923292482867	0.6306735106206891	0	0	1.23522900235229	1.864176587951524	PTPRN;CABP5;PCDHGA1;CAD;ATP1A3;ZBTB20;HTT;PKD2L1;CELF6;AP2A1;PRPF8;FSTL4;SLC8A2;NFASC;PITPNM1;GPRIN1;CANX;FLYWCH1;CORO7;CHGB
202	ChEA_2016	E2F1 20622854 ChIP-Seq HELA Human	20/2000	0.2210923292482867	0.6306735106206891	0	0	1.23522900235229	1.864176587951524	SMARCC1;PTPRN;CABP5;NCAPG2;MAST1;PKD2L1;CELF6;AP2A1;KSR2;SEZ6L;CELSR3;DISP2;CLIP2;SCN8A;ZC3H18;WDR6;FLYWCH1;CORO7;ATP6V0A1;AARS
203	ChEA_2016	OCT4 21477851 ChIP-Seq ESCs Mouse	20/2000	0.2210923292482867	0.6306735106206891	0	0	1.23522900235229	1.864176587951524	ZRANB3;EDEM3;APC2;EIF5B;PPP1R12A;PTPRN;LMOD1;IGSF9;FSTL4;F5;DSTYK;NFASC;CAND1;TNR;TAGLN2;CNGA3;PCNT;MYBL1;KPNB1;ASTN1
204	ChEA_2016	SMAD2/3 21741376 ChIP-Seq EPCs Human	20/2000	0.2210923292482867	0.6306735106206891	0	0	1.23522900235229	1.864176587951524	EDEM3;GABBR2;WWOX;RRBP1;AP2A1;KSR2;BAZ1B;FSTL4;GRIN1;NELL2;CAND1;BOD1L;TBC1D5;MYH9;MACROD2;MAP3K9;ADNP;PCDH1;KPNB1;SEC31A
205	ChEA_2016	CTCF 21964334 ChIP-Seq BJAB-B Human	20/2000	0.2210923292482867	0.6306735106206891	0	0	1.23522900235229	1.864176587951524	KCNH2;ANKRD17;WWOX;PLEKHH3;TNNC2;ZBTB42;RRBP1;SEZ6L;F5;NFASC;PCLO;PITPNM1;DPYSL5;KHSRP;MGAT5B;TNR;TAGLN2;ADNP;PCDH1;RAB11FIP4
206	ChEA_2016	ETS1 22383799 ChIP-Seq G1ME Mouse	20/2000	0.2210923292482867	0.6306735106206891	0	0	1.23522900235229	1.864176587951524	EDEM3;ANKRD17;KDM6B;BCHE;EIF5B;CUL7;PPP1R12A;SMC3;PRDM11;CELSR3;KIF27;EHBP1;VGF;KHSRP;MADD;ADNP;BSN;PCNT;GPR158;KPNB1
207	ChEA_2016	RUNX1 22412390 ChIP-Seq EML Mouse	20/2000	0.2210923292482867	0.6306735106206891	0	0	1.23522900235229	1.864176587951524	EDEM3;KDM6B;APC2;PPP1R12A;PLEKHH3;NCAN;SEZ6;DDX42;ARID4A;SMC1A;TTBK2;CLIP2;MMP14;KIF3A;MADD;FLYWCH1;ADNP;TECPR1;KPNB1;ATP6V0A1
208	ChEA_2016	FOXA1 26743006 Chip-Seq LNCaP-abl Human	20/2000	0.2210923292482867	0.6306735106206891	0	0	1.23522900235229	1.864176587951524	BCHE;SMARCC1;DDX3X;NUMA1;SRCAP;RRBP1;SMC3;PTPRH;DSTYK;SCN8A;KHSRP;MADD;CANX;TUBGCP6;MYH9;CNGA3;FSIP1;PCNT;EIF3A;ABCF1
209	ChEA_2016	CREB1 26743006 Chip-Seq LNCaP Human	20/2000	0.2210923292482867	0.6306735106206891	0	0	1.23522900235229	1.864176587951524	KCNH2;KDM6B;BCHE;USP47;SPTBN4;DDX3X;TXNRD3;SRCAP;AGL;LHFPL4;KSR2;CELSR3;EHBP1;FSTL4;TUBGCP6;MAP3K9;ADNP;CIC;GPR158;ATP6V0A1
210	ChEA_2016	KLF6 26769127 Chip-Seq PDAC-Cell line Human	20/2000	0.2210923292482867	0.6306735106206891	0	0	1.23522900235229	1.864176587951524	EDEM3;USP47;NUMA1;AGL;SETD1B;RASGRF1;HTT;ZBTB42;RRBP1;PTPRH;EVPL;CLIP2;DSTYK;PITPNM1;FASN;CORO7;MAP3K9;PCNT;PCDH1;EIF3A
211	ChEA_2016	ELF3 26769127 Chip-Seq PDAC-Cell line Human	20/2000	0.2210923292482867	0.6306735106206891	0	0	1.23522900235229	1.864176587951524	EDEM3;PLEKHH3;AGL;SLC7A14;RRBP1;BAZ1B;F5;DSTYK;RCN1;CAND1;WDR81;CANX;TAGLN2;ATF7;CORO7;HNRNPH3;ABCD1;NEO1;EIF3A;ATP6V0A1
212	ChEA_2016	FLI1 26923725 Chip-Seq HEMOGENIC-ENDOTHELIUM Mouse	20/2000	0.2210923292482867	0.6306735106206891	0	0	1.23522900235229	1.864176587951524	CUL9;APC2;AGL;PTPRN;PCDHGA1;KSR2;SMC3;PRDM11;SHISA7;GRIN1;HSP90B1;KTN1;HNRNPM;KIF3A;ZC3H18;UBAP2L;CORO7;HNRNPH3;CCDC55;PCDH1
213	ChEA_2016	CEBPB 26923725 Chip-Seq MACROPHAGESS Mouse	20/2000	0.2210923292482867	0.6306735106206891	0	0	1.23522900235229	1.864176587951524	SLC12A5;DDX3X;ABCC8;HTT;PKD2L1;GRIN1;HSP90B1;WDR81;KHSRP;CORO7;HNRNPH3;BSN;PCDH1;MYH10;PLTP;MAD1L1;KPNB1;CHGB;ASTN1;SEC31A
214	ChEA_2016	FOXA1 27270436 Chip-Seq PROSTATE Human	20/2000	0.2210923292482867	0.6306735106206891	0	0	1.23522900235229	1.864176587951524	KCNH2;EDEM3;ANKRD26;SLC12A5;PPP1R12A;KIDINS220;PTPRN;CABP5;AQP6;STON1;ATP1A3;PKD2L1;EML6;CAND1;VGF;ATF7;MAP3K9;CCDC55;TECPR1;RAB11FIP4
215	ChEA_2016	OCT1 27270436 Chip-Seq PROSTATE Human	20/2000	0.2210923292482867	0.6306735106206891	0	0	1.23522900235229	1.864176587951524	ANKRD17;WWOX;UNC13A;KIDINS220;AGL;NCAPG2;SLC7A14;STON1;BAZ1B;EVPL;TTBK2;KTN1;SCN8A;MGAT5B;TNR;MAP3K9;FSIP1;BSN;PCDH1;ATP6V0A1
216	ChEA_2016	RING1B 27294783 Chip-Seq ESCs Mouse	20/2000	0.2210923292482867	0.6306735106206891	0	0	1.23522900235229	1.864176587951524	CUL9;APC2;GSX1;RASGRF1;ATP1A3;DTX1;ZBTB42;SHISA7;CELSR3;KIF27;IGSF9;NELL2;EML6;DSTYK;VGF;DPYSL5;TBC1D5;SCN8A;MAP3K9;KPNB1
217	ChEA_2016	HOXD13 18407260 ChIP-ChIP DEVELOPING-LIMBS Mouse	3/196	0.2226883372450487	0.6323122970398403	0	0	1.873009313709908	2.8132264171717454	NELL2;TBC1D5;BAZ1B
218	ChEA_2016	SRY 22984422 ChIP-ChIP TESTIS Rat	3/197	0.2248646810654817	0.6355764273038045	0	0	1.8632597558661688	2.7804614356494453	UNC13A;MTHFD1;CNGA3
219	ChEA_2016	WT1 19549856 ChIP-ChIP CCG9911 Human	3/199	0.2292299350937	0.6449696810136377	0	0	1.8440590960310503	2.7163538092709056	ITSN1;IGSF9;AARS
220	ChEA_2016	NR1H3 23393188 ChIP-Seq ATHEROSCLEROTIC-FOAM Human	7/599	0.2307391510635262	0.6462784366892431	0	0	1.4309663437021929	2.098465525991511	FASN;CANX;MCM4;UBAP2L;CORO7;PLTP;ABCD1
221	ChEA_2016	ER 23166858 ChIP-Seq MCF-7 Human	10/920	0.2348268126313324	0.6547648514360127	0	0	1.3330515638207945	1.931467747590799	EDEM3;WWOX;DSTYK;PCLO;TBC1D5;ZC3H18;MACROD2;TECPR1;GRIN1;AARS
222	ChEA_2016	SPI1 20517297 ChIP-Seq HL60 Human	13/1249	0.2382396727539361	0.6613020512766209	0	0	1.2784969435454872	1.8339758455240176	CUL7;PLEKHH3;LMOD1;ZBTB20;AP2A1;ACTA2;NELL2;EML6;NFASC;WDR81;CANX;ADNP;MAD1L1
223	ChEA_2016	JUN 21703547 ChIP-Seq K562 Human	16/1585	0.2425018076849023	0.67012776320069	0	0	1.241725090291056	1.759209196651052	EDEM3;SMARCC1;PPP1R12A;KIDINS220;MYT1L;ATP1A3;FSTL4;ACTA2;NEIL3;MMP14;VGF;TBC1D5;CANX;BSN;ABCD1;MAD1L1
224	ChEA_2016	EWS-ERG 20517297 ChIP-Seq CADO-ES1 Human	11/1038	0.2445857914973214	0.6720221670264336	0	0	1.299601093067814	1.830084153574328	APC2;USP47;ANKRD26;SLC12A5;PTPRN;RRBP1;FSIP1;PCDH1;MYBL1;HSP90B1;TTBK2
225	ChEA_2016	KLF4 18358816 ChIP-ChIP MESCs Mouse	17/1700	0.2453586587204749	0.6720221670264336	0	0	1.2304928479425123	1.728884565923036	KCNH2;EIF5B;CUL7;UNC13A;PLEKHH3;CAD;L1CAM;IGSF9;MMP14;RCN1;DPYSL5;TAGLN2;CIC;MYBL1;PLTP;MAD1L1;AARS
226	ChEA_2016	PPARG 20176806 ChIP-Seq THIOMACROPHAGE Mouse	9/837	0.2604743481226156	0.710280270871802	0	0	1.3158404873996123	1.7701355924772997	GABBR2;NCL;MADD;ITSN1;SH2D3C;COL11A2;MYH9;FLYWCH1;KIF27
227	ChEA_2016	TBP 23326641 ChIP-Seq C3H10T1-2 Mouse	11/1057	0.2629242688379473	0.7138163263626728	0	0	1.2747054832541789	1.7028653385558217	CUL7;MMP14;PLEKHH3;PITPNM1;FUS;SETD1B;UBAP2L;CORO7;CIC;PLTP;ATP6V0A1
228	ChEA_2016	MTF2 20144788 ChIP-Seq MESCs Mouse	28/2981	0.2678222341466629	0.7239387027807178	0	0	1.1598816236988176	1.5280649631087349	PLEKHH3;NCAN;RASGRF1;AQP6;SEZ6;SLC7A14;ATP1A3;DTX1;FSTL4;DPP6;KIF3A;NEFM;BSN;PCDH1;GPR158;GABBR2;SLC12A5;GSX1;ABCC8;LHFPL4;SEZ6L;NELL2;MMP14;PITPNM1;VGF;GPRIN1;SCN8A;ASTN1
229	ChEA_2016	SREBP1 19666523 ChIP-Seq LIVER Mouse	8/738	0.2705672617191417	0.726443802405303	0	0	1.3250563551239811	1.7321594542147127	ANKRD17;FASN;SH2D3C;SEZ6;CNGA3;MAD1L1;EHBP1;GRIN1
230	ChEA_2016	STAT3 22323479 ChIP-Seq MACROPHAGE Mouse	1/38	0.2716765891726532	0.726443802405303	0	0	3.2427518427518427	4.225769139294853	PPP1R12A
231	ChEA_2016	ASH2L 23239880 ChIP-Seq MESCs Mouse	31/3336	0.2734062445277901	0.726443802405303	0	0	1.148426066005491	1.489274919775689	DDX3X;STON1;ARID4A;HIF3A;PHRF1;CELSR3;FSTL4;MAP3K9;PCDH1;PLTP;ABCD1;ATP6V0A1;KCNH2;BCHE;EIF5B;GRIPAP1;GSX1;PCDHGA1;SMC1A;MYO1E;MMP14;RCN1;WDR81;FASN;TUBGCP6;TAGLN2;ATF7;CORO7;ADNP;EIF3A;KPNB1
232	ChEA_2016	IRF8 21731497 ChIP-ChIP J774 Mouse	4/319	0.2734433052672627	0.726443802405303	0	0	1.5300019596315892	1.9838938280825191	GRIPAP1;ABCD1;KIF27;ATP6V0A1
233	ChEA_2016	CTNNB1 20615089 ChIP-ChIP FETAL BRAIN Human	7/637	0.2786020138549663	0.7346373674820487	0	0	1.341998602375961	1.7150352813579042	NFASC;SLC12A5;SEZ6;CACNA1B;UBAP2L;CIC;PCDH1
234	ChEA_2016	TCF3 18692474 ChIP-Seq MEFs Mouse	8/745	0.2789011007403577	0.7346373674820487	0	0	1.3119901070023874	1.6752775930291222	RCN1;KIF3A;ITSN1;ADNP;CIC;MYBL1;MAD1L1;ASTN1
235	ChEA_2016	STAT6 21828071 ChIP-Seq BEAS2B Human	1/41	0.2896965552786852	0.7472784468369056	0	0	2.999090909090909	3.715637502723657	KDM6B
236	ChEA_2016	VDR 22108803 ChIP-Seq LS180 Human	2/130	0.2934767326391871	0.7472784468369056	0	0	1.8774771341463412	2.3017060816727546	MYT1L;MAP3K9
237	ChEA_2016	POU5F1 18347094 ChIP-ChIP MESCs Mouse	20/2109	0.2978567628601842	0.7472784468369056	0	0	1.1636294484481662	1.4093211602261029	PTPRN;ITSN1;SEZ6;DDX42;MYO1E;MMP14;RCN1;DPP6;DPYSL5;KIF3A;FASN;MGAT5B;CANX;CNGA3;ADNP;MYBL1;RAB11FIP4;MAD1L1;KPNB1;ASTN1
238	ChEA_2016	RXRA 24833708 ChIP-Seq LIVER Mouse	19/2000	0.3018087426643399	0.7472784468369056	0	0	1.164831202546642	1.3954232429383744	EDEM3;CUL9;KDM6B;APC2;SLC12A5;MYT1L;PRPF8;EVPL;ACTA2;CLIP2;NFASC;CAND1;FASN;MCM4;MAP3K9;CCDC55;PCDH1;MAD1L1;ATP6V0A1
239	ChEA_2016	OLIG2 26023283 ChIP-Seq AINV15 Mouse	19/2000	0.3018087426643399	0.7472784468369056	0	0	1.164831202546642	1.3954232429383744	KDM6B;EIF5B;MYT1L;SEZ6;ARID4A;ATP1A3;RRBP1;SHISA7;IGSF9;HSP90B1;NFASC;DPYSL5;MAP3K9;ADNP;CCDC55;RAB11FIP4;EIF3A;CHGB;ATP6V0A1
240	ChEA_2016	SMAD4 21741376 ChIP-Seq ESCs Human	19/2000	0.3018087426643399	0.7472784468369056	0	0	1.164831202546642	1.3954232429383744	KDM6B;USP47;VCP;TXNRD3;ABCC8;NCAPG2;SEZ6L;PRPF8;GRIN1;TTBK2;NFASC;TBC1D5;SCN8A;MYH9;FLYWCH1;CORO7;PCDH1;EIF3A;ATP6V0A1
241	ChEA_2016	SOX6 21985497 ChIP-Seq MYOTUBES Mouse	19/2000	0.3018087426643399	0.7472784468369056	0	0	1.164831202546642	1.3954232429383744	ZRANB3;EDEM3;EIF5B;KIDINS220;PTPRN;LMOD1;IGSF9;EHBP1;FSTL4;F5;DSTYK;NFASC;TNR;TAGLN2;CNGA3;HNRNPH3;PCNT;MYH10;MYBL1
242	ChEA_2016	TBX20 22080862 ChIP-Seq HEART Mouse	19/2000	0.3018087426643399	0.7472784468369056	0	0	1.164831202546642	1.3954232429383744	KCNH2;ANKRD17;USP47;COL11A2;STON1;LHFPL4;ZBTB42;NELL2;HNRNPM;CLIP2;EML6;NEIL3;BOD1L;HNRNPD;TNR;WDR6;PCDH1;MAD1L1;SEC31A
243	ChEA_2016	SOX2 22085726 ChIP-Seq NPCs Mouse	19/2000	0.3018087426643399	0.7472784468369056	0	0	1.164831202546642	1.3954232429383744	USP47;ANKRD26;CABP5;PCDHGA1;AQP6;STON1;RRBP1;HIF3A;SMC3;PTPRH;FSTL4;RCN1;HMGN5;DPYSL5;MCM4;TAGLN2;CIC;PCDH1;ABCD1
244	ChEA_2016	SOX11 22085726 ChIP-Seq ESNs Mouse	19/2000	0.3018087426643399	0.7472784468369056	0	0	1.164831202546642	1.3954232429383744	PPP1R12A;GSX1;FUS;TNNC2;DDX42;ARID4A;EVPL;IGSF9;CLIP2;EML6;NEIL3;CANX;TNR;WDR6;ADNP;HNRNPH3;PCNT;TECPR1;EIF3A
245	ChEA_2016	CEBPB 22108803 ChIP-Seq LS180 Human	19/2000	0.3018087426643399	0.7472784468369056	0	0	1.164831202546642	1.3954232429383744	PPP1R12A;DDX3X;SRCAP;KIDINS220;CABP5;CAD;AQP6;DDX42;SHISA7;CELSR3;F5;HNRNPM;DSTYK;WDR6;PCDH1;TECPR1;KPNB1;ATP6V0A1;AARS
246	ChEA_2016	TBX20 22328084 ChIP-Seq HEART Mouse	19/2000	0.3018087426643399	0.7472784468369056	0	0	1.164831202546642	1.3954232429383744	KCNH2;ANKRD17;USP47;COL11A2;STON1;LHFPL4;ZBTB42;NELL2;HNRNPM;CLIP2;EML6;NEIL3;BOD1L;HNRNPD;TNR;WDR6;PCDH1;MAD1L1;SEC31A
247	ChEA_2016	CREB1 26743006 Chip-Seq LNCaP-abl Human	19/2000	0.3018087426643399	0.7472784468369056	0	0	1.164831202546642	1.3954232429383744	KCNH2;EDEM3;KDM6B;USP47;SPTBN4;AGL;MAST1;RASGRF1;LHFPL4;KSR2;HIF3A;CELSR3;IGSF9;EHBP1;FSTL4;EML6;DSTYK;SCN8A;GPR158
248	ChEA_2016	CHD1 26751641 Chip-Seq LNCaP Human	19/2000	0.3018087426643399	0.7472784468369056	0	0	1.164831202546642	1.3954232429383744	EDEM3;USP47;SPTBN4;VCP;SMARCC1;PLEKHH3;NUMA1;SRCAP;CELF6;SMC3;TTBK2;HNRNPM;RCN1;PITPNM1;HNRNPD;ATF7;MAP3K9;RAB11FIP4;KPNB1
249	ChEA_2016	CTCF 27219007 Chip-Seq Bcells Human	19/2000	0.3018087426643399	0.7472784468369056	0	0	1.164831202546642	1.3954232429383744	APC2;SLC12A5;PLEKHH3;ABCC8;AQP6;RRBP1;OGDHL;MMEL1;CELSR3;IGSF9;F5;CLIP2;NFASC;PITPNM1;DPYSL5;MADD;CORO7;PCNT;EIF3A
250	ChEA_2016	ESRRB 18555785 ChIP-Seq MESCs Mouse	14/1434	0.3032527225024032	0.7472999590966608	0	0	1.194384729429207	1.425126426446413	WWOX;CUL7;AGL;SETD1B;ITSN1;ATP1A3;OGDHL;CLIP2;KHSRP;CANX;MYH9;CIC;CC2D1A;KPNB1
251	ChEA_2016	KLF4 25985364 ChIP-Seq ATHEROSCLEROSIS LESION Mouse	12/1211	0.3050996579045487	0.7472999590966608	0	0	1.2110741635345472	1.437686495892463	RCN1;SMARCC1;HMGN5;AGL;MGAT5B;SEZ6;LHFPL4;ATF7;CNGA3;FSIP1;MAD1L1;ATP6V0A1
252	ChEA_2016	CTNNB1 20460455 ChIP-Seq HCT116 Human	10/988	0.3054392401477466	0.7472999590966608	0	0	1.2359079230244874	1.465792243029205	CUL9;ANKRD17;USP47;MYO1E;TBC1D5;ZBTB20;ADNP;EHBP1;FSTL4;ATP6V0A1
253	ChEA_2016	SUZ12 27294783 Chip-Seq NPCs Mouse	9/880	0.3087237548374036	0.7523622214344602	0	0	1.2480493173524831	1.4668428453354627	ZRANB3;EDEM3;EIF5B;NFASC;TNR;CNGA3;MYBL1;ASTN1;F5
254	ChEA_2016	E2F7 22180533 ChIP-Seq HELA Human	1/46	0.3187502486815644	0.7663152391134276	0	0	2.665185185185185	3.0472325582161406	MCM4
255	ChEA_2016	NANOG 18347094 ChIP-ChIP MESCs Mouse	18/1908	0.3193548754988624	0.7663152391134276	0	0	1.1546975546975546	1.3180322167329812	PLEKHH3;SEZ6;DDX42;AP2A1;RCN1;DPP6;MTHFD1;VGF;KIF3A;KHSRP;FASN;MYH9;CNGA3;ADNP;CIC;PLTP;MAD1L1;KPNB1
256	ChEA_2016	POU5F1 26923725 Chip-Seq MESODERM Mouse	6/559	0.3199120913813656	0.7663152391134276	0	0	1.30748191681736	1.490148954169851	WWOX;PPP1R12A;PKD2L1;PCDH1;KIF27;GRIN1
257	ChEA_2016	TEAD4 26923725 Chip-Seq HEMANGIOBLAST Mouse	6/559	0.3199120913813656	0.7663152391134276	0	0	1.30748191681736	1.490148954169851	WWOX;PPP1R12A;PKD2L1;PCDH1;KIF27;GRIN1
258	ChEA_2016	E2F4 17652178 ChIP-ChIP JURKAT Human	10/1002	0.3206391711314665	0.7663152391134276	0	0	1.2175610008271298	1.3849012035468735	ZRANB3;WWOX;PLEKHH3;CAND1;MTHFD1;FUS;MCM4;AP2A1;CIC;KPNB1
259	ChEA_2016	MYC 19079543 ChIP-ChIP MESCs Mouse	14/1458	0.3250248892663371	0.7691534201782927	0	0	1.173002624289255	1.31828312502365	ANKRD17;VCP;SMARCC1;CAD;DDX42;DPP6;NCL;CANX;ATF7;PCNT;CIC;PLTP;RAB11FIP4;AARS
260	ChEA_2016	TRIM28 19339689 ChIP-ChIP MESCs Mouse	28/3072	0.3254203346755201	0.7691534201782927	0	0	1.1191414805081037	1.256390299951795	VCP;NUMA1;RASGRF1;SEZ6;CACNA1B;ATP1A3;CELSR3;FSTL4;TTBK2;PCLO;WDR6;MAP3K9;NEO1;CHGB;EDEM3;WWOX;UNC13A;PPP1R12A;TNNC2;MMP14;RCN1;NFASC;TBC1D5;FASN;NCL;MADD;ASTN1;AARS
261	ChEA_2016	FOXO1 23066095 ChIP-Seq LIVER Mouse	4/347	0.3255544363274841	0.7691534201782927	0	0	1.40308821941475	1.5745815079627183	MYO1E;WDR81;PCDH1;MAD1L1
262	ChEA_2016	NOTCH1 21737748 ChIP-Seq TLL Human	3/245	0.3324646384040077	0.7824928181447939	0	0	1.4900370126248543	1.6408612041661312	BCHE;KIF3A;DTX1
263	ChEA_2016	STAT3 1855785 ChIP-Seq MESCs Mouse	6/572	0.3389822957529312	0.7948107616328199	0	0	1.2765901060070672	1.381024620742768	UNC13A;DDX3X;FASN;CORO7;CIC;AARS
264	ChEA_2016	SUZ12 18692474 ChIP-Seq MEFs Mouse	11/1135	0.3423887551710607	0.7997684507580626	0	0	1.1813224658477788	1.2661514323280991	NELL2;DPP6;SLC12A5;DPYSL5;MAST1;RASGRF1;SEZ6;DTX1;SEZ6L;CHGB;GRIN1
265	ChEA_2016	TCF4 18268006 ChIP-ChIP LS174T Human	5/470	0.3514860484969662	0.8156936030969558	0	0	1.2935951379149135	1.3525640084183308	SMARCC1;DPYSL5;TNR;TAGLN2;CNGA3
266	ChEA_2016	NR3C1 23031785 ChIP-Seq PC12 Mouse	9/918	0.3529581232764964	0.8156936030969558	0	0	1.1934792205335183	1.2428962540886173	DISP2;KCNH2;RCN1;NFASC;MYT1L;RASGRF1;ZBTB20;TNR;CHGB
267	ChEA_2016	EZH2 27294783 Chip-Seq NPCs Mouse	13/1374	0.3534317955523863	0.8156936030969558	0	0	1.1532706151282457	1.1994761171273525	ZRANB3;EDEM3;EIF5B;PTPRN;LMOD1;F5;DSTYK;NFASC;TNR;CNGA3;PCNT;MYBL1;ASTN1
268	ChEA_2016	PRDM14 20953172 ChIP-Seq ESCs Human	16/1723	0.3570327787217879	0.8156936030969558	0	0	1.1327162663542276	1.1666158411406815	WWOX;UNC13A;MYT1L;NCAPG2;LMOD1;DDX42;PRDM11;PRPF8;RCN1;DPP6;NFASC;MTHFD1;BOD1L;KIF3A;TBC1D5;MACROD2
269	ChEA_2016	SPI1 22790984 ChIP-Seq ERYTHROLEUKEMIA Mouse	18/1962	0.3634268500966672	0.8156936030969558	0	0	1.1192442442442443	1.1328735499778908	KDM6B;WWOX;FUS;ARID4A;PHRF1;BAZ1B;CLIP2;PITPNM1;BOD1L;MADD;CANX;ZC3H18;UBAP2L;ADNP;CCDC55;PCDH1;EIF3A;SEC31A
270	ChEA_2016	IKZF1 21737484 ChIP-ChIP HCT116 Human	2/155	0.3691949681694693	0.8156936030969558	0	0	1.568707157659812	1.5631075091493556	PITPNM1;L1CAM
271	ChEA_2016	EP300 20729851 ChIP-Seq FORBRAIN MIDBRAIN LIMB HEART Mouse	19/2093	0.3754837248076912	0.8156936030969558	0	0	1.1068033770885404	1.0841583476073875	KCNH2;UNC13A;SETD1B;ITSN1;ARID4A;ZBTB20;KSR2;SEZ6L;EHBP1;NELL2;NFASC;WDR81;FASN;MYH9;WDR6;TAGLN2;MACROD2;CIC;MYH10
272	ChEA_2016	EOMES 20176728 ChIP-ChIP TSCs Mouse	16/1744	0.3754878047118624	0.8156936030969558	0	0	1.1176543209876544	1.0947751387752742	USP47;VCP;SMARCC1;HIF3A;SMC3;IGSF9;EHBP1;HSP90B1;KTN1;NFASC;MADD;CANX;MCM4;TAGLN2;PCDH1;ATP6V0A1
273	ChEA_2016	CTBP2 25329375 ChIP-Seq LNCAP Human	10/1053	0.3772187162356161	0.8156936030969558	0	0	1.154890970327212	1.1259379814199282	BCHE;USP47;DPP6;PCLO;MACROD2;KSR2;MMEL1;BSN;SMC3;FSTL4
274	ChEA_2016	NFE2L2 20460467 ChIP-Seq MEFs Mouse	10/1055	0.3794646854025973	0.8156936030969558	0	0	1.152557968347442	1.116821458700457	PPP1R12A;PCLO;WDR81;PITPNM1;AGL;ZBTB20;MYH9;CORO7;MAP3K9;KTN1
275	ChEA_2016	NRF2 20460467 ChIP-Seq MEFs Mouse	10/1055	0.3794646854025973	0.8156936030969558	0	0	1.152557968347442	1.116821458700457	PPP1R12A;PCLO;WDR81;PITPNM1;AGL;ZBTB20;MYH9;CORO7;MAP3K9;KTN1
276	ChEA_2016	ZNF217 24962896 ChIP-Seq MCF-7 Human	14/1522	0.3847410281896827	0.8156936030969558	0	0	1.1193110428591373	1.0691489226839248	BCHE;GABBR2;WWOX;KSR2;FSTL4;MYO1E;NFASC;CAND1;TBC1D5;MACROD2;FSIP1;RAB11FIP4;GPR158;MAD1L1
277	ChEA_2016	MYBL1 21750041 ChIP-ChIP SPERMATOCYTES Mouse	2/161	0.3869401831143044	0.8156936030969558	0	0	1.509050467863169	1.432821030201208	CORO7;CIC
278	ChEA_2016	SOX2 18692474 ChIP-Seq MEFs Mouse	18/1991	0.3875958922023191	0.8156936030969558	0	0	1.1010054656785524	1.043524169083855	MYT1L;ITSN1;SEZ6;ZBTB20;MMEL1;MYO1E;RCN1;DPP6;KIF3A;FASN;CANX;MYH9;CNGA3;ADNP;CIC;MYBL1;MAD1L1;ASTN1
279	ChEA_2016	CEBPB 23403033 ChIP-Seq LIVER Mouse	4/382	0.3914318718572309	0.8156936030969558	0	0	1.270886406688876	1.1920200217677126	GRIPAP1;HMGN5;CANX;TECPR1
280	ChEA_2016	PPARG 19300518 ChIP-PET 3T3-L1 Mouse	3/272	0.3934267237882432	0.8156936030969558	0	0	1.3386320614865328	1.248756900587579	FASN;TAGLN2;KPNB1
281	ChEA_2016	PPARG 23326641 ChIP-Seq C3H10T1-2 Mouse	8/838	0.394417151175102	0.8156936030969558	0	0	1.1593106603629708	1.0785602332269462	EIF5B;WWOX;ANKRD26;SMARCC1;PPP1R12A;DDX42;MCM4;KPNB1
282	ChEA_2016	TAL1 22897851 ChIP-Seq JUKARTE6-1 Human	18/2000	0.3951473772556907	0.8156936030969558	0	0	1.095453677693839	1.017124880117675	KDM6B;UNC13A;SLC12A5;RASGRF1;LMOD1;DDX42;CELF6;SMC3;PRPF8;ACTA2;DSTYK;RCN1;MTHFD1;KIF3A;TBC1D5;ZC3H18;CORO7;RAB11FIP4
283	ChEA_2016	KLF5 25053715 ChIP-Seq YYC3 Human	18/2000	0.3951473772556907	0.8156936030969558	0	0	1.095453677693839	1.017124880117675	KDM6B;PLEKHH3;SRCAP;SH2D3C;MAST1;SLC7A14;PRPF8;EVPL;CELSR3;IGSF9;TTBK2;CLIP2;MGAT5B;NEFM;PCNT;PCDH1;MYH10;KPNB1
284	ChEA_2016	POU3F1 26484290 ChIP-Seq ESCss Mouse	18/2000	0.3951473772556907	0.8156936030969558	0	0	1.095453677693839	1.017124880117675	KDM6B;WWOX;NCAN;DTX1;OGDHL;PRDM11;CELSR3;F5;SLC8A2;NELL2;HNRNPM;KHSRP;ZC3H18;MAP3K9;MYBL1;NEO1;CHGB;ATP6V0A1
285	ChEA_2016	OCT4 19829295 ChIP-Seq ESCs Human	18/2000	0.3951473772556907	0.8156936030969558	0	0	1.095453677693839	1.017124880117675	SRCAP;ABCC8;KIDINS220;NCAPG2;MAST1;CAD;XPC;MMEL1;BAZ1B;SMC3;PRDM11;DPYSL5;GPRIN1;MACROD2;FSIP1;TECPR1;CC2D1A;ATP6V0A1
286	ChEA_2016	CEBPB 20513432 ChIP-Seq MACROPHAGES Mouse	18/2000	0.3951473772556907	0.8156936030969558	0	0	1.095453677693839	1.017124880117675	CUL9;KDM6B;TXNRD3;NCAN;ITSN1;IGSF9;HSP90B1;F5;ACTA2;MYO1E;EML6;GPRIN1;TUBGCP6;MYH9;TAGLN2;ATF7;CNGA3;CCDC55
287	ChEA_2016	TAL1 21186366 ChIP-Seq BM-HSCs Mouse	18/2000	0.3951473772556907	0.8156936030969558	0	0	1.095453677693839	1.017124880117675	KDM6B;APC2;PPP1R12A;KIDINS220;MYT1L;EHBP1;FSTL4;EML6;CAND1;MGAT5B;CANX;NEFM;MAP3K9;HNRNPH3;CCDC55;PCNT;MYH10;KPNB1
288	ChEA_2016	NFI 21473784 ChIP-Seq ESCs Mouse	18/2000	0.3951473772556907	0.8156936030969558	0	0	1.095453677693839	1.017124880117675	WWOX;NUMA1;PKD2L1;RRBP1;TTBK2;SLC8A2;DISP2;ACTA2;RCN1;PCLO;NCL;ADNP;FSIP1;PCNT;CIC;CHGB;SEC31A;ATP6V0A1
289	ChEA_2016	CBP 21632823 ChIP-Seq H3396 Human	18/2000	0.3951473772556907	0.8156936030969558	0	0	1.095453677693839	1.017124880117675	USP47;ANKRD26;ABCC8;DTX1;PKD2L1;OGDHL;PHRF1;SMC3;PRDM11;ACTA2;RCN1;CAND1;MTHFD1;SCN8A;MADD;HNRNPH3;GPR158;EIF3A
290	ChEA_2016	ERA 21632823 ChIP-Seq H3396 Human	18/2000	0.3951473772556907	0.8156936030969558	0	0	1.095453677693839	1.017124880117675	FUS;NCAN;NCAPG2;SEZ6;LMOD1;LHFPL4;CELF6;HIF3A;CELSR3;DISP2;DSTYK;PITPNM1;TBC1D5;GPRIN1;MADD;UBAP2L;MAP3K9;AARS
291	ChEA_2016	JARID1B-DAIN 22020125 ChIP-Seq ESCs Mouse	18/2000	0.3951473772556907	0.8156936030969558	0	0	1.095453677693839	1.017124880117675	GSX1;MAST1;CAD;OGDHL;MMEL1;SEZ6L;NELL2;MYO1E;DSTYK;KHSRP;TNR;MYH9;WDR6;FLYWCH1;CORO7;MAP3K9;MYH10;AARS
292	ChEA_2016	GATA1 22383799 ChIP-Seq G1ME Mouse	18/2000	0.3951473772556907	0.8156936030969558	0	0	1.095453677693839	1.017124880117675	EDEM3;KDM6B;APC2;EIF5B;SMARCC1;PPP1R12A;PKD2L1;RRBP1;PRDM11;PTPRH;MYO1E;DSTYK;MADD;CANX;MYH9;ADNP;CC2D1A;ATP6V0A1
293	ChEA_2016	MYB 26560356 Chip-Seq TH2 Human	18/2000	0.3951473772556907	0.8156936030969558	0	0	1.095453677693839	1.017124880117675	EDEM3;KDM6B;WWOX;NUMA1;SH2D3C;STON1;PKD2L1;EVPL;EHBP1;F5;NEIL3;TBC1D5;KHSRP;MYH9;TAGLN2;MAP3K9;CHGB;AARS
294	ChEA_2016	MAF 26560356 Chip-Seq TH1 Human	18/2000	0.3951473772556907	0.8156936030969558	0	0	1.095453677693839	1.017124880117675	EDEM3;KDM6B;ANKRD26;FUS;AGL;AQP6;ATP1A3;PKD2L1;XPC;L1CAM;EHBP1;F5;EML6;PITPNM1;MCM4;TAGLN2;CORO7;CIC
295	ChEA_2016	CEBPB 26923725 Chip-Seq HEMOGENIC-ENDOTHELIUM Mouse	18/2000	0.3951473772556907	0.8156936030969558	0	0	1.095453677693839	1.017124880117675	WWOX;TXNRD3;RASGRF1;SLC7A14;ATP1A3;LHFPL4;MYO1E;CLIP2;NEIL3;HMGN5;CAND1;TBC1D5;SCN8A;MGAT5B;ATF7;MAD1L1;CHGB;SEC31A
296	ChEA_2016	SPI1 26923725 Chip-Seq MACROPHAGESS Mouse	18/2000	0.3951473772556907	0.8156936030969558	0	0	1.095453677693839	1.017124880117675	DDX3X;COL11A2;HTT;PKD2L1;BAZ1B;CELSR3;GRIN1;CLIP2;MMP14;WDR81;KHSRP;FASN;UBAP2L;CORO7;HNRNPH3;CCDC55;TECPR1;MAD1L1
297	ChEA_2016	MYCN 27167114 Chip-Seq NEUROBLASTOMA Human	18/2000	0.3951473772556907	0.8156936030969558	0	0	1.095453677693839	1.017124880117675	SRCAP;AGL;SH2D3C;HTT;CELF6;TTBK2;NELL2;RCN1;CAND1;WDR81;PITPNM1;VGF;FASN;ZC3H18;NEFM;CORO7;EIF3A;ASTN1
298	ChEA_2016	RUNX1 27514584 Chip-Seq MCF-7 Human	18/2000	0.3951473772556907	0.8156936030969558	0	0	1.095453677693839	1.017124880117675	ANKRD17;KDM6B;SRCAP;COL11A2;RRBP1;OGDHL;MMEL1;PTPRH;FSTL4;HSP90B1;DSTYK;CAND1;TBC1D5;FASN;HNRNPD;FLYWCH1;PCDH1;GPR158
299	ChEA_2016	RNF2 18974828 ChIP-Seq MESCs Mouse	12/1302	0.3966887406428463	0.8156936030969558	0	0	1.120144971307762	1.0356897754977352	NELL2;GABBR2;PLEKHH3;VGF;DPYSL5;RASGRF1;SEZ6;ATP1A3;NEFM;SEZ6L;PCDH1;FSTL4
300	ChEA_2016	EZH2 18974828 ChIP-Seq MESCs Mouse	12/1302	0.3966887406428463	0.8156936030969558	0	0	1.120144971307762	1.0356897754977352	NELL2;GABBR2;PLEKHH3;VGF;DPYSL5;RASGRF1;SEZ6;ATP1A3;NEFM;SEZ6L;PCDH1;FSTL4
301	ChEA_2016	TAL1 26923725 Chip-Seq MACROPHAGESS Mouse	1/61	0.3990113397472151	0.8156936030969558	0	0	1.9973737373737372	1.8351179648112528	PPP1R12A
302	ChEA_2016	SPI1 20176806 ChIP-Seq THIOMACROPHAGE Mouse	15/1654	0.3992813598358281	0.8156936030969558	0	0	1.1027762850066063	1.012446719498748	CUL9;KDM6B;SLC12A5;TXNRD3;AGL;TNNC2;ITSN1;ACTA2;MYO1E;PITPNM1;CNGA3;FLYWCH1;PCDH1;MYBL1;CC2D1A
303	ChEA_2016	HOXC9 25013753 ChIP-Seq NEUROBLASTOMA BE2-C Human	18/2014	0.4069309709076302	0.8285864177362602	0	0	1.0869170773980392	0.977259874884837	CUL9;CUL7;VCP;HTT;CELSR3;DSTYK;DPP6;MTHFD1;WDR81;BOD1L;NCL;TUBGCP6;HNRNPH3;FSIP1;MAD1L1;KPNB1;CHGB;AARS
304	ChEA_2016	STAT5 23275557 ChIP-Seq MAMMARY-EPITHELIUM Mouse	11/1197	0.4084773793216973	0.8290081895086251	0	0	1.1158570418321274	0.9990477220442788	WWOX;DPP6;PLEKHH3;BOD1L;TBC1D5;KHSRP;CAD;PCDH1;CC2D1A;IGSF9;AARS
305	ChEA_2016	STAT3 24763339 ChIP-Seq IMN-ESCs Mouse	16/1788	0.4145938103401078	0.8386717928121787	0	0	1.0872535741158766	0.9572789419027582	WWOX;PPP1R12A;DDX3X;GSX1;SLC7A14;FSTL4;F5;MYO1E;NFASC;MGAT5B;MYH9;PCDH1;MAD1L1;KPNB1;SEC31A;ATP6V0A1
306	ChEA_2016	FOXP2 23625967 ChIP-Seq PFSK-1 AND SK-N-MC Human	8/863	0.4261340163118607	0.8571908970427302	0	0	1.1239321933525797	0.9587157230889272	CUL7;MCM4;FLYWCH1;CIC;PCDH1;PLTP;KPNB1;ABCF1
307	ChEA_2016	Nerf2 26677805 Chip-Seq MACROPHAGESS Mouse	12/1331	0.4265182492555103	0.8571908970427302	0	0	1.093803845888759	0.9320303933248996	ACTA2;BCHE;USP47;GABBR2;CLIP2;NUMA1;AGL;RASGRF1;ZBTB20;MYH9;MAP3K9;KTN1
308	ChEA_2016	ISL1 27105846 Chip-Seq CPCs Mouse	14/1576	0.4361471949467974	0.8737058694888917	0	0	1.0774310937394702	0.8940259132308952	KDM6B;SLC12A5;DDX3X;PLEKHH3;TXNRD3;DTX1;PHRF1;SHISA7;CELSR3;MGAT5B;MADD;NEFM;ADNP;NEO1
309	ChEA_2016	WDR5 24793694 ChIP-Seq LNCAP Human	7/757	0.4400963215837739	0.8787729776140517	0	0	1.1202348008385743	0.9194457784646216	NELL2;USP47;AGL;GPRIN1;SCN8A;CELF6;NEO1
310	ChEA_2016	BACH1 22875853 ChIP-PCR HELA AND SCP4 Human	12/1352	0.4481373073837783	0.888107307505726	0	0	1.0754409769335145	0.8632087267236545	ANKRD17;ACTA2;SPTBN4;WWOX;VCP;KHSRP;TNNC2;SH2D3C;MCM4;PKD2L1;PTPRH;F5
311	ChEA_2016	TCF3/E2A 22897851 ChIP-Seq JUKARTE6-1 Human	17/1946	0.4498211335592165	0.888107307505726	0	0	1.0590214354553078	0.8460577912283227	WWOX;NCAPG2;RASGRF1;SEZ6L;DSTYK;RCN1;DPP6;NFASC;CAND1;DPYSL5;TBC1D5;HNRNPD;ZC3H18;MACROD2;ADNP;RAB11FIP4;SEC31A
312	ChEA_2016	GRHL2 25758223 ChIP-Seq PLACENTA Mouse	9/1000	0.4504504542703097	0.888107307505726	0	0	1.08998181081967	0.8692683282684234	TXNRD3;MGAT5B;RASGRF1;LHFPL4;BAZ1B;SMC3;PCDH1;KPNB1;AARS
313	ChEA_2016	SMARCA4 20176728 ChIP-ChIP TSCs Mouse	10/1118	0.4505100073615476	0.888107307505726	0	0	1.083379616773119	0.8638598092287326	EDEM3;VCP;NUMA1;CANX;TAGLN2;SMC3;IGSF9;EHBP1;TTBK2;KTN1
314	ChEA_2016	MECOM 23826213 ChIP-Seq KASUMI Mouse	17/1951	0.4541709633717453	0.8883886887592507	0	0	1.055988562148206	0.8334723213460855	UNC13A;TXNRD3;PTPRN;SH2D3C;HTT;RRBP1;AP2A1;L1CAM;BAZ1B;TTBK2;F5;RCN1;HMGN5;MYH9;MYH10;SEC31A;ATP6V0A1
315	ChEA_2016	GATA1 19941827 ChIP-Seq MEL Mouse	16/1834	0.4557570722506172	0.8883886887592507	0	0	1.0570443711037771	0.8306205491413104	GABBR2;ABCC8;ITSN1;RRBP1;AP2A1;KSR2;DISP2;MMP14;DPP6;MTHFD1;PITPNM1;DPYSL5;MADD;CORO7;BSN;RAB11FIP4
316	ChEA_2016	SALL4 18804426 ChIP-ChIP XEN Mouse	9/1005	0.4563852337167181	0.8883886887592507	0	0	1.0842222392755736	0.850483457117053	KCNH2;NELL2;RCN1;DDX3X;FASN;TAGLN2;EHBP1;ATP6V0A1;KTN1
317	ChEA_2016	GLI1 17442700 ChIP-ChIP MESCs Mouse	1/73	0.4563935428520868	0.8883886887592507	0	0	1.6634680134680135	1.3048239922013845	GRIPAP1
318	ChEA_2016	TP63 22573176 ChIP-Seq HFKS Human	36/4229	0.4624830239092948	0.8974200369901364	0	0	1.032996385917922	0.7965904398976399	CUL9;PLEKHH3;NUMA1;RASGRF1;SLC7A14;AP2A1;PRDM11;IGSF9;TTBK2;TNR;ABCD1;RAB11FIP4;ATP6V0A1;KCNH2;KDM6B;APC2;BCHE;GABBR2;WWOX;UNC13A;FUS;SETD1B;PCDHGA1;SHISA7;KTN1;DISP2;HNRNPM;CLIP2;MMP14;NFASC;PITPNM1;MYH9;TAGLN2;ATF7;FLYWCH1;ADNP
319	ChEA_2016	POU5F1 18692474 ChIP-Seq MESCs Mouse	36/4232	0.4643774288589374	0.898280088949007	0	0	1.032059837207597	0.7916493759885042	NUMA1;ITSN1;SEZ6;DDX42;ZBTB20;DTX1;SLC8A2;KIF3A;KHSRP;MGAT5B;WDR6;CNGA3;CIC;PCDH1;MYBL1;ABCF1;ZRANB3;UNC13A;SLC12A5;SETD1B;PCDHGA1;MMEL1;BAZ1B;VGF;GPRIN1;FASN;MADD;CANX;MCM4;MYH9;ADNP;MAD1L1;CC2D1A;KPNB1;ASTN1;AARS
320	ChEA_2016	ERG 20887958 ChIP-Seq HPC-7 Mouse	17/1969	0.469816833393747	0.901558254123468	0	0	1.04519886676202	0.7895561597728544	COPB2;EIF5B;GRIPAP1;CUL7;SMARCC1;NUMA1;FUS;ARID4A;HTT;SMC1A;PRPF8;F5;MTHFD1;KIF3A;ZC3H18;TAGLN2;CIC
321	ChEA_2016	ELF1 20517297 ChIP-Seq JURKAT Human	9/1020	0.4741299637666319	0.901558254123468	0	0	1.0672853389782455	0.7964870959640123	APC2;CLIP2;CUL7;VCP;SCN8A;LMOD1;MYH9;XPC;FLYWCH1
322	ChEA_2016	TP63 23658742 ChIP-Seq EP156T Human	31/3652	0.4764628590593046	0.901558254123468	0	0	1.0281649227244367	0.762246006374174	DDX3X;PLEKHH3;CABP5;DDX42;TTBK2;BOD1L;CNGA3;MACROD2;MAP3K9;CCDC55;PCDH1;NEO1;SEC31A;KCNH2;USP47;UNC13A;AGL;SHISA7;F5;DISP2;MYO1E;CLIP2;EML6;MMP14;RCN1;NFASC;MTHFD1;FASN;MYH9;FSIP1;MAD1L1
323	ChEA_2016	ARNT 22903824 ChIP-Seq MCF-7 Human	9/1029	0.4847238283749518	0.901558254123468	0	0	1.057362307980517	0.7657163816425866	EML6;SLC12A5;PCLO;MCM4;MACROD2;MAP3K9;HIF3A;FSIP1;SHISA7
324	ChEA_2016	PRDM5 23873026 ChIP-Seq MEFs Mouse	9/1029	0.4847238283749518	0.901558254123468	0	0	1.057362307980517	0.7657163816425866	GRIPAP1;CLIP2;CUL7;VCP;DDX3X;BAZ1B;TECPR1;MAD1L1;ABCF1
325	ChEA_2016	TAL1 20566737 ChIP-Seq PRIMARY FETAL LIVER ERYTHROID Mouse	16/1875	0.4923346705346489	0.901558254123468	0	0	1.0313788775327235	0.7308315340349203	GABBR2;WWOX;ANKRD26;SMARCC1;FUS;ITSN1;PKD2L1;PHRF1;SMC3;HSP90B1;CAND1;NCL;MCM4;TAGLN2;KPNB1;ATP6V0A1
326	ChEA_2016	ELK1 19687146 ChIP-ChIP HELA Human	8/916	0.4927616930092006	0.901558254123468	0	0	1.0553727764456589	0.7469185562238068	ANKRD17;SMARCC1;PPP1R12A;TBC1D5;PCDHGA1;ARID4A;ATF7;PLTP
327	ChEA_2016	SOX2 18692474 ChIP-Seq MESCs Mouse	28/3319	0.4947835799017532	0.901558254123468	0	0	1.0199181782551447	0.7176499481960089	ANKRD17;VCP;MYT1L;ITSN1;SEZ6;ZBTB20;CELSR3;DPP6;KIF3A;MGAT5B;CNGA3;CIC;MYBL1;ZRANB3;SETD1B;PCDHGA1;MMEL1;MYO1E;RCN1;NFASC;FASN;CANX;MYH9;FLYWCH1;ADNP;MAD1L1;ASTN1;AARS
328	ChEA_2016	FOXO3 22982991 ChIP-Seq MACROPHAGES Mouse	17/2000	0.4966581012214904	0.901558254123468	0	0	1.0270757817285856	0.7188024930212487	USP47;COPB2;PPP1R12A;FUS;PHRF1;BAZ1B;SMC3;PRDM11;CAND1;CANX;MCM4;WDR6;ADNP;CCDC55;CC2D1A;EIF3A;SEC31A
329	ChEA_2016	FOXA1 25552417 ChIP-Seq VCAP Human	17/2000	0.4966581012214904	0.901558254123468	0	0	1.0270757817285856	0.7188024930212487	KCNH2;BCHE;GSX1;RRBP1;CELF6;AP2A1;BAZ1B;SMC3;PTPRH;PCLO;WDR81;CANX;CNGA3;FSIP1;MYH10;NEO1;ABCF1
330	ChEA_2016	FLI1 21867929 ChIP-Seq TH2 Mouse	17/2000	0.4966581012214904	0.901558254123468	0	0	1.0270757817285856	0.7188024930212487	KDM6B;APC2;PPP1R12A;KIDINS220;MYT1L;EHBP1;FSTL4;EML6;CAND1;MGAT5B;NEFM;MAP3K9;HNRNPH3;CCDC55;PCNT;MYH10;KPNB1
331	ChEA_2016	SOX3 22085726 ChIP-Seq NPCs Mouse	17/2000	0.4966581012214904	0.901558254123468	0	0	1.0270757817285856	0.7188024930212487	KDM6B;USP47;ANKRD26;CUL7;FUS;NCAN;BAZ1B;SEZ6L;FSTL4;TTBK2;NELL2;DSTYK;PITPNM1;CNGA3;FSIP1;TECPR1;CHGB
332	ChEA_2016	SOX3 22085726 ChIP-Seq MUSCLE Mouse	17/2000	0.4966581012214904	0.901558254123468	0	0	1.0270757817285856	0.7188024930212487	KDM6B;ANKRD26;PLEKHH3;SLC7A14;HTT;PKD2L1;OGDHL;SHISA7;SYN1;IGSF9;HMGN5;MGAT5B;TAGLN2;ATF7;PCDH1;MAD1L1;ABCF1
333	ChEA_2016	GATA2 22383799 ChIP-Seq G1ME Mouse	17/2000	0.4966581012214904	0.901558254123468	0	0	1.0270757817285856	0.7188024930212487	EDEM3;APC2;EIF5B;MYT1L;SH2D3C;PCDHGA1;SEZ6;ARID4A;PRDM11;RCN1;CAND1;WDR81;KHSRP;FASN;NCL;MADD;MYBL1
334	ChEA_2016	KLF4 26769127 Chip-Seq PDAC-Cell line Human	17/2000	0.4966581012214904	0.901558254123468	0	0	1.0270757817285856	0.7188024930212487	USP47;AGL;RASGRF1;ZBTB42;PTPRH;KTN1;F5;EML6;MMP14;MADD;MYH9;UBAP2L;TAGLN2;MAP3K9;CIC;PCDH1;ABCD1
335	ChEA_2016	KDM2B 26808549 Chip-Seq K562 Human	17/2000	0.4966581012214904	0.901558254123468	0	0	1.0270757817285856	0.7188024930212487	KCNH2;APC2;COL11A2;ATP1A3;L1CAM;PRDM11;SHISA7;SLC8A2;DSTYK;PITPNM1;VGF;DPYSL5;SCN8A;TAGLN2;FLYWCH1;PCDH1;NEO1
336	ChEA_2016	FLI1 26923725 Chip-Seq MACROPHAGESS Mouse	17/2000	0.4966581012214904	0.901558254123468	0	0	1.0270757817285856	0.7188024930212487	ANKRD17;APC2;SLC12A5;AGL;SH2D3C;XPC;EVPL;GRIN1;VGF;FASN;MGAT5B;HNRNPD;ATF7;CORO7;BSN;KPNB1;ATP6V0A1
337	ChEA_2016	IRF8 27001747 Chip-Seq BMDM Mouse	17/2000	0.4966581012214904	0.901558254123468	0	0	1.0270757817285856	0.7188024930212487	KDM6B;ITSN1;AQP6;ARID4A;RRBP1;KIF27;KTN1;ACTA2;MMP14;BOD1L;MADD;MYH9;CORO7;CIC;PLTP;ABCD1;ATP6V0A1
338	ChEA_2016	RACK7 27058665 Chip-Seq MCF-7 Human	17/2000	0.4966581012214904	0.901558254123468	0	0	1.0270757817285856	0.7188024930212487	KCNH2;EDEM3;KDM6B;SRCAP;AGL;LMOD1;KSR2;SHISA7;WDR81;VGF;FASN;MYH9;UBAP2L;TAGLN2;ADNP;HNRNPH3;PCDH1
339	ChEA_2016	SA1 27219007 Chip-Seq ERYTHROID Human	17/2000	0.4966581012214904	0.901558254123468	0	0	1.0270757817285856	0.7188024930212487	GABBR2;PLEKHH3;AGL;NCAN;TNNC2;RASGRF1;LMOD1;OGDHL;KSR2;MMEL1;IGSF9;EML6;CAND1;PITPNM1;FASN;CIC;EIF3A
340	ChEA_2016	BCL6 27268052 Chip-Seq Bcells Human	17/2000	0.4966581012214904	0.901558254123468	0	0	1.0270757817285856	0.7188024930212487	KCNH2;CUL9;VCP;SMARCC1;PLEKHH3;PTPRN;ITSN1;PCDHGA1;HTT;RRBP1;AP2A1;PRPF8;WDR81;WDR6;FLYWCH1;ADNP;TECPR1
341	ChEA_2016	ERG 21242973 ChIP-ChIP JURKAT Human	3/321	0.4995912676592918	0.9042309785997124	0	0	1.1295288806574837	0.7838534865641379	NCL;CELSR3;RAB11FIP4
342	ChEA_2016	MEF2A 21415370 ChIP-Seq HL-1 Mouse	9/1048	0.5069228498726399	0.910307246578528	0	0	1.0369782311507267	0.7045193360706655	KCNH2;ZRANB3;USP47;NFASC;KHSRP;NCL;CAD;LMOD1;SMC3
343	ChEA_2016	ASXL1 24218140 ChIP-Seq BMDM Mouse	7/807	0.5070653163949681	0.910307246578528	0	0	1.0474685534591195	0.7113520827645187	COPB2;EIF5B;DSTYK;RCN1;PPP1R12A;CAND1;EIF3A
344	ChEA_2016	HTT 18923047 ChIP-ChIP STHdh Human	5/566	0.5073602585938485	0.910307246578528	0	0	1.0669168853312077	0.7239393376018478	WWOX;PCLO;CACNA1B;TAGLN2;PRPF8
345	ChEA_2016	MYC 19915707 ChIP-ChIP AK7 Human	25/2979	0.5096040775843501	0.9116905318633316	0	0	1.0131712259371837	0.6830001754985279	ANKRD17;MYT1L;CABP5;MAST1;ATP1A3;RRBP1;AP2A1;IGSF9;FSTL4;SLC8A2;MGAT5B;UBAP2L;CCDC55;PCNT;UNC13A;ABCC8;PCDHGA1;KSR2;MMEL1;BAZ1B;NELL2;FASN;NCL;MADD;MCM4
346	ChEA_2016	TP53 16413492 ChIP-PET HCT116 Human	4/449	0.5137346672137089	0.9164315821477976	0	0	1.0758218893050353	0.7165494033632482	TBC1D5;XPC;MYBL1;NEO1
347	ChEA_2016	SUZ12 18555785 ChIP-Seq MESCs Mouse	9/1058	0.5184999197011124	0.9172905611546556	0	0	1.0265463620190294	0.6742514657323748	NELL2;GABBR2;PITPNM1;RASGRF1;SEZ6;SLC7A14;ATP1A3;DTX1;GPR158
348	ChEA_2016	EWS-FLI1 20517297 ChIP-Seq SK-N-MC Human	5/574	0.5198125365017062	0.9172905611546556	0	0	1.051479658112194	0.6879695122140962	PPP1R12A;TXNRD3;STON1;HTT;SHISA7
349	ChEA_2016	NR1I2 20693526 ChIP-Seq LIVER Mouse	8/939	0.5210767311636585	0.9172905611546556	0	0	1.0280493276591116	0.6701421491933245	ANKRD17;USP47;WWOX;FASN;NCAN;ITSN1;MAD1L1;KTN1
350	ChEA_2016	SUZ12 18692474 ChIP-Seq MESCs Mouse	16/1909	0.5223658415473441	0.9172905611546556	0	0	1.010938545518577	0.6564904409519542	GABBR2;SLC12A5;MAST1;RASGRF1;SEZ6;DTX1;SEZ6L;FSTL4;GRIN1;NELL2;DPP6;NFASC;VGF;DPYSL5;PCDH1;CHGB
351	ChEA_2016	SALL4 18804426 ChIP-ChIP MESCs Mouse	9/1062	0.5231075413369846	0.9172905611546556	0	0	1.0224290924927868	0.6625015510448451	KCNH2;NELL2;RCN1;DDX3X;FASN;SEZ6;MYBL1;NEO1;ASTN1
352	ChEA_2016	ERG 20517297 ChIP-Seq VCAP Human	9/1062	0.5231075413369846	0.9172905611546556	0	0	1.0224290924927868	0.6625015510448451	EDEM3;ANKRD17;CLIP2;VCP;PITPNM1;ITSN1;XPC;SHISA7;CHGB
353	ChEA_2016	CDX2 19796622 ChIP-Seq MESCs Mouse	3/334	0.526218140087459	0.9201384991924778	0	0	1.0844438678108723	0.6962557305857052	USP47;HTT;MYH10
354	ChEA_2016	ESR1 22446102 ChIP-Seq UTERUS Mouse	16/1916	0.5284987570754929	0.9215231848724792	0	0	1.0068210526315788	0.6420647118596952	KCNH2;PPP1R12A;GSX1;MYT1L;RASGRF1;SLC7A14;ZBTB20;KSR2;FSTL4;MYO1E;RCN1;DPP6;WDR81;TNR;MYH9;MYH10
355	ChEA_2016	ETS2 20176728 ChIP-ChIP TROPHOBLAST STEM CELLS Mouse	2/215	0.5347764067685234	0.9277957869400048	0	0	1.1233825718538877	0.7031325106852587	WWOX;TAGLN2
356	ChEA_2016	MEIS1 26923725 Chip-Seq HEMOGENIC-ENDOTHELIUM Mouse	10/1196	0.5369610056150532	0.9277957869400048	0	0	1.0079128291607211	0.6267502353449287	WWOX;NFASC;HMGN5;HNRNPD;SLC7A14;HTT;SMC3;PRDM11;GPR158;FSTL4
357	ChEA_2016	PPARG 20176806 ChIP-Seq 3T3-L1 Mouse	15/1807	0.5394322768004928	0.9277957869400048	0	0	1.0001404328287606	0.6173247122097549	KDM6B;WWOX;ANKRD26;SLC7A14;ZBTB20;PKD2L1;PRDM11;KIF27;EML6;MADD;MYH9;MAP3K9;PCDH1;MYH10;CHGB
358	ChEA_2016	MYC 18555785 ChIP-Seq MESCs Mouse	10/1200	0.5412855804450285	0.9277957869400048	0	0	1.004309416074122	0.6164534194838084	EIF5B;CUL7;MTHFD1;FUS;KHSRP;FASN;CAD;OGDHL;PLTP;KPNB1
359	ChEA_2016	CEBPA 23403033 ChIP-Seq LIVER Mouse	5/589	0.5427990194205897	0.9277957869400048	0	0	1.0236748064324002	0.6254818468006236	VCP;CANX;ARID4A;PRPF8;TECPR1
360	ChEA_2016	ELK4 26923725 Chip-Seq MESODERM Mouse	4/466	0.5430664211609115	0.9277957869400048	0	0	1.035326813104591	0.6320914986147728	WWOX;DPP6;DPYSL5;ATF7
361	ChEA_2016	CTCF 18555785 ChIP-Seq MESCs Mouse	13/1568	0.5434973920722423	0.9277957869400048	0	0	0.9987894836391148	0.6089922822379082	USP47;EIF5B;MAST1;PCDHGA1;SMC3;IGSF9;NELL2;MGAT5B;TNR;TAGLN2;ADNP;PCNT;ABCD1
362	ChEA_2016	SMAD2 18955504 ChIP-ChIP HaCaT Human	16/1936	0.5459060673136544	0.9277957869400048	0	0	0.9952222222222222	0.6024163271128872	KCNH2;NUMA1;RASGRF1;PCDHGA1;ARID4A;BAZ1B;TTBK2;CLIP2;CAND1;WDR81;MYH9;TAGLN2;MAP3K9;PCDH1;EIF3A;ABCF1
363	ChEA_2016	SMAD3 18955504 ChIP-ChIP HaCaT Human	16/1936	0.5459060673136544	0.9277957869400048	0	0	0.9952222222222222	0.6024163271128872	KCNH2;NUMA1;RASGRF1;PCDHGA1;ARID4A;BAZ1B;TTBK2;CLIP2;CAND1;WDR81;MYH9;TAGLN2;MAP3K9;PCDH1;EIF3A;ABCF1
364	ChEA_2016	TCF3 18692474 ChIP-Seq MESCs Mouse	11/1351	0.5708786307388675	0.9277957869400048	0	0	0.9794607607125662	0.5490647885616635	ZRANB3;RCN1;NFASC;KIF3A;SETD1B;ITSN1;ADNP;CIC;MYBL1;MAD1L1;ASTN1
365	ChEA_2016	VDR 20736230 ChIP-Seq LYMPHOBLASTOID Human	4/483	0.5714817578101195	0.9277957869400048	0	0	0.997706126446558	0.5582392417380216	CAND1;DPYSL5;SCN8A;RASGRF1
366	ChEA_2016	E2F1 17053090 ChIP-ChIP MCF-7 Human	14/1726	0.5764305139449468	0.9277957869400048	0	0	0.974960034431874	0.5371059484360793	WWOX;NUMA1;FUS;DDX42;RRBP1;KSR2;L1CAM;CAND1;SCN8A;MADD;TUBGCP6;MYH9;CIC;MYH10
367	ChEA_2016	KLF5 18264089 ChIP-ChIP MESCs Mouse	1/103	0.5771220091594975	0.9277957869400048	0	0	1.17243018419489	0.6444867252522097	PPP1R12A
368	ChEA_2016	KLF2 18264089 ChIP-ChIP MESCs Mouse	1/103	0.5771220091594975	0.9277957869400048	0	0	1.17243018419489	0.6444867252522097	PPP1R12A
369	ChEA_2016	SPI1 23547873 ChIP-Seq NB4 Human	26/3198	0.5788621443657407	0.9277957869400048	0	0	0.9755269320843092	0.5333117183177162	CUL7;DDX3X;SRCAP;AQP6;ARID4A;DTX1;HTT;AP2A1;PTPRH;EHBP1;CAND1;MGAT5B;UBAP2L;ABCD1;GRIPAP1;TXNRD3;SH2D3C;SEZ6L;ACTA2;WDR81;PITPNM1;HNRNPD;MYH9;ADNP;EIF3A;KPNB1
370	ChEA_2016	THAP11 20581084 ChIP-Seq MESCs Mouse	7/864	0.579935067813201	0.9277957869400048	0	0	0.9748721222929188	0.5311484826319481	ZRANB3;DPYSL5;ITSN1;CIC;PRPF8;CC2D1A;TTBK2
371	ChEA_2016	KLF4 18264089 ChIP-ChIP MESCs Mouse	1/104	0.5806500555564001	0.9277957869400048	0	0	1.1609885260370698	0.6311215101192602	PPP1R12A
372	ChEA_2016	MYCN 19997598 ChIP-ChIP NEUROBLASTOMA Human	2/234	0.5807529268301986	0.9277957869400048	0	0	1.0303826745164004	0.5599407203921127	COL11A2;ATP1A3
373	ChEA_2016	VDR 23849224 ChIP-Seq CD4+ Human	18/2231	0.587744309152912	0.9277957869400048	0	0	0.9684114751896044	0.5146751332191578	CUL9;WWOX;CUL7;SMARCC1;FUS;NCAPG2;HTT;PRPF8;DSTYK;CAND1;WDR81;KHSRP;MCM4;MYH9;CORO7;HNRNPH3;SEC31A;AARS
374	ChEA_2016	RUNX1 20887958 ChIP-Seq HPC-7 Mouse	9/1120	0.5880956047199647	0.9277957869400048	0	0	0.9660603002975456	0.5128483270597897	MMP14;UNC13A;PPP1R12A;SH2D3C;AP2A1;HNRNPH3;EHBP1;SEC31A;ATP6V0A1
375	ChEA_2016	NANOG 18692474 ChIP-Seq MEFs Mouse	16/1989	0.5910234131902169	0.9277957869400048	0	0	0.9656225713803008	0.5078205685875552	ITSN1;SEZ6;ZBTB20;RCN1;DPP6;KIF3A;KHSRP;MYH9;CNGA3;ADNP;PCNT;CIC;MYBL1;PLTP;MAD1L1;KPNB1
376	ChEA_2016	ETV2 25802403 ChIP-Seq MESCs Mouse	8/1000	0.5932663115812061	0.9277957869400048	0	0	0.9617190690077584	0.5021249595699515	RCN1;MTHFD1;GSX1;FUS;ABCC8;STON1;MYBL1;RAB11FIP4
377	ChEA_2016	AUTS2 25519132 ChIP-Seq 293T-REX Human	8/1000	0.5932663115812061	0.9277957869400048	0	0	0.9617190690077584	0.5021249595699515	VCP;RCN1;FUS;KHSRP;SEZ6;CIC;RAB11FIP4;KPNB1
378	ChEA_2016	GFI1B 20887958 ChIP-Seq HPC-7 Mouse	15/1871	0.5955244031014889	0.9277957869400048	0	0	0.9622273920986528	0.4987348814573509	EIF5B;WWOX;CUL7;UNC13A;FUS;PTPRN;ITSN1;COL11A2;ARID4A;CELF6;SMC1A;CELSR3;DSTYK;CIC;ATP6V0A1
379	ChEA_2016	KLF4 19030024 ChIP-ChIP MESCs Mouse	12/1502	0.5975517694442248	0.9277957869400048	0	0	0.9593306022836224	0.4939730987944515	DISP2;EIF5B;RCN1;PLEKHH3;VGF;DPYSL5;NCL;MAST1;SEZ6;TAGLN2;NEFM;MYBL1
380	ChEA_2016	SMAD2/3 21741376 ChIP-Seq ESCs Human	16/2000	0.600170050742419	0.9277957869400048	0	0	0.9596774193548387	0.4899558651294348	CUL9;USP47;SLC12A5;NUMA1;CAD;HTT;AP2A1;CELSR3;CLIP2;SCN8A;MYH9;FLYWCH1;CORO7;ADNP;MYBL1;MAD1L1
381	ChEA_2016	CEBPB 21427703 ChIP-Seq 3T3-L1 Mouse	16/2000	0.600170050742419	0.9277957869400048	0	0	0.9596774193548387	0.4899558651294348	ANKRD17;KDM6B;DDX3X;PLEKHH3;RASGRF1;LMOD1;ATP1A3;RRBP1;BAZ1B;PRDM11;ACTA2;CANX;CIC;TECPR1;EIF3A;AARS
382	ChEA_2016	JUN 26020271 ChIP-Seq SMOOTH MUSCLE Human	16/2000	0.600170050742419	0.9277957869400048	0	0	0.9596774193548387	0.4899558651294348	KDM6B;MAST1;SLC7A14;XPC;HIF3A;SMC3;PTPRH;SHISA7;MYO1E;CLIP2;EML6;MGAT5B;UBAP2L;TAGLN2;PCNT;PLTP
383	ChEA_2016	MNX1 26342078 ChIP-Seq MIN6-4N Mouse	16/2000	0.600170050742419	0.9277957869400048	0	0	0.9596774193548387	0.4899558651294348	APC2;EIF5B;CUL7;PLEKHH3;SH2D3C;HIF3A;SHISA7;F5;ACTA2;CAND1;MGAT5B;MYH9;TAGLN2;CNGA3;MACROD2;ATP6V0A1
384	ChEA_2016	SOX2 19829295 ChIP-Seq ESCs Human	16/2000	0.600170050742419	0.9277957869400048	0	0	0.9596774193548387	0.4899558651294348	SLC12A5;NUMA1;AGL;RASGRF1;CELF6;AP2A1;SMC1A;SHISA7;EHBP1;FSTL4;F5;TBC1D5;MYBL1;CHGB;SEC31A;AARS
385	ChEA_2016	NANOG 19829295 ChIP-Seq ESCs Human	16/2000	0.600170050742419	0.9277957869400048	0	0	0.9596774193548387	0.4899558651294348	SLC12A5;NUMA1;AGL;RASGRF1;CELF6;AP2A1;SMC1A;SHISA7;EHBP1;FSTL4;F5;TBC1D5;MYBL1;CHGB;SEC31A;AARS
386	ChEA_2016	ESET 19884257 ChIP-Seq ESCs Mouse	16/2000	0.600170050742419	0.9277957869400048	0	0	0.9596774193548387	0.4899558651294348	BCHE;KIDINS220;AGL;NCAN;RASGRF1;HTT;PTPRH;EML6;MMP14;KIF3A;FASN;FSIP1;PCNT;NEO1;GPR158;EIF3A
387	ChEA_2016	SMC4 20622854 ChIP-Seq HELA Human	16/2000	0.600170050742419	0.9277957869400048	0	0	0.9596774193548387	0.4899558651294348	VCP;NCAPG2;SH2D3C;ATP1A3;CELF6;MMEL1;BAZ1B;PRDM11;TTBK2;CLIP2;MGAT5B;MADD;FLYWCH1;FSIP1;NEO1;KPNB1
388	ChEA_2016	SMAD3 21741376 ChIP-Seq ESCs Human	16/2000	0.600170050742419	0.9277957869400048	0	0	0.9596774193548387	0.4899558651294348	SLC12A5;TXNRD3;MYT1L;ITSN1;AP2A1;PRDM11;KIF27;NFASC;PCLO;TBC1D5;HNRNPD;CORO7;MAP3K9;PCDH1;MYBL1;ATP6V0A1
389	ChEA_2016	SMAD4 21741376 ChIP-Seq EPCs Human	16/2000	0.600170050742419	0.9277957869400048	0	0	0.9596774193548387	0.4899558651294348	EDEM3;SLC12A5;AGL;RRBP1;AP2A1;BAZ1B;SEZ6L;KIF27;FSTL4;GRIN1;TBC1D5;MAP3K9;ADNP;PCDH1;KPNB1;SEC31A
390	ChEA_2016	FOXH1 21741376 ChIP-Seq EPCs Human	16/2000	0.600170050742419	0.9277957869400048	0	0	0.9596774193548387	0.4899558651294348	BCHE;SLC12A5;FUS;KIDINS220;LMOD1;XPC;CELF6;AP2A1;BAZ1B;PITPNM1;KHSRP;MYH9;ADNP;FSIP1;EIF3A;SEC31A
391	ChEA_2016	RBPJ 21746931 ChIP-Seq IB4 Human	16/2000	0.600170050742419	0.9277957869400048	0	0	0.9596774193548387	0.4899558651294348	ZRANB3;EDEM3;EIF5B;KIDINS220;MYT1L;AGL;LHFPL4;MMEL1;EHBP1;F5;EML6;DSTYK;NFASC;DPYSL5;TNR;ASTN1
392	ChEA_2016	FLI1 21867929 ChIP-Seq CD8 Mouse	16/2000	0.600170050742419	0.9277957869400048	0	0	0.9596774193548387	0.4899558651294348	EDEM3;KDM6B;VCP;NUMA1;ABCC8;TNNC2;BAZ1B;DISP2;DPP6;NFASC;MTHFD1;PITPNM1;NCL;TUBGCP6;CORO7;EIF3A
393	ChEA_2016	TCF4 22108803 ChIP-Seq LS180 Human	16/2000	0.600170050742419	0.9277957869400048	0	0	0.9596774193548387	0.4899558651294348	ZRANB3;EDEM3;LMOD1;ATP1A3;PKD2L1;RRBP1;SEZ6L;HMGN5;MTHFD1;SCN8A;MGAT5B;TNR;CNGA3;MAP3K9;BSN;PCDH1
394	ChEA_2016	NCOR 22424771 ChIP-Seq 293T Human	16/2000	0.600170050742419	0.9277957869400048	0	0	0.9596774193548387	0.4899558651294348	ANKRD17;SPTBN4;WWOX;KIDINS220;LHFPL4;PTPRH;ACTA2;NELL2;MYO1E;PCLO;MTHFD1;PITPNM1;CORO7;MYH10;KPNB1;AARS
395	ChEA_2016	NCOR 22465074 ChIP-Seq MACROPHAGES Mouse	16/2000	0.600170050742419	0.9277957869400048	0	0	0.9596774193548387	0.4899558651294348	PPP1R12A;FUS;ITSN1;KSR2;EHBP1;F5;MMP14;CAND1;TBC1D5;KHSRP;MYH9;TAGLN2;ATF7;CORO7;CIC;ATP6V0A1
396	ChEA_2016	RUNX1 22897851 ChIP-Seq JUKARTE6-1 Human	16/2000	0.600170050742419	0.9277957869400048	0	0	0.9596774193548387	0.4899558651294348	KCNH2;PTPRN;LMOD1;PKD2L1;CELF6;HIF3A;PRPF8;ACTA2;RCN1;TBC1D5;CORO7;RAB11FIP4;MAD1L1;CHGB;ABCF1;ATP6V0A1
397	ChEA_2016	TAL1 26923725 Chip-Seq HPCs Mouse	16/2000	0.600170050742419	0.9277957869400048	0	0	0.9596774193548387	0.4899558651294348	EDEM3;ANKRD17;BCHE;NUMA1;ITSN1;HTT;EVPL;EHBP1;HSP90B1;TTBK2;NEIL3;DSTYK;SCN8A;FSIP1;CHGB;ATP6V0A1
398	ChEA_2016	KAP1 27257070 Chip-Seq ESCs Mouse	16/2000	0.600170050742419	0.9277957869400048	0	0	0.9596774193548387	0.4899558651294348	KDM6B;VCP;SLC12A5;FUS;HTT;IGSF9;SLC8A2;MYO1E;DSTYK;RCN1;BOD1L;MADD;MYH9;NEFM;ADNP;CHGB
399	ChEA_2016	SOX2 27498859 Chip-Seq STOMACH Mouse	16/2000	0.600170050742419	0.9277957869400048	0	0	0.9596774193548387	0.4899558651294348	USP47;RASGRF1;HIF3A;PHRF1;BAZ1B;PTPRH;F5;CLIP2;KHSRP;MADD;MYH9;TAGLN2;MAP3K9;HNRNPH3;CIC;PCDH1
400	ChEA_2016	NR3C1 21868756 ChIP-Seq MCF10A Human	9/1132	0.6010437973553182	0.9277957869400048	0	0	0.9551247511499568	0.4862420459309899	NELL2;DDX3X;CAND1;TXNRD3;BOD1L;RASGRF1;CNGA3;NEO1;SEC31A
401	ChEA_2016	EZH2 27304074 Chip-Seq ESCs Mouse	7/885	0.6054825588705203	0.929926199227125	0	0	0.950502141803126	0.4768949842323884	GABBR2;GSX1;RASGRF1;SEZ6;PCDH1;FSTL4;GRIN1
402	ChEA_2016	DCP1A 22483619 ChIP-Seq HELA Human	6/759	0.6058226962552923	0.929926199227125	0	0	0.9502490039840638	0.4762343131594672	MYO1E;FUS;AGL;TUBGCP6;SMC3;HSP90B1
403	ChEA_2016	ZNF652 21678463 ChIP-ChIP ZR75-1 Human	1/112	0.6078411312551987	0.929926199227125	0	0	1.0768768768768768	0.5361142456989609	USP47
404	ChEA_2016	TAF15 26573619 Chip-Seq HEK293 Human	2/247	0.6102536843945753	0.929926199227125	0	0	0.9750622200099552	0.4815642481569448	BCHE;HMGN5
405	ChEA_2016	RBPJ 21746931 ChIP-Seq IB4-LCL Human	16/2013	0.6108709641737531	0.929926199227125	0	0	0.9527357703221498	0.469574431376232	RASGRF1;ATP1A3;HTT;CELF6;AP2A1;PRPF8;ACTA2;CLIP2;NFASC;MTHFD1;TBC1D5;GPRIN1;MYH9;UBAP2L;CORO7;EIF3A
406	ChEA_2016	STAT6 20620947 ChIP-Seq CD4 POS T Human	4/508	0.6114377432721161	0.929926199227125	0	0	0.946991965510484	0.4658652530300076	NELL2;MYH9;RAB11FIP4;MAD1L1
407	ChEA_2016	SETDB1 19884255 ChIP-Seq MESCs Mouse	16/2020	0.6165821234081453	0.934730862441636	0	0	0.949035262807718	0.458919056404507	CUL7;UNC13A;PPP1R12A;FUS;AGL;TNNC2;RASGRF1;COL11A2;OGDHL;IGSF9;MYO1E;VGF;DPYSL5;FASN;FSIP1;CIC
408	ChEA_2016	PCGF2 27294783 Chip-Seq ESCs Mouse	4/512	0.617616999577753	0.934730862441636	0	0	0.9393409157188684	0.4526559461159092	ZRANB3;EIF5B;CNGA3;MYBL1
409	ChEA_2016	SCL 19346495 ChIP-Seq HPC-7 Human	2/252	0.6211747810584451	0.9378224133540916	0	0	0.9553170731707316	0.4548673324164505	WWOX;MAD1L1
410	ChEA_2016	PPARD 23208498 ChIP-Seq MDA-MB-231 Human	4/516	0.6237354844697792	0.9393972381673804	0	0	0.9318094135802468	0.439840975836248	SPTBN4;CLIP2;MYH9;AP2A1
411	ChEA_2016	SCL 21571218 ChIP-Seq MEGAKARYOCYTES Human	14/1784	0.6272008772102068	0.9413574590966092	0	0	0.9399940529289325	0.438496332413948	DDX3X;ABCC8;CABP5;HTT;MMEL1;FSTL4;CLIP2;DSTYK;DPP6;NFASC;MGAT5B;MYH9;RAB11FIP4;ATP6V0A1
412	ChEA_2016	GATA4 21415370 ChIP-Seq HL-1 Mouse	16/2039	0.6318956014426161	0.9413574590966092	0	0	0.9391201186356896	0.4310853280085135	ZRANB3;USP47;NUMA1;ITSN1;RASGRF1;CAD;BAZ1B;ACTA2;RCN1;TBC1D5;NCL;FLYWCH1;NEO1;MAD1L1;ATP6V0A1;AARS
413	ChEA_2016	FOXP2 21765815 ChIP-ChIP NEURO2A Mouse	9/1164	0.6345954674555436	0.9413574590966092	0	0	0.9270741996856646	0.4216032552493687	PCLO;MTHFD1;MAST1;RASGRF1;SLC7A14;ATP1A3;CELSR3;KIF27;IGSF9
414	ChEA_2016	FLI1 27457419 Chip-Seq LIVER Mouse	3/393	0.6364811776389454	0.9413574590966092	0	0	0.917602642756017	0.4145732713935164	EIF5B;CNGA3;MYBL1
415	ChEA_2016	TDRD3 21172665 ChIP-Seq MCF-7 Human	5/655	0.6372386416521858	0.9413574590966092	0	0	0.9165790731008122	0.4130206676036356	TBC1D5;WDR6;KSR2;MAD1L1;EIF3A
416	ChEA_2016	TBX5 21415370 ChIP-Seq HL-1 Mouse	18/2296	0.6381692889427585	0.9413574590966092	0	0	0.9373086870891963	0.4209937786683834	KCNH2;WWOX;SMARCC1;UNC13A;AGL;MAST1;XPC;SMC3;HSP90B1;KTN1;DISP2;KHSRP;FASN;UBAP2L;CCDC55;CIC;ABCF1;ATP6V0A1
417	ChEA_2016	SOX2 18358816 ChIP-ChIP MESCs Mouse	6/785	0.6385191818305055	0.9413574590966092	0	0	0.9172817715019256	0.4114958699980701	RCN1;UNC13A;NUMA1;FASN;PCDHGA1;SEZ6
418	ChEA_2016	STAT1 20625510 ChIP-Seq HELA Human	5/656	0.6385755813609256	0.9413574590966092	0	0	0.9151234126189044	0.4104467944791489	UNC13A;TXNRD3;CAD;PKD2L1;PRPF8
419	ChEA_2016	NFE2L2 22581777 ChIP-Seq LYMPHOBLASTOID Human	4/527	0.6402436280682269	0.9413574590966092	0	0	0.9116918065292826	0.40652930818777	MYO1E;WDR81;PCNT;EHBP1
420	ChEA_2016	MYC 18358816 ChIP-ChIP MESCs Mouse	27/3413	0.6402447338928473	0.9413574590966092	0	0	0.9435721357940228	0.4207433246967312	CUL7;HIF3A;PRPF8;CELSR3;IGSF9;HSP90B1;DPYSL5;UBAP2L;CIC;MYH10;PLTP;EIF5B;WWOX;FUS;CAD;SMC1A;GRIN1;MTHFD1;FASN;NCL;CANX;MCM4;TAGLN2;ATF7;MAD1L1;KPNB1;AARS
421	ChEA_2016	CDKN2AIP 20523734 ChIP-Seq CORTICAL Neurons	1/123	0.6423894335931022	0.9419022815147334	0	0	0.9792349726775956	0.4333707825942126	ATP1A3
422	ChEA_2016	BMI1 19503595 ChIP-Seq MEFsC Mouse	5/661	0.6452152525511734	0.9419022815147334	0	0	0.9079116800484776	0.3978208347535718	MMP14;GPRIN1;HIF3A;CCDC55;EIF3A
423	ChEA_2016	NANOG 18692474 ChIP-Seq MESCs Mouse	24/3052	0.6464320763916328	0.9419022815147334	0	0	0.9380616592554004	0.4092642477243195	ZRANB3;ANKRD17;UNC13A;SETD1B;ITSN1;SEZ6;ZBTB20;RCN1;DPP6;NFASC;MTHFD1;KIF3A;KHSRP;MGAT5B;MYH9;ATF7;CNGA3;ADNP;PCNT;CIC;MYBL1;PLTP;MAD1L1;KPNB1
424	ChEA_2016	MYB 21317192 ChIP-Seq ERMYB Mouse	7/923	0.6495928042903232	0.9419022815147334	0	0	0.9092444590920328	0.3922567586989141	GRIPAP1;CLIP2;PPP1R12A;AGL;MYH9;SMC3;EVPL
425	ChEA_2016	FOXM1 23109430 ChIP-Seq U2OS Human	2/267	0.6525281632071904	0.9419022815147334	0	0	0.9005522319374137	0.3844466291966044	PCNT;KPNB1
426	ChEA_2016	RELA 24523406 ChIP-Seq FIBROSARCOMA Human	9/1182	0.652798712593516	0.9419022815147334	0	0	0.911968332057276	0.3889421341389734	KDM6B;SRCAP;MYH9;AP2A1;PCDH1;NEO1;EHBP1;GRIN1;KTN1
427	ChEA_2016	TAL1 20887958 ChIP-Seq HPC-7 Mouse	16/2067	0.6539314734898063	0.9419022815147334	0	0	0.924843165935316	0.3928296443960162	EDEM3;ANKRD17;COPB2;EIF5B;CUL7;SMARCC1;PPP1R12A;DDX3X;NUMA1;FUS;SMC3;NCL;TAGLN2;CORO7;HNRNPH3;CIC
428	ChEA_2016	ELK1 22589737 ChIP-Seq MCF10A Human	7/928	0.6551799139366268	0.9419022815147334	0	0	0.9040692711641024	0.3822815355747804	COPB2;BOD1L;FASN;TNR;DTX1;CELSR3;CHGB
429	ChEA_2016	PPAR 26484153 Chip-Seq NCI-H1993 Human	9/1185	0.6557833433159734	0.9419022815147334	0	0	0.9094956453919149	0.3837387809470199	BCHE;CLIP2;ZBTB20;MYH9;AP2A1;OGDHL;MACROD2;ADNP;KSR2
430	ChEA_2016	PRDM14 21183938 ChIP-Seq MESCs Mouse	15/1944	0.6558317985991117	0.9419022815147334	0	0	0.9220541130668536	0.3889693827930793	ITSN1;SEZ6;CACNA1B;STON1;OGDHL;KTN1;MYO1E;CAND1;MGAT5B;TAGLN2;CIC;MYH10;PLTP;GPR158;ATP6V0A1
431	ChEA_2016	DMRT1 21621532 ChIP-ChIP FETAL Ovary	1/132	0.6683925904926911	0.9550508205061548	0	0	0.9115429100161924	0.3672420135830779	CLIP2
432	ChEA_2016	ELF1 17652178 ChIP-ChIP JURKAT Human	1/133	0.6711632068547831	0.9550508205061548	0	0	0.904591368227732	0.3606994237409947	CORO7
433	ChEA_2016	RXR 22108803 ChIP-Seq LS180 Human	4/555	0.6801124889249293	0.9550508205061548	0	0	0.8641079070601152	0.3331110659929494	DPP6;MTHFD1;LMOD1;GPR158
434	ChEA_2016	RNF2 27304074 Chip-Seq ESCs Mouse	11/1467	0.6803512145961809	0.9550508205061548	0	0	0.8957727756114853	0.3450034108049384	NELL2;EML6;PLEKHH3;GSX1;VGF;DPYSL5;RASGRF1;SEZ6;ZBTB42;PCDH1;FSTL4
435	ChEA_2016	AHR 22903824 ChIP-Seq MCF-7 Human	5/690	0.6822147504205832	0.9550508205061548	0	0	0.8681597678741443	0.3319936604125356	EML6;PCLO;MACROD2;FSIP1;SHISA7
436	ChEA_2016	SMAD4 21741376 ChIP-Seq HESCs Human	21/2738	0.6857857663891191	0.9550508205061548	0	0	0.912408462680695	0.3441513424943332	AGL;RASGRF1;SEZ6;CACNA1B;RRBP1;SMC3;FSTL4;ACTA2;HNRNPM;CLIP2;NFASC;MADD;HNRNPD;TNR;ZC3H18;MYH9;WDR6;TAGLN2;CNGA3;PCDH1;RAB11FIP4
437	ChEA_2016	ZFP57 27257070 Chip-Seq ESCs Mouse	8/1088	0.6872532318462811	0.9550508205061548	0	0	0.8792311298640413	0.3297577888182947	BCHE;MYO1E;EML6;NEIL3;BOD1L;NCAPG2;RASGRF1;NEFM
438	ChEA_2016	REST 19997604 ChIP-ChIP NEURONS Mouse	16/2118	0.6922959174076783	0.9550508205061548	0	0	0.8998160482080558	0.3308999628520209	KCNH2;SMARCC1;SLC12A5;PTPRN;BAZ1B;CELSR3;MTHFD1;DPYSL5;KHSRP;MGAT5B;TNR;MAP3K9;CCDC55;MYH10;NEO1;GPR158
439	ChEA_2016	CHD7 19251738 ChIP-ChIP MESCs Mouse	1/141	0.6925155160694256	0.9550508205061548	0	0	0.8525541125541125	0.3132493838746386	ITSN1
440	ChEA_2016	ZFX 18555785 ChIP-Seq MESCs Mouse	25/3249	0.692777690791738	0.9550508205061548	0	0	0.9134725375288176	0.3352865540661618	CUL7;VCP;DDX42;HIF3A;PRPF8;EVPL;HSP90B1;KHSRP;UBAP2L;CCDC55;MYBL1;CHGB;USP47;EIF5B;ANKRD26;AGL;BAZ1B;MMP14;RCN1;TBC1D5;FASN;NCL;CANX;CORO7;KPNB1
441	ChEA_2016	MEIS1 26253404 ChIP-Seq OPTIC CUPS Mouse	15/2000	0.6988005398718284	0.9550508205061548	0	0	0.893239027807897	0.3201278709992234	BCHE;NUMA1;MYT1L;RASGRF1;BAZ1B;SMC3;SEZ6L;F5;NELL2;HNRNPM;NEIL3;DPP6;CAND1;HNRNPD;CNGA3
442	ChEA_2016	GATA1 19941827 ChIP-Seq MEL86 Mouse	15/2000	0.6988005398718284	0.9550508205061548	0	0	0.893239027807897	0.3201278709992234	CUL9;GSX1;AGL;ITSN1;AQP6;SLC7A14;CELF6;TTBK2;HNRNPM;HMGN5;CAND1;GPRIN1;PCDH1;EIF3A;SEC31A
443	ChEA_2016	P63 20808887 ChIP-Seq KERATINOCYTES Human	15/2000	0.6988005398718284	0.9550508205061548	0	0	0.893239027807897	0.3201278709992234	APC2;EIF5B;TXNRD3;FUS;ABCC8;XPC;CELF6;MMEL1;PRPF8;FSTL4;TTBK2;DSTYK;CORO7;ADNP;ATP6V0A1
444	ChEA_2016	ETV1 20927104 ChIP-Seq GIST48 Human	15/2000	0.6988005398718284	0.9550508205061548	0	0	0.893239027807897	0.3201278709992234	EDEM3;EIF5B;KIDINS220;MYT1L;AGL;LHFPL4;MMEL1;EHBP1;F5;EML6;DSTYK;NFASC;TNR;CNGA3;ASTN1
445	ChEA_2016	P53 21459846 ChIP-Seq SAOS-2 Human	15/2000	0.6988005398718284	0.9550508205061548	0	0	0.893239027807897	0.3201278709992234	CUL9;SPTBN4;WWOX;MAST1;ATP1A3;RRBP1;PHRF1;PRPF8;NELL2;GPRIN1;MCM4;UBAP2L;FLYWCH1;CORO7;SEC31A
446	ChEA_2016	NFYA 21822215 ChIP-Seq K562 Human	15/2000	0.6988005398718284	0.9550508205061548	0	0	0.893239027807897	0.3201278709992234	EDEM3;USP47;ANKRD26;PPP1R12A;AGL;MMEL1;F5;NELL2;RCN1;NFASC;CAND1;SCN8A;TNR;GPR158;ASTN1
447	ChEA_2016	CTCF 21964334 Chip-Seq Bcells Human	15/2000	0.6988005398718284	0.9550508205061548	0	0	0.893239027807897	0.3201278709992234	KCNH2;ANKRD17;SPTBN4;WWOX;SLC12A5;PLEKHH3;RRBP1;NELL2;NFASC;PCLO;DPYSL5;MGAT5B;TNR;PCDH1;RAB11FIP4
448	ChEA_2016	SMC3 22415368 ChIP-Seq MEFs Mouse	15/2000	0.6988005398718284	0.9550508205061548	0	0	0.893239027807897	0.3201278709992234	EIF5B;ABCC8;NCAN;ITSN1;AQP6;RRBP1;BAZ1B;SMC3;MYO1E;VGF;MGAT5B;TNR;ADNP;PCDH1;MYBL1
449	ChEA_2016	GATA3 22897851 ChIP-Seq JUKARTE6-1 Human	15/2000	0.6988005398718284	0.9550508205061548	0	0	0.893239027807897	0.3201278709992234	CUL9;ANKRD17;KDM6B;DDX42;CLIP2;RCN1;NFASC;BOD1L;DPYSL5;KIF3A;NCL;CANX;ATF7;CCDC55;RAB11FIP4
450	ChEA_2016	GATA4 25053715 ChIP-Seq YYC3 Human	15/2000	0.6988005398718284	0.9550508205061548	0	0	0.893239027807897	0.3201278709992234	KDM6B;USP47;COPB2;STON1;RRBP1;AP2A1;PTPRH;EVPL;EHBP1;CLIP2;MYH9;WDR6;TAGLN2;CCDC55;ATP6V0A1
451	ChEA_2016	P300 27268052 Chip-Seq Bcells Human	15/2000	0.6988005398718284	0.9550508205061548	0	0	0.893239027807897	0.3201278709992234	VCP;CAD;CELF6;AP2A1;MMEL1;PRDM11;CELSR3;CLIP2;NFASC;MTHFD1;SCN8A;CORO7;TECPR1;RAB11FIP4;ATP6V0A1
452	ChEA_2016	GATA2 21666600 ChIP-Seq HMVEC Human	6/837	0.6989305681571698	0.9550508205061548	0	0	0.8575361010830325	0.3071727517269743	MYO1E;ITSN1;SH2D3C;XPC;FSIP1;ATP6V0A1
453	ChEA_2016	CBX2 27304074 Chip-Seq ESCs Mouse	6/840	0.7022036523491244	0.9574098255597092	0	0	0.85431654676259	0.3020280784787043	USP47;GABBR2;PCLO;GSX1;MYT1L;RASGRF1
454	ChEA_2016	NFIB 24661679 ChIP-Seq LUNG Mouse	4/573	0.7040799796688385	0.9578582580549694	0	0	0.8359912343509297	0.2933186614740224	KIDINS220;HNRNPH3;TECPR1;CHGB
455	ChEA_2016	SMARCA4 23332759 ChIP-Seq OLIGODENDROCYTES Mouse	19/2522	0.7092623551931868	0.9627359259916738	0	0	0.894950549136954	0.3074421700553953	PPP1R12A;KIDINS220;SLC7A14;ARID4A;ZBTB20;HTT;SEZ6L;FSTL4;TTBK2;NELL2;MYO1E;NEIL3;DSTYK;DPP6;NFASC;TBC1D5;TNR;ATF7;GPR158
456	ChEA_2016	AR 21909140 ChIP-Seq LNCAP Human	2/298	0.7107759582846445	0.9627359259916738	0	0	0.8049604482531312	0.2748118925330439	MTHFD1;MCM4
457	ChEA_2016	FLI1 20887958 ChIP-Seq HPC-7 Mouse	15/2030	0.7205049456065383	0.9691650555530072	0	0	0.8784612098006672	0.2879622194598751	EDEM3;CUL7;UNC13A;PTPRN;SH2D3C;DDX42;ATP1A3;BAZ1B;EVPL;CLIP2;NCL;CANX;TAGLN2;CIC;ATP6V0A1
458	ChEA_2016	E2F1 18555785 ChIP-Seq MESCs Mouse	32/4172	0.7217017293087078	0.9691650555530072	0	0	0.9052707477107218	0.2952480277492071	CUL7;VCP;DDX3X;NCAN;DDX42;RRBP1;AP2A1;OGDHL;HIF3A;PRPF8;CELSR3;HSP90B1;KHSRP;WDR6;UBAP2L;PCNT;PLTP;ABCF1;EDEM3;BCHE;EIF5B;ANKRD26;FUS;CAD;MYO1E;NEIL3;RCN1;TBC1D5;FASN;NCL;MYH9;KPNB1
459	ChEA_2016	TCF3 18467660 ChIP-ChIP MESCs Mouse	10/1388	0.7231125121417067	0.9691650555530072	0	0	0.8585463882996539	0.2783325403786166	KCNH2;ANKRD17;NELL2;RCN1;DDX3X;TXNRD3;FASN;UBAP2L;NEO1;MAD1L1
460	ChEA_2016	HCFC1 20581084 ChIP-Seq MESCs Mouse	2/306	0.7244255242436503	0.9691650555530072	0	0	0.7834563543003851	0.2525677752676978	XPC;CIC
461	ChEA_2016	RAD21 21589869 ChIP-Seq MESCs Mouse	15/2036	0.7247308871763324	0.9691650555530072	0	0	0.8755582935468966	0.281890268078672	KDM6B;WWOX;ATP1A3;DTX1;EVPL;KIF27;FSTL4;ACTA2;MYO1E;CLIP2;CORO7;BSN;CIC;NEO1;RAB11FIP4
462	ChEA_2016	PCGF2 27294783 Chip-Seq NPCs Mouse	3/451	0.7263127540371208	0.9691650555530072	0	0	0.7964230937773883	0.2546758493532112	ZRANB3;NFASC;PTPRN
463	ChEA_2016	SOX2 19030024 ChIP-ChIP MESCs Mouse	6/863	0.7265090801565408	0.9691650555530072	0	0	0.8303821470245041	0.2653106645872856	VCP;RCN1;TBC1D5;SH2D3C;MAP3K9;MYBL1
464	ChEA_2016	IRF4 20064451 ChIP-Seq CD4+T Mouse	7/1000	0.7296137574922477	0.9691650555530072	0	0	0.8353252642712826	0.2633279231005734	NELL2;WWOX;PCLO;TXNRD3;NEO1;KIF27;AARS
465	ChEA_2016	CBP 20019798 ChIP-Seq JUKART Human	7/1000	0.7296137574922477	0.9691650555530072	0	0	0.8353252642712826	0.2633279231005734	NELL2;WWOX;PCLO;TXNRD3;NEO1;KIF27;AARS
466	ChEA_2016	KLF1 20508144 ChIP-Seq FETAL-LIVER-ERYTHROID Mouse	8/1144	0.7395472595422482	0.9802564318129584	0	0	0.8333927616330897	0.2514488400723353	PPP1R12A;TNNC2;ITSN1;BSN;MAD1L1;FSTL4;GRIN1;ATP6V0A1
467	ChEA_2016	CTNNB1 24651522 ChIP-Seq LGR5+ INTESTINAL STEM Human	1/162	0.7422317255829081	0.9810274539622442	0	0	0.7405608883869753	0.220756598938783	RAB11FIP4
468	ChEA_2016	SUZ12 18974828 ChIP-Seq MESCs Mouse	14/1934	0.7432986686725243	0.9810274539622442	0	0	0.8593612938596491	0.2549358341228484	GABBR2;PLEKHH3;RASGRF1;SEZ6;SLC7A14;DTX1;SEZ6L;FSTL4;NELL2;DPP6;DPYSL5;TNR;NEFM;PCDH1
469	ChEA_2016	CNOT3 19339689 ChIP-ChIP MESCs Mouse	11/1547	0.7455808566036829	0.9819458515695314	0	0	0.8454217069892473	0.2482087886445552	ANKRD17;EIF5B;NFASC;NUMA1;TXNRD3;KHSRP;FASN;NCL;SEZ6;FSTL4;CHGB
470	ChEA_2016	POU5F1 16518401 ChIP-PET MESCs Mouse	11/1550	0.7478464483767631	0.9828385383125612	0	0	0.843635372780817	0.2451246734083483	WWOX;DPP6;KIF3A;FUS;FASN;NCL;MAST1;SEZ6;TNR;ADNP;MAD1L1
471	ChEA_2016	NR0B1 18358816 ChIP-ChIP MESCs Mouse	12/1691	0.7552244004591379	0.9872327290500262	0	0	0.8425701755064471	0.2365434499673817	KCNH2;WWOX;MMP14;RCN1;UNC13A;PITPNM1;ATP1A3;MYH9;TAGLN2;SMC3;PCDH1;PLTP
472	ChEA_2016	TCF3 18347094 ChIP-ChIP MESCs Mouse	16/2221	0.7620203782694343	0.9872327290500262	0	0	0.8528012093726379	0.2317760016708796	CAD;SEZ6;DDX42;RCN1;DPP6;KIF3A;MGAT5B;MYH9;CNGA3;ADNP;CIC;PLTP;MAD1L1;KPNB1;ASTN1;ATP6V0A1
473	ChEA_2016	NACC1 18358816 ChIP-ChIP MESCs Mouse	5/769	0.7695146694864627	0.9872327290500262	0	0	0.7751780429904719	0.2030929746441896	MYT1L;CAD;UBAP2L;CORO7;CIC
474	ChEA_2016	IRF8 22096565 ChIP-ChIP GC-B Mouse	5/772	0.7724399325506884	0.9872327290500262	0	0	0.7720245855839076	0.1993375435300536	GRIPAP1;MADD;MYBL1;MAD1L1;ATP6V0A1
475	ChEA_2016	YY1 22570637 ChIP-Seq MALME-3M Human	7/1049	0.7735900952938974	0.9872327290500262	0	0	0.7939738528953754	0.2038235195205305	KDM6B;CUL7;ABCC8;LMOD1;PCDH1;CELSR3;ABCF1
476	ChEA_2016	CEBPB 20176806 ChIP-Seq THIOMACROPHAGE Mouse	11/1588	0.7753880759583257	0.9872327290500262	0	0	0.8215967435105447	0.2090073362523536	ZRANB3;ACTA2;KDM6B;MYO1E;RCN1;PITPNM1;TXNRD3;TBC1D5;ITSN1;FLYWCH1;IGSF9
477	ChEA_2016	AR 22383394 ChIP-Seq PROSTATE CANCER Human	13/1857	0.778895503348993	0.9872327290500262	0	0	0.8289382274963493	0.2071337448482859	BCHE;PPP1R12A;ZBTB20;RRBP1;PRDM11;KTN1;TBC1D5;ATF7;MACROD2;FSIP1;MYH10;MYBL1;GPR158
478	ChEA_2016	IRF1 21803131 ChIP-Seq MONOCYTES Human	2/345	0.7834173806124863	0.9872327290500262	0	0	0.6929886937353339	0.1691513828626152	ZBTB20;F5
479	ChEA_2016	SOX2 18555785 ChIP-Seq MESCs Mouse	3/497	0.7845338602704686	0.9872327290500262	0	0	0.7205484215493903	0.1748522762402926	MYO1E;VGF;MYBL1
480	ChEA_2016	PAX3-FKHR 20663909 ChIP-Seq RHABDOMYOSARCOMA Human	7/1063	0.7851532579570811	0.9872327290500262	0	0	0.7828640175338288	0.1893562889066924	BCHE;WWOX;DPP6;CAND1;ZBTB20;KSR2;SMC3
481	ChEA_2016	FOXA1 21572438 ChIP-Seq LNCaP Human	14/2000	0.786277440099617	0.9872327290500262	0	0	0.8277415593364075	0.1990267923789689	ZRANB3;EDEM3;ANKRD26;SMARCC1;SLC12A5;PPP1R12A;KIDINS220;AGL;NCAPG2;EHBP1;DSTYK;MMP14;MYH10;TECPR1
482	ChEA_2016	PU.1 20176806 ChIP-Seq MACROPHAGES Mouse	14/2000	0.786277440099617	0.9872327290500262	0	0	0.8277415593364075	0.1990267923789689	CUL9;KDM6B;SLC12A5;TNNC2;ITSN1;HSP90B1;ACTA2;EML6;CANX;MYH9;TAGLN2;CNGA3;CCDC55;FSIP1
483	ChEA_2016	FOXM1 26456572 ChIP-Seq MCF-7 Human	14/2000	0.786277440099617	0.9872327290500262	0	0	0.8277415593364075	0.1990267923789689	EDEM3;BCHE;GABBR2;WWOX;ITSN1;OGDHL;EHBP1;KTN1;NELL2;RCN1;HMGN5;MACROD2;MAP3K9;SEC31A
484	ChEA_2016	RARB 24833708 ChIP-Seq LIVER Mouse	14/2000	0.786277440099617	0.9872327290500262	0	0	0.8277415593364075	0.1990267923789689	CUL9;APC2;TXNRD3;AGL;ACTA2;HNRNPM;VGF;FASN;MCM4;CNGA3;HNRNPH3;BSN;EIF3A;AARS
485	ChEA_2016	EBNA1 20929547 Chip-Seq RAJI-cells Human	14/2000	0.786277440099617	0.9872327290500262	0	0	0.8277415593364075	0.1990267923789689	SLC12A5;PLEKHH3;ITSN1;NCAPG2;RASGRF1;AQP6;LHFPL4;HIF3A;BAZ1B;GRIN1;EML6;CAND1;MTHFD1;CHGB
486	ChEA_2016	LXR 22158963 ChIP-Seq LIVER Mouse	14/2000	0.786277440099617	0.9872327290500262	0	0	0.8277415593364075	0.1990267923789689	BCHE;NUMA1;ITSN1;SLC7A14;ARID4A;RRBP1;CLIP2;FASN;HNRNPD;ZC3H18;MYH9;PCDH1;TECPR1;AARS
487	ChEA_2016	CBX2 22325352 ChIP-Seq 293T-Rex Human	14/2000	0.786277440099617	0.9872327290500262	0	0	0.8277415593364075	0.1990267923789689	ZRANB3;EDEM3;MYT1L;AGL;MMEL1;EHBP1;F5;EML6;DSTYK;NFASC;DPYSL5;TNR;CNGA3;ASTN1
488	ChEA_2016	UBF1/2 26484160 Chip-Seq FIBROBLAST Human	14/2000	0.786277440099617	0.9872327290500262	0	0	0.8277415593364075	0.1990267923789689	USP47;GABBR2;WWOX;CUL7;PPP1R12A;FUS;KIDINS220;SEZ6;LHFPL4;FSTL4;MGAT5B;FSIP1;NEO1;RAB11FIP4
489	ChEA_2016	CTCF 26484167 Chip-Seq Bcells Mouse	14/2000	0.786277440099617	0.9872327290500262	0	0	0.8277415593364075	0.1990267923789689	ANKRD17;WWOX;ABCC8;KIDINS220;NCAN;DTX1;HIF3A;BAZ1B;SMC3;PITPNM1;MGAT5B;FLYWCH1;PCDH1;MYBL1
490	ChEA_2016	GATA3 26560356 Chip-Seq TH1 Human	14/2000	0.786277440099617	0.9872327290500262	0	0	0.8277415593364075	0.1990267923789689	NCAPG2;ZBTB20;HTT;AP2A1;PHRF1;FSTL4;NELL2;RCN1;VGF;SCN8A;NCL;TNR;KPNB1;SEC31A
491	ChEA_2016	CJUN 26792858 Chip-Seq BT549 Human	14/2000	0.786277440099617	0.9872327290500262	0	0	0.8277415593364075	0.1990267923789689	KSR2;PTPRH;CELSR3;KIF27;EHBP1;KTN1;ACTA2;DSTYK;PCLO;MTHFD1;TAGLN2;ATF7;BSN;MYBL1
492	ChEA_2016	CTCF 27219007 Chip-Seq ERYTHROID Human	14/2000	0.786277440099617	0.9872327290500262	0	0	0.8277415593364075	0.1990267923789689	KDM6B;USP47;MAST1;RASGRF1;LMOD1;DPYSL5;KHSRP;TNR;TAGLN2;FLYWCH1;CIC;PCDH1;GPR158;EIF3A
493	ChEA_2016	AR 21572438 ChIP-Seq LNCaP Human	1/188	0.7928493136077664	0.9934690791967762	0	0	0.6367525522605737	0.1478043371116194	TTBK2
494	ChEA_2016	PPARD 23176727 ChIP-Seq KERATINOCYTES Mouse	1/194	0.8030487722492248	0.9999119633192668	0	0	0.6167687235044748	0.1352819465520766	PLTP
495	ChEA_2016	TFAP2A 17053090 ChIP-ChIP MCF-7 Human	13/1904	0.8077807005150074	0.9999119633192668	0	0	0.8062234941570494	0.1721002301537929	PPP1R12A;NUMA1;FUS;ITSN1;CABP5;SEZ6;MTHFD1;PITPNM1;SCN8A;FASN;MYH9;FLYWCH1;MYH10
496	ChEA_2016	NANOG 18358816 ChIP-ChIP MESCs Mouse	8/1232	0.8091112637641614	0.9999119633192668	0	0	0.7698353603044593	0.1630656321757068	VCP;RCN1;MTHFD1;KHSRP;SEZ6;MYH9;TAGLN2;KPNB1
497	ChEA_2016	TP53 18474530 ChIP-ChIP U2OS Human	5/827	0.8211979090267405	0.9999119633192668	0	0	0.7182904897916006	0.1414968624939499	ANKRD17;ACTA2;TNR;FSIP1;MAD1L1
498	ChEA_2016	EED 16625203 ChIP-ChIP MESCs Mouse	5/830	0.8235992579869809	0.9999119633192668	0	0	0.7155655938264633	0.1388706768840691	RASGRF1;SEZ6;SEZ6L;PCDH1;FSTL4
499	ChEA_2016	HNF4A 19761587 ChIP-ChIP CACO-2 Human	7/1126	0.8318205584554462	0.9999119633192668	0	0	0.7363099353083672	0.1355830337916731	DISP2;MYO1E;AP2A1;KSR2;BAZ1B;PCDH1;AARS
500	ChEA_2016	MYC 20876797 ChIP-ChIP MEDULLOBLASTOMA Human	9/1406	0.832902453025549	0.9999119633192668	0	0	0.7565483816549567	0.1383263580581812	NELL2;WWOX;RCN1;KIDINS220;AGL;MAST1;FLYWCH1;FSIP1;SYN1
501	ChEA_2016	PPARG 20176806 ChIP-Seq MACROPHAGES Mouse	9/1408	0.8341144697677021	0.9999119633192668	0	0	0.7553848745464231	0.13701520758144	CUL9;MADD;ITSN1;SH2D3C;RASGRF1;COL11A2;FLYWCH1;PTPRH;KIF27
502	ChEA_2016	SUZ12 16625203 ChIP-ChIP MESCs Mouse	8/1270	0.8344637685007276	0.9999119633192668	0	0	0.7451302934863288	0.1348432142944158	DPYSL5;MAST1;RASGRF1;SEZ6;SEZ6L;PCDH1;FSTL4;CHGB
503	ChEA_2016	ESR1 20079471 ChIP-ChIP T-47D Human	1/216	0.8363559657411337	0.9999119633192668	0	0	0.5530373502466526	0.0988283055055327	FSIP1
504	ChEA_2016	SFPI1 20887958 ChIP-Seq HPC-7 Mouse	16/2369	0.8426966610600881	0.9999119633192668	0	0	0.7924521886952827	0.1356267802659645	EDEM3;COPB2;EIF5B;CUL7;SMARCC1;NUMA1;TXNRD3;KIDINS220;CAD;DDX42;ARID4A;HTT;PHRF1;ZC3H18;CIC;ABCD1
505	ChEA_2016	SMAD4 19686287 ChIP-ChIP HaCaT Human	2/405	0.8526653275649179	0.9999119633192668	0	0	0.5879985474792713	0.0937200042131035	DDX42;EHBP1
506	ChEA_2016	STAT3 18555785 ChIP-Seq MESCs Mouse	13/1997	0.8567706565653767	0.9999119633192668	0	0	0.7644489247311828	0.1181723432531069	BCHE;GABBR2;KIDINS220;DDX42;ARID4A;PTPRH;KTN1;KIF3A;SCN8A;FASN;MYH9;PCDH1;MAD1L1
507	ChEA_2016	CDX2 22108803 ChIP-Seq LS180 Human	13/2000	0.8581762123603536	0.9999119633192668	0	0	0.7631664643713549	0.1167231244060253	EDEM3;ABCC8;KIDINS220;CABP5;BAZ1B;SMC3;EHBP1;EML6;DSTYK;PCLO;MTHFD1;TBC1D5;EIF3A
508	ChEA_2016	HOXB7 26014856 ChIP-Seq BT474 Human	13/2000	0.8581762123603536	0.9999119633192668	0	0	0.7631664643713549	0.1167231244060253	VCP;SH2D3C;CACNA1B;SLC7A14;L1CAM;KIF27;SLC8A2;DPP6;FASN;TUBGCP6;ADNP;RAB11FIP4;KPNB1
509	ChEA_2016	NEUROD2 26341353 ChIP-Seq CORTEX Mouse	13/2000	0.8581762123603536	0.9999119633192668	0	0	0.7631664643713549	0.1167231244060253	CUL9;APC2;PLEKHH3;NUMA1;AGL;PTPRN;HTT;KSR2;HNRNPM;EML6;WDR81;CORO7;ASTN1
510	ChEA_2016	TAF2 19829295 ChIP-Seq ESCs Human	13/2000	0.8581762123603536	0.9999119633192668	0	0	0.7631664643713549	0.1167231244060253	EDEM3;APC2;ABCC8;AGL;MAST1;ZBTB20;AP2A1;NEIL3;NFASC;CAND1;ZC3H18;MYH9;CORO7
511	ChEA_2016	NANOG 20526341 ChIP-Seq ESCs Human	13/2000	0.8581762123603536	0.9999119633192668	0	0	0.7631664643713549	0.1167231244060253	APC2;AGL;LMOD1;ATP1A3;HTT;CELF6;AP2A1;SHISA7;CELSR3;NFASC;CAND1;CANX;MYH9
512	ChEA_2016	CTCF 20526341 ChIP-Seq ESCs Human	13/2000	0.8581762123603536	0.9999119633192668	0	0	0.7631664643713549	0.1167231244060253	SLC12A5;SLC7A14;DDX42;STON1;PKD2L1;SEZ6L;TTBK2;ACTA2;PCLO;GPRIN1;PLTP;TECPR1;KPNB1
513	ChEA_2016	RAC3 21632823 ChIP-Seq H3396 Human	13/2000	0.8581762123603536	0.9999119633192668	0	0	0.7631664643713549	0.1167231244060253	KCNH2;SRCAP;MYT1L;MAST1;RRBP1;PHRF1;PRDM11;PRPF8;RCN1;DPYSL5;KIF3A;CANX;RAB11FIP4
514	ChEA_2016	FOXH1 21741376 ChIP-Seq ESCs Human	13/2000	0.8581762123603536	0.9999119633192668	0	0	0.7631664643713549	0.1167231244060253	CUL9;USP47;SLC12A5;TXNRD3;SLC7A14;XPC;AP2A1;FSTL4;GRIN1;KTN1;CLIP2;MYH9;PCDH1
515	ChEA_2016	NFYB 21822215 ChIP-Seq K562 Human	13/2000	0.8581762123603536	0.9999119633192668	0	0	0.7631664643713549	0.1167231244060253	EDEM3;ANKRD26;AGL;MMEL1;KTN1;NELL2;DSTYK;RCN1;NFASC;SCN8A;TNR;GPR158;ASTN1
516	ChEA_2016	PPARA 22158963 ChIP-Seq LIVER Mouse	13/2000	0.8581762123603536	0.9999119633192668	0	0	0.7631664643713549	0.1167231244060253	EDEM3;KDM6B;BCHE;RRBP1;SMC3;F5;MMP14;FASN;MYH9;ADNP;PCDH1;EIF3A;AARS
517	ChEA_2016	SA1 22415368 ChIP-Seq MEFs Mouse	13/2000	0.8581762123603536	0.9999119633192668	0	0	0.7631664643713549	0.1167231244060253	KIDINS220;PKD2L1;SMC3;EHBP1;NELL2;MMP14;PITPNM1;MGAT5B;TNR;FLYWCH1;ADNP;PCDH1;MYBL1
518	ChEA_2016	TCF12/HEB 22897851 ChIP-Seq JUKARTE6-1 Human	13/2000	0.8581762123603536	0.9999119633192668	0	0	0.7631664643713549	0.1167231244060253	UNC13A;SH2D3C;MAST1;RASGRF1;LMOD1;DDX42;PRPF8;RCN1;NFASC;BOD1L;KIF3A;ZC3H18;RAB11FIP4
519	ChEA_2016	SPI1 26923725 Chip-Seq HPCs Mouse	13/2000	0.8581762123603536	0.9999119633192668	0	0	0.7631664643713549	0.1167231244060253	APC2;SMARCC1;MAST1;SEZ6L;EVPL;HNRNPM;CLIP2;NFASC;VGF;SCN8A;MYH10;CHGB;ATP6V0A1
520	ChEA_2016	BRD4 27068464 Chip-Seq AML-cells Mouse	13/2000	0.8581762123603536	0.9999119633192668	0	0	0.7631664643713549	0.1167231244060253	KDM6B;GSX1;SH2D3C;RRBP1;IGSF9;MMP14;CAND1;BOD1L;TAGLN2;CCDC55;CIC;MYBL1;TECPR1
521	ChEA_2016	SMRT 27268052 Chip-Seq Bcells Human	13/2000	0.8581762123603536	0.9999119633192668	0	0	0.7631664643713549	0.1167231244060253	KCNH2;CUL7;RASGRF1;DDX42;CELF6;AP2A1;F5;DSTYK;NFASC;MTHFD1;CNGA3;NEO1;ATP6V0A1
522	ChEA_2016	LMO2 20887958 ChIP-Seq HPC-7 Mouse	11/1741	0.8649139174539731	0.9999119633192668	0	0	0.7426589595375722	0.1077786001392318	EDEM3;EIF5B;PPP1R12A;SH2D3C;TAGLN2;HNRNPH3;CCDC55;SEZ6L;PRDM11;EHBP1;F5
523	ChEA_2016	MYC 19030024 ChIP-ChIP MESCs Mouse	27/3868	0.8667982354901184	0.9999119633192668	0	0	0.8087878044349213	0.115615444236872	ANKRD17;DDX3X;DDX42;HIF3A;PRPF8;CELSR3;HSP90B1;UBAP2L;PCNT;ZRANB3;EIF5B;SMARCC1;FUS;CAD;BAZ1B;SMC1A;GRIN1;MTHFD1;FASN;NCL;CANX;MCM4;TAGLN2;ATF7;CORO7;KPNB1;AARS
524	ChEA_2016	ESR2 21235772 ChIP-Seq MCF-7 Human	2/424	0.8700039348641327	0.9999119633192668	0	0	0.5609756097560976	0.078120085945419	MYH9;IGSF9
525	ChEA_2016	MYC 18940864 ChIP-ChIP HL60 Human	4/746	0.8710331925225082	0.9999119633192668	0	0	0.6353199560746731	0.0877219263992293	ZBTB20;PRPF8;PLTP;ABCF1
526	ChEA_2016	PIAS1 25552417 ChIP-Seq VCAP Human	4/749	0.8730243922559711	0.9999119633192668	0	0	0.632662192393736	0.0859103270180734	PCLO;CABP5;ZBTB20;MACROD2
527	ChEA_2016	ZFP42 18358816 ChIP-ChIP MESCs Mouse	9/1480	0.8734021150856767	0.9999119633192668	0	0	0.71560574504107	0.0968638328032335	CUL7;UNC13A;NUMA1;NCL;CAD;MCM4;UBAP2L;CORO7;AARS
528	ChEA_2016	RNF2 27304074 Chip-Seq NSC Mouse	6/1052	0.8748516152189778	0.9999119633192668	0	0	0.6735659655831739	0.0900564361675413	NELL2;WWOX;DPYSL5;RASGRF1;CCDC55;PLTP
529	ChEA_2016	NANOG 16518401 ChIP-PET MESCs Mouse	24/3520	0.8808975392878506	0.9999119633192668	0	0	0.7898604441293068	0.1001653309863464	ANKRD17;EIF5B;WWOX;CUL7;FUS;MYT1L;SH2D3C;PCDHGA1;SEZ6;ZBTB20;PRPF8;MMP14;RCN1;DPP6;MTHFD1;GPRIN1;FASN;NCL;CANX;MYH9;ADNP;RAB11FIP4;GPR158;KPNB1
530	ChEA_2016	BRD4 25478319 ChIP-Seq HGPS Human	15/2326	0.8815187203134809	0.9999119633192668	0	0	0.753221706723674	0.0949880667077318	EDEM3;PPP1R12A;SLC7A14;ZBTB20;AP2A1;SMC3;KIF27;ACTA2;NEIL3;DSTYK;TBC1D5;MYH9;WDR6;UBAP2L;PCDH1
531	ChEA_2016	TBX3 20139965 ChIP-Seq MESCs Mouse	6/1068	0.8835819873036628	0.9999119633192668	0	0	0.6628531073446328	0.0820421200266438	ZRANB3;NEIL3;SCN8A;SEZ6L;MAD1L1;HSP90B1
532	ChEA_2016	FOXP3 17237761 ChIP-ChIP TREG Mouse	1/257	0.8841982062970201	0.9999119633192668	0	0	0.4634943181818182	0.0570441118635658	SCN8A
533	ChEA_2016	TBX3 20139965 ChIP-Seq ESCs Mouse	6/1070	0.8846367042347442	0.9999119633192668	0	0	0.6615366541353384	0.0810899868143402	ZRANB3;NEIL3;SCN8A;SEZ6L;MAD1L1;HSP90B1
534	ChEA_2016	SMAD1 18555785 ChIP-Seq MESCs Mouse	3/610	0.8853833905696865	0.9999119633192668	0	0	0.5829837984253242	0.0709692517609301	SETD1B;ADNP;CC2D1A
535	ChEA_2016	ERA 27197147 Chip-Seq ENDOMETRIOID-ADENOCARCINOMA Human	6/1073	0.8862038028097388	0.9999119633192668	0	0	0.6595712277413308	0.0796816979355073	EDEM3;WWOX;RASGRF1;OGDHL;MACROD2;CHGB
536	ChEA_2016	ESR1 17901129 ChIP-ChIP LIVER Mouse	2/444	0.8862245184940889	0.9999119633192668	0	0	0.5350402825295222	0.0646248156999684	MTHFD1;RRBP1
537	ChEA_2016	STAT3 19079543 ChIP-ChIP MESCs Mouse	5/948	0.89919822869037	0.9999119633192668	0	0	0.6221389381055571	0.0661033631838566	DPP6;SCN8A;BSN;PCDH1;SYN1
538	ChEA_2016	HOXB4 20404135 ChIP-ChIP EML Mouse	11/1824	0.9002301733841059	0.9999119633192668	0	0	0.7054107431987616	0.0741420551884586	WWOX;VCP;TBC1D5;CAD;DDX42;MYH9;ATF7;CORO7;PRPF8;MAD1L1;ATP6V0A1
539	ChEA_2016	YY1 21170310 ChIP-Seq MESCs Mouse	2/464	0.9005635251041655	0.9999119633192668	0	0	0.5113504381797065	0.0535560695897523	ATP6V0A1;AARS
540	ChEA_2016	EGR1 19032775 ChIP-ChIP M12 Human	1/276	0.9013694399905774	0.9999119633192668	0	0	0.4310523415977961	0.044760506242715	KHSRP
541	ChEA_2016	NANOG 16153702 ChIP-ChIP HESCs Human	10/1686	0.9014536384716711	0.9999119633192668	0	0	0.6944954409154886	0.0720515856850413	ZRANB3;GRIPAP1;FUS;KHSRP;PCDHGA1;WDR6;XPC;AP2A1;EVPL;EHBP1
542	ChEA_2016	MYBL2 22936984 ChIP-ChIP MESCs Mouse	14/2250	0.90336779571993	0.9999119633192668	0	0	0.724896431597778	0.0736679653979332	ANKRD17;WWOX;VCP;TNNC2;PCDHGA1;SEZ6;AP2A1;HIF3A;BAZ1B;HSP90B1;NCL;MADD;UBAP2L;AARS
543	ChEA_2016	CREB1 15753290 ChIP-ChIP HEK293T Human	5/957	0.9036118353098298	0.9999119633192668	0	0	0.6159637768150739	0.0624312528420469	COPB2;AP2A1;MYH10;PRPF8;KPNB1
544	ChEA_2016	BCAT 22108803 ChIP-Seq LS180 Human	3/650	0.9094865614081484	0.9999119633192668	0	0	0.5458036620172386	0.0517831535092438	EDEM3;MGAT5B;LMOD1
545	ChEA_2016	KDM6A 18722178 ChIP-ChIP U937 AND SAOS2 Human	2/479	0.9101986503561432	0.9999119633192668	0	0	0.4948867413202434	0.0465650842872601	TUBGCP6;ARID4A
546	ChEA_2016	CEBPB 26923725 Chip-Seq HEMANGIOBLAST Mouse	3/652	0.910562562586782	0.9999119633192668	0	0	0.5440649607229622	0.0509748987331167	CLIP2;MGAT5B;FSTL4
547	ChEA_2016	GATA2 19941826 ChIP-Seq K562 Human	15/2410	0.9105880315111432	0.9999119633192668	0	0	0.7233198302202436	0.0677495346754712	KCNH2;GABBR2;KIDINS220;ITSN1;HTT;AP2A1;L1CAM;PTPRH;TBC1D5;GPRIN1;TNR;MYH9;ADNP;MYH10;RAB11FIP4
548	ChEA_2016	CEBPB 20176806 ChIP-Seq MACROPHAGES Mouse	12/2000	0.9126631790488192	0.9999119633192668	0	0	0.6994956753508061	0.063925778796426	KDM6B;WWOX;MYO1E;TXNRD3;KIF3A;LMOD1;MYH9;TAGLN2;MAP3K9;PTPRH;IGSF9;ABCF1
549	ChEA_2016	STAT1 17558387 ChIP-Seq HELA Human	12/2000	0.9126631790488192	0.9999119633192668	0	0	0.6994956753508061	0.063925778796426	KCNH2;KDM6B;EML6;DDX3X;VGF;AQP6;TUBGCP6;MYH9;NEFM;FLYWCH1;SMC3;EIF3A
550	ChEA_2016	P300 19829295 ChIP-Seq ESCs Human	12/2000	0.9126631790488192	0.9999119633192668	0	0	0.6994956753508061	0.063925778796426	NELL2;DPP6;DDX3X;PCLO;BOD1L;SLC7A14;MACROD2;KSR2;PCDH1;GPR158;KTN1;F5
551	ChEA_2016	CEBPA 20513432 ChIP-Seq MACROPHAGES Mouse	12/2000	0.9126631790488192	0.9999119633192668	0	0	0.6994956753508061	0.063925778796426	CUL9;KDM6B;EML6;PPP1R12A;GPRIN1;ITSN1;MYH9;ATF7;CNGA3;PRPF8;IGSF9;F5
552	ChEA_2016	PU.1 20513432 ChIP-Seq Bcells Mouse	12/2000	0.9126631790488192	0.9999119633192668	0	0	0.6994956753508061	0.063925778796426	KDM6B;MYO1E;NCAN;TNNC2;ITSN1;SH2D3C;MYH9;TAGLN2;CCDC55;FSIP1;EIF3A;F5
553	ChEA_2016	ETS1 21867929 ChIP-Seq TH2 Mouse	12/2000	0.9126631790488192	0.9999119633192668	0	0	0.6994956753508061	0.063925778796426	DISP2;KDM6B;NELL2;PITPNM1;KHSRP;TNNC2;MYH9;ATF7;PRDM11;PLTP;KPNB1;ABCF1
554	ChEA_2016	AR 21915096 ChIP-Seq LNCaP-1F5 Human	12/2000	0.9126631790488192	0.9999119633192668	0	0	0.6994956753508061	0.063925778796426	ANKRD17;USP47;WWOX;DPYSL5;FASN;ZC3H18;RRBP1;HIF3A;BSN;GPR158;KTN1;F5
555	ChEA_2016	KAP1 22055183 ChIP-Seq ESCs Mouse	12/2000	0.9126631790488192	0.9999119633192668	0	0	0.6994956753508061	0.063925778796426	ANKRD17;KIF3A;SH2D3C;MCM4;HTT;CNGA3;NEFM;KSR2;SMC3;PTPRH;PLTP;CHGB
556	ChEA_2016	RXR 22158963 ChIP-Seq LIVER Mouse	12/2000	0.9126631790488192	0.9999119633192668	0	0	0.6994956753508061	0.063925778796426	ZRANB3;KDM6B;BCHE;GABBR2;FASN;COL11A2;DDX42;RRBP1;MYBL1;EIF3A;SEC31A;F5
557	ChEA_2016	PCGF4 22325352 ChIP-Seq 293T-Rex Human	12/2000	0.9126631790488192	0.9999119633192668	0	0	0.6994956753508061	0.063925778796426	ZRANB3;EDEM3;EML6;NFASC;KIDINS220;MYT1L;AGL;TNR;CNGA3;MMEL1;EHBP1;ASTN1
558	ChEA_2016	GATA3 24758297 ChIP-Seq MCF-7 Human	12/2000	0.9126631790488192	0.9999119633192668	0	0	0.6994956753508061	0.063925778796426	WWOX;MYO1E;DSTYK;FASN;PCDHGA1;STON1;FSIP1;EVPL;IGSF9;ABCF1;ATP6V0A1;KTN1
559	ChEA_2016	GATA3 26560356 Chip-Seq TH2 Human	12/2000	0.9126631790488192	0.9999119633192668	0	0	0.6994956753508061	0.063925778796426	ACTA2;WWOX;FASN;ITSN1;TUBGCP6;MYH9;RRBP1;OGDHL;FLYWCH1;MYH10;CHGB;KTN1
560	ChEA_2016	GATA3 27048872 Chip-Seq THYMUS Human	12/2000	0.9126631790488192	0.9999119633192668	0	0	0.6994956753508061	0.063925778796426	EDEM3;KDM6B;TNNC2;SH2D3C;PCDHGA1;RRBP1;AP2A1;MMEL1;CCDC55;FSIP1;TECPR1;KTN1
561	ChEA_2016	SOX11 23321250 ChIP-ChIP Z138-A519-JVM2 Human	6/1134	0.914389317346086	0.9999119633192668	0	0	0.621875	0.0556570968849064	EDEM3;DPP6;NUMA1;SETD1B;PTPRN;DDX42
562	ChEA_2016	EST1 17652178 ChIP-ChIP JURKAT Human	5/1001	0.922865358873523	0.9999119633192668	0	0	0.587380578213475	0.0471501717744706	ZRANB3;CAND1;WDR81;ARID4A;TTBK2
563	ChEA_2016	PAX6 23342162 ChIP-ChIP BETA-FORBRAIN-LENS Mouse	5/1001	0.922865358873523	0.9999119633192668	0	0	0.587380578213475	0.0471501717744706	EIF5B;MYO1E;NEIL3;RCN1;KHSRP
564	ChEA_2016	CHD1 19587682 ChIP-ChIP MESCs Mouse	4/843	0.9233340426477892	0.9999119633192668	0	0	0.5590135228593711	0.0445892665845954	EIF5B;DDX42;MYBL1;ATP6V0A1
565	ChEA_2016	CEBPD 23245923 ChIP-Seq MEFs Mouse	2/504	0.924348336407322	0.9999119633192668	0	0	0.4696336604800311	0.0369443381651654	TBC1D5;ZBTB20
566	ChEA_2016	CDX2 20551321 ChIP-Seq CACO-2 Human	2/504	0.924348336407322	0.9999119633192668	0	0	0.4696336604800311	0.0369443381651654	WWOX;EVPL
567	ChEA_2016	PKCTHETA 26484144 Chip-Seq BREAST Human	2/506	0.9253851334918888	0.9999119633192668	0	0	0.4677216415021293	0.0362695998488214	KHSRP;FLYWCH1
568	ChEA_2016	HIF1A 21447827 ChIP-Seq MCF-7 Human	1/321	0.9326006994224176	0.9999119633192668	0	0	0.3695833333333333	0.0257888392890437	PTPRN
569	ChEA_2016	SOX17 20123909 ChIP-Seq XEN Mouse	11/1947	0.9383842378283572	0.9999119633192668	0	0	0.6560850439882698	0.0417242392278323	DDX3X;PLEKHH3;PCDHGA1;ZBTB20;MYH9;TAGLN2;BAZ1B;CELSR3;CHGB;AARS;KTN1
570	ChEA_2016	FUS 26573619 Chip-Seq HEK293 Human	2/543	0.9423173186287848	0.9999119633192668	0	0	0.4348992380866507	0.0258387575151539	HMGN5;DDX3X
571	ChEA_2016	RNF2 16625203 ChIP-ChIP MESCs Mouse	6/1219	0.9435311590491516	0.9999119633192668	0	0	0.5756698268755153	0.0334613208948301	DPYSL5;ITSN1;RASGRF1;SEZ6;SEZ6L;PCDH1
572	ChEA_2016	NANOG 18700969 ChIP-ChIP MESCs Mouse	1/344	0.9445381732806072	0.9999119633192668	0	0	0.344394381129075	0.0196508597670961	RCN1
573	ChEA_2016	TAF7L 23326641 ChIP-Seq C3H10T1-2 Mouse	4/912	0.9480671388335596	0.9999119633192668	0	0	0.5146570946864633	0.0274466410795752	PITPNM1;CANX;HSP90B1;ABCF1
574	ChEA_2016	POU3F2 20337985 ChIP-ChIP 501MEL Human	9/1702	0.9498994169634792	0.9999119633192668	0	0	0.6142527680482767	0.0315720866699203	BCHE;CAND1;AGL;NCAPG2;XPC;ADNP;NEO1;TTBK2;KTN1
575	ChEA_2016	CEBPB 24764292 ChIP-Seq MC3T3 Mouse	11/2000	0.9505116045909968	0.9999119633192668	0	0	0.6367115911707942	0.0323162383565609	CUL9;APC2;ANKRD26;AGL;ITSN1;STON1;HTT;PRDM11;KPNB1;ABCF1;SLC8A2
576	ChEA_2016	PHF8 20622853 ChIP-Seq HELA Human	11/2000	0.9505116045909968	0.9999119633192668	0	0	0.6367115911707942	0.0323162383565609	EDEM3;NELL2;ANKRD26;DSTYK;NFASC;AGL;TNR;MMEL1;GPR158;ASTN1;F5
577	ChEA_2016	GATA6 21074721 ChIP-Seq CACO-2 Human	11/2000	0.9505116045909968	0.9999119633192668	0	0	0.6367115911707942	0.0323162383565609	EDEM3;ACTA2;DSTYK;NFASC;AGL;LMOD1;TNR;MMEL1;HNRNPH3;ASTN1;F5
578	ChEA_2016	GATA3 21878914 ChIP-Seq MCF-7 Human	11/2000	0.9505116045909968	0.9999119633192668	0	0	0.6367115911707942	0.0323162383565609	KCNH2;EDEM3;EIF5B;ANKRD26;SMARCC1;SLC12A5;PPP1R12A;SLC7A14;HTT;MAP3K9;KSR2
579	ChEA_2016	FOXA1 21915096 ChIP-Seq LNCaP-1F5 Human	11/2000	0.9505116045909968	0.9999119633192668	0	0	0.6367115911707942	0.0323162383565609	EDEM3;BCHE;HNRNPM;GSX1;FASN;ZBTB42;RRBP1;CORO7;FSIP1;NEO1;GPR158
580	ChEA_2016	TBL1 22424771 ChIP-Seq 293T Human	11/2000	0.9505116045909968	0.9999119633192668	0	0	0.6367115911707942	0.0323162383565609	EDEM3;RCN1;NFASC;CAND1;AGL;SCN8A;TNR;MMEL1;PRDM11;GPR158;ASTN1
581	ChEA_2016	SA1 27219007 Chip-Seq Bcells Human	11/2000	0.9505116045909968	0.9999119633192668	0	0	0.6367115911707942	0.0323162383565609	CUL7;AGL;RASGRF1;DTX1;CORO7;MMEL1;PHRF1;PRDM11;PCDH1;IGSF9;AARS
582	ChEA_2016	POU5F1 18700969 ChIP-ChIP MESCs Mouse	2/567	0.9512844562295448	0.9999119633192668	0	0	0.4159076192531837	0.0207713200445659	NUMA1;FASN
583	ChEA_2016	LYL1 20887958 ChIP-Seq HPC-7 Mouse	3/752	0.951644498782554	0.9999119633192668	0	0	0.4689688500823183	0.0232438499566447	DSTYK;DTX1;HNRNPH3
584	ChEA_2016	EGR1 23403033 ChIP-Seq LIVER Mouse	4/944	0.9568647118781028	0.9999119633192668	0	0	0.4962962962962963	0.021883323823735	ZBTB20;RRBP1;CCDC55;PCDH1
585	ChEA_2016	ETS1 20019798 ChIP-Seq JURKAT Human	8/1607	0.961434218184325	0.9999119633192668	0	0	0.5774178481804292	0.0227093428387875	ZRANB3;EDEM3;DSTYK;CAND1;NUMA1;SRCAP;MYBL1;HSP90B1
586	ChEA_2016	RARG 19884340 ChIP-ChIP MEFs Mouse	1/390	0.9624702859327476	0.9999119633192668	0	0	0.3029524032094726	0.0115885610951625	TAGLN2
587	ChEA_2016	SRF 21415370 ChIP-Seq HL-1 Mouse	8/1634	0.966141195757682	0.9999119633192668	0	0	0.5669889610288508	0.0195300992291914	ZRANB3;EIF5B;DDX42;WDR6;ATF7;CCDC55;MYH10;MAD1L1
588	ChEA_2016	POU5F1 16153702 ChIP-ChIP HESCs Human	2/622	0.9671031320864214	0.9999119633192668	0	0	0.3779307631785995	0.0126418360417504	FUS;MAD1L1
589	ChEA_2016	CDX2 21074721 ChIP-Seq CACO-2 Mouse	10/2000	0.9744435892398038	0.9999119633192668	0	0	0.5747970622342482	0.0148807191521909	EDEM3;ANKRD26;RCN1;NFASC;AGL;TNR;MMEL1;GPR158;ASTN1;F5
590	ChEA_2016	HNFA 21074721 ChIP-Seq CACO-2 Human	10/2000	0.9744435892398038	0.9999119633192668	0	0	0.5747970622342482	0.0148807191521909	EDEM3;ANKRD26;DSTYK;NFASC;AGL;TNR;MMEL1;GPR158;ASTN1;F5
591	ChEA_2016	UBF1/2 26484160 Chip-Seq HMECs Human	10/2000	0.9744435892398038	0.9999119633192668	0	0	0.5747970622342482	0.0148807191521909	USP47;DSTYK;MMP14;TNNC2;UBAP2L;MACROD2;MMEL1;SHISA7;EHBP1;HSP90B1
592	ChEA_2016	KDM2B 26808549 Chip-Seq REH Human	10/2000	0.9744435892398038	0.9999119633192668	0	0	0.5747970622342482	0.0148807191521909	EDEM3;PCLO;SH2D3C;ARID4A;TNR;MYH9;CORO7;PRPF8;MYBL1;MAD1L1
593	ChEA_2016	CIITA 25753668 ChIP-Seq RAJI Human	1/459	0.9791452234957814	0.9999119633192668	0	0	0.25639804155088	0.0054036679132434	HNRNPD
594	ChEA_2016	SETDB1 19884257 ChIP-Seq MESCs Mouse	12/2353	0.979802951751408	0.9999119633192668	0	0	0.5822686497611743	0.0118804914317579	DISP2;PCLO;NCAPG2;RASGRF1;HTT;NEFM;MAP3K9;ADNP;SMC3;PLTP;GPR158;F5
595	ChEA_2016	SREBP2 21459322 ChIP-Seq LIVER Mouse	4/1095	0.9826989989050032	0.9999119633192668	0	0	0.4241889307578278	0.0074031201267255	EIF5B;PITPNM1;PCDH1;EHBP1
596	ChEA_2016	PHC1 16625203 ChIP-ChIP MESCs Mouse	3/922	0.984070290989121	0.9999119633192668	0	0	0.3788126597995954	0.006082954958447	RASGRF1;SEZ6L;PCDH1
597	ChEA_2016	SOX2 20726797 ChIP-Seq SW620 Human	13/2564	0.9847146799031712	0.9999119633192668	0	0	0.5756527620848417	0.0088669780047946	USP47;WWOX;MMEL1;L1CAM;PRDM11;PTPRH;PRPF8;F5;TBC1D5;TAGLN2;MYH10;RAB11FIP4;AARS
598	ChEA_2016	POU5F1 18358816 ChIP-ChIP MESCs Mouse	2/753	0.987420714624144	0.9999119633192668	0	0	0.3098795102465006	0.0039227877809484	MTHFD1;MCM4
599	ChEA_2016	CUX1 19635798 ChIP-ChIP MULTIPLE HUMAN CANCER TYPES Human	16/3052	0.9874649334400604	0.9999119633192668	0	0	0.5901800614844093	0.0074447043822837	COPB2;VCP;SLC12A5;NUMA1;TNNC2;CAD;ATP1A3;AP2A1;L1CAM;ACTA2;RCN1;KHSRP;MADD;TAGLN2;ATF7;MYH10
600	ChEA_2016	MYC 19829295 ChIP-Seq ESCs Human	9/2000	0.9881051112427314	0.9999119633192668	0	0	0.5137353760713017	0.0061474597411274	ANKRD17;BCHE;EML6;DDX3X;MYT1L;CANX;COL11A2;ATF7;PRDM11
601	ChEA_2016	GATA6 21074721 ChIP-Seq CACO-2 Mouse	9/2000	0.9881051112427314	0.9999119633192668	0	0	0.5137353760713017	0.0061474597411274	EDEM3;DSTYK;NFASC;AGL;LMOD1;TNR;MMEL1;ASTN1;F5
602	ChEA_2016	MAF 26560356 Chip-Seq TH2 Human	9/2000	0.9881051112427314	0.9999119633192668	0	0	0.5137353760713017	0.0061474597411274	KDM6B;USP47;FASN;CAD;TAGLN2;MAP3K9;CIC;PLTP;EHBP1
603	ChEA_2016	HSF1 23293686 ChIP-Seq STHDH STRIATAL Mouse	4/1156	0.9882265648771764	0.9999119633192668	0	0	0.4004200960219479	0.0047422916577773	CANX;ABCD1;KPNB1;HSP90B1
604	ChEA_2016	GATA1 19941826 ChIP-Seq K562 Human	3/967	0.9882624392951525	0.9999119633192668	0	0	0.3602703459511748	0.0042537082602114	KCNH2;MYH9;MYH10
605	ChEA_2016	JARID1A 20064375 ChIP-Seq MESCs Mouse	10/2171	0.98886241054681	0.9999119633192668	0	0	0.524240914106717	0.0058715385039675	APC2;COPB2;SH2D3C;ZC3H18;DTX1;HTT;XPC;CCDC55;PRPF8;ATP6V0A1
606	ChEA_2016	AR 20517297 ChIP-Seq VCAP Human	9/2047	0.9906861674276056	0.9999119633192668	0	0	0.5005656851040423	0.0046840321474243	MYO1E;EML6;PPP1R12A;DDX3X;GSX1;GPRIN1;MGAT5B;RASGRF1;KTN1
607	ChEA_2016	RCOR1 19997604 ChIP-ChIP NEURONS Mouse	11/2378	0.9913561052210844	0.9999119633192668	0	0	0.5236981615492593	0.0045464698389997	NELL2;BCHE;MYO1E;PPP1R12A;PCLO;TXNRD3;GPRIN1;MGAT5B;CACNA1B;MYBL1;NEO1
608	ChEA_2016	SALL4 22934838 ChIP-ChIP CD34+ Human	5/1418	0.9928759197674738	0.9999119633192668	0	0	0.4048696003833085	0.0028946466506906	KCNH2;CAND1;CABP5;DDX42;IGSF9
609	ChEA_2016	FOXA1 27197147 Chip-Seq ENDOMETRIOID-ADENOCARCINOMA Human	1/594	0.9934323990539592	0.9999119633192668	0	0	0.1966477592109969	0.0012957637118351	CAND1
610	ChEA_2016	RUNX 20019798 ChIP-Seq JUKART Human	1/616	0.9945635170488366	0.9999119633192668	0	0	0.1893964030549396	0.0010324593398465	ATP6V0A1
611	ChEA_2016	SOX2 16153702 ChIP-ChIP HESCs Human	4/1278	0.9946764597296528	0.9999119633192668	0	0	0.3597108359013121	0.0019200504000565	FUS;MAST1;XPC;AP2A1
612	ChEA_2016	ELF5 23300383 ChIP-Seq T47D Human	3/1087	0.9949034931602116	0.9999119633192668	0	0	0.3183505761437982	0.0016266244700176	COPB2;ATF7;IGSF9
613	ChEA_2016	STAT3 20064451 ChIP-Seq CD4+T Mouse	9/2204	0.9960140309392408	0.9999119633192668	0	0	0.460661898060154	0.0018398533131547	ANKRD17;ACTA2;PPP1R12A;GSX1;TBC1D5;SETD1B;RASGRF1;MCM4;ATP6V0A1
614	ChEA_2016	FOXO3 23340844 ChIP-Seq DLD1 Human	1/695	0.9972466930638888	0.9999119633192668	0	0	0.1671469740634005	0.0004608416337987777	CCDC55
615	ChEA_2016	STAT4 19710469 ChIP-ChIP TH1 Mouse	7/1939	0.9974127878528553	0.9999119633192668	0	0	0.4079391122049038	0.001056792690083	MMP14;TBC1D5;SH2D3C;FLYWCH1;CIC;KPNB1;AARS
616	ChEA_2016	GABP 17652178 ChIP-ChIP JURKAT Human	2/1001	0.9981142085914538	0.9999119633192668	0	0	0.2299250469982177	0.00043400002373450414	ZRANB3;TUBGCP6
617	ChEA_2016	EP300 21415370 ChIP-Seq HL-1 Mouse	2/1014	0.998296596658008	0.9999119633192668	0	0	0.2268148076737684	0.0003866865365541138	PPP1R12A;MYH10
618	ChEA_2016	TRIM28 17542650 ChIP-ChIP NTERA2 Human	5/3568	0.9999954450760896	0.9999954450760896	0	0	0.1418216556290236	6.459883214338826e-07	NELL2;VGF;CNGA3;SMC3;SYN1
619	ENCODE_TF_ChIP-seq_2015	REST HCT116 hg19	31/410	4.877178250775869e-21	3.9066197788714714e-18	0	0	11.787452360011727	551.2958478945513	PTPRN;SEZ6;CACNA1B;SLC7A14;CELF6;OGDHL;CELSR3;FSTL4;SLC8A2;PCLO;MGAT5B;TNR;CNGA3;NEFM;BSN;RAB11FIP4;GPR158;CHGB;ATP6V0A1;GABBR2;UNC13A;GSX1;LHFPL4;L1CAM;SEZ6L;SYN1;GRIN1;DISP2;VGF;GPRIN1;SCN8A
620	ENCODE_TF_ChIP-seq_2015	REST MCF-7 hg19	36/681	3.3712123248926087e-19	1.3501705361194898e-16	0	0	8.238568872987477	350.4180060847775	PLEKHH3;MYT1L;PTPRN;SEZ6;CACNA1B;SLC7A14;CELF6;OGDHL;CELSR3;FSTL4;SLC8A2;PCLO;MGAT5B;TNR;CNGA3;NEFM;BSN;RAB11FIP4;GPR158;CHGB;ATP6V0A1;GABBR2;UNC13A;GSX1;ABCC8;LHFPL4;L1CAM;SEZ6L;SYN1;GRIN1;DISP2;VGF;GPRIN1;SCN8A;MADD;HNRNPH3
621	ENCODE_TF_ChIP-seq_2015	REST U-87 MG hg19	30/458	1.2879010791096785e-18	3.438695881222841e-16	0	0	10.00171797691039	412.0059480234616	PLEKHH3;PTPRN;SEZ6;CACNA1B;SLC7A14;CELF6;OGDHL;CELSR3;FSTL4;SLC8A2;PCLO;MGAT5B;TNR;CNGA3;NEFM;BSN;GPR158;CHGB;ATP6V0A1;GABBR2;UNC13A;GSX1;LHFPL4;L1CAM;SEZ6L;SYN1;GRIN1;DISP2;VGF;GPRIN1
622	ENCODE_TF_ChIP-seq_2015	REST HeLa-S3 hg19	45/1183	2.185327476445836e-18	4.376118271582785e-16	0	0	6.109892663655246	248.45735534128485	DDX3X;PLEKHH3;MYT1L;PTPRN;SEZ6;CACNA1B;SLC7A14;CELF6;OGDHL;CELSR3;FSTL4;TTBK2;SLC8A2;PCLO;MGAT5B;TNR;CNGA3;NEFM;BSN;RAB11FIP4;GPR158;CHGB;ATP6V0A1;USP47;GABBR2;UNC13A;GSX1;FUS;ABCC8;LHFPL4;L1CAM;SEZ6L;SYN1;GRIN1;DISP2;VGF;GPRIN1;SCN8A;NCL;MADD;HNRNPD;MYH9;TAGLN2;HNRNPH3;EIF3A
623	ENCODE_TF_ChIP-seq_2015	REST ECC-1 hg19	42/1057	8.125016239249936e-18	1.3016276015278396e-15	0	0	6.279977753058954	247.1270717348051	PLEKHH3;MYT1L;PTPRN;SEZ6;CACNA1B;SLC7A14;CELF6;OGDHL;CELSR3;IGSF9;FSTL4;SLC8A2;PCLO;BOD1L;MGAT5B;TNR;CNGA3;NEFM;MAP3K9;BSN;RAB11FIP4;GPR158;CHGB;ATP6V0A1;GABBR2;UNC13A;GSX1;ABCC8;LHFPL4;L1CAM;SEZ6L;SYN1;GRIN1;DISP2;NFASC;VGF;GPRIN1;SCN8A;MADD;HNRNPD;HNRNPH3;EIF3A
624	ENCODE_TF_ChIP-seq_2015	REST Panc1 hg19	34/688	2.981161038906438e-17	3.979849986940095e-15	0	0	7.553980168659068	287.44128670152054	MYT1L;PTPRN;SEZ6;CACNA1B;SLC7A14;CELF6;OGDHL;CELSR3;FSTL4;SLC8A2;PCLO;MGAT5B;TNR;CNGA3;NEFM;BSN;RAB11FIP4;GPR158;CHGB;ATP6V0A1;GABBR2;UNC13A;GSX1;ABCC8;LHFPL4;L1CAM;SEZ6L;SYN1;GRIN1;DISP2;VGF;GPRIN1;SCN8A;HNRNPH3
625	ENCODE_TF_ChIP-seq_2015	REST K562 hg19	67/2834	8.787834051245561e-17	1.0055792964353848e-14	0	0	4.174338250594124	154.32769918651115	DDX3X;NCAPG2;DDX42;CELF6;OGDHL;PHRF1;CELSR3;SLC8A2;DSTYK;PCLO;TNR;WDR6;UBAP2L;CNGA3;NEFM;MAP3K9;BSN;ABCD1;CHGB;KCNH2;USP47;SMARCC1;UNC13A;PPP1R12A;CAD;SMC1A;SYN1;DISP2;MTHFD1;WDR81;VGF;TBC1D5;GPRIN1;SCN8A;NCL;MADD;MCM4;MYH9;ATF7;ADNP;HNRNPH3;MAD1L1;KPNB1;CUL9;ANKRD17;COPB2;PLEKHH3;SRCAP;SEZ6;ZBTB42;XPC;CAND1;PCNT;PCDH1;GPR158;ATP6V0A1;EDEM3;WWOX;GSX1;AGL;LHFPL4;L1CAM;GRIN1;NFASC;FASN;HNRNPD;AARS
626	ENCODE_TF_ChIP-seq_2015	ZBTB33 HepG2 hg19	45/1336	2.1912523501294096e-16	2.193991415567072e-14	0	0	5.341717292636242	192.6057035271896	ANKRD17;COPB2;SPTBN4;DDX3X;PLEKHH3;NUMA1;SRCAP;NCAPG2;DDX42;ZBTB20;HTT;ZBTB42;XPC;HMGN5;CAND1;BOD1L;WDR6;MYH10;MYBL1;ABCD1;ZRANB3;EDEM3;USP47;EIF5B;WWOX;SMARCC1;PPP1R12A;FUS;AGL;SETD1B;KSR2;SMC1A;HNRNPM;EML6;NEIL3;MMP14;MTHFD1;TBC1D5;NCL;TUBGCP6;MCM4;ATF7;HNRNPH3;FSIP1;MAD1L1
627	ENCODE_TF_ChIP-seq_2015	REST H1-hESC hg19	48/1680	1.007461084766902e-14	8.96640365442543e-13	0	0	4.536889332003988	146.21830796088688	PLEKHH3;MYT1L;PTPRN;ITSN1;SEZ6;CACNA1B;SLC7A14;ATP1A3;HTT;CELF6;OGDHL;SMC3;PRDM11;CELSR3;FSTL4;TTBK2;SLC8A2;PCLO;MGAT5B;TNR;CNGA3;NEFM;BSN;RAB11FIP4;GPR158;CHGB;ATP6V0A1;APC2;GABBR2;UNC13A;GSX1;FUS;ABCC8;PCDHGA1;LHFPL4;L1CAM;SEZ6L;SYN1;GRIN1;DISP2;NFASC;VGF;GPRIN1;SCN8A;NCL;MADD;HNRNPD;HNRNPH3
628	ENCODE_TF_ChIP-seq_2015	ZBTB33 SK-N-SH hg19	40/1234	5.325139779415192e-14	4.265436963311569e-12	0	0	4.955996915795911	151.47386233719678	ANKRD17;COPB2;DDX3X;NUMA1;SRCAP;NCAPG2;DDX42;ZBTB20;ZBTB42;XPC;HMGN5;CAND1;BOD1L;WDR6;MYBL1;ABCD1;ZRANB3;EDEM3;USP47;EIF5B;WWOX;SMARCC1;PPP1R12A;FUS;AGL;SETD1B;SMC1A;EML6;MTHFD1;TBC1D5;NCL;HNRNPD;TUBGCP6;MCM4;ATF7;ADNP;HNRNPH3;FSIP1;MAD1L1;EIF3A
629	ENCODE_TF_ChIP-seq_2015	REST HepG2 hg19	35/1002	3.260086447558939e-13	2.3739356768133727e-11	0	0	5.21282474324463	149.87836810651686	PLEKHH3;PTPRN;SEZ6;CACNA1B;SLC7A14;CELF6;OGDHL;CELSR3;FSTL4;SLC8A2;PCLO;MGAT5B;TNR;CNGA3;NEFM;BSN;RAB11FIP4;GPR158;CHGB;ATP6V0A1;EIF5B;GABBR2;UNC13A;SLC12A5;GSX1;LHFPL4;L1CAM;SEZ6L;SYN1;GRIN1;DISP2;VGF;GPRIN1;MADD;KPNB1
630	ENCODE_TF_ChIP-seq_2015	REST GM12878 hg19	36/1149	3.4022392904639318e-12	2.2709947263846742e-10	0	0	4.657930748496786	123.0000548835146	PLEKHH3;PTPRN;SEZ6;CACNA1B;SLC7A14;CELF6;OGDHL;CELSR3;FSTL4;SLC8A2;PCLO;MGAT5B;TNR;CNGA3;NEFM;BSN;GPR158;CHGB;ATP6V0A1;GABBR2;UNC13A;GSX1;FUS;LHFPL4;L1CAM;SEZ6L;SYN1;GRIN1;DISP2;VGF;GPRIN1;NCL;MADD;HNRNPD;HNRNPH3;EIF3A
631	ENCODE_TF_ChIP-seq_2015	ZBTB33 HCT116 hg19	32/1074	2.408972351326252e-10	1.4842975795479445e-08	0	0	4.306757956856791	95.38026404938532	CUL9;ANKRD17;COPB2;NUMA1;NCAPG2;DDX42;XPC;CAND1;BOD1L;WDR6;UBAP2L;MYBL1;ZRANB3;EDEM3;USP47;EIF5B;SMARCC1;PPP1R12A;FUS;AGL;SMC1A;KIF27;HNRNPM;MTHFD1;TBC1D5;NCL;TUBGCP6;ATF7;HNRNPH3;FSIP1;MAD1L1;CC2D1A
632	ENCODE_TF_ChIP-seq_2015	ZBTB33 GM12878 hg19	37/1493	1.3099621613863084e-09	7.49485493764595e-08	0	0	3.620336059289548	74.04770216678358	COPB2;SPTBN4;DDX3X;NUMA1;SRCAP;NCAPG2;DDX42;ZBTB20;ZBTB42;XPC;CAND1;BOD1L;WDR6;MYH10;ZRANB3;EDEM3;USP47;EIF5B;WWOX;SMARCC1;PPP1R12A;FUS;AGL;SETD1B;KSR2;SMC1A;ACTA2;MTHFD1;TBC1D5;NCL;MCM4;ATF7;ADNP;HNRNPH3;FSIP1;MAD1L1;EIF3A
633	ENCODE_TF_ChIP-seq_2015	REST PFSK-1 hg19	46/2387	2.5655203835549317e-08	1.3699878848183332e-06	0	0	2.864438274241777	50.06613996742742	DDX3X;PLEKHH3;PTPRN;SEZ6;CACNA1B;SLC7A14;CELF6;OGDHL;CELSR3;FSTL4;SLC8A2;PCLO;BOD1L;MGAT5B;TNR;CNGA3;NEFM;BSN;RAB11FIP4;GPR158;CHGB;ATP6V0A1;BCHE;EIF5B;GABBR2;GRIPAP1;UNC13A;GSX1;ABCC8;LHFPL4;L1CAM;BAZ1B;SEZ6L;SYN1;GRIN1;DISP2;HNRNPM;NFASC;VGF;GPRIN1;MADD;HNRNPD;MCM4;HNRNPH3;FSIP1;EIF3A
634	ENCODE_TF_ChIP-seq_2015	CHD2 MEL cell line mm9	34/1826	5.738532173879778e-06	0.0002872852669548564	0	0	2.593293425324675	31.296661455078507	COPB2;CUL7;VCP;DDX3X;ITSN1;ARID4A;RRBP1;XPC;AP2A1;PRPF8;EHBP1;TTBK2;HMGN5;CAND1;KHSRP;WDR6;PCNT;MYH10;ZRANB3;KDM6B;USP47;EIF5B;PPP1R12A;KIDINS220;AGL;SMC1A;SYN1;CANX;ATF7;ADNP;HNRNPH3;MAD1L1;KPNB1;AARS
635	ENCODE_TF_ChIP-seq_2015	SP1 HCT116 hg19	30/1577	1.5036515843591935e-05	0.000708485246512773	0	0	2.6075611239971104	28.95704170729809	VCP;PLEKHH3;ITSN1;ARID4A;ZBTB20;HTT;RRBP1;AP2A1;IGSF9;HSP90B1;TTBK2;PCLO;CAND1;KHSRP;MAP3K9;PCNT;MYH10;ZRANB3;EDEM3;WWOX;BAZ1B;WDR81;CANX;HNRNPD;MCM4;MYH9;ATF7;FLYWCH1;TECPR1;KPNB1
636	ENCODE_TF_ChIP-seq_2015	ZBTB33 K562 hg19	23/1048	1.920648677328576e-05	0.0008546886614112162	0	0	2.9514378304622206	32.05338954170925	EDEM3;USP47;COPB2;SPTBN4;PPP1R12A;DDX3X;SRCAP;FUS;AGL;NCAPG2;ZBTB42;XPC;SMC1A;CAND1;MTHFD1;TBC1D5;NCL;WDR6;ATF7;ADNP;HNRNPH3;FSIP1;MAD1L1
637	ENCODE_TF_ChIP-seq_2015	IRF3 HeLa-S3 hg19	32/1809	3.1832086339380865e-05	0.0013419737451496	0	0	2.4266288142853543	25.127828178498905	VCP;PLEKHH3;NUMA1;ITSN1;DDX42;ARID4A;ZBTB20;RRBP1;AP2A1;PRPF8;CELSR3;HSP90B1;TTBK2;CAND1;KHSRP;WDR6;PCNT;MYH10;ZRANB3;EDEM3;GRIPAP1;BAZ1B;MYO1E;MTHFD1;WDR81;NCL;CANX;MYH9;ATF7;TECPR1;KPNB1;AARS
638	ENCODE_TF_ChIP-seq_2015	SP1 K562 hg19	25/1249	3.7598842671639486e-05	0.0015058336489991	0	0	2.695788717378204	27.466143867716976	VCP;PLEKHH3;ITSN1;ARID4A;ZBTB20;HTT;RRBP1;AP2A1;HSP90B1;TTBK2;DSTYK;KHSRP;PCNT;MYH10;SEC31A;ZRANB3;WWOX;BAZ1B;WDR81;CANX;MYH9;ATF7;FLYWCH1;KPNB1;AARS
639	ENCODE_TF_ChIP-seq_2015	REST HL-60 hg19	7/118	5.82139233341668e-05	0.0022204453614603	0	0	7.822596181086747	76.2811548783691	UNC13A;GPRIN1;HNRNPD;OGDHL;BSN;SYN1;SLC8A2
640	ENCODE_TF_ChIP-seq_2015	REST neural cell hg19	17/712	9.291837842624683e-05	0.0033761375592222	0	0	3.141934237844624	29.16905483494142	COPB2;UNC13A;FUS;AGL;ZBTB20;XPC;CELF6;OGDHL;SMC3;PRPF8;RCN1;BOD1L;NCL;CANX;NEO1;GPR158;AARS
641	ENCODE_TF_ChIP-seq_2015	FOS GM12878 hg19	24/1244	9.694277635719386e-05	0.0033761375592222	0	0	2.5787116139459707	23.830878917452868	ZRANB3;EDEM3;VCP;PLEKHH3;ARID4A;ZBTB20;RRBP1;AP2A1;BAZ1B;PRPF8;HSP90B1;TTBK2;WDR81;KHSRP;FASN;CANX;MYH9;WDR6;ATF7;PCNT;MYH10;TECPR1;KPNB1;AARS
642	ENCODE_TF_ChIP-seq_2015	SP2 H1-hESC hg19	23/1184	0.0001241548924614329	0.0041436695359003	0	0	2.5868644705854007	23.266208964480224	ZRANB3;VCP;ITSN1;ZBTB20;RRBP1;AP2A1;HIF3A;BAZ1B;PRPF8;TTBK2;CAND1;WDR81;KHSRP;CANX;HNRNPD;MYH9;ATF7;MACROD2;MAP3K9;PCNT;MYH10;GPR158;AARS
643	ENCODE_TF_ChIP-seq_2015	IRF3 HepG2 hg19	17/755	0.0001871635962062043	0.0059967216224467	0	0	2.9522198577690477	25.340460268905588	ZRANB3;VCP;ARID4A;ZBTB20;RRBP1;AP2A1;BAZ1B;HSP90B1;TTBK2;DSTYK;WDR81;KHSRP;MYH9;ATF7;MYH10;KPNB1;AARS
644	ENCODE_TF_ChIP-seq_2015	PBX3 A549 hg19	33/2098	0.0002272095367637404	0.0069998014979906	0	0	2.135036137559395	17.91218009071795	CUL7;VCP;ITSN1;NCAPG2;ARID4A;ATP1A3;HTT;RRBP1;AP2A1;PRPF8;HSP90B1;TTBK2;DSTYK;CAND1;WDR6;MACROD2;MYH10;ZRANB3;FUS;CAD;BAZ1B;MTHFD1;VGF;TBC1D5;NCL;CANX;TUBGCP6;MYH9;TAGLN2;ATF7;HNRNPH3;KPNB1;AARS
645	ENCODE_TF_ChIP-seq_2015	RCOR1 IMR-90 hg19	31/1930	0.00025290260562744587	0.0075027773002808	0	0	2.168724279835391	17.96247207987468	CUL9;PTPRN;SEZ6;SLC7A14;ZBTB42;RRBP1;CELF6;OGDHL;CELSR3;SLC8A2;KHSRP;BSN;PCDH1;GPR158;CHGB;GABBR2;SMARCC1;UNC13A;GSX1;LHFPL4;L1CAM;SYN1;GRIN1;DISP2;CLIP2;PITPNM1;VGF;GPRIN1;SCN8A;MYH9;KPNB1
646	ENCODE_TF_ChIP-seq_2015	PBX3 GM12878 hg19	24/1334	0.00027708939397531966	0.0079267358776511	0	0	2.389936565960649	19.576377613735534	ZRANB3;VCP;FUS;ARID4A;ATP1A3;HTT;RRBP1;BAZ1B;PRPF8;TTBK2;DSTYK;CAND1;MTHFD1;WDR81;FASN;CANX;TUBGCP6;MYH9;WDR6;HNRNPH3;PCNT;MYH10;KPNB1;AARS
647	ENCODE_TF_ChIP-seq_2015	SP2 HepG2 hg19	26/1507	0.0002900766747997571	0.0080121178108484	0	0	2.301427606829362	18.74596850945149	VCP;ITSN1;ARID4A;ZBTB20;HTT;RRBP1;AP2A1;PRPF8;TTBK2;CAND1;KHSRP;WDR6;MAP3K9;PCNT;MYH10;ZRANB3;EDEM3;EIF5B;BAZ1B;WDR81;CANX;HNRNPD;MYH9;ATF7;KPNB1;AARS
648	ENCODE_TF_ChIP-seq_2015	CEBPZ HepG2 hg19	18/867	0.0003242519402684774	0.0086575268051683	0	0	2.7196542832585235	21.849674637744247	ZRANB3;EDEM3;VCP;ITSN1;ARID4A;ZBTB20;AP2A1;HSP90B1;TTBK2;TBC1D5;KHSRP;CANX;MYH9;ATF7;MYH10;KPNB1;ASTN1;AARS
649	ENCODE_TF_ChIP-seq_2015	HDAC2 H1-hESC hg19	39/2723	0.0003842437381034617	0.0099283623942217	0	0	1.962196510086016	15.43117147343849	CUL9;COPB2;SRCAP;SEZ6;LMOD1;STON1;ARID4A;CELF6;OGDHL;PRPF8;CELSR3;IGSF9;TTBK2;CAND1;ZC3H18;NEFM;MYBL1;NEO1;GPR158;CHGB;ZRANB3;EIF5B;UNC13A;GSX1;AGL;BAZ1B;GRIN1;DISP2;CLIP2;NEIL3;VGF;TBC1D5;FASN;HNRNPD;TUBGCP6;ATF7;FLYWCH1;ADNP;FSIP1
650	ENCODE_TF_ChIP-seq_2015	SP2 K562 hg19	33/2237	0.000718406694874362	0.0179826175810738	0	0	1.9847372514771504	14.366470424378797	VCP;PLEKHH3;ITSN1;LMOD1;ARID4A;ZBTB20;HTT;RRBP1;AP2A1;PRPF8;IGSF9;HSP90B1;TTBK2;CAND1;KHSRP;WDR6;PCNT;MYH10;SEC31A;ZRANB3;EDEM3;EIF5B;BAZ1B;MTHFD1;WDR81;CANX;HNRNPD;MYH9;ATF7;CORO7;TECPR1;KPNB1;AARS
651	ENCODE_TF_ChIP-seq_2015	RFX5 SK-N-SH hg19	19/1018	0.000811437872410972	0.0196958101757935	0	0	2.436892674987913	17.342640759850422	KDM6B;APC2;VCP;DDX3X;PLEKHH3;NUMA1;MYT1L;ARID4A;ATP1A3;SMC1A;CELSR3;HSP90B1;MYO1E;EML6;WDR81;FASN;KPNB1;ATP6V0A1;AARS
652	ENCODE_TF_ChIP-seq_2015	ZBTB7A ECC-1 hg19	29/1896	0.0009065997551615814	0.0213584236436596	0	0	2.0370827941308707	14.271413970059548	CUL9;MAST1;SEZ6;CELF6;OGDHL;HIF3A;SMC3;SLC8A2;DSTYK;DPYSL5;MAP3K9;BSN;CIC;MYBL1;ATP6V0A1;APC2;UNC13A;SLC12A5;CAD;GRIN1;DISP2;RCN1;PITPNM1;GPRIN1;SCN8A;HNRNPD;ATF7;FLYWCH1;AARS
653	ENCODE_TF_ChIP-seq_2015	USF1 myocyte mm9	30/2000	0.0010005796864714	0.0222628980239896	0	0	2.0002985965959987	13.816413980098025	VCP;DDX3X;PLEKHH3;DDX42;OGDHL;SMC3;CAND1;KHSRP;UBAP2L;PLTP;ABCF1;EIF5B;KIDINS220;KTN1;ACTA2;HNRNPM;MTHFD1;WDR81;VGF;TBC1D5;NCL;CANX;HNRNPD;TAGLN2;CORO7;ADNP;HNRNPH3;EIF3A;KPNB1;AARS
654	ENCODE_TF_ChIP-seq_2015	CHD1 IMR-90 hg19	30/2000	0.0010005796864714	0.0222628980239896	0	0	2.0002985965959987	13.816413980098025	CUL9;VCP;SRCAP;SEZ6;PHRF1;SMC3;CELSR3;DSTYK;MGAT5B;UBAP2L;SEC31A;KDM6B;SMARCC1;FUS;KIDINS220;SETD1B;SMC1A;KIF27;SYN1;KTN1;DISP2;HNRNPM;RCN1;PITPNM1;MADD;MCM4;ATF7;ADNP;KPNB1;AARS
655	ENCODE_TF_ChIP-seq_2015	FOS K562 hg19	29/2000	0.0020556689838411	0.040943928407841	0	0	1.9184266758509332	11.869601174587702	VCP;PLEKHH3;ITSN1;ARID4A;ZBTB20;HTT;RRBP1;AP2A1;PRPF8;HSP90B1;TTBK2;CAND1;KHSRP;WDR6;PCNT;MYH10;ZRANB3;EDEM3;APC2;BAZ1B;WDR81;FASN;NCL;CANX;MYH9;ATF7;TECPR1;KPNB1;AARS
656	ENCODE_TF_ChIP-seq_2015	NCOR1 K562 hg19	29/2000	0.0020556689838411	0.040943928407841	0	0	1.9184266758509332	11.869601174587702	CUL9;PLEKHH3;SRCAP;ITSN1;NCAPG2;AQP6;DDX42;XPC;AP2A1;DSTYK;CAND1;KHSRP;UBAP2L;PCNT;KDM6B;SMARCC1;FUS;BAZ1B;WDR81;PITPNM1;VGF;TBC1D5;FASN;MADD;CANX;TAGLN2;ADNP;HNRNPH3;KPNB1
657	ENCODE_TF_ChIP-seq_2015	USF1 C2C12 mm9	29/2000	0.0020556689838411	0.040943928407841	0	0	1.9184266758509332	11.869601174587702	VCP;DDX3X;STON1;OGDHL;SMC3;HSP90B1;CAND1;KHSRP;UBAP2L;PLTP;ABCF1;EIF5B;KIDINS220;ACTA2;HNRNPM;MTHFD1;WDR81;VGF;TBC1D5;FASN;NCL;CANX;TAGLN2;CORO7;ADNP;HNRNPH3;EIF3A;KPNB1;AARS
658	ENCODE_TF_ChIP-seq_2015	REST myocyte mm9	29/2000	0.0020556689838411	0.040943928407841	0	0	1.9184266758509332	11.869601174587702	DDX3X;ITSN1;SEZ6;RRBP1;XPC;CELF6;OGDHL;SMC3;HSP90B1;PCLO;CAND1;KHSRP;ZC3H18;CCDC55;ATP6V0A1;EIF5B;SMARCC1;FUS;KIDINS220;CAD;SYN1;DISP2;HNRNPM;RCN1;WDR81;VGF;TBC1D5;EIF3A;KPNB1
659	ENCODE_TF_ChIP-seq_2015	SIN3A H1-hESC hg19	38/2874	0.0020957566351079	0.040943928407841	0	0	1.7793657440056418	10.97484432878352	CUL9;COPB2;NUMA1;NCAN;MAST1;SEZ6;DDX42;ARID4A;DTX1;XPC;CELF6;HIF3A;PHRF1;HSP90B1;TTBK2;SLC8A2;PCLO;BOD1L;UBAP2L;NEFM;BSN;NEO1;SEC31A;EDEM3;ANKRD26;CAD;LHFPL4;SEZ6L;SYN1;DISP2;NFASC;WDR81;VGF;FASN;TUBGCP6;MCM4;MYH9;FSIP1
660	ENCODE_TF_ChIP-seq_2015	ETS1 GM12878 hg19	7/215	0.0021599530465555	0.0411933902450243	0	0	4.154027576197388	25.49604542894364	EDEM3;CAND1;SRCAP;NCAPG2;XPC;ADNP;HNRNPH3
661	ENCODE_TF_ChIP-seq_2015	EP300 H1-hESC hg19	35/2611	0.0025931629451786	0.0483051981183285	0	0	1.7899518752074344	10.65894313462794	CUL9;COPB2;ITSN1;SEZ6;PHRF1;SMC3;CELSR3;TTBK2;DSTYK;PCLO;ZC3H18;ATP6V0A1;EDEM3;GRIPAP1;WWOX;ANKRD26;FUS;SHISA7;SYN1;F5;DISP2;VGF;TBC1D5;NCL;MADD;HNRNPD;MCM4;ATF7;FLYWCH1;FSIP1;TECPR1;MAD1L1;EIF3A;KPNB1;AARS
662	ENCODE_TF_ChIP-seq_2015	USF1 H1-hESC hg19	34/2563	0.0035681779740054	0.0649570581176907	0	0	1.7624944582239956	9.932890344100755	CUL9;DDX3X;PLEKHH3;RASGRF1;CACNA1B;SLC7A14;OGDHL;SMC3;IGSF9;HSP90B1;PCLO;ZC3H18;WDR6;UBAP2L;NEFM;MYBL1;PLTP;ATP6V0A1;TXNRD3;GSX1;KIDINS220;CAD;BAZ1B;HNRNPM;WDR81;VGF;TBC1D5;CANX;HNRNPD;FLYWCH1;CORO7;EIF3A;KPNB1;AARS
663	ENCODE_TF_ChIP-seq_2015	E2F4 CH12.LX mm9	28/2000	0.0040641020294657	0.0678197026167104	0	0	1.8378163859246848	10.118212908868156	NUMA1;NCAPG2;XPC;PHRF1;SMC3;IGSF9;HMGN5;BOD1L;ZC3H18;PCNT;ABCD1;ZRANB3;EIF5B;SMARCC1;FUS;CAD;BAZ1B;SMC1A;HNRNPM;NEIL3;MTHFD1;HNRNPD;TUBGCP6;MCM4;ATF7;CC2D1A;EIF3A;AARS
664	ENCODE_TF_ChIP-seq_2015	CHD1 CH12.LX mm9	28/2000	0.0040641020294657	0.0678197026167104	0	0	1.8378163859246848	10.118212908868156	ANKRD17;ITSN1;PHRF1;SMC3;EHBP1;BOD1L;UBAP2L;PLTP;KDM6B;USP47;GRIPAP1;FUS;KIDINS220;SH2D3C;BAZ1B;SMC1A;SYN1;CLIP2;NCL;MADD;CANX;MCM4;MYH9;TAGLN2;ATF7;CORO7;HNRNPH3;EIF3A
665	ENCODE_TF_ChIP-seq_2015	MAX C2C12 mm9	28/2000	0.0040641020294657	0.0678197026167104	0	0	1.8378163859246848	10.118212908868156	NCAPG2;DDX42;XPC;HSP90B1;TTBK2;BOD1L;CCDC55;PCNT;MYH10;ABCF1;SEC31A;ATP6V0A1;USP47;ANKRD26;SMARCC1;KIDINS220;CAD;SMC1A;DISP2;MTHFD1;WDR81;VGF;TBC1D5;TUBGCP6;MYH9;ATF7;EIF3A;KPNB1
666	ENCODE_TF_ChIP-seq_2015	USF2 K562 hg19	28/2000	0.0040641020294657	0.0678197026167104	0	0	1.8378163859246848	10.118212908868156	DDX3X;PLEKHH3;SRCAP;LMOD1;DDX42;OGDHL;SMC3;PRPF8;ZC3H18;WDR6;UBAP2L;ZRANB3;USP47;FUS;KIDINS220;CAD;HNRNPM;VGF;TBC1D5;NCL;CANX;HNRNPD;TAGLN2;ATF7;CORO7;HNRNPH3;EIF3A;AARS
667	ENCODE_TF_ChIP-seq_2015	TAF1 neural cell hg19	23/1546	0.0045303579018086	0.0740574832520142	0	0	1.9337661681719465	10.43644770532572	APC2;COPB2;ANKRD26;FUS;AGL;NCAN;XPC;BAZ1B;SMC1A;PRPF8;SYN1;DSTYK;NFASC;FASN;HNRNPD;ZC3H18;MYH9;ATF7;FLYWCH1;FSIP1;MAD1L1;EIF3A;SEC31A
668	ENCODE_TF_ChIP-seq_2015	KAT2A GM12878 hg19	26/1849	0.005347348467356	0.0856645224470444	0	0	1.8348326933625887	9.598293217163423	VCP;DDX3X;PLEKHH3;ARID4A;AP2A1;PRPF8;HSP90B1;CAND1;BOD1L;UBAP2L;BCHE;EIF5B;PPP1R12A;FUS;SETD1B;CAD;BAZ1B;WDR81;TBC1D5;FASN;NCL;CANX;MCM4;MYH9;HNRNPH3;EIF3A
669	ENCODE_TF_ChIP-seq_2015	EP300 T47D hg19	18/1155	0.0075283473955274	0.1167772358209019	0	0	1.9999643442915207	9.777985137683851	WWOX;VCP;PLEKHH3;ZBTB42;BAZ1B;SMC1A;EVPL;IGSF9;DSTYK;CAND1;FASN;HNRNPD;MCM4;TAGLN2;ATF7;HNRNPH3;KPNB1;SEC31A
670	ENCODE_TF_ChIP-seq_2015	JUND GM12878 hg19	14/809	0.0076179142760134	0.1167772358209019	0	0	2.2057762330354187	10.758128008339758	KDM6B;GRIPAP1;FUS;SH2D3C;PHRF1;SMC3;SMC1A;CELSR3;SYN1;KTN1;MADD;MCM4;ATF7;FSIP1
671	ENCODE_TF_ChIP-seq_2015	POLR2A olfactory bulb mm9	27/2000	0.0077268333314704	0.1167772358209019	0	0	1.758440384033371	8.551394341378334	DDX3X;PLEKHH3;SEZ6;CACNA1B;ATP1A3;HTT;ZBTB42;HSP90B1;DSTYK;DPYSL5;WDR6;UBAP2L;RAB11FIP4;EDEM3;UNC13A;AGL;SETD1B;CAD;BAZ1B;SYN1;MMP14;VGF;GPRIN1;ATF7;HNRNPH3;MAD1L1;AARS
672	ENCODE_TF_ChIP-seq_2015	USF1 ECC-1 hg19	30/2318	0.0089064457837744	0.132112279125988	0	0	1.6916263883175648	7.986134378886139	CUL9;CUL7;DDX3X;PLEKHH3;RASGRF1;OGDHL;SMC3;DSTYK;PCLO;CAND1;WDR6;UBAP2L;MYBL1;SEC31A;ATP6V0A1;TXNRD3;KIDINS220;CAD;BAZ1B;HNRNPM;WDR81;VGF;FASN;CANX;HNRNPD;ATF7;CORO7;HNRNPH3;EIF3A;AARS
673	ENCODE_TF_ChIP-seq_2015	FOXA1 ECC-1 hg19	9/435	0.0106255651178025	0.1547468665338149	0	0	2.6116443886247422	11.868598018225208	FUS;MCM4;ZBTB42;AP2A1;PHRF1;PCNT;SMC3;CELSR3;SYN1
674	ENCODE_TF_ChIP-seq_2015	KAT2A HeLa-S3 hg19	17/1112	0.0111409079373995	0.1593547724617326	0	0	1.952517544666115	8.780728242956732	DDX3X;NUMA1;SRCAP;FUS;BAZ1B;SMC1A;KIF27;HSP90B1;MTHFD1;NCL;MCM4;MYH9;TAGLN2;HNRNPH3;FSIP1;KPNB1;AARS
675	ENCODE_TF_ChIP-seq_2015	FOS HeLa-S3 hg19	14/860	0.0125616297598473	0.1765239550462762	0	0	2.067251461988304	9.048583673877408	VCP;PLEKHH3;ARID4A;ZBTB20;RRBP1;AP2A1;BAZ1B;HSP90B1;TTBK2;KHSRP;FASN;MYH10;KPNB1;AARS
676	ENCODE_TF_ChIP-seq_2015	MAFK H1-hESC hg19	26/2000	0.0141183016410768	0.1776343765449617	0	0	1.6802721088435375	7.158435262778844	CUL9;COPB2;VCP;SEZ6;ARID4A;XPC;SMC3;PCLO;BOD1L;KIF3A;TNR;WDR6;UBAP2L;NEFM;MYH10;BAZ1B;SYN1;MYO1E;WDR81;TBC1D5;CANX;HNRNPD;FSIP1;MAD1L1;EIF3A;KPNB1
677	ENCODE_TF_ChIP-seq_2015	MAZ IMR-90 hg19	26/2000	0.0141183016410768	0.1776343765449617	0	0	1.6802721088435375	7.158435262778844	NUMA1;ITSN1;ZBTB20;CELF6;OGDHL;SMC3;KHSRP;BSN;PCNT;MYBL1;NEO1;RAB11FIP4;ZRANB3;ANKRD26;GSX1;FUS;KTN1;DISP2;NFASC;PITPNM1;FASN;HNRNPD;TUBGCP6;ATF7;TECPR1;AARS
678	ENCODE_TF_ChIP-seq_2015	NFYA GM12878 hg19	26/2000	0.0141183016410768	0.1776343765449617	0	0	1.6802721088435375	7.158435262778844	VCP;PLEKHH3;ARID4A;HTT;RRBP1;SMC3;PRPF8;HSP90B1;TTBK2;WDR6;PCNT;MYH10;ZRANB3;EDEM3;APC2;BAZ1B;HNRNPM;MTHFD1;WDR81;NCL;CANX;MYH9;CORO7;TECPR1;KPNB1;AARS
679	ENCODE_TF_ChIP-seq_2015	SIRT6 H1-hESC hg19	26/2000	0.0141183016410768	0.1776343765449617	0	0	1.6802721088435375	7.158435262778844	CUL7;SRCAP;DDX42;RRBP1;XPC;CELF6;SMC3;PRPF8;DSTYK;BOD1L;TNR;NEO1;SEC31A;ZRANB3;AGL;SMC1A;SEZ6L;HNRNPM;MYO1E;EML6;MTHFD1;WDR81;TBC1D5;CC2D1A;EIF3A;AARS
680	ENCODE_TF_ChIP-seq_2015	BRCA1 HepG2 hg19	26/2000	0.0141183016410768	0.1776343765449617	0	0	1.6802721088435375	7.158435262778844	NCAPG2;ARID4A;DSTYK;HMGN5;BOD1L;ABCD1;SEC31A;EIF5B;ANKRD26;SMARCC1;TXNRD3;AGL;BAZ1B;SMC1A;HNRNPM;NEIL3;MTHFD1;FASN;HNRNPD;TUBGCP6;MYH9;HNRNPH3;FSIP1;CC2D1A;KPNB1;AARS
681	ENCODE_TF_ChIP-seq_2015	SMARCB1 HeLa-S3 hg19	26/2000	0.0141183016410768	0.1776343765449617	0	0	1.6802721088435375	7.158435262778844	ANKRD17;COPB2;NCAPG2;XPC;PRPF8;TTBK2;BOD1L;MYBL1;SEC31A;EDEM3;SMARCC1;KIDINS220;AGL;SETD1B;SMC1A;KIF27;KTN1;DISP2;PITPNM1;VGF;NCL;CANX;HNRNPD;TECPR1;EIF3A;KPNB1
682	ENCODE_TF_ChIP-seq_2015	SREBF1 GM12878 hg19	18/1234	0.0141930088625187	0.1776343765449617	0	0	1.8621310455192035	7.923378341758332	KDM6B;EIF5B;GRIPAP1;FUS;SH2D3C;L1CAM;PHRF1;BAZ1B;SMC3;CELSR3;SYN1;KTN1;EML6;DSTYK;FASN;MADD;MCM4;ATF7
683	ENCODE_TF_ChIP-seq_2015	USF1 SK-N-SH hg19	33/2726	0.0156593322878064	0.192971156346661	0	0	1.579290781725945	6.564619400040972	DDX3X;PLEKHH3;CACNA1B;XPC;OGDHL;SMC3;CELSR3;DSTYK;PCLO;BOD1L;WDR6;UBAP2L;PCNT;PLTP;SEC31A;ATP6V0A1;TXNRD3;KIDINS220;CAD;SYN1;HNRNPM;VGF;TBC1D5;FASN;NCL;CANX;HNRNPD;FLYWCH1;CORO7;MAD1L1;EIF3A;KPNB1;AARS
684	ENCODE_TF_ChIP-seq_2015	USF1 K562 hg19	25/1928	0.0165272463168883	0.2005806712095089	0	0	1.6706543978712225	6.854268924177429	DDX3X;PLEKHH3;NCAPG2;OGDHL;SMC3;IGSF9;DSTYK;WDR6;UBAP2L;ATP6V0A1;KIDINS220;CAD;BAZ1B;HNRNPM;VGF;TBC1D5;FASN;NCL;CANX;HNRNPD;CORO7;HNRNPH3;EIF3A;KPNB1;AARS
685	ENCODE_TF_ChIP-seq_2015	GATA2 G1E-ER4 mm9	18/1261	0.0173206447575117	0.2057981932385093	0	0	1.81904068187254	7.377767337321325	EIF5B;SPTBN4;VCP;ABCC8;KIDINS220;MAST1;LMOD1;ZBTB42;GRIN1;HNRNPM;WDR81;TBC1D5;NCL;UBAP2L;NEFM;FSIP1;ABCF1;AARS
686	ENCODE_TF_ChIP-seq_2015	MYC MCF-7 hg19	54/5003	0.0174710076656911	0.2057981932385093	0	0	1.45013061801807	5.868986730121248	DDX3X;NUMA1;ITSN1;OGDHL;SMC3;SLC8A2;PCLO;KHSRP;MACROD2;EIF5B;GRIPAP1;SMARCC1;BAZ1B;SMC1A;F5;WDR81;VGF;MADD;CANX;MYH9;TAGLN2;ATF7;MAD1L1;KPNB1;CUL9;ANKRD17;COPB2;VCP;SRCAP;SEZ6;RRBP1;EVPL;HSP90B1;TTBK2;CAND1;BOD1L;KIF3A;ZC3H18;SEC31A;ATP6V0A1;EDEM3;WWOX;ANKRD26;FUS;AGL;HNRNPM;NFASC;FASN;HNRNPD;FSIP1;TECPR1;CC2D1A;EIF3A;AARS
687	ENCODE_TF_ChIP-seq_2015	UBTF K562 hg19	38/3293	0.0193380310839885	0.2244893173663022	0	0	1.512101574500768	5.966271359109203	CUL9;ANKRD17;NUMA1;NCAPG2;MAST1;SEZ6;LMOD1;DTX1;PHRF1;BOD1L;KHSRP;ZC3H18;UBAP2L;PCNT;CIC;MYBL1;PLTP;ABCD1;SEC31A;ATP6V0A1;EDEM3;GABBR2;SMARCC1;AGL;SEZ6L;SHISA7;F5;DISP2;CLIP2;NFASC;WDR81;VGF;FASN;TUBGCP6;TAGLN2;FSIP1;TECPR1;CC2D1A
688	ENCODE_TF_ChIP-seq_2015	USF1 GM12878 hg19	27/2162	0.0200396039533369	0.2293103252374701	0	0	1.610274122622277	6.29624390461137	CUL9;DDX3X;PLEKHH3;CACNA1B;DDX42;OGDHL;SMC3;KHSRP;ZC3H18;WDR6;UBAP2L;PLTP;KDM6B;KIDINS220;CAD;HNRNPM;WDR81;VGF;TBC1D5;NCL;CANX;HNRNPD;TAGLN2;CORO7;ADNP;HNRNPH3;EIF3A
689	ENCODE_TF_ChIP-seq_2015	eGFP-NR4A1 K562 hg19	17/1199	0.0217318308177741	0.2451717814793952	0	0	1.800406545611465	6.893715677357618	CUL9;AGL;ITSN1;MAST1;LMOD1;HIF3A;BAZ1B;SHISA7;CLIP2;PITPNM1;KHSRP;FASN;ADNP;BSN;CIC;ABCD1;SEC31A
690	ENCODE_TF_ChIP-seq_2015	CHD2 CH12.LX mm9	25/2000	0.0247761674011359	0.2611277643198667	0	0	1.603285752760571	5.928747224279433	COPB2;DDX3X;MAST1;HTT;PRPF8;CAND1;BOD1L;DPYSL5;ZC3H18;CIC;SEC31A;ATP6V0A1;SMARCC1;CAD;SMC1A;MTHFD1;PITPNM1;FASN;TUBGCP6;ATF7;FSIP1;TECPR1;MAD1L1;KPNB1;AARS
691	ENCODE_TF_ChIP-seq_2015	POLR2AphosphoS2 myocyte mm9	25/2000	0.0247761674011359	0.2611277643198667	0	0	1.603285752760571	5.928747224279433	COPB2;ITSN1;COL11A2;PHRF1;HSP90B1;TTBK2;BOD1L;KHSRP;ZC3H18;CCDC55;MYH10;SEC31A;ATP6V0A1;GRIPAP1;ANKRD26;FUS;AGL;CAD;SMC1A;MYO1E;MMP14;WDR81;CANX;TUBGCP6;ATF7
692	ENCODE_TF_ChIP-seq_2015	NFE2 GM12878 hg19	25/2000	0.0247761674011359	0.2611277643198667	0	0	1.603285752760571	5.928747224279433	VCP;DDX3X;PLEKHH3;NUMA1;ARID4A;OGDHL;SMC3;ZC3H18;WDR6;UBAP2L;FUS;KIDINS220;CAD;HNRNPM;WDR81;VGF;TBC1D5;NCL;CANX;HNRNPD;MCM4;CORO7;EIF3A;KPNB1;AARS
693	ENCODE_TF_ChIP-seq_2015	CTCF brain mm9	25/2000	0.0247761674011359	0.2611277643198667	0	0	1.603285752760571	5.928747224279433	PTPRN;MAST1;SEZ6;FSTL4;TTBK2;DSTYK;DPP6;BOD1L;MGAT5B;ZC3H18;PCNT;PCDH1;EIF5B;PPP1R12A;TXNRD3;KSR2;SEZ6L;DISP2;NELL2;CLIP2;EML6;MMP14;WDR81;GPRIN1;SCN8A
694	ENCODE_TF_ChIP-seq_2015	EZH2 B cell hg19	25/2000	0.0247761674011359	0.2611277643198667	0	0	1.603285752760571	5.928747224279433	SPTBN4;PTPRN;SEZ6;PHRF1;CELSR3;FSTL4;SLC8A2;DPYSL5;MGAT5B;PCDH1;MYBL1;NEO1;CHGB;KCNH2;APC2;UNC13A;SLC12A5;SEZ6L;SHISA7;GRIN1;MYO1E;EML6;MMP14;VGF;KPNB1
695	ENCODE_TF_ChIP-seq_2015	ZBTB7A K562 hg19	13/864	0.0281319199373113	0.292645037269953	0	0	1.8953403531408648	6.767976870479259	CUL9;APC2;NUMA1;SH2D3C;CAD;STON1;SLC8A2;ATF7;FLYWCH1;HNRNPH3;MYH10;SEC31A;ATP6V0A1
696	ENCODE_TF_ChIP-seq_2015	ZKSCAN1 CH12.LX mm9	17/1240	0.0288375643730506	0.2955482356704446	0	0	1.736224598989173	6.156785115883136	ANKRD17;KDM6B;USP47;NCAPG2;SH2D3C;XPC;PRPF8;EHBP1;HNRNPM;BOD1L;SCN8A;FASN;NCL;TUBGCP6;UBAP2L;ADNP;PCDH1
697	ENCODE_TF_ChIP-seq_2015	USF1 A549 hg19	32/2753	0.0291647395933485	0.2955482356704446	0	0	1.5019061253819108	5.308930033510765	CUL9;DDX3X;PLEKHH3;NCAPG2;OGDHL;IGSF9;DSTYK;PCLO;CAND1;ZC3H18;WDR6;UBAP2L;MYBL1;ATP6V0A1;KIDINS220;CAD;BAZ1B;HNRNPM;MTHFD1;WDR81;VGF;TBC1D5;FASN;NCL;CANX;HNRNPD;TAGLN2;CORO7;HNRNPH3;EIF3A;KPNB1;AARS
698	ENCODE_TF_ChIP-seq_2015	CHD1 MEL cell line mm9	11/691	0.0295179261593452	0.2955482356704446	0	0	1.9989943074003795	7.041972256362739	KDM6B;GRIPAP1;PPP1R12A;DDX3X;FUS;NCL;SETD1B;MADD;PHRF1;SMC3;SYN1
699	ENCODE_TF_ChIP-seq_2015	ZBTB33 A549 hg19	27/2245	0.0306960652778354	0.3035499788585948	0	0	1.5427470467269109	5.374345700266089	COPB2;NUMA1;NCAPG2;XPC;DSTYK;CAND1;BOD1L;WDR6;UBAP2L;EDEM3;BCHE;EIF5B;WWOX;ANKRD26;AGL;SMC1A;HNRNPM;MTHFD1;WDR81;TBC1D5;HNRNPD;TUBGCP6;ATF7;HNRNPH3;FSIP1;MAD1L1;EIF3A
700	ENCODE_TF_ChIP-seq_2015	REST SK-N-SH hg19	21/1645	0.0317068700375037	0.3097219865858596	0	0	1.6239595719381688	5.6046448412607015	GRIPAP1;UNC13A;CAD;BAZ1B;SMC1A;SYN1;SLC8A2;DISP2;HNRNPM;DSTYK;NFASC;BOD1L;FASN;MYH9;TAGLN2;HNRNPH3;FSIP1;MYBL1;EIF3A;KPNB1;SEC31A
701	ENCODE_TF_ChIP-seq_2015	SIX5 H1-hESC hg19	17/1258	0.0324577501448642	0.3132368417594728	0	0	1.709386779442861	5.8594634056106765	ZRANB3;EDEM3;EIF5B;WWOX;NUMA1;SRCAP;ITSN1;AP2A1;IGSF9;HSP90B1;EML6;DSTYK;PCLO;CAND1;WDR81;MYBL1;CC2D1A
702	ENCODE_TF_ChIP-seq_2015	JUND SK-N-SH hg19	20/1565	0.0353516954600573	0.33710366742269	0	0	1.6215808839827992	5.41998642036005	KDM6B;GRIPAP1;FUS;SH2D3C;SEZ6;PHRF1;SMC3;SMC1A;PTPRH;CELSR3;SYN1;KTN1;VGF;MGAT5B;MADD;MCM4;TAGLN2;ATF7;FSIP1;PLTP
703	ENCODE_TF_ChIP-seq_2015	GATA3 A549 hg19	6/302	0.0405020967869015	0.3633656590089524	0	0	2.4752533783783783	7.936656228712961	FUS;ITSN1;WDR6;ATF7;PHRF1;SMC3
704	ENCODE_TF_ChIP-seq_2015	POLR2A brain mm9	24/2000	0.0417348821833004	0.3633656590089524	0	0	1.5274562353880368	4.851839475188752	GABBR2;GRIPAP1;ANKRD26;UNC13A;DDX3X;PLEKHH3;TXNRD3;MAST1;CACNA1B;ATP1A3;SYN1;FSTL4;GRIN1;HSP90B1;VGF;KHSRP;MYH9;CORO7;MAP3K9;ADNP;BSN;RAB11FIP4;ABCF1;AARS
705	ENCODE_TF_ChIP-seq_2015	KDM5B K562 hg19	24/2000	0.0417348821833004	0.3633656590089524	0	0	1.5274562353880368	4.851839475188752	CUL9;ANKRD17;COPB2;GABBR2;ANKRD26;AGL;ITSN1;LMOD1;ARID4A;HTT;AP2A1;OGDHL;SMC3;PRPF8;SYN1;MTHFD1;BOD1L;KHSRP;MADD;ZC3H18;TECPR1;GPR158;MAD1L1;ATP6V0A1
706	ENCODE_TF_ChIP-seq_2015	USF2 CH12.LX mm9	24/2000	0.0417348821833004	0.3633656590089524	0	0	1.5274562353880368	4.851839475188752	DDX3X;PLEKHH3;KIDINS220;NCAPG2;OGDHL;SMC3;HNRNPM;MTHFD1;WDR81;VGF;TBC1D5;KHSRP;NCL;CANX;HNRNPD;UBAP2L;ATF7;CORO7;MAP3K9;PCNT;PLTP;EIF3A;ABCF1;AARS
707	ENCODE_TF_ChIP-seq_2015	BRCA1 H1-hESC hg19	24/2000	0.0417348821833004	0.3633656590089524	0	0	1.5274562353880368	4.851839475188752	BCHE;COPB2;ANKRD26;SMARCC1;SRCAP;AGL;NCAPG2;XPC;KIF27;NEIL3;DSTYK;HMGN5;CAND1;MTHFD1;WDR81;KIF3A;TBC1D5;TUBGCP6;ZC3H18;MCM4;ATF7;FSIP1;MAD1L1;KPNB1
708	ENCODE_TF_ChIP-seq_2015	CTCF testis mm9	24/2000	0.0417348821833004	0.3633656590089524	0	0	1.5274562353880368	4.851839475188752	COPB2;VCP;SMARCC1;AGL;MAST1;AQP6;ARID4A;RRBP1;OGDHL;PRPF8;IGSF9;HSP90B1;EML6;DSTYK;VGF;BOD1L;MGAT5B;ZC3H18;MCM4;WDR6;PCNT;TECPR1;SEC31A;AARS
709	ENCODE_TF_ChIP-seq_2015	CTCF small intestine mm9	24/2000	0.0417348821833004	0.3633656590089524	0	0	1.5274562353880368	4.851839475188752	EIF5B;UNC13A;AGL;MAST1;CAD;SLC7A14;HTT;CELF6;SMC3;SEZ6L;DSTYK;VGF;BOD1L;TBC1D5;SCN8A;NCL;MGAT5B;MADD;CANX;UBAP2L;PCNT;CIC;MYBL1;ABCF1
710	ENCODE_TF_ChIP-seq_2015	MAX MEL cell line mm9	24/2000	0.0417348821833004	0.3633656590089524	0	0	1.5274562353880368	4.851839475188752	SMARCC1;TXNRD3;CAD;ZBTB42;CELF6;OGDHL;SMC3;EVPL;SYN1;DISP2;HNRNPM;CAND1;MTHFD1;WDR81;VGF;KHSRP;NCL;CANX;ZC3H18;UBAP2L;ATF7;ABCF1;SEC31A;AARS
711	ENCODE_TF_ChIP-seq_2015	USF2 MEL cell line mm9	25/2106	0.0423772518836752	0.3639072236535115	0	0	1.5125877152623703	4.781506934542863	DDX3X;PLEKHH3;OGDHL;SMC3;KHSRP;UBAP2L;PLTP;ABCF1;EIF5B;KIDINS220;F5;HNRNPM;MTHFD1;WDR81;VGF;TBC1D5;FASN;NCL;CANX;HNRNPD;CORO7;ADNP;HNRNPH3;EIF3A;AARS
712	ENCODE_TF_ChIP-seq_2015	RELA GM12892 hg19	17/1302	0.0427180082450245	0.3639072236535115	0	0	1.6469485284516752	5.193050568824514	GRIPAP1;PPP1R12A;DDX3X;FUS;BAZ1B;SMC3;HSP90B1;ACTA2;FASN;NCL;HNRNPD;MCM4;MYH9;TAGLN2;HNRNPH3;PCNT;EIF3A
713	ENCODE_TF_ChIP-seq_2015	USF1 HCT116 hg19	18/1402	0.0431600327678946	0.3639072236535115	0	0	1.6213286986408373	5.095577302325401	DDX3X;PLEKHH3;KIDINS220;CAD;OGDHL;SMC3;HNRNPM;VGF;TBC1D5;KHSRP;NCL;HNRNPD;ZC3H18;WDR6;UBAP2L;CORO7;ADNP;EIF3A
714	ENCODE_TF_ChIP-seq_2015	SUZ12 NT2-D1 hg19	9/563	0.0456122532369874	0.3805772379461141	0	0	1.9949872381521765	6.15968047679355	GABBR2;DPP6;GSX1;RASGRF1;SLC7A14;CNGA3;SHISA7;GRIN1;ASTN1
715	ENCODE_TF_ChIP-seq_2015	RFX5 IMR-90 hg19	8/478	0.0463745026865849	0.3829482129067482	0	0	2.0860759493670886	6.406350676064786	EML6;VCP;DDX3X;WDR81;NUMA1;SMC1A;KPNB1;ATP6V0A1
716	ENCODE_TF_ChIP-seq_2015	POLR2AphosphoS5 MEL cell line mm9	30/2661	0.0487287428879594	0.3949727804092362	0	0	1.4423334898383526	4.357990764128676	VCP;DDX3X;DDX42;ARID4A;HTT;RRBP1;PHRF1;SMC3;HSP90B1;HMGN5;UBAP2L;CCDC55;PCNT;CIC;SEC31A;EDEM3;ANKRD26;SMARCC1;FUS;SETD1B;HNRNPM;NCL;CANX;MCM4;ATF7;HNRNPH3;MAD1L1;EIF3A;KPNB1;AARS
717	ENCODE_TF_ChIP-seq_2015	EGR1 ECC-1 hg19	27/2345	0.0488168605000179	0.3949727804092362	0	0	1.4678121178639487	4.432322197019395	SRCAP;ZBTB42;CELF6;OGDHL;DSTYK;PCLO;CAND1;ZC3H18;WDR6;MACROD2;PCNT;NEO1;CHGB;ATP6V0A1;APC2;ANKRD26;FUS;SYN1;KTN1;DISP2;TBC1D5;SCN8A;NCL;HNRNPD;HNRNPH3;TECPR1;KPNB1
718	ENCODE_TF_ChIP-seq_2015	FOXM1 ECC-1 hg19	9/578	0.0522313367028244	0.4183730069896236	0	0	1.940884107776521	5.729630880199504	ACTA2;NEIL3;NUMA1;TAGLN2;PCNT;SMC3;MYBL1;KPNB1;HSP90B1
719	ENCODE_TF_ChIP-seq_2015	SRF MCF-7 hg19	20/1640	0.053009520883362	0.4204022398769602	0	0	1.5401657365127686	4.523903778236393	ANKRD17;EIF5B;CUL7;PPP1R12A;ITSN1;NCAPG2;XPC;MYO1E;DSTYK;CAND1;VGF;BOD1L;MADD;HNRNPD;TUBGCP6;ZC3H18;MCM4;MYH9;GPR158;MAD1L1
720	ENCODE_TF_ChIP-seq_2015	CREB1 H1-hESC hg19	22/1863	0.058013902079702	0.4555797604494246	0	0	1.4931724907960648	4.251170494768909	EDEM3;EIF5B;SMARCC1;FUS;PTPRN;NCAPG2;SEZ6;XPC;OGDHL;PRPF8;SYN1;FSTL4;SLC8A2;VGF;TUBGCP6;ZC3H18;FSIP1;MYBL1;CC2D1A;SEC31A;ATP6V0A1;AARS
721	ENCODE_TF_ChIP-seq_2015	EP300 SK-N-SH hg19	29/2603	0.0593175694409739	0.457822144051459	0	0	1.4194159449633903	4.009636757740975	CUL9;VCP;DDX3X;PLEKHH3;MYT1L;SEZ6;ATP1A3;EVPL;DSTYK;BOD1L;ZC3H18;WDR6;NEFM;SEC31A;KCNH2;APC2;EIF5B;UNC13A;L1CAM;SMC1A;SEZ6L;MYO1E;VGF;TBC1D5;TAGLN2;ATF7;FLYWCH1;HNRNPH3;MAD1L1
722	ENCODE_TF_ChIP-seq_2015	SRF myocyte mm9	20/1668	0.06099708267767	0.457822144051459	0	0	1.5116704348982577	4.228035241984115	EIF5B;SPTBN4;TNNC2;ITSN1;LMOD1;DDX42;ZBTB42;SMC3;SMC1A;TTBK2;ACTA2;HNRNPM;MYO1E;VGF;TUBGCP6;ZC3H18;MYH9;TAGLN2;FLYWCH1;KPNB1
723	ENCODE_TF_ChIP-seq_2015	SUZ12 H1-hESC hg19	31/2827	0.0616434130072729	0.457822144051459	0	0	1.3992952895671065	3.898980862749609	CUL9;SPTBN4;SRCAP;ITSN1;RASGRF1;CACNA1B;ATP1A3;OGDHL;DPP6;ZC3H18;UBAP2L;MACROD2;MYBL1;NEO1;CHGB;SEC31A;GABBR2;ANKRD26;GSX1;AGL;MMEL1;SHISA7;GRIN1;NEIL3;TBC1D5;FASN;MADD;TUBGCP6;MAD1L1;CC2D1A;KPNB1
724	ENCODE_TF_ChIP-seq_2015	E2F4 HeLa-S3 hg19	15/1173	0.0636642050958173	0.457822144051459	0	0	1.6020999897059327	4.41239613656476	NUMA1;FUS;NCAPG2;XPC;BAZ1B;SMC3;SMC1A;NEIL3;CAND1;MTHFD1;MCM4;PCNT;MYBL1;CC2D1A;KPNB1
725	ENCODE_TF_ChIP-seq_2015	SIN3A K562 hg19	10/698	0.0661147261810433	0.457822144051459	0	0	1.7838774597495528	4.845660102742422	DSTYK;VGF;FUS;GPRIN1;FASN;SEZ6;MCM4;OGDHL;FSIP1;ATP6V0A1
726	ENCODE_TF_ChIP-seq_2015	KAT2B K562 hg19	23/2000	0.0674444606717505	0.457822144051459	0	0	1.4527591781006044	3.917293683816421	GABBR2;WWOX;NCAPG2;CAD;XPC;BAZ1B;PRPF8;KIF27;IGSF9;TTBK2;HNRNPM;DSTYK;CAND1;KIF3A;KHSRP;MADD;MCM4;UBAP2L;ATF7;HNRNPH3;EIF3A;CHGB;ATP6V0A1
727	ENCODE_TF_ChIP-seq_2015	BHLHE40 A549 hg19	23/2000	0.0674444606717505	0.457822144051459	0	0	1.4527591781006044	3.917293683816421	KDM6B;GRIPAP1;DDX3X;FUS;KIDINS220;CELF6;PHRF1;SMC3;CELSR3;SYN1;VGF;TBC1D5;KHSRP;NCL;MADD;CANX;HNRNPD;ZC3H18;MCM4;WDR6;UBAP2L;ATF7;EIF3A
728	ENCODE_TF_ChIP-seq_2015	RFX5 H1-hESC hg19	23/2000	0.0674444606717505	0.457822144051459	0	0	1.4527591781006044	3.917293683816421	APC2;WWOX;VCP;SMARCC1;PLEKHH3;RASGRF1;BAZ1B;SMC1A;PRPF8;MYO1E;EML6;PCLO;VGF;BOD1L;HNRNPD;WDR6;FLYWCH1;MAP3K9;FSIP1;MYH10;PLTP;EIF3A;KPNB1
729	ENCODE_TF_ChIP-seq_2015	SIN3A CH12.LX mm9	23/2000	0.0674444606717505	0.457822144051459	0	0	1.4527591781006044	3.917293683816421	EDEM3;WWOX;ANKRD26;SEZ6;ARID4A;LHFPL4;DTX1;AP2A1;OGDHL;IGSF9;DISP2;CLIP2;EML6;MADD;ZC3H18;UBAP2L;ATF7;CCDC55;FSIP1;PCNT;GPR158;MAD1L1;CC2D1A
730	ENCODE_TF_ChIP-seq_2015	TBP H1-hESC hg19	23/2000	0.0674444606717505	0.457822144051459	0	0	1.4527591781006044	3.917293683816421	EIF5B;SLC12A5;NCAN;NCAPG2;CACNA1B;ATP1A3;LHFPL4;XPC;SMC3;F5;DISP2;HMGN5;BOD1L;KIF3A;SCN8A;TUBGCP6;TAGLN2;FSIP1;PCNT;MYH10;MYBL1;CC2D1A;ATP6V0A1
731	ENCODE_TF_ChIP-seq_2015	PHF8 K562 hg19	23/2000	0.0674444606717505	0.457822144051459	0	0	1.4527591781006044	3.917293683816421	EDEM3;GRIPAP1;AGL;MAST1;LMOD1;ZBTB20;XPC;SMC3;PRPF8;KIF27;SYN1;HSP90B1;MGAT5B;TUBGCP6;ZC3H18;UBAP2L;ADNP;HNRNPH3;FSIP1;PCNT;PCDH1;TECPR1;KPNB1
732	ENCODE_TF_ChIP-seq_2015	MAZ K562 hg19	23/2000	0.0674444606717505	0.457822144051459	0	0	1.4527591781006044	3.917293683816421	SMARCC1;TXNRD3;KIDINS220;AGL;SETD1B;ITSN1;SH2D3C;MAST1;SEZ6;LMOD1;ATP1A3;SMC3;HSP90B1;F5;SLC8A2;ACTA2;CLIP2;MTHFD1;FSIP1;BSN;TECPR1;SEC31A;AARS
733	ENCODE_TF_ChIP-seq_2015	CTCF embryonic fibroblast mm9	23/2000	0.0674444606717505	0.457822144051459	0	0	1.4527591781006044	3.917293683816421	EIF5B;FUS;KIDINS220;MAST1;CAD;HTT;SEZ6L;SYN1;IGSF9;GRIN1;HSP90B1;DISP2;NELL2;DSTYK;MMP14;HMGN5;VGF;BOD1L;SCN8A;MGAT5B;TNR;PCNT;GPR158
734	ENCODE_TF_ChIP-seq_2015	EP300 CH12.LX mm9	23/2000	0.0674444606717505	0.457822144051459	0	0	1.4527591781006044	3.917293683816421	ANKRD17;KDM6B;CUL7;PLEKHH3;SETD1B;SH2D3C;CAD;KSR2;IGSF9;EHBP1;TTBK2;KTN1;ACTA2;RCN1;WDR81;TBC1D5;MYH9;CORO7;ADNP;PLTP;MAD1L1;ABCF1;ATP6V0A1
735	ENCODE_TF_ChIP-seq_2015	E2F1 HeLa-S3 hg19	23/2000	0.0674444606717505	0.457822144051459	0	0	1.4527591781006044	3.917293683816421	SMARCC1;DDX3X;PLEKHH3;NUMA1;NCAPG2;CAD;DDX42;BAZ1B;SMC3;CAND1;MTHFD1;TBC1D5;NCL;MGAT5B;HNRNPD;ZC3H18;MYH9;UBAP2L;ADNP;HNRNPH3;PCNT;MYBL1;CC2D1A
736	ENCODE_TF_ChIP-seq_2015	HA-E2F1 HeLa-S3 hg19	23/2000	0.0674444606717505	0.457822144051459	0	0	1.4527591781006044	3.917293683816421	ANKRD17;DDX3X;PLEKHH3;NCAPG2;DDX42;BAZ1B;CLIP2;MTHFD1;GPRIN1;NCL;MGAT5B;HNRNPD;ZC3H18;MYH9;UBAP2L;ADNP;HNRNPH3;PCNT;MYBL1;CC2D1A;KPNB1;SEC31A;AARS
737	ENCODE_TF_ChIP-seq_2015	TAF1 MCF-7 hg19	20/1695	0.0694683730344155	0.4675980403408977	0	0	1.485095072582294	3.960575833462273	GRIPAP1;CUL7;FUS;KIDINS220;XPC;HNRNPM;MYO1E;DSTYK;PCLO;CAND1;BOD1L;FASN;NCL;HNRNPD;MCM4;MYH9;HNRNPH3;PCNT;EIF3A;SEC31A
738	ENCODE_TF_ChIP-seq_2015	MYC H1-hESC hg19	32/2971	0.0704627393048953	0.4703387848601765	0	0	1.3727889981870165	3.6415578794974026	RASGRF1;ATP1A3;SMC3;CELSR3;HSP90B1;TTBK2;SLC8A2;DSTYK;BOD1L;KHSRP;MGAT5B;CIC;MYH10;ATP6V0A1;APC2;WWOX;ANKRD26;UNC13A;GSX1;L1CAM;SMC1A;GRIN1;HNRNPM;NFASC;MTHFD1;WDR81;VGF;TBC1D5;FSIP1;TECPR1;CC2D1A;AARS
739	ENCODE_TF_ChIP-seq_2015	HDAC2 MCF-7 hg19	12/913	0.0781870678560318	0.5152186703612369	0	0	1.6374014442826874	4.173164857504272	EIF5B;NEIL3;PCLO;CAND1;VGF;HNRNPD;ZC3H18;XPC;HNRNPH3;SMC3;MYBL1;KTN1
740	ENCODE_TF_ChIP-seq_2015	MAFK GM12878 hg19	4/194	0.0784727562847327	0.5152186703612369	0	0	2.552826510721248	6.496953089163953	PLEKHH3;SEZ6;ARID4A;MAD1L1
741	ENCODE_TF_ChIP-seq_2015	CEBPB myocyte mm9	9/640	0.0861129472564374	0.5575381695841063	0	0	1.7445466199642663	4.277794923706731	KDM6B;ITSN1;DDX42;STON1;ATP1A3;ZC3H18;HNRNPH3;ATP6V0A1;AARS
742	ENCODE_TF_ChIP-seq_2015	POLR2A MCF-7 hg19	42/4137	0.0863105281253797	0.5575381695841063	0	0	1.3018196856906534	3.1892026747096525	CUL9;SLC7A14;STON1;ARID4A;RRBP1;OGDHL;PHRF1;SMC3;TTBK2;BOD1L;KIF3A;KHSRP;ZC3H18;UBAP2L;MAP3K9;BSN;PCNT;MYBL1;SEC31A;ATP6V0A1;EIF5B;GRIPAP1;ANKRD26;SMARCC1;AGL;SETD1B;BAZ1B;SYN1;ACTA2;HNRNPM;MYO1E;CLIP2;MTHFD1;VGF;GPRIN1;CANX;TAGLN2;FLYWCH1;HNRNPH3;FSIP1;MAD1L1;KPNB1
743	ENCODE_TF_ChIP-seq_2015	CREB1 K562 hg19	21/1865	0.0930093033901745	0.5618622913444703	0	0	1.4129329044805146	3.355794425337462	ZRANB3;EDEM3;ANKRD17;COPB2;WWOX;VCP;PLEKHH3;PTPRN;NCAPG2;XPC;OGDHL;BAZ1B;KIF27;SYN1;DSTYK;WDR81;BOD1L;TUBGCP6;ZC3H18;CHGB;SEC31A
744	ENCODE_TF_ChIP-seq_2015	FOSL2 SK-N-SH hg19	7/469	0.0964561064166473	0.5618622913444703	0	0	1.8460072422336573	4.317196643572708	KDM6B;PTPRN;MGAT5B;SEZ6;MYH9;TAGLN2;PTPRH
745	ENCODE_TF_ChIP-seq_2015	POLR2AphosphoS5 G1E mm9	27/2517	0.0967212160923469	0.5618622913444703	0	0	1.3530033804281876	3.1605110381416317	COPB2;DDX3X;NCAPG2;ARID4A;PHRF1;SMC3;HSP90B1;CAND1;CCDC55;PCNT;ABCF1;SEC31A;ATP6V0A1;EIF5B;ANKRD26;SMARCC1;KIDINS220;BAZ1B;SMC1A;MTHFD1;NCL;MADD;CANX;MCM4;MAD1L1;EIF3A;AARS
746	ENCODE_TF_ChIP-seq_2015	TCF3 myocyte mm9	22/1987	0.0992952063600068	0.5618622913444703	0	0	1.3893059089623976	3.208821484042616	KCNH2;ANKRD17;EIF5B;SMARCC1;PPP1R12A;FUS;ITSN1;SEZ6;LMOD1;ZBTB42;RRBP1;CELSR3;SYN1;DISP2;ACTA2;DSTYK;TAGLN2;ADNP;HNRNPH3;MYH10;KPNB1;CHGB
747	ENCODE_TF_ChIP-seq_2015	CREBBP K562 hg19	22/2000	0.1045162065047766	0.5618622913444703	0	0	1.3791708796764408	3.1147376279079317	CUL9;SPTBN4;CUL7;VCP;SLC12A5;TNNC2;ITSN1;MAST1;RASGRF1;DDX42;DTX1;AP2A1;HSP90B1;WDR81;MADD;TAGLN2;ATF7;ADNP;FSIP1;PCNT;PLTP;KPNB1
748	ENCODE_TF_ChIP-seq_2015	KDM1A K562 hg19	22/2000	0.1045162065047766	0.5618622913444703	0	0	1.3791708796764408	3.1147376279079317	APC2;WWOX;ANKRD26;SMARCC1;SRCAP;AGL;ITSN1;NCAPG2;SH2D3C;LHFPL4;XPC;KIF27;SYN1;SLC8A2;DSTYK;KIF3A;WDR6;ATF7;HNRNPH3;MAD1L1;KPNB1;ATP6V0A1
749	ENCODE_TF_ChIP-seq_2015	POLR2A Raji hg19	22/2000	0.1045162065047766	0.5618622913444703	0	0	1.3791708796764408	3.1147376279079317	ZRANB3;EDEM3;ANKRD17;COPB2;ANKRD26;NUMA1;KIDINS220;MAST1;PHRF1;PRPF8;ACTA2;CLIP2;MTHFD1;PITPNM1;GPRIN1;TUBGCP6;ATF7;PCNT;CC2D1A;EIF3A;SEC31A;ATP6V0A1
750	ENCODE_TF_ChIP-seq_2015	EZH2 skeletal muscle myoblast hg19	22/2000	0.1045162065047766	0.5618622913444703	0	0	1.3791708796764408	3.1147376279079317	SPTBN4;UNC13A;ABCC8;AGL;NCAN;CACNA1B;LMOD1;ARID4A;KSR2;SEZ6L;SHISA7;CELSR3;MYO1E;DSTYK;RCN1;BOD1L;DPYSL5;MGAT5B;MADD;MAP3K9;FSIP1;GPR158
751	ENCODE_TF_ChIP-seq_2015	HCFC1 ES-E14 mm9	22/2000	0.1045162065047766	0.5618622913444703	0	0	1.3791708796764408	3.1147376279079317	CUL9;WWOX;AGL;MAST1;CAD;XPC;OGDHL;SMC3;FSTL4;CAND1;BOD1L;KIF3A;MGAT5B;ZC3H18;MYH9;FLYWCH1;CCDC55;ABCD1;NEO1;RAB11FIP4;ABCF1;ATP6V0A1
752	ENCODE_TF_ChIP-seq_2015	BACH1 H1-hESC hg19	22/2000	0.1045162065047766	0.5618622913444703	0	0	1.3791708796764408	3.1147376279079317	ANKRD26;SLC12A5;GSX1;XPC;NEIL3;DSTYK;RCN1;PCLO;MTHFD1;DPYSL5;TBC1D5;CANX;TUBGCP6;MCM4;WDR6;UBAP2L;NEFM;MACROD2;FSIP1;GPR158;CC2D1A;KPNB1
753	ENCODE_TF_ChIP-seq_2015	eGFP-FOS K562 hg19	22/2000	0.1045162065047766	0.5618622913444703	0	0	1.3791708796764408	3.1147376279079317	KCNH2;SPTBN4;SMARCC1;DDX3X;PTPRN;TNNC2;XPC;L1CAM;PTPRH;CELSR3;HNRNPM;CLIP2;RCN1;CAND1;BOD1L;KIF3A;MGAT5B;WDR6;UBAP2L;TAGLN2;CC2D1A;AARS
754	ENCODE_TF_ChIP-seq_2015	MAFK IMR-90 hg19	22/2000	0.1045162065047766	0.5618622913444703	0	0	1.3791708796764408	3.1147376279079317	ZRANB3;EDEM3;WWOX;VCP;PLEKHH3;NUMA1;AGL;NCAN;SEZ6;LMOD1;ARID4A;ACTA2;MMP14;WDR81;KHSRP;CANX;HNRNPD;MYH9;PCNT;MAD1L1;EIF3A;AARS
755	ENCODE_TF_ChIP-seq_2015	CHD2 H1-hESC hg19	22/2000	0.1045162065047766	0.5618622913444703	0	0	1.3791708796764408	3.1147376279079317	ZRANB3;ANKRD17;TXNRD3;SRCAP;AGL;NCAN;NCAPG2;ATP1A3;HIF3A;TTBK2;F5;MYO1E;NFASC;HMGN5;VGF;KIF3A;TAGLN2;FSIP1;MAD1L1;CC2D1A;SEC31A;AARS
756	ENCODE_TF_ChIP-seq_2015	MXI1 IMR-90 hg19	22/2000	0.1045162065047766	0.5618622913444703	0	0	1.3791708796764408	3.1147376279079317	ZRANB3;EDEM3;CUL9;WWOX;ANKRD26;NCAPG2;SEZ6;DDX42;ARID4A;CELF6;OGDHL;SMC3;PRPF8;KIF27;SYN1;IGSF9;PITPNM1;ZC3H18;UBAP2L;BSN;PCNT;MYBL1
757	ENCODE_TF_ChIP-seq_2015	NFYA K562 hg19	22/2000	0.1045162065047766	0.5618622913444703	0	0	1.3791708796764408	3.1147376279079317	ZRANB3;EDEM3;APC2;VCP;NUMA1;LMOD1;ARID4A;ATP1A3;HTT;RRBP1;BAZ1B;PRPF8;TTBK2;MTHFD1;WDR81;NCL;CANX;WDR6;FLYWCH1;PCNT;MYBL1;AARS
758	ENCODE_TF_ChIP-seq_2015	MAZ MEL cell line mm9	22/2000	0.1045162065047766	0.5618622913444703	0	0	1.3791708796764408	3.1147376279079317	KCNH2;ANKRD17;KDM6B;CUL7;UNC13A;PPP1R12A;PLEKHH3;TXNRD3;KIDINS220;MAST1;RRBP1;OGDHL;L1CAM;TTBK2;CLIP2;PITPNM1;HNRNPD;WDR6;UBAP2L;MYBL1;ABCD1;KPNB1
759	ENCODE_TF_ChIP-seq_2015	NRF1 H1-hESC hg19	22/2000	0.1045162065047766	0.5618622913444703	0	0	1.3791708796764408	3.1147376279079317	COPB2;EIF5B;GRIPAP1;ANKRD26;NUMA1;TXNRD3;NCAN;HTT;PRPF8;DISP2;HNRNPM;KIF3A;GPRIN1;NCL;CANX;TUBGCP6;MCM4;HNRNPH3;MYH10;CC2D1A;KPNB1;AARS
760	ENCODE_TF_ChIP-seq_2015	UBTF MEL cell line mm9	22/2000	0.1045162065047766	0.5618622913444703	0	0	1.3791708796764408	3.1147376279079317	KCNH2;USP47;EIF5B;MAST1;ARID4A;ZBTB42;RRBP1;CELF6;PRDM11;CLIP2;DSTYK;RCN1;BOD1L;TBC1D5;FASN;HNRNPD;ZC3H18;CORO7;ADNP;HNRNPH3;TECPR1;KPNB1
761	ENCODE_TF_ChIP-seq_2015	BRCA1 GM12878 hg19	22/2000	0.1045162065047766	0.5618622913444703	0	0	1.3791708796764408	3.1147376279079317	ANKRD17;BCHE;COPB2;VCP;SMARCC1;AGL;NCAPG2;ZBTB20;RRBP1;HNRNPM;NEIL3;DSTYK;HMGN5;MTHFD1;WDR81;KIF3A;TAGLN2;HNRNPH3;FSIP1;PCNT;KPNB1;SEC31A
762	ENCODE_TF_ChIP-seq_2015	SMARCC1 HeLa-S3 hg19	22/2000	0.1045162065047766	0.5618622913444703	0	0	1.3791708796764408	3.1147376279079317	EDEM3;USP47;COPB2;EIF5B;PLEKHH3;AGL;ITSN1;XPC;SMC3;PTPRH;HSP90B1;ACTA2;HNRNPM;CAND1;PITPNM1;MADD;TAGLN2;ATF7;FLYWCH1;CORO7;CC2D1A;EIF3A
763	ENCODE_TF_ChIP-seq_2015	CTCF cerebellum mm9	22/2000	0.1045162065047766	0.5618622913444703	0	0	1.3791708796764408	3.1147376279079317	USP47;EIF5B;WWOX;SLC12A5;KIDINS220;MAST1;PCDHGA1;SEZ6;RRBP1;PHRF1;SMC3;SEZ6L;HMGN5;PITPNM1;BOD1L;SCN8A;MGAT5B;TNR;ADNP;HNRNPH3;PCNT;ABCD1
764	ENCODE_TF_ChIP-seq_2015	RCOR1 HepG2 hg19	22/2000	0.1045162065047766	0.5618622913444703	0	0	1.3791708796764408	3.1147376279079317	ZRANB3;EDEM3;ANKRD17;SMARCC1;NCAPG2;MAST1;SEZ6;HTT;BAZ1B;SMC1A;ACTA2;HNRNPM;NEIL3;DSTYK;HMGN5;VGF;GPRIN1;MADD;TECPR1;CC2D1A;KPNB1;SEC31A
765	ENCODE_TF_ChIP-seq_2015	MAX NB4 hg19	22/2000	0.1045162065047766	0.5618622913444703	0	0	1.3791708796764408	3.1147376279079317	ZRANB3;CUL9;GRIPAP1;ANKRD26;AGL;SETD1B;SH2D3C;SEZ6;CELF6;OGDHL;PHRF1;PRPF8;VGF;NCL;ATF7;FLYWCH1;BSN;PCNT;TECPR1;MAD1L1;CC2D1A;ATP6V0A1
766	ENCODE_TF_ChIP-seq_2015	BACH1 K562 hg19	22/2000	0.1045162065047766	0.5618622913444703	0	0	1.3791708796764408	3.1147376279079317	ZRANB3;CUL9;WWOX;CUL7;SRCAP;FUS;CAD;CELF6;HSP90B1;HNRNPM;NEIL3;DSTYK;BOD1L;MADD;TUBGCP6;ZC3H18;ATF7;FLYWCH1;CORO7;PCNT;CC2D1A;AARS
767	ENCODE_TF_ChIP-seq_2015	NRF1 HeLa-S3 hg19	22/2000	0.1045162065047766	0.5618622913444703	0	0	1.3791708796764408	3.1147376279079317	COPB2;EIF5B;GRIPAP1;WWOX;ANKRD26;SMARCC1;PPP1R12A;TTBK2;DISP2;HNRNPM;MTHFD1;VGF;KIF3A;TBC1D5;ZC3H18;FLYWCH1;MACROD2;HNRNPH3;BSN;PCNT;MYBL1;CC2D1A
768	ENCODE_TF_ChIP-seq_2015	RXRA SK-N-SH hg19	3/139	0.1092598165605375	0.5826512921239421	0	0	2.665734391916276	5.902006838754295	WDR81;ZBTB20;TAGLN2
769	ENCODE_TF_ChIP-seq_2015	ATF2 H1-hESC hg19	21/1906	0.1098381337212425	0.5826512921239421	0	0	1.3790505808103906	3.04597453453118	COPB2;CUL7;XPC;CELF6;PHRF1;BAZ1B;SYN1;HSP90B1;MYO1E;DSTYK;VGF;BOD1L;WDR6;TAGLN2;ATF7;FSIP1;MAD1L1;KPNB1;SEC31A;ATP6V0A1;AARS
770	ENCODE_TF_ChIP-seq_2015	SMARCC2 HeLa-S3 hg19	10/779	0.1145068384747264	0.6034209053832622	0	0	1.589226768030409	3.444046278598095	ACTA2;EML6;MADD;DDX42;ARID4A;UBAP2L;ATF7;AP2A1;PHRF1;SMC3
771	ENCODE_TF_ChIP-seq_2015	ATF3 GM12878 hg19	16/1394	0.1172300012294483	0.6137335358482886	0	0	1.428621190130624	3.0624173146194305	ANKRD17;ANKRD26;KIDINS220;DDX42;ARID4A;OGDHL;HNRNPM;VGF;TBC1D5;NCL;HNRNPD;TUBGCP6;ZC3H18;WDR6;UBAP2L;CORO7
772	ENCODE_TF_ChIP-seq_2015	NR2C2 GM12878 hg19	8/593	0.121276947861368	0.6307976314088038	0	0	1.666039164773342	3.5148070451580105	CAND1;SRCAP;BOD1L;RASGRF1;DDX42;MMEL1;PHRF1;BAZ1B
773	ENCODE_TF_ChIP-seq_2015	PBX3 SK-N-SH hg19	22/2063	0.132288392588224	0.683464739758597	0	0	1.3318838804507591	2.6940960184850025	ZRANB3;FUS;ATP1A3;RRBP1;HIF3A;BAZ1B;PRPF8;IGSF9;TTBK2;DSTYK;MTHFD1;BOD1L;NCL;CANX;TUBGCP6;ATF7;MACROD2;HNRNPH3;FSIP1;PCNT;KPNB1;AARS
774	ENCODE_TF_ChIP-seq_2015	CREB1 HepG2 hg19	16/1423	0.1331092377057941	0.683464739758597	0	0	1.396977019663587	2.817123115173547	ZRANB3;ANKRD17;NCAPG2;SEZ6;XPC;BAZ1B;PRPF8;SYN1;MYO1E;CAND1;TECPR1;MAD1L1;KPNB1;SEC31A;ATP6V0A1;AARS
775	ENCODE_TF_ChIP-seq_2015	MYOG myocyte mm9	36/3623	0.1366834659004334	0.6973468546894726	0	0	1.2542986425339366	2.496164042603437	SPTBN4;DDX3X;PLEKHH3;ITSN1;CACNA1B;LMOD1;HTT;ZBTB42;XPC;OGDHL;PCLO;CAND1;BOD1L;WDR6;PCDH1;ABCF1;SEC31A;ATP6V0A1;EIF5B;SMARCC1;UNC13A;FUS;TNNC2;CAD;KSR2;F5;DISP2;ACTA2;EML6;MADD;MYH9;ATF7;FLYWCH1;CORO7;HNRNPH3;KPNB1
776	ENCODE_TF_ChIP-seq_2015	ATF3 K562 hg19	16/1433	0.1388617096529102	0.7039761356454501	0	0	1.38636556104446	2.737069274305468	ANKRD17;ANKRD26;NCAPG2;ARID4A;BAZ1B;SYN1;DSTYK;WDR81;VGF;TBC1D5;HNRNPD;TUBGCP6;ZC3H18;UBAP2L;FLYWCH1;AARS
777	ENCODE_TF_ChIP-seq_2015	JUND MCF-7 hg19	4/241	0.141067470166697	0.7106606515944924	0	0	2.041673178100745	3.998651609856407	WWOX;FUS;TAGLN2;PTPRH
778	ENCODE_TF_ChIP-seq_2015	POLR2A MEL cell line mm9	47/4890	0.1421883088798725	0.7106758552173326	0	0	1.22255113071452	2.384711880030371	CUL9;COPB2;DDX3X;PLEKHH3;ITSN1;NCAPG2;LMOD1;ZBTB42;PHRF1;PRDM11;EVPL;HSP90B1;DSTYK;CAND1;KIF3A;ZC3H18;WDR6;UBAP2L;CCDC55;PCNT;MYBL1;ABCD1;GPR158;ABCF1;SEC31A;ATP6V0A1;USP47;AGL;CAD;BAZ1B;SMC1A;SHISA7;EML6;RCN1;MTHFD1;WDR81;PITPNM1;HNRNPD;TUBGCP6;MYH9;ATF7;FLYWCH1;CORO7;HNRNPH3;CC2D1A;KPNB1;AARS
779	ENCODE_TF_ChIP-seq_2015	TCF12 GM12878 hg19	12/1023	0.1440007578201495	0.7106758552173326	0	0	1.4507688157539789	2.8114981556091574	EIF5B;DSTYK;DDX3X;BOD1L;FASN;NCAPG2;TAGLN2;EIF3A;KPNB1;HSP90B1;TTBK2;AARS
780	ENCODE_TF_ChIP-seq_2015	E2F6 HeLa-S3 hg19	12/1024	0.1447069628106946	0.7106758552173326	0	0	1.4492582516297932	2.8014807323368243	MTHFD1;VGF;KHSRP;FASN;MADD;CAD;MCM4;SMC3;PCDH1;CELSR3;KIF27;CC2D1A
781	ENCODE_TF_ChIP-seq_2015	RCOR1 MEL cell line mm9	17/1567	0.1551136456014278	0.7106758552173326	0	0	1.3458670707945444	2.508154149511854	EDEM3;EIF5B;SPTBN4;CUL7;PLEKHH3;NUMA1;CELF6;AP2A1;L1CAM;DISP2;DSTYK;MMP14;TBC1D5;FLYWCH1;HNRNPH3;MYH10;ATP6V0A1
782	ENCODE_TF_ChIP-seq_2015	HDAC6 H1-hESC hg19	21/2000	0.1552662605031625	0.7106758552173326	0	0	1.3066682929379172	2.433818428569169	CUL7;VCP;SMARCC1;FUS;AGL;NCAPG2;ARID4A;RRBP1;TTBK2;MYO1E;DSTYK;PCLO;DPYSL5;MCM4;WDR6;HNRNPH3;BSN;EIF3A;KPNB1;SEC31A;AARS
783	ENCODE_TF_ChIP-seq_2015	IRF3 GM12878 hg19	21/2000	0.1552662605031625	0.7106758552173326	0	0	1.3066682929379172	2.433818428569169	ZRANB3;VCP;FUS;HTT;RRBP1;PHRF1;BAZ1B;SMC3;PRPF8;TTBK2;MYO1E;MTHFD1;WDR81;NCL;MADD;CANX;WDR6;CORO7;TECPR1;KPNB1;AARS
784	ENCODE_TF_ChIP-seq_2015	EZH2 fibroblast of dermis hg19	21/2000	0.1552662605031625	0.7106758552173326	0	0	1.3066682929379172	2.433818428569169	SPTBN4;SLC12A5;ABCC8;NCAN;PCDHGA1;ARID4A;PKD2L1;HIF3A;SHISA7;HSP90B1;F5;EML6;PCLO;CANX;NEFM;CORO7;PCDH1;MYH10;KPNB1;CHGB;ASTN1
785	ENCODE_TF_ChIP-seq_2015	MXI1 HepG2 hg19	21/2000	0.1552662605031625	0.7106758552173326	0	0	1.3066682929379172	2.433818428569169	ZRANB3;COPB2;ANKRD26;NUMA1;FUS;AGL;MAST1;CAD;SEZ6;ZBTB20;EVPL;HNRNPM;DSTYK;PCLO;VGF;FASN;ZC3H18;MAP3K9;TECPR1;KPNB1;AARS
786	ENCODE_TF_ChIP-seq_2015	HCFC1 CH12.LX mm9	21/2000	0.1552662605031625	0.7106758552173326	0	0	1.3066682929379172	2.433818428569169	COPB2;ANKRD26;SMARCC1;CAD;HTT;KSR2;PHRF1;DSTYK;HMGN5;CAND1;PITPNM1;KIF3A;ZC3H18;UBAP2L;TAGLN2;FLYWCH1;CC2D1A;EIF3A;KPNB1;ABCF1;AARS
787	ENCODE_TF_ChIP-seq_2015	RBBP5 K562 hg19	21/2000	0.1552662605031625	0.7106758552173326	0	0	1.3066682929379172	2.433818428569169	CUL9;COPB2;GABBR2;ANKRD26;SRCAP;ITSN1;SH2D3C;LMOD1;DDX42;XPC;PTPRH;PRPF8;SYN1;IGSF9;HSP90B1;KTN1;VGF;KHSRP;NEO1;CC2D1A;KPNB1
788	ENCODE_TF_ChIP-seq_2015	POLR2A spleen mm9	21/2000	0.1552662605031625	0.7106758552173326	0	0	1.3066682929379172	2.433818428569169	EDEM3;COPB2;KIDINS220;ITSN1;DTX1;RRBP1;PRDM11;CLIP2;DSTYK;WDR81;BOD1L;KHSRP;HNRNPD;TUBGCP6;ZC3H18;UBAP2L;ATF7;FLYWCH1;CORO7;ADNP;ABCF1
789	ENCODE_TF_ChIP-seq_2015	EP300 ES-Bruce4 mm9	21/2000	0.1552662605031625	0.7106758552173326	0	0	1.3066682929379172	2.433818428569169	BCHE;GRIPAP1;CUL7;DDX3X;FUS;MAST1;SEZ6;OGDHL;DSTYK;HMGN5;MTHFD1;VGF;BOD1L;MYH9;UBAP2L;FLYWCH1;HNRNPH3;MYBL1;MAD1L1;KPNB1;ATP6V0A1
790	ENCODE_TF_ChIP-seq_2015	EP300 MEL cell line mm9	21/2000	0.1552662605031625	0.7106758552173326	0	0	1.3066682929379172	2.433818428569169	CUL9;KDM6B;EIF5B;SPTBN4;CUL7;DDX3X;KIDINS220;SETD1B;ZBTB42;HIF3A;L1CAM;DISP2;RCN1;WDR81;TBC1D5;MADD;TAGLN2;CIC;MYH10;ABCD1;ATP6V0A1
791	ENCODE_TF_ChIP-seq_2015	BHLHE40 MEL cell line mm9	21/2000	0.1552662605031625	0.7106758552173326	0	0	1.3066682929379172	2.433818428569169	UNC13A;DDX3X;NUMA1;KIDINS220;ITSN1;ZBTB42;RRBP1;OGDHL;BAZ1B;DISP2;ACTA2;HNRNPM;WDR81;VGF;TBC1D5;NCL;CANX;UBAP2L;ADNP;ATP6V0A1;AARS
792	ENCODE_TF_ChIP-seq_2015	MXI1 GM12878 hg19	21/2000	0.1552662605031625	0.7106758552173326	0	0	1.3066682929379172	2.433818428569169	ZRANB3;CUL9;COPB2;EIF5B;ANKRD26;NUMA1;SETD1B;OGDHL;PHRF1;KIF27;DISP2;HMGN5;MTHFD1;VGF;BOD1L;TBC1D5;ATF7;TECPR1;MAD1L1;CC2D1A;KPNB1
793	ENCODE_TF_ChIP-seq_2015	E2F4 myocyte mm9	21/2000	0.1552662605031625	0.7106758552173326	0	0	1.3066682929379172	2.433818428569169	ZRANB3;EIF5B;WWOX;ANKRD26;SMARCC1;PLEKHH3;NCAPG2;CAD;DDX42;SMC1A;NEIL3;DSTYK;MTHFD1;BOD1L;TBC1D5;TUBGCP6;UBAP2L;PCNT;MYH10;MAD1L1;EIF3A
794	ENCODE_TF_ChIP-seq_2015	TAF7 H1-hESC hg19	16/1466	0.1588336490201973	0.7210320132465374	0	0	1.3523862068965518	2.4882524839359155	COPB2;DDX42;HTT;BAZ1B;SMC3;SYN1;HNRNPM;DSTYK;PCLO;VGF;NCL;CANX;HNRNPD;ZC3H18;NEFM;KPNB1
795	ENCODE_TF_ChIP-seq_2015	MYC K562 hg19	63/6800	0.1593291714664633	0.7210320132465374	0	0	1.1890732384988854	2.184069457914406	DDX3X;NCAPG2;MAST1;LMOD1;DDX42;ZBTB20;OGDHL;PHRF1;SMC3;CELSR3;DSTYK;HMGN5;KHSRP;UBAP2L;BSN;EIF5B;GRIPAP1;SMARCC1;CAD;BAZ1B;SMC1A;F5;DISP2;MTHFD1;VGF;TBC1D5;GPRIN1;NCL;MADD;CANX;MCM4;TAGLN2;FLYWCH1;ADNP;HNRNPH3;KPNB1;CUL9;ANKRD17;HTT;ZBTB42;RRBP1;XPC;PRPF8;IGSF9;HSP90B1;CAND1;KIF3A;ZC3H18;PCNT;SEC31A;ZRANB3;EDEM3;WWOX;FUS;KIDINS220;AGL;HNRNPM;FASN;HNRNPD;TUBGCP6;FSIP1;EIF3A;AARS
796	ENCODE_TF_ChIP-seq_2015	HDAC2 HepG2 hg19	4/255	0.1626863714407664	0.7320886714834488	0	0	1.9264177856475333	3.498241839918007	EIF5B;NEIL3;PTPRH;F5
797	ENCODE_TF_ChIP-seq_2015	EGR1 GM12878 hg19	29/2910	0.1676134540920992	0.7462800996230741	0	0	1.2456061231780329	2.2247706433016994	DDX3X;SRCAP;SEZ6;HTT;OGDHL;SMC3;DSTYK;CAND1;ZC3H18;WDR6;UBAP2L;PCNT;MYH10;ABCD1;SEC31A;ATP6V0A1;EIF5B;FUS;ACTA2;HNRNPM;WDR81;SCN8A;CANX;MCM4;MYH9;TAGLN2;HNRNPH3;CC2D1A;EIF3A
798	ENCODE_TF_ChIP-seq_2015	TEAD4 A549 hg19	6/447	0.1684623841730298	0.7462800996230741	0	0	1.64906462585034	2.9370546677884497	WDR81;HNRNPD;TAGLN2;AP2A1;PTPRH;EHBP1
799	ENCODE_TF_ChIP-seq_2015	EGR1 K562 hg19	20/1915	0.1686350786913563	0.7462800996230741	0	0	1.2967795568728089	2.308291207937555	APC2;AGL;MAST1;SEZ6;DDX42;OGDHL;IGSF9;GRIN1;HSP90B1;SLC8A2;ACTA2;HNRNPM;DSTYK;NFASC;ZC3H18;MYH10;MYBL1;CC2D1A;CHGB;SEC31A
800	ENCODE_TF_ChIP-seq_2015	BHLHE40 HepG2 hg19	23/2249	0.1710221375170783	0.7526853414899985	0	0	1.2722623288661024	2.2467672724755783	CUL9;DDX3X;FUS;KIDINS220;XPC;BAZ1B;CELSR3;SYN1;F5;HNRNPM;VGF;KIF3A;TBC1D5;WDR6;UBAP2L;ATF7;FLYWCH1;HNRNPH3;FSIP1;ABCD1;TECPR1;SEC31A;ATP6V0A1
801	ENCODE_TF_ChIP-seq_2015	JUND HeLa-S3 hg19	16/1492	0.1756107119196883	0.7686567226648655	0	0	1.3266847335140015	2.30774898679674	COPB2;DDX3X;PLEKHH3;MAST1;SEZ6;AP2A1;PTPRH;PRPF8;CELSR3;RCN1;WDR81;PITPNM1;MCM4;TAGLN2;FLYWCH1;PLTP
802	ENCODE_TF_ChIP-seq_2015	BCL3 A549 hg19	18/1712	0.1777134141984107	0.7736328520267771	0	0	1.3023708478253933	2.249953812950253	WWOX;CUL7;VCP;PPP1R12A;XPC;PHRF1;SMC1A;PRPF8;DSTYK;CAND1;VGF;BOD1L;NCL;TUBGCP6;WDR6;ATF7;HNRNPH3;AARS
803	ENCODE_TF_ChIP-seq_2015	CTCF MEL cell line mm9	46/4882	0.1823521418208167	0.789535489721482	0	0	1.1888406396470912	2.0231875656508924	ANKRD17;NCAPG2;MAST1;DDX42;AP2A1;HIF3A;PHRF1;SMC3;EVPL;IGSF9;DSTYK;HMGN5;BOD1L;KHSRP;MGAT5B;TNR;UBAP2L;PCNT;MYBL1;USP47;EIF5B;WWOX;SMARCC1;UNC13A;PPP1R12A;TXNRD3;FUS;KIDINS220;AGL;PCDHGA1;CAD;BAZ1B;SMC1A;SYN1;NELL2;CLIP2;MMP14;WDR81;PITPNM1;VGF;TAGLN2;FLYWCH1;ADNP;HNRNPH3;EIF3A;KPNB1
804	ENCODE_TF_ChIP-seq_2015	NFIC SK-N-SH hg19	8/663	0.1869276207669481	0.8049947539479863	0	0	1.4825780268624988	2.486333449991167	CAND1;WDR81;SCN8A;MYH9;TAGLN2;ATF7;HIF3A;HNRNPH3
805	ENCODE_TF_ChIP-seq_2015	POLR2A endothelial cell of umbilical vein hg19	42/4459	0.1988013646632711	0.8193221063003963	0	0	1.1822248351311282	1.9098240698855693	COPB2;CUL7;PLEKHH3;SEZ6;STON1;HTT;RRBP1;XPC;CELF6;OGDHL;HSP90B1;CAND1;BOD1L;KIF3A;KHSRP;WDR6;UBAP2L;PCNT;MYH10;ABCD1;SEC31A;ATP6V0A1;EDEM3;GRIPAP1;ANKRD26;PPP1R12A;AGL;BAZ1B;SMC1A;KIF27;MYO1E;CLIP2;NEIL3;GPRIN1;SCN8A;NCL;HNRNPD;HNRNPH3;CC2D1A;EIF3A;KPNB1;AARS
806	ENCODE_TF_ChIP-seq_2015	STAT3 HeLa-S3 hg19	20/1974	0.2042836796104714	0.8193221063003963	0	0	1.2534877525553485	1.9908464888531627	ANKRD17;COPB2;WWOX;PLEKHH3;DDX42;ZBTB20;RRBP1;XPC;AP2A1;PTPRH;HSP90B1;NEIL3;HMGN5;WDR81;TBC1D5;MADD;ATF7;FSIP1;MAD1L1;ATP6V0A1
807	ENCODE_TF_ChIP-seq_2015	TAF7 K562 hg19	9/793	0.2139852312839095	0.8193221063003963	0	0	1.3929058884700376	2.147649546993549	DDX3X;FUS;FASN;MCM4;HNRNPH3;L1CAM;PCNT;SMC1A;KIF27
808	ENCODE_TF_ChIP-seq_2015	ATF3 A549 hg19	20/1991	0.2152014686456314	0.8193221063003963	0	0	1.2414948256569571	1.9071602986475245	ANKRD26;NUMA1;FUS;DDX42;PHRF1;SMC3;HSP90B1;MYO1E;DSTYK;MTHFD1;WDR81;VGF;BOD1L;FASN;NCL;HNRNPD;UBAP2L;TAGLN2;HNRNPH3;EIF3A
809	ENCODE_TF_ChIP-seq_2015	NFE2 K562 hg19	4/287	0.2160536084912315	0.8193221063003963	0	0	1.7057976704619815	2.6136721720341867	WDR81;NCAPG2;UBAP2L;ATP6V0A1
810	ENCODE_TF_ChIP-seq_2015	EGR1 HCT116 hg19	18/1772	0.2171982379277437	0.8193221063003963	0	0	1.2536595888933404	1.9142689947775893	FUS;NCAPG2;ATP1A3;OGDHL;SYN1;DSTYK;PCLO;CAND1;SCN8A;HNRNPD;ZC3H18;MYH9;WDR6;PCNT;MYH10;TECPR1;EIF3A;ATP6V0A1
811	ENCODE_TF_ChIP-seq_2015	NRF1 K562 hg19	20/2000	0.2210923292482867	0.8193221063003963	0	0	1.23522900235229	1.864176587951524	COPB2;EIF5B;GRIPAP1;ANKRD26;CUL7;SMARCC1;NUMA1;HTT;DISP2;HNRNPM;WDR81;KIF3A;MCM4;FLYWCH1;HNRNPH3;BSN;PCNT;MAD1L1;CC2D1A;SEC31A
812	ENCODE_TF_ChIP-seq_2015	CTCF cortical plate mm9	20/2000	0.2210923292482867	0.8193221063003963	0	0	1.23522900235229	1.864176587951524	USP47;EIF5B;WWOX;SLC12A5;MAST1;PCDHGA1;PHRF1;SMC3;SEZ6L;IGSF9;NELL2;MMP14;DPP6;HMGN5;WDR81;SCN8A;MGAT5B;TNR;ADNP;PCNT
813	ENCODE_TF_ChIP-seq_2015	POLR2A ES-Bruce4 mm9	20/2000	0.2210923292482867	0.8193221063003963	0	0	1.23522900235229	1.864176587951524	COPB2;GRIPAP1;VCP;TXNRD3;FUS;NCAN;ITSN1;NCAPG2;CAD;CACNA1B;OGDHL;HSP90B1;CAND1;HNRNPD;MYH9;UBAP2L;HNRNPH3;CCDC55;MAD1L1;AARS
814	ENCODE_TF_ChIP-seq_2015	MAX endothelial cell of umbilical vein hg19	20/2000	0.2210923292482867	0.8193221063003963	0	0	1.23522900235229	1.864176587951524	EIF5B;SMARCC1;PLEKHH3;FUS;KIDINS220;CAD;SMC3;HNRNPM;CAND1;MTHFD1;VGF;TBC1D5;NCL;CANX;HNRNPD;ZC3H18;WDR6;UBAP2L;CORO7;EIF3A
815	ENCODE_TF_ChIP-seq_2015	CTCF limb mm9	20/2000	0.2210923292482867	0.8193221063003963	0	0	1.23522900235229	1.864176587951524	EIF5B;ITSN1;MAST1;CAD;OGDHL;SEZ6L;GRIN1;DISP2;NELL2;DSTYK;MMP14;WDR81;BOD1L;SCN8A;MGAT5B;TNR;ZC3H18;PCNT;MYBL1;MAD1L1
816	ENCODE_TF_ChIP-seq_2015	RBBP5 H1-hESC hg19	20/2000	0.2210923292482867	0.8193221063003963	0	0	1.23522900235229	1.864176587951524	ZRANB3;GRIPAP1;SMARCC1;KIDINS220;ITSN1;LMOD1;ZBTB20;HTT;KSR2;HIF3A;SYN1;TTBK2;BOD1L;DPYSL5;KIF3A;FASN;WDR6;BSN;MYBL1;TECPR1
817	ENCODE_TF_ChIP-seq_2015	RELA GM12891 hg19	20/2000	0.2210923292482867	0.8193221063003963	0	0	1.23522900235229	1.864176587951524	ZRANB3;USP47;GRIPAP1;SMARCC1;DDX3X;FUS;SH2D3C;PHRF1;BAZ1B;SMC3;HSP90B1;ACTA2;FASN;MADD;CANX;HNRNPD;ADNP;HNRNPH3;EIF3A;KPNB1
818	ENCODE_TF_ChIP-seq_2015	RCOR1 CH12.LX mm9	20/2000	0.2210923292482867	0.8193221063003963	0	0	1.23522900235229	1.864176587951524	USP47;DDX3X;FUS;NCAPG2;CAD;XPC;KSR2;PHRF1;IGSF9;DISP2;HNRNPM;HMGN5;VGF;FASN;ZC3H18;TAGLN2;ATF7;FLYWCH1;CORO7;ABCF1
819	ENCODE_TF_ChIP-seq_2015	POLR2A thymus mm9	20/2000	0.2210923292482867	0.8193221063003963	0	0	1.23522900235229	1.864176587951524	COPB2;GRIPAP1;NCAPG2;ZBTB42;PHRF1;EVPL;HSP90B1;DSTYK;CAND1;TBC1D5;TUBGCP6;MYH9;UBAP2L;TAGLN2;ATF7;CORO7;HNRNPH3;CCDC55;RAB11FIP4;ABCF1
820	ENCODE_TF_ChIP-seq_2015	SMC3 CH12.LX mm9	20/2000	0.2210923292482867	0.8193221063003963	0	0	1.23522900235229	1.864176587951524	USP47;DDX3X;PLEKHH3;KIDINS220;MAST1;PCDHGA1;KSR2;PHRF1;SYN1;IGSF9;HNRNPM;CLIP2;WDR81;DPYSL5;MGAT5B;TUBGCP6;TNR;ZC3H18;TAGLN2;CIC
821	ENCODE_TF_ChIP-seq_2015	ZNF143 H1-hESC hg19	20/2000	0.2210923292482867	0.8193221063003963	0	0	1.23522900235229	1.864176587951524	EDEM3;CUL9;CUL7;NCAPG2;SYN1;F5;SLC8A2;HNRNPM;MYO1E;DSTYK;MMP14;NFASC;MTHFD1;VGF;KIF3A;HNRNPH3;MYBL1;MAD1L1;CC2D1A;AARS
822	ENCODE_TF_ChIP-seq_2015	POLR2A HGPS cell hg19	20/2000	0.2210923292482867	0.8193221063003963	0	0	1.23522900235229	1.864176587951524	CUL9;GRIPAP1;LMOD1;HTT;PHRF1;KTN1;NEIL3;PITPNM1;VGF;GPRIN1;KHSRP;FASN;NEFM;FLYWCH1;HNRNPH3;MYH10;MAD1L1;KPNB1;SEC31A;ATP6V0A1
823	ENCODE_TF_ChIP-seq_2015	MAZ CH12.LX mm9	20/2000	0.2210923292482867	0.8193221063003963	0	0	1.23522900235229	1.864176587951524	UNC13A;PPP1R12A;KIDINS220;NCAPG2;LHFPL4;ZBTB42;CELF6;OGDHL;L1CAM;TTBK2;PITPNM1;KIF3A;NCL;TUBGCP6;MCM4;MYH9;FLYWCH1;CC2D1A;SEC31A;ATP6V0A1
824	ENCODE_TF_ChIP-seq_2015	UBTF CH12.LX mm9	20/2000	0.2210923292482867	0.8193221063003963	0	0	1.23522900235229	1.864176587951524	PPP1R12A;FUS;SETD1B;CAD;HTT;ZBTB42;AP2A1;KSR2;EVPL;CLIP2;PITPNM1;BOD1L;NCL;HNRNPD;ZC3H18;MYH9;HNRNPH3;ABCD1;NEO1;SEC31A
825	ENCODE_TF_ChIP-seq_2015	CTCF liver mm9	20/2000	0.2210923292482867	0.8193221063003963	0	0	1.23522900235229	1.864176587951524	USP47;EIF5B;WWOX;MAST1;ZBTB42;PHRF1;IGSF9;DISP2;DSTYK;MMP14;WDR81;BOD1L;SCN8A;FASN;MGAT5B;TNR;MAP3K9;ADNP;PCNT;MYBL1
826	ENCODE_TF_ChIP-seq_2015	CTCF olfactory bulb mm9	20/2000	0.2210923292482867	0.8193221063003963	0	0	1.23522900235229	1.864176587951524	USP47;EIF5B;TXNRD3;MAST1;SEZ6;IGSF9;NELL2;DSTYK;DPP6;WDR81;BOD1L;SCN8A;MGAT5B;HNRNPD;TNR;TAGLN2;MAP3K9;ADNP;PCNT;MAD1L1
827	ENCODE_TF_ChIP-seq_2015	JUND K562 hg19	20/2000	0.2210923292482867	0.8193221063003963	0	0	1.23522900235229	1.864176587951524	CUL9;AGL;SH2D3C;SEZ6;LMOD1;XPC;OGDHL;PRPF8;CELSR3;SYN1;F5;DISP2;ACTA2;DSTYK;PITPNM1;KIF3A;TBC1D5;CC2D1A;SEC31A;ATP6V0A1
828	ENCODE_TF_ChIP-seq_2015	RELA GM18505 hg19	20/2000	0.2210923292482867	0.8193221063003963	0	0	1.23522900235229	1.864176587951524	EDEM3;EIF5B;GRIPAP1;ANKRD26;SMARCC1;DDX3X;FUS;ITSN1;SH2D3C;HTT;BAZ1B;CELSR3;HSP90B1;ACTA2;HNRNPD;MCM4;MYH9;UBAP2L;HNRNPH3;PCNT
829	ENCODE_TF_ChIP-seq_2015	CTCF spleen mm9	20/2000	0.2210923292482867	0.8193221063003963	0	0	1.23522900235229	1.864176587951524	EIF5B;UNC13A;DDX3X;TXNRD3;SETD1B;MAST1;DDX42;IGSF9;DISP2;CLIP2;DSTYK;VGF;BOD1L;SCN8A;MGAT5B;ZC3H18;PCNT;MYBL1;MAD1L1;KPNB1
830	ENCODE_TF_ChIP-seq_2015	JUN H1-hESC hg19	20/2000	0.2210923292482867	0.8193221063003963	0	0	1.23522900235229	1.864176587951524	APC2;BCHE;EIF5B;WWOX;ANKRD26;SMARCC1;CAD;CELF6;BAZ1B;SYN1;IGSF9;DSTYK;PCLO;BOD1L;TUBGCP6;TAGLN2;NEFM;FSIP1;KPNB1;AARS
831	ENCODE_TF_ChIP-seq_2015	CTCF lung mm9	20/2000	0.2210923292482867	0.8193221063003963	0	0	1.23522900235229	1.864176587951524	USP47;WWOX;KIDINS220;MAST1;PCDHGA1;PHRF1;IGSF9;DISP2;DSTYK;HMGN5;WDR81;BOD1L;SCN8A;FASN;MGAT5B;TAGLN2;MAP3K9;ADNP;PCNT;MAD1L1
832	ENCODE_TF_ChIP-seq_2015	MAFK CH12.LX mm9	20/2000	0.2210923292482867	0.8193221063003963	0	0	1.23522900235229	1.864176587951524	COPB2;EIF5B;VCP;DDX3X;PLEKHH3;FUS;CAD;KSR2;KIF27;HSP90B1;F5;EML6;NEIL3;TBC1D5;MADD;HNRNPH3;PLTP;GPR158;ABCF1;ATP6V0A1
833	ENCODE_TF_ChIP-seq_2015	ZNF384 K562 hg19	20/2000	0.2210923292482867	0.8193221063003963	0	0	1.23522900235229	1.864176587951524	CUL9;COPB2;AGL;NCAPG2;CAD;CELSR3;HSP90B1;TTBK2;DSTYK;VGF;FASN;MADD;CANX;HNRNPD;TUBGCP6;ZC3H18;MYH9;HNRNPH3;ABCD1;AARS
834	ENCODE_TF_ChIP-seq_2015	ZNF263 HEK293 hg19	20/2000	0.2210923292482867	0.8193221063003963	0	0	1.23522900235229	1.864176587951524	ZRANB3;CUL9;ANKRD26;FUS;AGL;ATP1A3;XPC;OGDHL;SMC3;SMC1A;SYN1;MYO1E;VGF;GPRIN1;TUBGCP6;HNRNPH3;ABCD1;TECPR1;EIF3A;SEC31A
835	ENCODE_TF_ChIP-seq_2015	POLR2A HeLa-S3 hg19	39/4163	0.2219636667505443	0.8193221063003963	0	0	1.1698183095687238	1.760859153343573	CUL9;ANKRD17;COPB2;NUMA1;ITSN1;HTT;XPC;PHRF1;SMC3;EVPL;HSP90B1;HMGN5;CAND1;KIF3A;KHSRP;ZC3H18;UBAP2L;PCNT;SEC31A;ATP6V0A1;ZRANB3;EDEM3;EIF5B;GRIPAP1;AGL;BAZ1B;HNRNPM;CLIP2;MMP14;PITPNM1;VGF;GPRIN1;FASN;MADD;HNRNPH3;FSIP1;MAD1L1;CC2D1A;KPNB1
836	ENCODE_TF_ChIP-seq_2015	TEAD4 SK-N-SH hg19	6/493	0.2269344987603834	0.833828135353519	0	0	1.489758726899384	2.209452013082818	WDR81;HNRNPD;TAGLN2;SMC3;CELSR3;EHBP1
837	ENCODE_TF_ChIP-seq_2015	POLR2A H1-hESC hg19	27/2809	0.2334505052552145	0.853853217851264	0	0	1.1906035200595817	1.732072372038048	COPB2;NCAN;SEZ6;CACNA1B;HTT;XPC;TTBK2;SLC8A2;CAND1;BOD1L;MYBL1;NEO1;ATP6V0A1;EIF5B;AGL;SMC1A;SYN1;F5;MTHFD1;PITPNM1;NCL;MADD;HNRNPH3;FSIP1;MAD1L1;CC2D1A;KPNB1
838	ENCODE_TF_ChIP-seq_2015	YY1 HepG2 hg19	10/920	0.2348268126313324	0.8541739632477262	0	0	1.3330515638207945	1.931467747590799	FASN;SEZ6;MCM4;HTT;XPC;PHRF1;BAZ1B;MAD1L1;SEC31A;ATP6V0A1
839	ENCODE_TF_ChIP-seq_2015	MAX K562 hg19	36/3845	0.2360013167203946	0.8541739632477262	0	0	1.1650544257527715	1.682242933583726	CUL9;SPTBN4;DDX3X;PLEKHH3;NUMA1;NCAPG2;SEZ6;DDX42;OGDHL;HSP90B1;DSTYK;CAND1;KHSRP;ZC3H18;WDR6;UBAP2L;PCNT;MYBL1;SMARCC1;KIDINS220;AGL;CAD;MMEL1;DISP2;HNRNPM;MTHFD1;VGF;TBC1D5;FASN;NCL;FLYWCH1;CORO7;ADNP;HNRNPH3;FSIP1;KPNB1
840	ENCODE_TF_ChIP-seq_2015	RCOR1 K562 hg19	33/3501	0.2367373531098567	0.8541739632477262	0	0	1.1709160444363504	1.6870604819618271	ANKRD17;NUMA1;SRCAP;MAST1;SEZ6;LMOD1;ATP1A3;XPC;OGDHL;PRPF8;CELSR3;DSTYK;KIF3A;ZC3H18;PCNT;ABCD1;EDEM3;EIF5B;GRIPAP1;SMARCC1;AGL;SH2D3C;F5;DISP2;VGF;TBC1D5;FASN;MADD;ATF7;HNRNPH3;TECPR1;CC2D1A;AARS
841	ENCODE_TF_ChIP-seq_2015	MYOG C2C12 mm9	4/302	0.2425650995312663	0.8712764337423514	0	0	1.6186925180213771	2.2928539189782065	ZC3H18;MYH9;ZBTB42;SEC31A
842	ENCODE_TF_ChIP-seq_2015	ELF1 A549 hg19	17/1699	0.2446081000833155	0.8746923578872131	0	0	1.2312922455689534	1.7337800753196309	EDEM3;CUL9;COPB2;WWOX;CUL7;FUS;AGL;XPC;PRPF8;DSTYK;HMGN5;BOD1L;MADD;MCM4;FSIP1;TECPR1;SEC31A
843	ENCODE_TF_ChIP-seq_2015	TAF1 A549 hg19	6/512	0.2528300667179205	0.895365936570875	0	0	1.4324110671936758	1.9696192035029616	HNRNPM;GRIPAP1;CAND1;FUS;UBAP2L;XPC
844	ENCODE_TF_ChIP-seq_2015	RXRA H1-hESC hg19	2/117	0.2535222557231454	0.895365936570875	0	0	2.0910922587486747	2.869613572677056	FASN;ABCD1
845	ENCODE_TF_ChIP-seq_2015	TEAD4 ECC-1 hg19	20/2051	0.2558370979203723	0.895365936570875	0	0	1.2007716018156924	1.636909106644369	DDX3X;FUS;AGL;LMOD1;SMC3;IGSF9;KTN1;HNRNPM;DSTYK;WDR81;KIF3A;FASN;NCL;HNRNPD;MYH9;UBAP2L;TAGLN2;HNRNPH3;MYH10;SEC31A
846	ENCODE_TF_ChIP-seq_2015	POLR2AphosphoS5 G1E-ER4 mm9	19/1944	0.2599543802836329	0.895365936570875	0	0	1.202477250640516	1.6200364223258832	EIF5B;SPTBN4;DDX3X;FUS;ABCC8;SETD1B;CABP5;PHRF1;SMC3;HNRNPM;KHSRP;NCL;MADD;CANX;MCM4;CCDC55;CIC;EIF3A;ABCF1
847	ENCODE_TF_ChIP-seq_2015	CTCF WERI-Rb-1 hg19	18/1833	0.2611143533794617	0.895365936570875	0	0	1.2074380165289256	1.6213439435030133	EIF5B;SLC12A5;MAST1;CAD;LMOD1;KIF27;SYN1;F5;ACTA2;DSTYK;DPP6;NFASC;BOD1L;FASN;NEFM;MYH10;MYBL1;CHGB
848	ENCODE_TF_ChIP-seq_2015	TRIM28 K562 hg19	20/2061	0.2629044826862743	0.895365936570875	0	0	1.1942171779882276	1.595431750871554	USP47;SPTBN4;NUMA1;FUS;SETD1B;DDX42;BAZ1B;NEIL3;DSTYK;CAND1;TBC1D5;CANX;HNRNPD;MCM4;UBAP2L;ADNP;HNRNPH3;FSIP1;SEC31A;ATP6V0A1
849	ENCODE_TF_ChIP-seq_2015	CEBPB A549 hg19	27/2860	0.2640072542026678	0.895365936570875	0	0	1.165673320856199	1.552418897744781	PLEKHH3;DDX42;ARID4A;RRBP1;AP2A1;PRPF8;BOD1L;KHSRP;WDR6;BSN;ATP6V0A1;ZRANB3;USP47;EIF5B;GRIPAP1;BAZ1B;SMC1A;KIF27;ACTA2;RCN1;WDR81;NCL;HNRNPD;TAGLN2;HNRNPH3;KPNB1;AARS
850	ENCODE_TF_ChIP-seq_2015	SP1 H1-hESC hg19	17/1727	0.2659763372301404	0.895365936570875	0	0	1.2092625299266062	1.6014843306794342	EDEM3;APC2;COPB2;GRIPAP1;WWOX;VCP;FUS;KIDINS220;PRPF8;TTBK2;HNRNPM;DSTYK;MTHFD1;NCL;PCNT;SEC31A;AARS
851	ENCODE_TF_ChIP-seq_2015	MAX HCT116 hg19	20/2066	0.2664673785637867	0.895365936570875	0	0	1.1909639925548012	1.575053988692094	ZRANB3;CUL9;UNC13A;FUS;AGL;CAD;SMC3;KIF27;KTN1;MTHFD1;TBC1D5;FASN;NCL;UBAP2L;CORO7;MACROD2;CC2D1A;KPNB1;SEC31A;ATP6V0A1
852	ENCODE_TF_ChIP-seq_2015	YY1 SK-N-SH hg19	27/2871	0.2708128816426641	0.895365936570875	0	0	1.1604134413987797	1.5158796072021707	CUL7;MYT1L;ITSN1;SEZ6;HTT;RRBP1;XPC;SMC3;DSTYK;ZC3H18;BSN;MYH10;CHGB;SEC31A;ATP6V0A1;ZRANB3;GRIPAP1;WWOX;ANKRD26;UNC13A;LHFPL4;EML6;SCN8A;FASN;NCL;HNRNPD;CC2D1A
853	ENCODE_TF_ChIP-seq_2015	RXRA GM12878 hg19	4/318	0.2716069759500992	0.895365936570875	0	0	1.5349532122355902	2.000656787300469	NCAPG2;MCM4;ADNP;HNRNPH3
854	ENCODE_TF_ChIP-seq_2015	EGR1 MCF-7 hg19	8/741	0.2741299840941289	0.895365936570875	0	0	1.319425976134146	1.7075389409196104	DSTYK;PCLO;CAND1;FUS;HNRNPD;ZC3H18;WDR6;SYN1
855	ENCODE_TF_ChIP-seq_2015	EP300 ECC-1 hg19	7/635	0.2760176252922169	0.895365936570875	0	0	1.346412690782358	1.7332243407161525	DISP2;CAND1;FUS;HNRNPD;PHRF1;SMC3;KPNB1
856	ENCODE_TF_ChIP-seq_2015	ESR1 ECC-1 hg19	7/637	0.2786020138549663	0.895365936570875	0	0	1.341998602375961	1.7150352813579042	GPRIN1;RRBP1;TAGLN2;HNRNPH3;TECPR1;EIF3A;SEC31A
857	ENCODE_TF_ChIP-seq_2015	MAFK HepG2 hg19	29/3120	0.2823679712335206	0.895365936570875	0	0	1.1465993808254245	1.4499255922827416	CUL7;SEZ6;RRBP1;XPC;HSP90B1;DSTYK;KIF3A;ZC3H18;MYH10;MYBL1;SEC31A;ZRANB3;EDEM3;USP47;EIF5B;ANKRD26;KIDINS220;PCDHGA1;KIF27;F5;MMP14;TBC1D5;NCL;MADD;MCM4;ATF7;HNRNPH3;CC2D1A;KPNB1
858	ENCODE_TF_ChIP-seq_2015	NFATC1 GM12878 hg19	15/1532	0.2903526961114999	0.895365936570875	0	0	1.1994525619141998	1.4833136875916653	SMARCC1;PPP1R12A;FUS;CAD;XPC;BAZ1B;SMC1A;DSTYK;CAND1;BOD1L;NCL;TUBGCP6;ATF7;EIF3A;SEC31A
859	ENCODE_TF_ChIP-seq_2015	ZNF274 K562 hg19	10/974	0.2904321538746187	0.895365936570875	0	0	1.254787743376955	1.5514010947481371	SPTBN4;WWOX;FUS;CANX;MCM4;XPC;ADNP;HNRNPH3;PCNT;EIF3A
860	ENCODE_TF_ChIP-seq_2015	POLR2AphosphoS2 A549 hg19	19/2000	0.3018087426643399	0.895365936570875	0	0	1.164831202546642	1.3954232429383744	CUL9;ANKRD17;CUL7;VCP;SRCAP;FUS;CAD;STON1;CELSR3;KHSRP;NCL;CANX;HNRNPD;WDR6;ADNP;HNRNPH3;PCNT;EIF3A;SEC31A
861	ENCODE_TF_ChIP-seq_2015	NFYA HeLa-S3 hg19	19/2000	0.3018087426643399	0.895365936570875	0	0	1.164831202546642	1.3954232429383744	EDEM3;COPB2;EIF5B;ANKRD26;CUL7;PPP1R12A;ARID4A;RRBP1;BAZ1B;PRPF8;EVPL;HNRNPM;MYO1E;RCN1;TBC1D5;ZC3H18;PCNT;CC2D1A;SEC31A
862	ENCODE_TF_ChIP-seq_2015	POLR2AphosphoS2 HepG2 hg19	19/2000	0.3018087426643399	0.895365936570875	0	0	1.164831202546642	1.3954232429383744	COPB2;EIF5B;SMARCC1;HTT;RRBP1;PHRF1;SMC1A;PRPF8;HSP90B1;F5;HNRNPM;DSTYK;FASN;MADD;TUBGCP6;MYH9;HNRNPH3;KPNB1;ATP6V0A1
863	ENCODE_TF_ChIP-seq_2015	EZH2 myotube hg19	19/2000	0.3018087426643399	0.895365936570875	0	0	1.164831202546642	1.3954232429383744	APC2;WWOX;ABCC8;PTPRN;CACNA1B;ARID4A;PKD2L1;HIF3A;PRPF8;IGSF9;DPP6;PCLO;TNR;ATF7;MAP3K9;GPR158;KPNB1;CHGB;ASTN1
864	ENCODE_TF_ChIP-seq_2015	POLR2A GM18951 hg19	19/2000	0.3018087426643399	0.895365936570875	0	0	1.164831202546642	1.3954232429383744	EDEM3;CUL9;GRIPAP1;ANKRD26;ARID4A;PHRF1;BAZ1B;CLIP2;HMGN5;MTHFD1;TBC1D5;GPRIN1;TUBGCP6;MAP3K9;ADNP;CC2D1A;SEC31A;ATP6V0A1;AARS
865	ENCODE_TF_ChIP-seq_2015	ZNF143 HeLa-S3 hg19	19/2000	0.3018087426643399	0.895365936570875	0	0	1.164831202546642	1.3954232429383744	WWOX;ANKRD26;TXNRD3;KIDINS220;SEZ6;XPC;OGDHL;PRPF8;MYO1E;DSTYK;VGF;TBC1D5;TUBGCP6;ZC3H18;BSN;TECPR1;EIF3A;SEC31A;ATP6V0A1
866	ENCODE_TF_ChIP-seq_2015	TAL1 K562 hg19	19/2000	0.3018087426643399	0.895365936570875	0	0	1.164831202546642	1.3954232429383744	GRIPAP1;WWOX;SMARCC1;KIDINS220;CABP5;CAD;HTT;RRBP1;TTBK2;HNRNPM;DSTYK;VGF;TBC1D5;TUBGCP6;MYH9;UBAP2L;ATF7;CORO7;ABCD1
867	ENCODE_TF_ChIP-seq_2015	CHD4 K562 hg19	19/2000	0.3018087426643399	0.895365936570875	0	0	1.164831202546642	1.3954232429383744	GABBR2;CUL7;SMARCC1;PPP1R12A;DDX3X;PLEKHH3;NUMA1;SRCAP;FUS;SETD1B;CAD;TTBK2;HNRNPM;CLIP2;TBC1D5;GPRIN1;ZC3H18;FSIP1;KPNB1
868	ENCODE_TF_ChIP-seq_2015	SIN3A MEL cell line mm9	19/2000	0.3018087426643399	0.895365936570875	0	0	1.164831202546642	1.3954232429383744	SMARCC1;FUS;AGL;NCAPG2;OGDHL;SYN1;MTHFD1;WDR81;PITPNM1;MADD;CANX;MCM4;WDR6;UBAP2L;CCDC55;PCNT;MAD1L1;ABCF1;ATP6V0A1
869	ENCODE_TF_ChIP-seq_2015	TCF7L2 HEK293 hg19	19/2000	0.3018087426643399	0.895365936570875	0	0	1.164831202546642	1.3954232429383744	KCNH2;ZRANB3;SMARCC1;DDX3X;ZBTB20;RRBP1;AP2A1;PHRF1;SMC3;SMC1A;PRPF8;WDR81;KHSRP;HNRNPD;MCM4;TAGLN2;MAP3K9;HNRNPH3;NEO1
870	ENCODE_TF_ChIP-seq_2015	ZC3H11A K562 hg19	19/2000	0.3018087426643399	0.895365936570875	0	0	1.164831202546642	1.3954232429383744	EDEM3;CUL9;EIF5B;WWOX;PPP1R12A;NCAPG2;MAST1;SMC3;FASN;NCL;TUBGCP6;ZC3H18;MYH9;WDR6;TAGLN2;PCNT;ABCD1;CC2D1A;KPNB1
871	ENCODE_TF_ChIP-seq_2015	ZMIZ1 CH12.LX mm9	19/2000	0.3018087426643399	0.895365936570875	0	0	1.164831202546642	1.3954232429383744	DDX3X;PLEKHH3;TXNRD3;KIDINS220;CAD;HTT;XPC;KSR2;PRPF8;MYO1E;NEIL3;MTHFD1;TUBGCP6;MYH9;WDR6;ATF7;CORO7;CCDC55;ABCF1
872	ENCODE_TF_ChIP-seq_2015	MAX CH12.LX mm9	19/2000	0.3018087426643399	0.895365936570875	0	0	1.164831202546642	1.3954232429383744	USP47;ANKRD26;UNC13A;KIDINS220;NCAPG2;OGDHL;KSR2;BAZ1B;SYN1;DISP2;DSTYK;ZC3H18;WDR6;UBAP2L;PCNT;EIF3A;ABCF1;SEC31A;AARS
873	ENCODE_TF_ChIP-seq_2015	TBP K562 hg19	19/2000	0.3018087426643399	0.895365936570875	0	0	1.164831202546642	1.3954232429383744	CUL9;GRIPAP1;MAST1;CAD;LMOD1;HTT;XPC;PRPF8;HNRNPM;NEIL3;DSTYK;PITPNM1;VGF;BOD1L;UBAP2L;MYH10;CC2D1A;KPNB1;ATP6V0A1
874	ENCODE_TF_ChIP-seq_2015	CTCF heart mm9	19/2000	0.3018087426643399	0.895365936570875	0	0	1.164831202546642	1.3954232429383744	USP47;EIF5B;WWOX;TXNRD3;MAST1;PCDHGA1;PHRF1;IGSF9;DISP2;DSTYK;MMP14;WDR81;BOD1L;FASN;MGAT5B;TNR;TAGLN2;ADNP;PCNT
875	ENCODE_TF_ChIP-seq_2015	CHD2 HeLa-S3 hg19	19/2000	0.3018087426643399	0.895365936570875	0	0	1.164831202546642	1.3954232429383744	ZRANB3;COPB2;PLEKHH3;KIDINS220;SETD1B;ITSN1;NCAPG2;SEZ6;OGDHL;HSP90B1;DISP2;HMGN5;KIF3A;TUBGCP6;MYH9;MAP3K9;TECPR1;MAD1L1;CC2D1A
876	ENCODE_TF_ChIP-seq_2015	CTCF bone marrow mm9	19/2000	0.3018087426643399	0.895365936570875	0	0	1.164831202546642	1.3954232429383744	USP47;KIDINS220;MAST1;DDX42;CELSR3;IGSF9;DSTYK;HMGN5;WDR81;BOD1L;SCN8A;FASN;MGAT5B;ADNP;HNRNPH3;PCNT;CIC;MAD1L1;SEC31A
877	ENCODE_TF_ChIP-seq_2015	POLR2AphosphoS2 HeLa-S3 hg19	19/2000	0.3018087426643399	0.895365936570875	0	0	1.164831202546642	1.3954232429383744	ZRANB3;ANKRD17;COPB2;GRIPAP1;SMARCC1;PLEKHH3;AGL;HTT;EVPL;HNRNPM;MMP14;KIF3A;NCL;WDR6;HNRNPH3;FSIP1;CC2D1A;EIF3A;ATP6V0A1
878	ENCODE_TF_ChIP-seq_2015	CTCF thymus mm9	19/2000	0.3018087426643399	0.895365936570875	0	0	1.164831202546642	1.3954232429383744	EIF5B;UNC13A;AGL;SETD1B;CAD;DDX42;XPC;SMC1A;PRPF8;TTBK2;EML6;RCN1;MTHFD1;FASN;NCL;TUBGCP6;CCDC55;PCNT;EIF3A
879	ENCODE_TF_ChIP-seq_2015	POLR2A GM10847 hg19	19/2000	0.3018087426643399	0.895365936570875	0	0	1.164831202546642	1.3954232429383744	CUL9;EIF5B;ANKRD26;SMARCC1;AGL;XPC;PHRF1;HNRNPM;MTHFD1;TUBGCP6;ZC3H18;FSIP1;PCNT;MAD1L1;CC2D1A;KPNB1;SEC31A;ATP6V0A1;AARS
880	ENCODE_TF_ChIP-seq_2015	PHF8 H1-hESC hg19	19/2000	0.3018087426643399	0.895365936570875	0	0	1.164831202546642	1.3954232429383744	CUL9;ANKRD17;FUS;AGL;LHFPL4;XPC;KSR2;PHRF1;MTHFD1;DPYSL5;SCN8A;UBAP2L;ATF7;NEFM;MAP3K9;FSIP1;PCNT;MYBL1;GPR158
881	ENCODE_TF_ChIP-seq_2015	HCFC1 HeLa-S3 hg19	19/2000	0.3018087426643399	0.895365936570875	0	0	1.164831202546642	1.3954232429383744	ZRANB3;EDEM3;CUL9;COPB2;ANKRD26;KIDINS220;AGL;NCAPG2;DDX42;BAZ1B;PRPF8;EVPL;HNRNPM;MYO1E;NCL;MAP3K9;FSIP1;TECPR1;MAD1L1
882	ENCODE_TF_ChIP-seq_2015	POLR2A erythroblast hg19	19/2000	0.3018087426643399	0.895365936570875	0	0	1.164831202546642	1.3954232429383744	COPB2;GRIPAP1;WWOX;NUMA1;AGL;NCAPG2;ZBTB20;HTT;RRBP1;PHRF1;BAZ1B;KIF27;DSTYK;CAND1;NCL;WDR6;UBAP2L;TECPR1;CC2D1A
883	ENCODE_TF_ChIP-seq_2015	POLR2A myocyte mm9	19/2000	0.3018087426643399	0.895365936570875	0	0	1.164831202546642	1.3954232429383744	ANKRD17;COPB2;UNC13A;FUS;AGL;PHRF1;SYN1;EML6;WDR81;BOD1L;KHSRP;TUBGCP6;WDR6;UBAP2L;CORO7;NEO1;ABCF1;ATP6V0A1;AARS
884	ENCODE_TF_ChIP-seq_2015	HDAC6 K562 hg19	19/2000	0.3018087426643399	0.895365936570875	0	0	1.164831202546642	1.3954232429383744	EIF5B;VCP;KIDINS220;ITSN1;PCDHGA1;HTT;BAZ1B;SHISA7;MMP14;MTHFD1;KIF3A;MADD;TUBGCP6;ATF7;PCDH1;CC2D1A;EIF3A;KPNB1;SEC31A
885	ENCODE_TF_ChIP-seq_2015	NELFE MEL cell line mm9	19/2000	0.3018087426643399	0.895365936570875	0	0	1.164831202546642	1.3954232429383744	ANKRD17;USP47;COPB2;ANKRD26;XPC;OGDHL;SMC3;EVPL;TTBK2;DISP2;MTHFD1;KIF3A;ATF7;CORO7;PCNT;MYH10;ABCF1;SEC31A;ATP6V0A1
886	ENCODE_TF_ChIP-seq_2015	ZNF143 GM12878 hg19	19/2000	0.3018087426643399	0.895365936570875	0	0	1.164831202546642	1.3954232429383744	ZRANB3;EDEM3;CUL9;KIDINS220;AGL;SH2D3C;MAST1;CAD;SEZ6;ZBTB20;PRPF8;CELSR3;TTBK2;F5;HNRNPM;NEIL3;RCN1;HMGN5;VGF
887	ENCODE_TF_ChIP-seq_2015	POLR2A CH12.LX mm9	19/2000	0.3018087426643399	0.895365936570875	0	0	1.164831202546642	1.3954232429383744	USP47;COPB2;SMARCC1;KIDINS220;NCAPG2;DTX1;ZBTB42;OGDHL;PHRF1;SMC1A;SYN1;CLIP2;PITPNM1;KIF3A;WDR6;UBAP2L;CORO7;CCDC55;ABCF1
888	ENCODE_TF_ChIP-seq_2015	KAT2A CH12.LX mm9	19/2000	0.3018087426643399	0.895365936570875	0	0	1.164831202546642	1.3954232429383744	ANKRD26;NCAPG2;CAD;HTT;TTBK2;CAND1;BOD1L;TUBGCP6;ZC3H18;MCM4;MYH9;ATF7;CCDC55;CIC;TECPR1;CC2D1A;KPNB1;ABCF1;SEC31A
889	ENCODE_TF_ChIP-seq_2015	THAP1 K562 hg19	17/1775	0.3041469587388377	0.8989731142059373	0	0	1.1731299295263835	1.3963111853594727	EDEM3;APC2;CUL7;SMARCC1;CAD;AP2A1;OGDHL;CELSR3;KIF27;SYN1;TTBK2;VGF;BOD1L;KHSRP;TUBGCP6;ZC3H18;TECPR1
890	ENCODE_TF_ChIP-seq_2015	E2F4 MEL cell line mm9	6/549	0.3053611202091881	0.8992435929689694	0	0	1.3322513812154697	1.5803967926819038	NEIL3;NCAPG2;HNRNPD;MCM4;SMC1A;CC2D1A
891	ENCODE_TF_ChIP-seq_2015	POLR2A ECC-1 hg19	13/1329	0.3104136341024122	0.910774069289495	0	0	1.1956115779645191	1.3986856871869435	EIF5B;SMARCC1;AGL;LMOD1;HTT;EVPL;CLIP2;CAND1;WDR6;FLYWCH1;FSIP1;ABCD1;ATP6V0A1
892	ENCODE_TF_ChIP-seq_2015	NR3C1 ECC-1 hg19	3/237	0.3143095626229439	0.9188392688356865	0	0	1.5416076765770017	1.784221129914937	TAGLN2;ADNP;HIF3A
893	ENCODE_TF_ChIP-seq_2015	YY1 K562 hg19	23/2496	0.328446280293154	0.9564896324794432	0	0	1.129126029651707	1.2571485799152635	ZRANB3;GRIPAP1;SMARCC1;UNC13A;DDX3X;KIDINS220;HTT;RRBP1;XPC;BAZ1B;SMC3;PRPF8;CELSR3;HNRNPM;DSTYK;SCN8A;FASN;HNRNPD;ZC3H18;MCM4;FLYWCH1;SEC31A;ATP6V0A1
894	ENCODE_TF_ChIP-seq_2015	MYC HeLa-S3 hg19	28/3080	0.3306708405089475	0.9564896324794432	0	0	1.1156761069006782	1.2346427007231655	CUL9;NUMA1;DDX42;SMC3;EVPL;DSTYK;CAND1;UBAP2L;SEC31A;ZRANB3;EIF5B;SMARCC1;FUS;AGL;CAD;BAZ1B;NCL;MADD;CANX;HNRNPD;MCM4;TAGLN2;ATF7;HNRNPH3;FSIP1;EIF3A;KPNB1;AARS
895	ENCODE_TF_ChIP-seq_2015	POLR2A GM12878 hg19	47/5311	0.3307710714067488	0.9564896324794432	0	0	1.093187274909964	1.2094245332957554	ANKRD17;COPB2;ITSN1;NCAPG2;ARID4A;HTT;XPC;OGDHL;PHRF1;SMC3;CELSR3;DSTYK;CAND1;BOD1L;KIF3A;KHSRP;ZC3H18;WDR6;UBAP2L;CIC;SEC31A;ATP6V0A1;ZRANB3;EDEM3;EIF5B;GRIPAP1;ANKRD26;SMARCC1;PPP1R12A;KIDINS220;AGL;BAZ1B;KIF27;HNRNPM;MYO1E;CLIP2;MTHFD1;TBC1D5;NCL;HNRNPD;TUBGCP6;MCM4;FLYWCH1;HNRNPH3;FSIP1;CC2D1A;EIF3A
896	ENCODE_TF_ChIP-seq_2015	HNF4A HepG2 hg19	24/2620	0.3342040843838267	0.9629405452929684	0	0	1.1222899802513076	1.230033680738421	WWOX;ANKRD26;VCP;PLEKHH3;TNNC2;HTT;ZBTB42;RRBP1;XPC;MMEL1;PHRF1;BAZ1B;PTPRH;EHBP1;MYO1E;EML6;PCLO;CAND1;WDR81;HNRNPD;ZC3H18;TECPR1;EIF3A;SEC31A
897	ENCODE_TF_ChIP-seq_2015	TAL1 MEL cell line mm9	21/2290	0.3475097354350874	0.993314446525046	0	0	1.1211531739639216	1.1850169723263766	ZRANB3;EDEM3;KDM6B;EIF5B;ANKRD26;SMARCC1;PLEKHH3;NCAPG2;MAST1;CELF6;AP2A1;PRDM11;GRIN1;DISP2;DSTYK;RCN1;CANX;HNRNPH3;CIC;MYH10;ATP6V0A1
898	ENCODE_TF_ChIP-seq_2015	MYB MEL cell line mm9	7/692	0.3516460023042881	0.993314446525046	0	0	1.230712023137309	1.2862544071087438	HNRNPM;CUL7;TBC1D5;PHRF1;ABCD1;ABCF1;TTBK2
899	ENCODE_TF_ChIP-seq_2015	SIN3A MCF-7 hg19	12/1259	0.3528514484301795	0.993314446525046	0	0	1.1614576281777564	1.209899861586316	EDEM3;COPB2;NEIL3;AGL;NCAPG2;ZC3H18;XPC;HNRNPH3;MYBL1;TECPR1;HSP90B1;SEC31A
900	ENCODE_TF_ChIP-seq_2015	MAX myocyte mm9	11/1160	0.3688570764334333	0.993314446525046	0	0	1.1540750722928774	1.151012199417857	CAND1;MTHFD1;WDR81;GPRIN1;NCL;DDX42;ATF7;HNRNPH3;KPNB1;CHGB;AARS
901	ENCODE_TF_ChIP-seq_2015	SIX5 K562 hg19	19/2086	0.3698061050473413	0.993314446525046	0	0	1.1109893400998525	1.1051860329695982	ZRANB3;EDEM3;EIF5B;WWOX;NUMA1;SRCAP;ITSN1;AP2A1;IGSF9;HSP90B1;TTBK2;EML6;DSTYK;CAND1;WDR81;BOD1L;MCM4;MYBL1;CC2D1A
902	ENCODE_TF_ChIP-seq_2015	GATA1 erythroblast mm9	18/1971	0.3708974710769959	0.993314446525046	0	0	1.113525968364678	1.104428030103474	ZRANB3;EDEM3;EIF5B;ITSN1;SEZ6;RRBP1;AP2A1;BAZ1B;PRDM11;PTPRH;TTBK2;KHSRP;CANX;HNRNPH3;MYH10;TECPR1;EIF3A;ATP6V0A1
903	ENCODE_TF_ChIP-seq_2015	PRDM1 HeLa-S3 hg19	15/1625	0.3727499350555212	0.993314446525046	0	0	1.124429270700506	1.109640214231825	EDEM3;ANKRD17;SPTBN4;VCP;DDX3X;NUMA1;ZBTB20;RRBP1;HSP90B1;MYO1E;CAND1;MTHFD1;WDR81;ATF7;KPNB1
904	ENCODE_TF_ChIP-seq_2015	YY1 GM12891 hg19	12/1281	0.3751936647538901	0.993314446525046	0	0	1.13997113997114	1.1175284676937494	DSTYK;SMARCC1;DDX3X;SCN8A;FASN;MCM4;HTT;XPC;BAZ1B;CELSR3;KPNB1;SEC31A
905	ENCODE_TF_ChIP-seq_2015	SIN3A PFSK-1 hg19	15/1632	0.379130700451837	0.993314446525046	0	0	1.1191315779773678	1.085416930366934	CUL9;EIF5B;FUS;KIDINS220;CAD;SEZ6;HSP90B1;DSTYK;BOD1L;FASN;HNRNPH3;MYBL1;MAD1L1;KPNB1;AARS
906	ENCODE_TF_ChIP-seq_2015	NR2C2 HeLa-S3 hg19	10/1055	0.3794646854025973	0.993314446525046	0	0	1.152557968347442	1.116821458700457	CAND1;WDR81;PITPNM1;SRCAP;BOD1L;DDX42;PHRF1;BAZ1B;TECPR1;HSP90B1
907	ENCODE_TF_ChIP-seq_2015	MAX HepG2 hg19	28/3158	0.3830642294993202	0.993314446525046	0	0	1.0828170579247118	1.039019926308607	CUL9;ZBTB42;XPC;OGDHL;SMC3;EVPL;DSTYK;BOD1L;UBAP2L;BSN;MYBL1;SEC31A;ATP6V0A1;ZRANB3;KIDINS220;AGL;BAZ1B;DISP2;HNRNPM;CLIP2;RCN1;MTHFD1;NCL;ATF7;TECPR1;CC2D1A;EIF3A;KPNB1
908	ENCODE_TF_ChIP-seq_2015	TAF1 H1-hESC hg19	13/1411	0.3895980403210179	0.993314446525046	0	0	1.120498938726659	1.0562268251378304	COPB2;EIF5B;LHFPL4;HTT;XPC;TTBK2;CLIP2;TUBGCP6;ZC3H18;FSIP1;PCNT;MYBL1;ABCD1
909	ENCODE_TF_ChIP-seq_2015	STAT2 K562 hg19	3/271	0.3911877407053735	0.993314446525046	0	0	1.3436956322681073	1.2611492908303643	DDX3X;HNRNPD;ABCD1
910	ENCODE_TF_ChIP-seq_2015	TCF3 GM12878 hg19	13/1413	0.3915664700872647	0.993314446525046	0	0	1.1187768440709618	1.048965163243224	EIF5B;SMARCC1;AGL;PHRF1;HSP90B1;DSTYK;WDR6;TAGLN2;FSIP1;ABCD1;MAD1L1;EIF3A;KPNB1
911	ENCODE_TF_ChIP-seq_2015	FOXM1 GM12878 hg19	15/1648	0.3937730427077426	0.993314446525046	0	0	1.1071931155026908	1.0318824702131777	GRIPAP1;NUMA1;FUS;AGL;NCAPG2;XPC;HNRNPM;DSTYK;FASN;ZC3H18;WDR6;CORO7;FSIP1;CC2D1A;EIF3A
912	ENCODE_TF_ChIP-seq_2015	RELA GM18526 hg19	8/838	0.394417151175102	0.993314446525046	0	0	1.1593106603629708	1.0785602332269462	EIF5B;PLEKHH3;FUS;NCL;MYH9;UBAP2L;HNRNPH3;HSP90B1
913	ENCODE_TF_ChIP-seq_2015	EZH2 keratinocyte hg19	18/2000	0.3951473772556907	0.993314446525046	0	0	1.095453677693839	1.017124880117675	SPTBN4;RASGRF1;SLC7A14;ARID4A;LHFPL4;DTX1;KSR2;HIF3A;CELSR3;F5;ACTA2;EML6;TNR;NEFM;CIC;RAB11FIP4;KPNB1;CHGB
914	ENCODE_TF_ChIP-seq_2015	CEBPB HeLa-S3 hg19	18/2000	0.3951473772556907	0.993314446525046	0	0	1.095453677693839	1.017124880117675	ZRANB3;WWOX;CUL7;VCP;PPP1R12A;TXNRD3;XPC;BAZ1B;MYO1E;DSTYK;RCN1;VGF;KIF3A;TBC1D5;MADD;FSIP1;CC2D1A;AARS
915	ENCODE_TF_ChIP-seq_2015	KDM5A H1-hESC hg19	18/2000	0.3951473772556907	0.993314446525046	0	0	1.095453677693839	1.017124880117675	EDEM3;GRIPAP1;SMARCC1;SRCAP;FUS;CAD;AQP6;ARID4A;HTT;BOD1L;TUBGCP6;ZC3H18;CNGA3;FLYWCH1;HNRNPH3;CIC;EIF3A;KPNB1
916	ENCODE_TF_ChIP-seq_2015	MAZ GM12878 hg19	18/2000	0.3951473772556907	0.993314446525046	0	0	1.095453677693839	1.017124880117675	CUL7;KIDINS220;AGL;SETD1B;SEZ6;ARID4A;ATP1A3;ZBTB42;XPC;OGDHL;DSTYK;HMGN5;MTHFD1;GPRIN1;NCL;MYH10;CC2D1A;AARS
917	ENCODE_TF_ChIP-seq_2015	NFYB GM12878 hg19	18/2000	0.3951473772556907	0.993314446525046	0	0	1.095453677693839	1.017124880117675	ZRANB3;COPB2;WWOX;PPP1R12A;LMOD1;ARID4A;ATP1A3;XPC;CELF6;PRPF8;HNRNPM;MYO1E;RCN1;MTHFD1;TBC1D5;PCNT;TECPR1;AARS
918	ENCODE_TF_ChIP-seq_2015	ELK4 HEK293 hg19	18/2000	0.3951473772556907	0.993314446525046	0	0	1.095453677693839	1.017124880117675	ANKRD17;COPB2;CUL7;SMARCC1;DDX42;ARID4A;XPC;AP2A1;PHRF1;CELSR3;BOD1L;HNRNPD;ZC3H18;MCM4;MYH9;FSIP1;TECPR1;SEC31A
919	ENCODE_TF_ChIP-seq_2015	EZH2 astrocyte hg19	18/2000	0.3951473772556907	0.993314446525046	0	0	1.095453677693839	1.017124880117675	COPB2;SPTBN4;RASGRF1;ARID4A;PKD2L1;CELF6;OGDHL;PRDM11;CELSR3;SYN1;GRIN1;HSP90B1;EML6;NFASC;MAD1L1;KPNB1;CHGB;ASTN1
920	ENCODE_TF_ChIP-seq_2015	POLR2A small intestine mm9	18/2000	0.3951473772556907	0.993314446525046	0	0	1.095453677693839	1.017124880117675	DDX3X;PLEKHH3;ITSN1;CAD;LMOD1;PHRF1;BAZ1B;EVPL;HSP90B1;DSTYK;MYH9;WDR6;UBAP2L;ATF7;HNRNPH3;MAD1L1;KPNB1;ABCF1
921	ENCODE_TF_ChIP-seq_2015	POLR2A embryonic fibroblast mm9	18/2000	0.3951473772556907	0.993314446525046	0	0	1.095453677693839	1.017124880117675	DDX3X;KIDINS220;PTPRN;ITSN1;CAD;CACNA1B;LMOD1;OGDHL;PHRF1;SYN1;HSP90B1;VGF;MADD;MYH9;UBAP2L;HNRNPH3;MAD1L1;AARS
922	ENCODE_TF_ChIP-seq_2015	MYC A549 hg19	18/2000	0.3951473772556907	0.993314446525046	0	0	1.095453677693839	1.017124880117675	ZRANB3;CUL9;ANKRD17;WWOX;FUS;SMC3;IGSF9;DSTYK;TBC1D5;FASN;NCL;CANX;UBAP2L;FLYWCH1;HNRNPH3;EIF3A;SEC31A;ATP6V0A1
923	ENCODE_TF_ChIP-seq_2015	ZNF384 GM12878 hg19	18/2000	0.3951473772556907	0.993314446525046	0	0	1.095453677693839	1.017124880117675	BCHE;CUL7;VCP;PLEKHH3;FUS;KIDINS220;XPC;PRPF8;KIF27;HSP90B1;ACTA2;DSTYK;HMGN5;TNR;TAGLN2;CORO7;TECPR1;ATP6V0A1
924	ENCODE_TF_ChIP-seq_2015	RELA GM10847 hg19	18/2000	0.3951473772556907	0.993314446525046	0	0	1.095453677693839	1.017124880117675	EDEM3;GRIPAP1;SMARCC1;FUS;BAZ1B;SMC3;SMC1A;ACTA2;HNRNPM;TBC1D5;FASN;NCL;CANX;MCM4;UBAP2L;TAGLN2;PCNT;EIF3A
925	ENCODE_TF_ChIP-seq_2015	MAFF K562 hg19	18/2000	0.3951473772556907	0.993314446525046	0	0	1.095453677693839	1.017124880117675	COPB2;GRIPAP1;FUS;NCAPG2;CAD;XPC;PHRF1;SMC3;SYN1;KTN1;CAND1;HNRNPD;WDR6;ATF7;CORO7;HNRNPH3;FSIP1;MAD1L1
926	ENCODE_TF_ChIP-seq_2015	POLR2A H54 hg19	18/2000	0.3951473772556907	0.993314446525046	0	0	1.095453677693839	1.017124880117675	ZRANB3;CUL9;GRIPAP1;ZBTB20;HTT;ZBTB42;OGDHL;PHRF1;BAZ1B;HSP90B1;HNRNPM;CAND1;KHSRP;ZC3H18;CNGA3;MAD1L1;KPNB1;ATP6V0A1
927	ENCODE_TF_ChIP-seq_2015	USF2 HepG2 hg19	18/2000	0.3951473772556907	0.993314446525046	0	0	1.095453677693839	1.017124880117675	VCP;KIDINS220;PCDHGA1;CAD;OGDHL;HNRNPM;WDR81;VGF;TBC1D5;NCL;MADD;CANX;WDR6;ATF7;EIF3A;KPNB1;ATP6V0A1;AARS
928	ENCODE_TF_ChIP-seq_2015	SIRT6 K562 hg19	18/2000	0.3951473772556907	0.993314446525046	0	0	1.095453677693839	1.017124880117675	EDEM3;CUL9;EIF5B;SMARCC1;DDX3X;KIDINS220;AGL;ITSN1;OGDHL;SMC1A;DSTYK;MMP14;CAND1;ATF7;HNRNPH3;PCNT;EIF3A;SEC31A
929	ENCODE_TF_ChIP-seq_2015	NRF1 HepG2 hg19	18/2000	0.3951473772556907	0.993314446525046	0	0	1.095453677693839	1.017124880117675	EIF5B;WWOX;ANKRD26;SMARCC1;PPP1R12A;TTBK2;DISP2;HNRNPM;NEIL3;MTHFD1;VGF;KIF3A;TBC1D5;FLYWCH1;HNRNPH3;BSN;PCNT;CC2D1A
930	ENCODE_TF_ChIP-seq_2015	MXI1 HeLa-S3 hg19	18/2000	0.3951473772556907	0.993314446525046	0	0	1.095453677693839	1.017124880117675	ZRANB3;EDEM3;COPB2;ANKRD26;PPP1R12A;PLEKHH3;KIDINS220;SETD1B;SEZ6;F5;RCN1;VGF;BOD1L;CANX;TECPR1;CC2D1A;ATP6V0A1;AARS
931	ENCODE_TF_ChIP-seq_2015	POLR2A GM19099 hg19	18/2000	0.3951473772556907	0.993314446525046	0	0	1.095453677693839	1.017124880117675	ZRANB3;EDEM3;CUL9;COPB2;GRIPAP1;ANKRD26;NUMA1;AGL;ARID4A;PHRF1;BAZ1B;SMC3;CAND1;PITPNM1;KIF3A;HNRNPH3;CC2D1A;ATP6V0A1
932	ENCODE_TF_ChIP-seq_2015	BHLHE40 CH12.LX mm9	18/2000	0.3951473772556907	0.993314446525046	0	0	1.095453677693839	1.017124880117675	MAST1;HTT;XPC;OGDHL;KSR2;SMC1A;HMGN5;CAND1;DPYSL5;MADD;CANX;UBAP2L;ATF7;FLYWCH1;CORO7;CIC;ABCF1;AARS
933	ENCODE_TF_ChIP-seq_2015	POLR2A kidney mm9	18/2000	0.3951473772556907	0.993314446525046	0	0	1.095453677693839	1.017124880117675	COPB2;GRIPAP1;VCP;DDX3X;KIDINS220;ITSN1;CAD;SMC1A;EVPL;HSP90B1;HNRNPD;TUBGCP6;MYH9;WDR6;UBAP2L;CORO7;HNRNPH3;KPNB1
934	ENCODE_TF_ChIP-seq_2015	POLR2A NB4 hg19	18/2000	0.3951473772556907	0.993314446525046	0	0	1.095453677693839	1.017124880117675	ANKRD17;ANKRD26;SLC12A5;NUMA1;XPC;PHRF1;BAZ1B;TTBK2;PITPNM1;KIF3A;ATF7;FLYWCH1;HNRNPH3;PCNT;CC2D1A;EIF3A;ATP6V0A1;AARS
935	ENCODE_TF_ChIP-seq_2015	KDM4A H1-hESC hg19	18/2000	0.3951473772556907	0.993314446525046	0	0	1.095453677693839	1.017124880117675	ZRANB3;EDEM3;CUL9;ANKRD17;SMARCC1;SLC12A5;DDX3X;FUS;ZBTB42;HIF3A;SYN1;TTBK2;HMGN5;BOD1L;TUBGCP6;ZC3H18;FSIP1;BSN
936	ENCODE_TF_ChIP-seq_2015	POLR2AphosphoS2 CH12.LX mm9	18/2000	0.3951473772556907	0.993314446525046	0	0	1.095453677693839	1.017124880117675	USP47;PLEKHH3;CAD;AP2A1;KSR2;BAZ1B;MYO1E;HMGN5;TBC1D5;CANX;HNRNPD;TUBGCP6;ZC3H18;ATF7;CORO7;CCDC55;PCNT;ABCF1
937	ENCODE_TF_ChIP-seq_2015	GATA3 SK-N-SH hg19	11/1185	0.395589648491248	0.993314446525046	0	0	1.127988129911524	1.0460712024344754	RCN1;MYT1L;SCN8A;STON1;RRBP1;ATF7;SMC3;PRDM11;PTPRH;EHBP1;KTN1
938	ENCODE_TF_ChIP-seq_2015	SIN3A HepG2 hg19	9/955	0.3968375150882205	0.993333904955202	0	0	1.1445577086222916	1.0578326985061333	EIF5B;VGF;NCAPG2;TUBGCP6;WDR6;XPC;PRPF8;MYBL1;MAD1L1
939	ENCODE_TF_ChIP-seq_2015	ELF1 HCT116 hg19	11/1194	0.405253280681484	0.9994630522334956	0	0	1.1188667411992474	1.0106085775970128	EDEM3;CUL9;WWOX;HMGN5;BOD1L;AGL;FSIP1;PHRF1;MYBL1;TECPR1;SEC31A
940	ENCODE_TF_ChIP-seq_2015	BCL3 GM12878 hg19	5/503	0.4058374295615201	0.9994630522334956	0	0	1.205817057048068	1.0874089805258038	ANKRD17;SPTBN4;TUBGCP6;ATP1A3;ADNP
941	ENCODE_TF_ChIP-seq_2015	MAFK ES-E14 mm9	13/1433	0.4112994333755264	0.9994630522334956	0	0	1.1018227009113504	0.9788965085914444	VCP;SMARCC1;DDX3X;PLEKHH3;PTPRN;TNNC2;CELSR3;EHBP1;CANX;NEFM;CCDC55;MYBL1;AARS
942	ENCODE_TF_ChIP-seq_2015	TCF12 SK-N-SH hg19	8/857	0.4185250264082845	0.9994630522334956	0	0	1.132233006813675	0.9861959978050712	WDR81;SCN8A;HNRNPD;STON1;MYH9;HIF3A;PRDM11;PTPRH
943	ENCODE_TF_ChIP-seq_2015	CTCF foreskin fibroblast hg19	24/2745	0.4252524842771236	0.9994630522334956	0	0	1.0629687718371974	0.9089150524331736	EIF5B;WWOX;PPP1R12A;PLEKHH3;NCAPG2;MAST1;CAD;ZBTB42;KIF27;IGSF9;TTBK2;F5;ACTA2;NFASC;BOD1L;GPRIN1;FASN;TUBGCP6;TNR;MYH10;MYBL1;CC2D1A;CHGB;SEC31A
944	ENCODE_TF_ChIP-seq_2015	POLR2A K562 hg19	59/6920	0.4276797250987916	0.9994630522334956	0	0	1.042608431511169	0.8855714474423991	DDX3X;NUMA1;ITSN1;NCAPG2;LMOD1;DDX42;STON1;OGDHL;PHRF1;SMC3;CELSR3;DSTYK;HMGN5;KHSRP;WDR6;UBAP2L;KCNH2;EIF5B;SMARCC1;PPP1R12A;BAZ1B;CLIP2;MTHFD1;WDR81;PITPNM1;VGF;TBC1D5;GPRIN1;NCL;MADD;MCM4;FLYWCH1;HNRNPH3;MAD1L1;KPNB1;CUL9;ANKRD17;COPB2;CUL7;SRCAP;HTT;XPC;HSP90B1;CAND1;BOD1L;KIF3A;ATP6V0A1;ZRANB3;EDEM3;WWOX;ANKRD26;TXNRD3;KIDINS220;AGL;HNRNPM;HNRNPD;TUBGCP6;FSIP1;CC2D1A
945	ENCODE_TF_ChIP-seq_2015	GATA3 T47D hg19	10/1102	0.432468821037433	0.9994630522334956	0	0	1.1001925425002348	0.9222309476220768	ACTA2;EIF5B;WWOX;NUMA1;ITSN1;ATF7;FSIP1;EVPL;MAD1L1;SEC31A
946	ENCODE_TF_ChIP-seq_2015	EP300 HepG2 hg19	27/3119	0.4382788122663567	0.9994630522334956	0	0	1.0517604028032426	0.8675971704047424	PLEKHH3;RRBP1;XPC;SMC3;PTPRH;TTBK2;DSTYK;BOD1L;KHSRP;WDR6;SEC31A;ZRANB3;EIF5B;BAZ1B;F5;HNRNPM;MYO1E;WDR81;VGF;TBC1D5;MADD;HNRNPD;TUBGCP6;HNRNPH3;TECPR1;CC2D1A;AARS
947	ENCODE_TF_ChIP-seq_2015	E2F6 K562 hg19	23/2645	0.439182426683963	0.9994630522334956	0	0	1.055821371610845	0.8687724815304544	CUL9;ANKRD26;SMARCC1;AGL;NCAPG2;SMC1A;CLIP2;DSTYK;MTHFD1;VGF;TBC1D5;TUBGCP6;MCM4;MYH9;UBAP2L;ATF7;FLYWCH1;HNRNPH3;FSIP1;MYBL1;KPNB1;SEC31A;AARS
948	ENCODE_TF_ChIP-seq_2015	CTCF keratinocyte hg19	29/3361	0.4411122115450657	0.9994630522334956	0	0	1.0483565689049343	0.8580337113308236	DDX3X;MAST1;ZBTB42;EVPL;IGSF9;DPP6;HMGN5;PCLO;BOD1L;WDR6;MYH10;CHGB;SEC31A;ZRANB3;EIF5B;WWOX;ANKRD26;SMARCC1;SLC12A5;PPP1R12A;FUS;CAD;BAZ1B;KIF27;F5;ACTA2;FASN;MYH9;TAGLN2
949	ENCODE_TF_ChIP-seq_2015	NR2C2 HepG2 hg19	13/1481	0.4587822278259255	0.9994630522334956	0	0	1.0630175776032484	0.8282816435330348	CUL9;SRCAP;DDX42;RRBP1;PHRF1;BAZ1B;HSP90B1;EML6;CAND1;BOD1L;MAP3K9;MYBL1;TECPR1
950	ENCODE_TF_ChIP-seq_2015	EP300 A549 hg19	12/1363	0.459443253026592	0.9994630522334956	0	0	1.0660501600546013	0.8291096830818098	MYO1E;DSTYK;PLEKHH3;CAND1;FUS;NCL;HNRNPD;HNRNPH3;BAZ1B;CELSR3;SEC31A;AARS
951	ENCODE_TF_ChIP-seq_2015	SRF ECC-1 hg19	14/1602	0.4609510842436563	0.9994630522334956	0	0	1.0582825135887577	0.8196010202406128	ANKRD17;EIF5B;WWOX;CUL7;LMOD1;ZBTB42;MYO1E;DSTYK;VGF;BOD1L;HNRNPD;TUBGCP6;ZC3H18;MCM4
952	ENCODE_TF_ChIP-seq_2015	JUND HepG2 hg19	27/3153	0.4623417952365167	0.9994630522334956	0	0	1.0382082050290669	0.8009265969522951	CUL9;CUL7;VCP;PLEKHH3;NCAPG2;MAST1;HTT;RRBP1;XPC;PHRF1;FSTL4;ZC3H18;ABCD1;SEC31A;ATP6V0A1;WWOX;FUS;SYN1;F5;WDR81;VGF;FASN;HNRNPD;TUBGCP6;MCM4;ATF7;AARS
953	ENCODE_TF_ChIP-seq_2015	CHD1 H1-hESC hg19	31/3635	0.4650879323363736	0.9994630522334956	0	0	1.034097915895918	0.7916317257529947	CUL9;PTPRN;ITSN1;SLC7A14;ARID4A;HTT;PHRF1;SMC3;DSTYK;WDR6;NEFM;MYH10;CHGB;ZRANB3;APC2;EIF5B;ANKRD26;UNC13A;PPP1R12A;TXNRD3;KIDINS220;SETD1B;SYN1;KTN1;F5;ACTA2;MMP14;MYH9;ATF7;CORO7;ASTN1
954	ENCODE_TF_ChIP-seq_2015	USF1 HepG2 hg19	14/1608	0.4666649228955605	0.9994630522334956	0	0	1.053952321204517	0.8032632151985555	CUL9;DDX3X;KIDINS220;OGDHL;SMC3;HNRNPM;PCLO;VGF;TBC1D5;CANX;WDR6;CORO7;EIF3A;AARS
955	ENCODE_TF_ChIP-seq_2015	GATA2 G1E mm9	4/424	0.4691506042638069	0.9994630522334956	0	0	1.1413286302175192	0.863793395571259	UNC13A;ITSN1;ATP1A3;CORO7
956	ENCODE_TF_ChIP-seq_2015	MYOD1 myocyte mm9	27/3164	0.4701302891372047	0.9994630522334956	0	0	1.033886566233147	0.7803211421485533	LMOD1;DDX42;STON1;PRPF8;DSTYK;PCLO;MACROD2;MAP3K9;MYH10;SEC31A;KCNH2;ZRANB3;KDM6B;EIF5B;WWOX;SMARCC1;AGL;TNNC2;SH2D3C;GRIN1;DISP2;ACTA2;PITPNM1;FASN;CORO7;HNRNPH3;KPNB1
957	ENCODE_TF_ChIP-seq_2015	ZNF263 K562 hg19	8/901	0.4740606077249563	0.9994630522334956	0	0	1.0739506995336443	0.8016183896819101	CLIP2;DSTYK;SLC12A5;PLEKHH3;VGF;SETD1B;STON1;PHRF1
958	ENCODE_TF_ChIP-seq_2015	NR3C1 A549 hg19	16/1855	0.4745256917166134	0.9994630522334956	0	0	1.0437556643103136	0.7780567188737626	KCNH2;USP47;SRCAP;ZBTB20;RRBP1;HIF3A;BAZ1B;WDR81;BOD1L;HNRNPD;TAGLN2;ATF7;ADNP;HNRNPH3;NEO1;KPNB1
959	ENCODE_TF_ChIP-seq_2015	POLR3A K562 hg19	2/192	0.4747175618686035	0.9994630522334956	0	0	1.260847240051348	0.939375649280104	COPB2;NUMA1
960	ENCODE_TF_ChIP-seq_2015	TAF1 GM12892 hg19	14/1619	0.4771233449163462	0.9994630522334956	0	0	1.0460977209378586	0.774091639245891	EIF5B;AGL;HTT;XPC;HSP90B1;ACTA2;HNRNPM;FASN;MCM4;TAGLN2;FSIP1;EIF3A;KPNB1;AARS
961	ENCODE_TF_ChIP-seq_2015	CTCF SK-N-SH hg19	31/3657	0.4798072321155697	0.9994630522334956	0	0	1.026430512144798	0.7537806533173471	MAST1;SEZ6;SLC7A14;ZBTB42;RRBP1;IGSF9;SLC8A2;DPP6;BOD1L;MGAT5B;TNR;WDR6;NEFM;MYH10;MYBL1;CHGB;EIF5B;WWOX;FUS;PCDHGA1;CAD;KIF27;SYN1;F5;ACTA2;MMP14;NFASC;GPRIN1;SCN8A;FASN;CC2D1A
962	ENCODE_TF_ChIP-seq_2015	CTCF fibroblast of villous mesenchyme hg19	20/2341	0.4810542164871276	0.9994630522334956	0	0	1.033623910336239	0.7563804460800727	EIF5B;WWOX;PLEKHH3;MAST1;CAD;STON1;BAZ1B;KIF27;IGSF9;F5;ACTA2;MMP14;BOD1L;GPRIN1;FASN;TUBGCP6;TNR;MYH10;MYBL1;CHGB
963	ENCODE_TF_ChIP-seq_2015	PAX5 GM12891 hg19	8/907	0.4815602655314132	0.9994630522334956	0	0	1.066445135945706	0.7792769419605811	EIF5B;DDX3X;FUS;FLYWCH1;ADNP;PHRF1;MYBL1;KIF27
964	ENCODE_TF_ChIP-seq_2015	ZMIZ1 MEL cell line mm9	12/1392	0.4891117455288108	0.9994630522334956	0	0	1.0420101637492942	0.7452084663807185	CUL7;PPP1R12A;DDX3X;PITPNM1;KIDINS220;TBC1D5;FASN;NCL;SETD1B;MADD;ZBTB42;TAGLN2
965	ENCODE_TF_ChIP-seq_2015	PAX5 GM12892 hg19	4/436	0.4907477792983823	0.9994630522334956	0	0	1.10893918609968	0.7893706039348485	CUL9;EIF5B;SMARCC1;ZC3H18
966	ENCODE_TF_ChIP-seq_2015	MYC MEL cell line mm9	17/2000	0.4966581012214904	0.9994630522334956	0	0	1.0270757817285856	0.7188024930212487	EIF5B;CUL7;DDX3X;CAD;DDX42;SMC1A;HNRNPM;CAND1;MTHFD1;WDR81;FASN;NCL;CANX;TAGLN2;ATF7;ADNP;ABCF1
967	ENCODE_TF_ChIP-seq_2015	RFX5 K562 hg19	17/2000	0.4966581012214904	0.9994630522334956	0	0	1.0270757817285856	0.7188024930212487	EDEM3;WWOX;CUL7;VCP;NCAPG2;OGDHL;SMC1A;IGSF9;VGF;BOD1L;FASN;TUBGCP6;UBAP2L;ATF7;FLYWCH1;FSIP1;MAD1L1
968	ENCODE_TF_ChIP-seq_2015	POLR2A GM19193 hg19	17/2000	0.4966581012214904	0.9994630522334956	0	0	1.0270757817285856	0.7188024930212487	ZRANB3;CUL9;COPB2;PHRF1;HMGN5;MTHFD1;BOD1L;GPRIN1;UBAP2L;FLYWCH1;MAP3K9;HNRNPH3;FSIP1;CC2D1A;KPNB1;SEC31A;ATP6V0A1
969	ENCODE_TF_ChIP-seq_2015	POLR2A cortical plate mm9	17/2000	0.4966581012214904	0.9994630522334956	0	0	1.0270757817285856	0.7188024930212487	EDEM3;SETD1B;MAST1;CAD;SLC7A14;DTX1;OGDHL;FSTL4;MYO1E;MMP14;WDR81;MGAT5B;UBAP2L;ATF7;BSN;RAB11FIP4;MAD1L1
970	ENCODE_TF_ChIP-seq_2015	POLR2A cerebellum mm9	17/2000	0.4966581012214904	0.9994630522334956	0	0	1.0270757817285856	0.7188024930212487	ITSN1;NCAPG2;RASGRF1;PCDHGA1;COL11A2;AQP6;HTT;AP2A1;HIF3A;CELSR3;FSTL4;MYO1E;DPP6;HMGN5;PCDH1;MYBL1;ASTN1
971	ENCODE_TF_ChIP-seq_2015	POLR2A IMR-90 hg19	17/2000	0.4966581012214904	0.9994630522334956	0	0	1.0270757817285856	0.7188024930212487	CUL9;ANKRD17;GRIPAP1;KIDINS220;NCAPG2;LMOD1;SMC3;SYN1;HMGN5;KHSRP;FASN;NCL;ZC3H18;FSIP1;MYH10;MYBL1;ATP6V0A1
972	ENCODE_TF_ChIP-seq_2015	SAP30 K562 hg19	17/2000	0.4966581012214904	0.9994630522334956	0	0	1.0270757817285856	0.7188024930212487	EDEM3;COPB2;ANKRD26;AGL;PTPRN;NCAPG2;LMOD1;STON1;CELF6;SYN1;HSP90B1;F5;DISP2;BOD1L;NCL;ZC3H18;TECPR1
973	ENCODE_TF_ChIP-seq_2015	CTCF bone marrow macrophage mm9	17/2000	0.4966581012214904	0.9994630522334956	0	0	1.0270757817285856	0.7188024930212487	KDM6B;USP47;WWOX;MAST1;COL11A2;MMEL1;PHRF1;MMP14;WDR81;BOD1L;SCN8A;MGAT5B;HNRNPD;TUBGCP6;TAGLN2;PCNT;TECPR1
974	ENCODE_TF_ChIP-seq_2015	CTCF T-cell acute lymphoblastic leukemia hg19	17/2000	0.4966581012214904	0.9994630522334956	0	0	1.0270757817285856	0.7188024930212487	BCHE;PPP1R12A;FUS;NCAPG2;AQP6;HSP90B1;F5;DSTYK;HMGN5;WDR81;FASN;UBAP2L;MAP3K9;PCNT;ABCD1;CC2D1A;SEC31A
975	ENCODE_TF_ChIP-seq_2015	SMC3 SK-N-SH hg19	17/2000	0.4966581012214904	0.9994630522334956	0	0	1.0270757817285856	0.7188024930212487	ANKRD17;GABBR2;SPTBN4;AQP6;RRBP1;SEZ6L;FSTL4;F5;PITPNM1;VGF;DPYSL5;SCN8A;MGAT5B;TNR;NEFM;ADNP;PCDH1
976	ENCODE_TF_ChIP-seq_2015	CUX1 GM12878 hg19	17/2000	0.4966581012214904	0.9994630522334956	0	0	1.0270757817285856	0.7188024930212487	EIF5B;VCP;PPP1R12A;SRCAP;FUS;NCAPG2;SMC3;ACTA2;MYO1E;DSTYK;TUBGCP6;MYH9;WDR6;TAGLN2;ATF7;KPNB1;SEC31A
977	ENCODE_TF_ChIP-seq_2015	RELA GM19193 hg19	17/2000	0.4966581012214904	0.9994630522334956	0	0	1.0270757817285856	0.7188024930212487	EDEM3;EIF5B;WWOX;DDX3X;FUS;DDX42;BAZ1B;HSP90B1;WDR81;BOD1L;NCL;MADD;HNRNPD;MCM4;UBAP2L;HNRNPH3;EIF3A
978	ENCODE_TF_ChIP-seq_2015	RELA GM15510 hg19	17/2000	0.4966581012214904	0.9994630522334956	0	0	1.0270757817285856	0.7188024930212487	ZRANB3;EDEM3;COPB2;GRIPAP1;ANKRD26;KIDINS220;HTT;PHRF1;SMC3;HNRNPM;DSTYK;CAND1;WDR6;TAGLN2;ATF7;SEC31A;AARS
979	ENCODE_TF_ChIP-seq_2015	MYC NB4 hg19	17/2000	0.4966581012214904	0.9994630522334956	0	0	1.0270757817285856	0.7188024930212487	ZRANB3;CUL9;GRIPAP1;AGL;SETD1B;NCAPG2;SEZ6;DDX42;ZBTB20;PHRF1;VGF;BOD1L;TBC1D5;NCL;ATF7;CC2D1A;SEC31A
980	ENCODE_TF_ChIP-seq_2015	HMGN3 K562 hg19	17/2000	0.4966581012214904	0.9994630522334956	0	0	1.0270757817285856	0.7188024930212487	KCNH2;CUL9;SMARCC1;PLEKHH3;MAST1;LMOD1;ATP1A3;DISP2;NFASC;WDR81;BOD1L;GPRIN1;HNRNPD;ZC3H18;MYBL1;SEC31A;ATP6V0A1
981	ENCODE_TF_ChIP-seq_2015	BHLHE40 GM12878 hg19	17/2000	0.4966581012214904	0.9994630522334956	0	0	1.0270757817285856	0.7188024930212487	ZRANB3;KIDINS220;SETD1B;SH2D3C;MAST1;XPC;OGDHL;HNRNPM;DSTYK;RCN1;HMGN5;KIF3A;WDR6;PCNT;CC2D1A;ATP6V0A1;AARS
982	ENCODE_TF_ChIP-seq_2015	FOSL1 H1-hESC hg19	2/203	0.5040249973318557	0.9994630522334956	0	0	1.1911782550661327	0.816111260172752	SLC12A5;MCM4
983	ENCODE_TF_ChIP-seq_2015	GATA1 G1E-ER4 mm9	33/3942	0.5092870746513318	0.9994630522334956	0	0	1.0108252211495738	0.6820476708527434	CUL9;SPTBN4;ITSN1;DDX42;RRBP1;XPC;AP2A1;PRDM11;TTBK2;ZC3H18;UBAP2L;CIC;MYBL1;SEC31A;ATP6V0A1;KCNH2;ZRANB3;EDEM3;KDM6B;USP47;EIF5B;SMARCC1;CAD;SMC1A;HNRNPM;MMP14;RCN1;NCL;CANX;TAGLN2;FLYWCH1;TECPR1;AARS
984	ENCODE_TF_ChIP-seq_2015	CTCF HEK293 hg19	14/1654	0.5101830071928589	0.9994630522334956	0	0	1.0218068035943515	0.6876614487237325	MAST1;CAD;BAZ1B;KIF27;SYN1;F5;ACTA2;BOD1L;GPRIN1;FASN;TUBGCP6;TNR;MYH10;MYBL1
985	ENCODE_TF_ChIP-seq_2015	TAF1 HeLa-S3 hg19	10/1173	0.5118468829424638	0.9994630522334956	0	0	1.029113477522764	0.6892279176028229	HNRNPM;EIF5B;MYO1E;ANKRD26;SMARCC1;FASN;HTT;SMC3;ABCD1;KPNB1
986	ENCODE_TF_ChIP-seq_2015	FOSL2 MCF-7 hg19	3/329	0.5160672050158529	0.9994630522334956	0	0	1.1013587263352027	0.7285689299806866	MCM4;TAGLN2;PTPRH
987	ENCODE_TF_ChIP-seq_2015	TAF1 K562 hg19	13/1543	0.5194898779269572	0.9994630522334956	0	0	1.0164979281472937	0.665712577242537	COPB2;EIF5B;NCAPG2;CAD;RRBP1;KIF27;DSTYK;KHSRP;FLYWCH1;MYH10;MAD1L1;CC2D1A;ATP6V0A1
988	ENCODE_TF_ChIP-seq_2015	CBX3 HCT116 hg19	2/209	0.5195632510372786	0.9994630522334956	0	0	1.1562978673264994	0.7571053644452737	DSTYK;ADNP
989	ENCODE_TF_ChIP-seq_2015	CEBPD HepG2 hg19	10/1181	0.5206274846681453	0.9994630522334956	0	0	1.021644879458714	0.6668485500048074	EIF5B;GRIPAP1;DSTYK;FUS;KHSRP;FASN;TUBGCP6;TTBK2;ATP6V0A1;AARS
990	ENCODE_TF_ChIP-seq_2015	ELF1 SK-N-SH hg19	17/2030	0.5224140822073132	0.9994630522334956	0	0	1.0100687811107	0.6558323512911299	EDEM3;CUL9;GRIPAP1;WWOX;NUMA1;AGL;XPC;PHRF1;BOD1L;CANX;TUBGCP6;ZC3H18;MCM4;UBAP2L;FSIP1;TECPR1;SEC31A
991	ENCODE_TF_ChIP-seq_2015	POLR2AphosphoS5 HepG2 hg19	14/1668	0.5232805064926916	0.9994630522334956	0	0	1.012378285496086	0.65565426073689	ANKRD26;SMARCC1;AGL;SETD1B;ARID4A;EVPL;TTBK2;MYO1E;KIF3A;TUBGCP6;MYBL1;ABCD1;CC2D1A;ATP6V0A1
992	ENCODE_TF_ChIP-seq_2015	NELFE K562 hg19	3/334	0.526218140087459	0.9994630522334956	0	0	1.0844438678108723	0.6962557305857052	DDX3X;FUS;FASN
993	ENCODE_TF_ChIP-seq_2015	ATF3 HepG2 hg19	7/825	0.5305676672034655	0.9994630522334956	0	0	1.023450354446341	0.648670792411802	HNRNPM;PLEKHH3;VGF;TUBGCP6;ZC3H18;WDR6;UBAP2L
994	ENCODE_TF_ChIP-seq_2015	MAX ECC-1 hg19	13/1558	0.5339368367245522	0.9994630522334956	0	0	1.0058040907841022	0.6311196680170118	KIDINS220;LMOD1;EVPL;PCLO;VGF;NCL;TUBGCP6;ZC3H18;WDR6;FSIP1;MYBL1;ATP6V0A1;AARS
995	ENCODE_TF_ChIP-seq_2015	CEBPB HepG2 hg19	30/3621	0.5362878782520658	0.9994630522334956	0	0	0.9977763035038576	0.6216986257008607	PLEKHH3;PTPRN;DDX42;ARID4A;RRBP1;AP2A1;PRPF8;BOD1L;WDR6;PCNT;ATP6V0A1;ZRANB3;GRIPAP1;ANKRD26;KSR2;F5;ACTA2;NEIL3;RCN1;MTHFD1;SCN8A;FASN;NCL;CANX;FLYWCH1;HNRNPH3;MAD1L1;CC2D1A;KPNB1;AARS
996	ENCODE_TF_ChIP-seq_2015	CTCF BE2C hg19	18/2174	0.5415311838841573	0.9994630522334956	0	0	0.9972296043724616	0.6116553912575214	EIF5B;NCAPG2;MAST1;PCDHGA1;BAZ1B;KIF27;SYN1;TTBK2;F5;DSTYK;DPP6;NFASC;BOD1L;GPRIN1;FASN;TNR;NEFM;CHGB
997	ENCODE_TF_ChIP-seq_2015	CTCF G1E-ER4 mm9	21/2540	0.5429113060246435	0.9994630522334956	0	0	0.9955099861740428	0.6080667707835792	ANKRD17;USP47;EIF5B;WWOX;KIDINS220;MAST1;PCDHGA1;CAD;PHRF1;SMC3;HNRNPM;DSTYK;HMGN5;WDR81;BOD1L;FASN;TNR;TAGLN2;ADNP;PCNT;MAD1L1
998	ENCODE_TF_ChIP-seq_2015	CTCF HCT116 hg19	26/3149	0.544739995772348	0.9994630522334956	0	0	0.9937468551301404	0.6036482181022336	MAST1;ZBTB42;EVPL;IGSF9;FSTL4;BOD1L;DPYSL5;KIF3A;MGAT5B;TNR;WDR6;PCDH1;MYH10;MYBL1;RAB11FIP4;USP47;EIF5B;PCDHGA1;KIF27;F5;NFASC;PITPNM1;GPRIN1;FASN;TUBGCP6;ADNP
999	ENCODE_TF_ChIP-seq_2015	CTCF fibroblast of pedal digit skin hg19	17/2060	0.5478531106013357	0.9994630522334956	0	0	0.9935612518765994	0.5978735700286503	ANKRD17;EIF5B;MAST1;LMOD1;SLC7A14;SMC3;KIF27;TTBK2;F5;ACTA2;MMP14;BOD1L;GPRIN1;FASN;TUBGCP6;MYH10;MYBL1
1000	ENCODE_TF_ChIP-seq_2015	CTCF fibroblast of pulmonary artery hg19	20/2429	0.5510650243269538	0.9994630522334956	0	0	0.9908618934702628	0.5904570451000251	EIF5B;WWOX;ANKRD26;PPP1R12A;PLEKHH3;NCAPG2;MAST1;CAD;BAZ1B;KIF27;F5;ACTA2;MMP14;BOD1L;GPRIN1;FASN;TUBGCP6;TNR;MYH10;CHGB
1001	ENCODE_TF_ChIP-seq_2015	POLR2AphosphoS5 K562 hg19	12/1459	0.5561869592621371	0.9994630522334956	0	0	0.9901542824832388	0.5808747856915871	EDEM3;HNRNPM;COPB2;KIDINS220;AGL;NCAPG2;ARID4A;HTT;FLYWCH1;MAD1L1;CC2D1A;TTBK2
1002	ENCODE_TF_ChIP-seq_2015	MEF2A GM12878 hg19	8/970	0.5583629916970292	0.9994630522334956	0	0	0.9932892970867654	0.5788353700287614	DSTYK;DDX42;TUBGCP6;MYH9;ADNP;HSP90B1;ATP6V0A1;AARS
1003	ENCODE_TF_ChIP-seq_2015	CTCF fibroblast of the aortic adventitia hg19	19/2332	0.5706656362767948	0.9994630522334956	0	0	0.9790830296666873	0.5492184040349348	EIF5B;WWOX;SMARCC1;PPP1R12A;NCAPG2;MAST1;CAD;BAZ1B;KIF27;F5;ACTA2;MMP14;NFASC;BOD1L;GPRIN1;FASN;TNR;MYH10;MYBL1
1004	ENCODE_TF_ChIP-seq_2015	SETDB1 K562 hg19	25/3067	0.5725691870652455	0.9994630522334956	0	0	0.978732729960226	0.5457626088108404	COPB2;LMOD1;RRBP1;PRPF8;BOD1L;KIF3A;KHSRP;SEC31A;ATP6V0A1;EIF5B;ANKRD26;SMARCC1;AGL;BAZ1B;F5;HNRNPM;WDR81;FASN;MCM4;FLYWCH1;ADNP;HNRNPH3;FSIP1;CC2D1A;KPNB1
1005	ENCODE_TF_ChIP-seq_2015	TEAD4 K562 hg19	11/1358	0.5779067359735726	0.9994630522334956	0	0	0.974001963742606	0.5340869443061156	GRIPAP1;CUL7;DSTYK;KIF3A;NCAPG2;CAD;LMOD1;TUBGCP6;XPC;MAD1L1;AARS
1006	ENCODE_TF_ChIP-seq_2015	GTF3C2 HeLa-S3 hg19	10/1236	0.5795331962498044	0.9994630522334956	0	0	0.9729367967540888	0.530768481126557	USP47;SPTBN4;RCN1;SMARCC1;NUMA1;HNRNPD;MCM4;MYH9;PTPRH;KTN1
1007	ENCODE_TF_ChIP-seq_2015	ZEB1 GM12878 hg19	7/864	0.579935067813201	0.9994630522334956	0	0	0.9748721222929188	0.5311484826319481	DSTYK;TBC1D5;AGL;TUBGCP6;MYH9;TAGLN2;HNRNPH3
1008	ENCODE_TF_ChIP-seq_2015	NR2F2 MCF-7 hg19	5/616	0.5828430595088162	0.9994630522334956	0	0	0.9770664118490204	0.5274569166920257	CAND1;SRCAP;TAGLN2;BAZ1B;TECPR1
1009	ENCODE_TF_ChIP-seq_2015	MAX HeLa-S3 hg19	29/3575	0.5862790513387538	0.9994630522334956	0	0	0.9723138233271992	0.5191761114784385	ANKRD17;NUMA1;NCAPG2;OGDHL;PHRF1;SMC3;PRPF8;EVPL;HSP90B1;HMGN5;CAND1;KIF3A;ZC3H18;MYBL1;SEC31A;ZRANB3;ANKRD26;KIDINS220;BAZ1B;HNRNPM;MTHFD1;TBC1D5;NCL;MADD;HNRNPD;HNRNPH3;FSIP1;TECPR1;EIF3A
1010	ENCODE_TF_ChIP-seq_2015	CREB1 ECC-1 hg19	14/1739	0.5880429174236298	0.9994630522334956	0	0	0.9669183829138064	0.5133904835204798	EDEM3;VCP;UNC13A;XPC;PRPF8;MYO1E;WDR81;BOD1L;NCL;CANX;TUBGCP6;ZC3H18;UBAP2L;SEC31A
1011	ENCODE_TF_ChIP-seq_2015	GABPA K562 hg19	12/1494	0.5899789609099235	0.9994630522334956	0	0	0.96492980703507	0.5091629695064911	CUL9;COPB2;WWOX;CUL7;MTHFD1;BOD1L;MADD;ZC3H18;MCM4;FSIP1;PHRF1;TECPR1
1012	ENCODE_TF_ChIP-seq_2015	CTCF GM06990 hg19	18/2240	0.5948855632854623	0.9994630522334956	0	0	0.963996399639964	0.500686448557986	ANKRD17;EIF5B;WWOX;NCAPG2;CAD;SMC3;SYN1;F5;ACTA2;CAND1;BOD1L;GPRIN1;FASN;TUBGCP6;TNR;MYH10;MYBL1;CHGB
1013	ENCODE_TF_ChIP-seq_2015	POLR2A A549 hg19	28/3474	0.6001636276197058	0.9994630522334956	0	0	0.9649162650247716	0.4926408439187517	CUL9;COPB2;NUMA1;HTT;PHRF1;EVPL;HSP90B1;KIF3A;KHSRP;MACROD2;PCDH1;MYBL1;ABCD1;SEC31A;ATP6V0A1;EIF5B;AGL;BAZ1B;HNRNPM;MYO1E;CLIP2;MTHFD1;GPRIN1;HNRNPD;TAGLN2;FLYWCH1;FSIP1;MAD1L1
1014	ENCODE_TF_ChIP-seq_2015	TCF7L2 HCT116 hg19	16/2000	0.600170050742419	0.9994630522334956	0	0	0.9596774193548387	0.4899558651294348	ZRANB3;DDX3X;PLEKHH3;LMOD1;BAZ1B;SMC3;PRPF8;HNRNPM;CLIP2;DSTYK;VGF;GPRIN1;FLYWCH1;FSIP1;MAD1L1;CC2D1A
1015	ENCODE_TF_ChIP-seq_2015	MXI1 CH12.LX mm9	16/2000	0.600170050742419	0.9994630522334956	0	0	0.9596774193548387	0.4899558651294348	EDEM3;ANKRD26;DTX1;HTT;XPC;OGDHL;L1CAM;DISP2;CLIP2;EML6;ATF7;FLYWCH1;CCDC55;CIC;CC2D1A;KPNB1
1016	ENCODE_TF_ChIP-seq_2015	ETS1 CH12.LX mm9	16/2000	0.600170050742419	0.9994630522334956	0	0	0.9596774193548387	0.4899558651294348	GRIPAP1;CUL7;FUS;KIDINS220;NCAPG2;HTT;IGSF9;EML6;HMGN5;TUBGCP6;ZC3H18;MYH9;UBAP2L;CORO7;ABCD1;ABCF1
1017	ENCODE_TF_ChIP-seq_2015	EZH2 K562 hg19	16/2000	0.600170050742419	0.9994630522334956	0	0	0.9596774193548387	0.4899558651294348	CUL9;COPB2;GRIPAP1;NUMA1;SEZ6L;SYN1;HSP90B1;F5;ACTA2;HNRNPM;NEIL3;MCM4;ATF7;FSIP1;ABCD1;KPNB1
1018	ENCODE_TF_ChIP-seq_2015	TBL1XR1 GM12878 hg19	16/2000	0.600170050742419	0.9994630522334956	0	0	0.9596774193548387	0.4899558651294348	ANKRD26;SMARCC1;SLC12A5;SETD1B;RRBP1;XPC;OGDHL;HNRNPM;DSTYK;RCN1;VGF;CANX;ZC3H18;FSIP1;ABCD1;SEC31A
1019	ENCODE_TF_ChIP-seq_2015	EZH2 T-cell acute lymphoblastic leukemia hg19	16/2000	0.600170050742419	0.9994630522334956	0	0	0.9596774193548387	0.4899558651294348	SMARCC1;FUS;CAD;SMC3;SHISA7;TTBK2;EML6;NEIL3;PITPNM1;KIF3A;NCL;TUBGCP6;MYBL1;PLTP;CC2D1A;SEC31A
1020	ENCODE_TF_ChIP-seq_2015	RAD21 CH12.LX mm9	16/2000	0.600170050742419	0.9994630522334956	0	0	0.9596774193548387	0.4899558651294348	USP47;EIF5B;PCDHGA1;CAD;RRBP1;KSR2;SYN1;IGSF9;DISP2;CLIP2;WDR81;BOD1L;MGAT5B;TUBGCP6;TNR;MYH9
1021	ENCODE_TF_ChIP-seq_2015	POLR2A bone marrow macrophage mm9	16/2000	0.600170050742419	0.9994630522334956	0	0	0.9596774193548387	0.4899558651294348	CUL7;DDX3X;PLEKHH3;FUS;ITSN1;CAD;ATP1A3;PRPF8;HSP90B1;MYO1E;CAND1;CNGA3;FLYWCH1;HNRNPH3;CCDC55;TECPR1
1022	ENCODE_TF_ChIP-seq_2015	NFYB K562 hg19	16/2000	0.600170050742419	0.9994630522334956	0	0	0.9596774193548387	0.4899558651294348	ZRANB3;COPB2;WWOX;CUL7;LMOD1;ARID4A;ATP1A3;HIF3A;PRPF8;TTBK2;HNRNPM;MTHFD1;TBC1D5;PCNT;SEC31A;AARS
1023	ENCODE_TF_ChIP-seq_2015	POLR2A bone marrow mm9	16/2000	0.600170050742419	0.9994630522334956	0	0	0.9596774193548387	0.4899558651294348	WWOX;KIDINS220;ITSN1;NCAPG2;DTX1;PHRF1;HSP90B1;MYO1E;DSTYK;MTHFD1;BOD1L;FASN;TUBGCP6;CORO7;MACROD2;CIC
1024	ENCODE_TF_ChIP-seq_2015	EZH2 endothelial cell of umbilical vein hg19	16/2000	0.600170050742419	0.9994630522334956	0	0	0.9596774193548387	0.4899558651294348	USP47;WWOX;ABCC8;NCAN;CACNA1B;SLC7A14;ARID4A;PKD2L1;KSR2;HSP90B1;TTBK2;EML6;KHSRP;NEFM;MAP3K9;CHGB
1025	ENCODE_TF_ChIP-seq_2015	BHLHE40 K562 hg19	16/2000	0.600170050742419	0.9994630522334956	0	0	0.9596774193548387	0.4899558651294348	ANKRD26;SRCAP;AGL;CAD;CELF6;OGDHL;BAZ1B;PRPF8;SYN1;F5;VGF;TUBGCP6;WDR6;CC2D1A;ATP6V0A1;AARS
1026	ENCODE_TF_ChIP-seq_2015	HCFC1 K562 hg19	16/2000	0.600170050742419	0.9994630522334956	0	0	0.9596774193548387	0.4899558651294348	ZRANB3;GRIPAP1;SMARCC1;SLC12A5;SRCAP;SEZ6;LMOD1;XPC;OGDHL;DISP2;VGF;KIF3A;TUBGCP6;FSIP1;EIF3A;ATP6V0A1
1027	ENCODE_TF_ChIP-seq_2015	GATA3 SH-SY5Y hg19	16/2000	0.600170050742419	0.9994630522334956	0	0	0.9596774193548387	0.4899558651294348	NUMA1;MYT1L;ITSN1;SEZ6;ZBTB20;RRBP1;OGDHL;SMC3;MYO1E;HMGN5;KIF3A;TBC1D5;BSN;NEO1;CHGB;ASTN1
1028	ENCODE_TF_ChIP-seq_2015	HDAC1 K562 hg19	16/2000	0.600170050742419	0.9994630522334956	0	0	0.9596774193548387	0.4899558651294348	EDEM3;ANKRD17;COPB2;AGL;ITSN1;NCAPG2;DDX42;ZBTB20;HTT;PRPF8;NCL;MGAT5B;WDR6;UBAP2L;CC2D1A;KPNB1
1029	ENCODE_TF_ChIP-seq_2015	CTCF GM20000 hg19	16/2000	0.600170050742419	0.9994630522334956	0	0	0.9596774193548387	0.4899558651294348	ANKRD17;EIF5B;SLC12A5;MAST1;CAD;ZBTB42;KIF27;SYN1;F5;ACTA2;BOD1L;GPRIN1;FASN;TNR;ADNP;CHGB
1030	ENCODE_TF_ChIP-seq_2015	EZH2 H1-hESC hg19	16/2000	0.600170050742419	0.9994630522334956	0	0	0.9596774193548387	0.4899558651294348	WWOX;PTPRN;NCAN;RASGRF1;GRIN1;HSP90B1;TTBK2;BOD1L;TBC1D5;CORO7;MAP3K9;FSIP1;CIC;MYBL1;TECPR1;ATP6V0A1
1031	ENCODE_TF_ChIP-seq_2015	E2F4 K562 hg19	16/2000	0.600170050742419	0.9994630522334956	0	0	0.9596774193548387	0.4899558651294348	ANKRD17;EIF5B;SMARCC1;NCAPG2;BAZ1B;TTBK2;HNRNPM;DSTYK;FLYWCH1;HNRNPH3;BSN;MYBL1;MAD1L1;KPNB1;SEC31A;AARS
1032	ENCODE_TF_ChIP-seq_2015	CBX2 K562 hg19	16/2000	0.600170050742419	0.9994630522334956	0	0	0.9596774193548387	0.4899558651294348	COPB2;PTPRN;ITSN1;AQP6;LHFPL4;HIF3A;SHISA7;IGSF9;GRIN1;F5;EML6;BOD1L;SCN8A;MYBL1;NEO1;CHGB
1033	ENCODE_TF_ChIP-seq_2015	USF2 GM12878 hg19	16/2000	0.600170050742419	0.9994630522334956	0	0	0.9596774193548387	0.4899558651294348	VCP;KIDINS220;CAD;OGDHL;HNRNPM;WDR81;VGF;TBC1D5;MADD;HNRNPD;TUBGCP6;TAGLN2;ATF7;PCNT;EIF3A;KPNB1
1034	ENCODE_TF_ChIP-seq_2015	YY1 GM12878 hg19	16/2000	0.600170050742419	0.9994630522334956	0	0	0.9596774193548387	0.4899558651294348	ZRANB3;EIF5B;AGL;SETD1B;NCAPG2;SEZ6;ZBTB20;XPC;HSP90B1;DSTYK;NCL;CANX;ZC3H18;FSIP1;CC2D1A;ATP6V0A1
1035	ENCODE_TF_ChIP-seq_2015	YY1 NT2-D1 hg19	16/2000	0.600170050742419	0.9994630522334956	0	0	0.9596774193548387	0.4899558651294348	ZRANB3;UNC13A;KIDINS220;HTT;BAZ1B;SMC3;PRPF8;HNRNPM;DSTYK;CAND1;SCN8A;NCL;ZC3H18;MCM4;PCNT;ATP6V0A1
1036	ENCODE_TF_ChIP-seq_2015	TCF7L2 Panc1 hg19	16/2000	0.600170050742419	0.9994630522334956	0	0	0.9596774193548387	0.4899558651294348	CUL9;CUL7;NCAPG2;ZBTB20;PRPF8;SYN1;HNRNPM;DSTYK;VGF;CANX;HNRNPD;MYH9;HNRNPH3;FSIP1;MYBL1;AARS
1037	ENCODE_TF_ChIP-seq_2015	SIN3A GM12878 hg19	16/2000	0.600170050742419	0.9994630522334956	0	0	0.9596774193548387	0.4899558651294348	EDEM3;CUL9;NUMA1;ITSN1;NCAPG2;XPC;OGDHL;PHRF1;BAZ1B;DSTYK;VGF;TBC1D5;FASN;HNRNPH3;KPNB1;AARS
1038	ENCODE_TF_ChIP-seq_2015	CEBPB IMR-90 hg19	16/2000	0.600170050742419	0.9994630522334956	0	0	0.9596774193548387	0.4899558651294348	ZRANB3;PLEKHH3;PTPRN;LMOD1;CELF6;SMC1A;PRPF8;HMGN5;BOD1L;SCN8A;NCL;FLYWCH1;HNRNPH3;PCNT;ATP6V0A1;AARS
1039	ENCODE_TF_ChIP-seq_2015	POLR2A liver mm9	16/2000	0.600170050742419	0.9994630522334956	0	0	0.9596774193548387	0.4899558651294348	GRIPAP1;DDX3X;KIDINS220;SETD1B;ITSN1;ZBTB42;BAZ1B;HSP90B1;F5;HNRNPD;MYH9;UBAP2L;CORO7;HNRNPH3;CCDC55;PCDH1
1040	ENCODE_TF_ChIP-seq_2015	RCOR1 GM12878 hg19	16/2000	0.600170050742419	0.9994630522334956	0	0	0.9596774193548387	0.4899558651294348	GRIPAP1;CUL7;CAD;SEZ6;ZBTB20;OGDHL;CELSR3;F5;HNRNPM;MYO1E;DSTYK;RCN1;HMGN5;VGF;HNRNPD;BSN
1041	ENCODE_TF_ChIP-seq_2015	USF2 H1-hESC hg19	16/2000	0.600170050742419	0.9994630522334956	0	0	0.9596774193548387	0.4899558651294348	APC2;PLEKHH3;KIDINS220;RASGRF1;CACNA1B;CELSR3;HNRNPM;DSTYK;PCLO;BOD1L;TBC1D5;MADD;MYH9;FSIP1;TECPR1;KPNB1
1042	ENCODE_TF_ChIP-seq_2015	RNF2 K562 hg19	16/2000	0.600170050742419	0.9994630522334956	0	0	0.9596774193548387	0.4899558651294348	EIF5B;SMARCC1;FUS;CAD;KSR2;KIF27;GRIN1;EML6;DSTYK;TBC1D5;MADD;HNRNPD;WDR6;ABCD1;NEO1;CC2D1A
1043	ENCODE_TF_ChIP-seq_2015	CTCF kidney mm9	16/2000	0.600170050742419	0.9994630522334956	0	0	0.9596774193548387	0.4899558651294348	EIF5B;PLEKHH3;TXNRD3;MAST1;IGSF9;F5;DISP2;CLIP2;DSTYK;MMP14;BOD1L;SCN8A;MGAT5B;TNR;PCNT;MAD1L1
1044	ENCODE_TF_ChIP-seq_2015	MYC HepG2 hg19	16/2000	0.600170050742419	0.9994630522334956	0	0	0.9596774193548387	0.4899558651294348	EDEM3;COPB2;ANKRD26;PPP1R12A;PLEKHH3;SETD1B;MAST1;PRPF8;HNRNPM;SCN8A;MCM4;MYBL1;ABCD1;TECPR1;KPNB1;AARS
1045	ENCODE_TF_ChIP-seq_2015	ARID3A HepG2 hg19	16/2000	0.600170050742419	0.9994630522334956	0	0	0.9596774193548387	0.4899558651294348	EIF5B;ANKRD26;CUL7;SMARCC1;SRCAP;NCAPG2;DSTYK;HMGN5;VGF;TBC1D5;FASN;WDR6;HNRNPH3;ABCD1;CC2D1A;ATP6V0A1
1046	ENCODE_TF_ChIP-seq_2015	WRNIP1 GM12878 hg19	16/2000	0.600170050742419	0.9994630522334956	0	0	0.9596774193548387	0.4899558651294348	WWOX;ANKRD26;ZBTB20;HTT;XPC;F5;ACTA2;DSTYK;HMGN5;NCL;MADD;TUBGCP6;ZC3H18;TAGLN2;CORO7;KPNB1
1047	ENCODE_TF_ChIP-seq_2015	CHD1 GM12878 hg19	16/2000	0.600170050742419	0.9994630522334956	0	0	0.9596774193548387	0.4899558651294348	SETD1B;CAD;DDX42;HTT;RRBP1;BAZ1B;SMC3;PRPF8;CELSR3;CLIP2;NEIL3;DSTYK;RCN1;ZC3H18;CORO7;MYBL1
1048	ENCODE_TF_ChIP-seq_2015	RCOR1 HeLa-S3 hg19	16/2000	0.600170050742419	0.9994630522334956	0	0	0.9596774193548387	0.4899558651294348	EDEM3;PLEKHH3;TXNRD3;FUS;CAD;SEZ6;OGDHL;PRPF8;MYO1E;HMGN5;VGF;KIF3A;TUBGCP6;MYH9;CC2D1A;KPNB1
1049	ENCODE_TF_ChIP-seq_2015	CTCF osteoblast hg19	16/2000	0.600170050742419	0.9994630522334956	0	0	0.9596774193548387	0.4899558651294348	EIF5B;ANKRD26;PPP1R12A;PLEKHH3;MAST1;LMOD1;SYN1;TTBK2;F5;DISP2;ACTA2;NFASC;FASN;TNR;MYH10;CHGB
1050	ENCODE_TF_ChIP-seq_2015	TCF7L2 MCF-7 hg19	16/2000	0.600170050742419	0.9994630522334956	0	0	0.9596774193548387	0.4899558651294348	GRIPAP1;SMARCC1;RRBP1;PHRF1;BAZ1B;SMC3;PTPRH;PRPF8;IGSF9;CAND1;WDR81;MADD;HNRNPD;TAGLN2;MAP3K9;HNRNPH3
1051	ENCODE_TF_ChIP-seq_2015	SUZ12 K562 hg19	16/2000	0.600170050742419	0.9994630522334956	0	0	0.9596774193548387	0.4899558651294348	KCNH2;EIF5B;GABBR2;NCAPG2;DTX1;XPC;OGDHL;GRIN1;ACTA2;MYO1E;EML6;DPP6;SCN8A;FASN;MGAT5B;RAB11FIP4
1052	ENCODE_TF_ChIP-seq_2015	E2F4 GM12878 hg19	16/2000	0.600170050742419	0.9994630522334956	0	0	0.9596774193548387	0.4899558651294348	PPP1R12A;NCAPG2;PHRF1;NEIL3;CAND1;MTHFD1;TBC1D5;NCL;MADD;ZC3H18;WDR6;PCNT;MYBL1;MAD1L1;CC2D1A;AARS
1053	ENCODE_TF_ChIP-seq_2015	SREBF1 HepG2 hg19	4/502	0.6020562332299118	0.9994630522334956	0	0	0.9586989935048836	0.4864481138050697	EIF5B;FASN;ITSN1;HSP90B1
1054	ENCODE_TF_ChIP-seq_2015	ZBTB7A HepG2 hg19	15/1881	0.6040415593596707	0.9994630522334956	0	0	0.9565384042077468	0.482202752531183	CUL9;UNC13A;DDX3X;PLEKHH3;HIF3A;SMC3;EML6;FASN;HNRNPD;HNRNPH3;MYH10;MAD1L1;KPNB1;ATP6V0A1;AARS
1055	ENCODE_TF_ChIP-seq_2015	HDAC2 K562 hg19	21/2623	0.6054215977047436	0.9994630522334956	0	0	0.9591348829812611	0.4813228577614891	EDEM3;CUL9;APC2;UNC13A;PLEKHH3;SRCAP;AGL;LMOD1;DDX42;STON1;ARID4A;SMC1A;PRPF8;F5;DISP2;NEIL3;KIF3A;BSN;TECPR1;CC2D1A;EIF3A
1056	ENCODE_TF_ChIP-seq_2015	CEBPB C2C12 mm9	12/1513	0.6078645020287038	0.9994630522334956	0	0	0.9517291502634608	0.4737738930135191	KDM6B;PLEKHH3;CANX;DDX42;STON1;ARID4A;ATP1A3;ATF7;HNRNPH3;BAZ1B;ATP6V0A1;AARS
1057	ENCODE_TF_ChIP-seq_2015	JUN HeLa-S3 hg19	4/506	0.6083255108791328	0.9994630522334956	0	0	0.950863213811421	0.472621958765378	SEZ6;TAGLN2;PTPRH;CELSR3
1058	ENCODE_TF_ChIP-seq_2015	RXRA HepG2 hg19	6/761	0.6083932558146018	0.9994630522334956	0	0	0.947632450331126	0.4709105981244222	SRCAP;FASN;TAGLN2;AP2A1;ABCD1;TECPR1
1059	ENCODE_TF_ChIP-seq_2015	EP300 HeLa-S3 hg19	14/1770	0.6152018697697877	0.9994630522334956	0	0	0.9482226351756384	0.4606511280309956	KDM6B;USP47;ITSN1;SEZ6;DDX42;AP2A1;PTPRH;ACTA2;MYO1E;NEIL3;WDR81;TAGLN2;FLYWCH1;AARS
1060	ENCODE_TF_ChIP-seq_2015	CEBPB GM12878 hg19	5/639	0.6154460652208902	0.9994630522334956	0	0	0.9404941513019964	0.4565233518738463	DSTYK;FUS;HNRNPD;XPC;HNRNPH3
1061	ENCODE_TF_ChIP-seq_2015	NR2C2 K562 hg19	3/381	0.6155557233474548	0.9994630522334956	0	0	0.947317168176064	0.4596665238313297	DDX42;PHRF1;BAZ1B
1062	ENCODE_TF_ChIP-seq_2015	CEBPB ECC-1 hg19	10/1273	0.6173781891288753	0.9994630522334956	0	0	0.942556387924559	0.4545699629750661	ZRANB3;ACTA2;EIF5B;PLEKHH3;DDX42;RRBP1;AP2A1;BSN;PLTP;AARS
1063	ENCODE_TF_ChIP-seq_2015	EP300 GM12878 hg19	38/4724	0.6175482508087339	0.9994630522334956	0	0	0.959680431071276	0.4625641199799971	CUL7;VCP;RRBP1;OGDHL;PHRF1;SMC3;CELSR3;DSTYK;HMGN5;BOD1L;WDR6;PCNT;SEC31A;ATP6V0A1;EIF5B;GRIPAP1;WWOX;PPP1R12A;FUS;AGL;SH2D3C;SMC1A;SYN1;KTN1;VGF;TBC1D5;FASN;NCL;MADD;TUBGCP6;MCM4;TAGLN2;ATF7;CORO7;ADNP;FSIP1;MAD1L1;KPNB1
1064	ENCODE_TF_ChIP-seq_2015	JUND H1-hESC hg19	19/2394	0.6185571104468885	0.9994630522334956	0	0	0.9501496598639456	0.4564193581461929	ANKRD26;SLC12A5;AGL;MAST1;SEZ6;LMOD1;ATP1A3;CELSR3;FSTL4;F5;DSTYK;NFASC;PCLO;CAND1;VGF;KIF3A;TAGLN2;FSIP1;ATP6V0A1
1065	ENCODE_TF_ChIP-seq_2015	ESRRA GM12878 hg19	8/1023	0.6191138752251356	0.9994630522334956	0	0	0.9387790733927792	0.4501127005065318	CUL7;DSTYK;FASN;OGDHL;ADNP;PCNT;BAZ1B;CELSR3
1066	ENCODE_TF_ChIP-seq_2015	ETS1 MEL cell line mm9	15/1902	0.6216761514508616	0.9994630522334956	0	0	0.944787795196833	0.4490916312589367	KDM6B;GRIPAP1;SPTBN4;NCAPG2;MAST1;AP2A1;HIF3A;DISP2;RCN1;WDR81;TAGLN2;ADNP;MYH10;ABCF1;ATP6V0A1
1067	ENCODE_TF_ChIP-seq_2015	POLR2AphosphoS5 U-87 MG hg19	12/1532	0.6253908246166411	0.9994630522334956	0	0	0.9388585099111416	0.4406800040607104	HNRNPM;EIF5B;ANKRD26;DSTYK;HMGN5;PCLO;KIF3A;AGL;KHSRP;HTT;CC2D1A;ATP6V0A1
1068	ENCODE_TF_ChIP-seq_2015	FOXA2 A549 hg19	11/1410	0.6285368921860204	0.9994630522334956	0	0	0.9351610597431343	0.4342519076787762	EIF5B;DSTYK;CAND1;BOD1L;TUBGCP6;MCM4;TAGLN2;XPC;FLYWCH1;PCNT;BAZ1B
1069	ENCODE_TF_ChIP-seq_2015	CTCF H1-hESC hg19	31/3890	0.6309009970573675	0.9994630522334956	0	0	0.9505916904206616	0.4378485472233983	MAST1;RRBP1;OGDHL;IGSF9;DPP6;BOD1L;MGAT5B;TNR;NEFM;MYH10;MYBL1;CHGB;SEC31A;USP47;EIF5B;SMARCC1;SLC12A5;ABCC8;CAD;L1CAM;BAZ1B;SHISA7;KIF27;SYN1;F5;MMP14;NFASC;GPRIN1;SCN8A;FASN;ASTN1
1070	ENCODE_TF_ChIP-seq_2015	JUND MEL cell line mm9	2/257	0.6318602255526857	0.9994630522334956	0	0	0.9363462458153994	0.4298644558034729	MAST1;CIC
1071	ENCODE_TF_ChIP-seq_2015	YY1 ECC-1 hg19	14/1791	0.6331342559671063	0.9994630522334956	0	0	0.9359283831413086	0.4277873922611838	EIF5B;CUL7;SMARCC1;DDX3X;ITSN1;HTT;XPC;BAZ1B;DSTYK;FASN;MCM4;KPNB1;ATP6V0A1;AARS
1072	ENCODE_TF_ChIP-seq_2015	JUND A549 hg19	5/657	0.6399095275305914	0.9994630522334956	0	0	0.9136722173531988	0.407889295423676	DSTYK;SEZ6;WDR6;CELSR3;SEC31A
1073	ENCODE_TF_ChIP-seq_2015	TBL1XR1 K562 hg19	27/3414	0.6408835631755979	0.9994630522334956	0	0	0.9432361993487584	0.4196528473577643	COPB2;CUL7;NUMA1;SRCAP;NCAPG2;XPC;OGDHL;PRPF8;DSTYK;PCNT;ABCD1;GRIPAP1;ANKRD26;SLC12A5;BAZ1B;HNRNPM;NEIL3;VGF;TBC1D5;FASN;MADD;TUBGCP6;MYH9;CORO7;HNRNPH3;CC2D1A;AARS
1074	ENCODE_TF_ChIP-seq_2015	CTCF epithelial cell of proximal tubule hg19	16/2051	0.6414194620978102	0.9994630522334956	0	0	0.932953316953317	0.4142981179286279	ANKRD17;EIF5B;SLC12A5;PLEKHH3;MAST1;ZBTB42;F5;MMP14;CAND1;BOD1L;GPRIN1;FASN;TUBGCP6;TNR;MYBL1;CHGB
1075	ENCODE_TF_ChIP-seq_2015	JUN K562 hg19	33/4156	0.6432464056918764	0.9994630522334956	0	0	0.9454809714074174	0.417172125482004	CUL9;PLEKHH3;NUMA1;DDX42;HTT;XPC;CELF6;OGDHL;PTPRH;PRPF8;CELSR3;TTBK2;BOD1L;MYH10;PLTP;ABCD1;KDM6B;GRIPAP1;WWOX;ANKRD26;FUS;SYN1;KTN1;WDR81;VGF;TBC1D5;MADD;TAGLN2;FLYWCH1;ADNP;CC2D1A;EIF3A;AARS
1076	ENCODE_TF_ChIP-seq_2015	STAT3 MCF 10A hg19	30/3788	0.6436964488672609	0.9994630522334956	0	0	0.943633973014432	0.4156972026133256	COPB2;CUL7;NCAPG2;XPC;PHRF1;PRPF8;DSTYK;HMGN5;CAND1;ZC3H18;SEC31A;EDEM3;WWOX;SMARCC1;FUS;AGL;SMC1A;F5;ACTA2;MYO1E;MTHFD1;WDR81;FASN;NCL;TAGLN2;ATF7;HNRNPH3;FSIP1;KPNB1;AARS
1077	ENCODE_TF_ChIP-seq_2015	YY1 A549 hg19	9/1173	0.6437597718138703	0.9994630522334956	0	0	0.9194628668986802	0.4049587064519604	ZRANB3;DSTYK;BOD1L;ZC3H18;XPC;BAZ1B;SMC3;MAD1L1;ATP6V0A1
1078	ENCODE_TF_ChIP-seq_2015	POLR2AphosphoS5 GM12891 hg19	14/1809	0.6481807306077069	0.9994630522334956	0	0	0.9256194106436006	0.4013353551461179	COPB2;AGL;XPC;HNRNPM;DSTYK;HMGN5;KHSRP;MADD;ZC3H18;FLYWCH1;FSIP1;PCNT;ABCD1;ATP6V0A1
1079	ENCODE_TF_ChIP-seq_2015	GABPA MEL cell line mm9	1/125	0.6483376887097415	0.9994630522334956	0	0	0.9633431085043987	0.4174585647172076	SPTBN4
1080	ENCODE_TF_ChIP-seq_2015	CTCF fibroblast of lung hg19	30/3799	0.6503990536571187	0.9994630522334956	0	0	0.9402361369063412	0.4044606040387142	PLEKHH3;NCAPG2;MAST1;LMOD1;ZBTB42;IGSF9;TTBK2;DSTYK;CAND1;BOD1L;TNR;MYH10;MYBL1;CHGB;EIF5B;WWOX;SMARCC1;PPP1R12A;CAD;BAZ1B;KIF27;SYN1;F5;ACTA2;MMP14;NFASC;WDR81;GPRIN1;FASN;TUBGCP6
1081	ENCODE_TF_ChIP-seq_2015	YY1 GM12892 hg19	7/929	0.656291063087274	0.9994630522334956	0	0	0.9030409691810256	0.3803165121307397	ZRANB3;DSTYK;SMARCC1;UNC13A;XPC;BAZ1B;MAD1L1
1082	ENCODE_TF_ChIP-seq_2015	BCL11A GM12878 hg19	9/1186	0.6567750381657984	0.9994630522334956	0	0	0.9086742176211788	0.3820191142724893	ACTA2;WWOX;SMARCC1;DDX3X;MYH9;TAGLN2;ADNP;KIF27;HSP90B1
1083	ENCODE_TF_ChIP-seq_2015	RAD21 MEL cell line mm9	25/3199	0.6615104415324333	0.9994630522334956	0	0	0.9306555479583674	0.3845743369198438	MAST1;ARID4A;PHRF1;SMC3;IGSF9;DSTYK;HMGN5;BOD1L;MGAT5B;TNR;ZC3H18;PCNT;USP47;EIF5B;WWOX;KIDINS220;PCDHGA1;CLIP2;EML6;MMP14;WDR81;PITPNM1;TAGLN2;ADNP;MAD1L1
1084	ENCODE_TF_ChIP-seq_2015	TAL1 G1E-ER4 mm9	6/810	0.6684198437353306	0.9994630522334956	0	0	0.8875932835820896	0.3575570081767519	KCNH2;EIF5B;TBC1D5;CANX;AP2A1;ATP6V0A1
1085	ENCODE_TF_ChIP-seq_2015	SRF HCT116 hg19	3/413	0.6695780090310338	0.9994630522334956	0	0	0.8719437378422864	0.3497432620221069	MYO1E;TUBGCP6;MYH9
1086	ENCODE_TF_ChIP-seq_2015	POLR2AphosphoS5 neural cell hg19	13/1709	0.6697593174988371	0.9994630522334956	0	0	0.908689419163892	0.3642362123556505	COPB2;CAD;OGDHL;IGSF9;FSTL4;TTBK2;MYO1E;CLIP2;SCN8A;FSIP1;NEO1;CC2D1A;SEC31A
1087	ENCODE_TF_ChIP-seq_2015	SPI1 GM12891 hg19	8/1074	0.6732285909670145	0.9994630522334956	0	0	0.8914432279668464	0.3527176516303151	ACTA2;MADD;SH2D3C;MYH9;UBAP2L;AP2A1;SEZ6L;HSP90B1
1088	ENCODE_TF_ChIP-seq_2015	POLR2AphosphoS5 HL-60 hg19	11/1459	0.6733338884657619	0.9994630522334956	0	0	0.9011138834432364	0.3564031139647052	ZRANB3;ANKRD17;MMP14;CAND1;MTHFD1;KHSRP;MADD;HNRNPH3;EIF3A;KPNB1;ATP6V0A1
1089	ENCODE_TF_ChIP-seq_2015	POLR2AphosphoS5 HCT116 hg19	12/1588	0.6747284357620683	0.9994630522334956	0	0	0.9027292504449864	0.3551742977097882	CLIP2;MMP14;RCN1;KIF3A;AGL;KHSRP;HTT;FSIP1;BAZ1B;ABCD1;NEO1;ATP6V0A1
1090	ENCODE_TF_ChIP-seq_2015	SIX5 GM12878 hg19	10/1334	0.6758883765398452	0.9994630522334956	0	0	0.896177085754125	0.3510570660030683	EDEM3;EIF5B;WWOX;DSTYK;WDR81;NUMA1;TUBGCP6;CC2D1A;IGSF9;TTBK2
1091	ENCODE_TF_ChIP-seq_2015	GABPA HL-60 hg19	21/2724	0.6764718335664197	0.9994630522334956	0	0	0.9178843430670902	0.358768375222225	EDEM3;CUL7;NUMA1;SRCAP;DDX42;ARID4A;XPC;AP2A1;PHRF1;KIF27;HSP90B1;DSTYK;BOD1L;HNRNPD;TUBGCP6;MCM4;MYH9;MYBL1;ABCD1;TECPR1;SEC31A
1092	ENCODE_TF_ChIP-seq_2015	TAF1 HepG2 hg19	14/1849	0.6804663908375267	0.9994630522334956	0	0	0.9034346766097806	0.3478014333022663	AGL;HTT;XPC;PRPF8;KIF27;HSP90B1;SCN8A;KHSRP;TUBGCP6;FLYWCH1;FSIP1;ABCD1;MAD1L1;ATP6V0A1
1093	ENCODE_TF_ChIP-seq_2015	SIN3A HCT116 hg19	5/689	0.6809824889212946	0.9994630522334956	0	0	0.8694744106643421	0.3340683163892018	WDR81;SETD1B;CAD;HNRNPD;MCM4
1094	ENCODE_TF_ChIP-seq_2015	POLR3A HeLa-S3 hg19	4/556	0.6814783510583541	0.9994630522334956	0	0	0.862497763463947	0.3307599529582296	USP47;COPB2;NUMA1;SMC3
1095	ENCODE_TF_ChIP-seq_2015	CTCF retinal pigment epithelial cell hg19	18/2356	0.6820179196785938	0.9994630522334956	0	0	0.9101334011513652	0.3483074576621525	ANKRD17;EIF5B;MAST1;CAD;LMOD1;BAZ1B;IGSF9;F5;MMP14;CAND1;BOD1L;GPRIN1;FASN;TUBGCP6;TNR;MYH10;CHGB;SEC31A
1096	ENCODE_TF_ChIP-seq_2015	EP300 K562 hg19	38/4840	0.6823135152098876	0.9994630522334956	0	0	0.9293263223656808	0.3552498810809082	CUL9;COPB2;CUL7;VCP;NUMA1;SRCAP;DDX42;HTT;PHRF1;PRPF8;DSTYK;BOD1L;ZC3H18;UBAP2L;PCNT;ABCD1;SEC31A;ZRANB3;KDM6B;WWOX;ANKRD26;SLC12A5;FUS;AGL;BAZ1B;NEIL3;MTHFD1;TBC1D5;NCL;MADD;CANX;HNRNPD;ATF7;FLYWCH1;HNRNPH3;CC2D1A;KPNB1;AARS
1097	ENCODE_TF_ChIP-seq_2015	FOXP2 SK-N-MC hg19	3/423	0.6852872827879263	0.9994630522334956	0	0	0.8507449605609115	0.3215111004150492	ARID4A;MCM4;SEC31A
1098	ENCODE_TF_ChIP-seq_2015	POLR2AphosphoS5 H1-hESC hg19	10/1347	0.6876668359142136	0.9994630522334956	0	0	0.8868400360546957	0.3320779684757667	EIF5B;ANKRD26;VGF;KHSRP;FASN;NCAN;ITSN1;FSIP1;MYBL1;SYN1
1099	ENCODE_TF_ChIP-seq_2015	TCF12 myocyte mm9	9/1223	0.6923178717351908	0.9994630522334956	0	0	0.8792327306687373	0.323302734757423	DISP2;ACTA2;KDM6B;MYO1E;AGL;FASN;TNNC2;LMOD1;CORO7
1100	ENCODE_TF_ChIP-seq_2015	TAF1 GM12891 hg19	15/1993	0.6936008002394852	0.9994630522334956	0	0	0.8967516857619242	0.3280844057682066	EIF5B;SMARCC1;AGL;HTT;XPC;SMC1A;HNRNPM;MYO1E;DSTYK;FASN;ZC3H18;MCM4;TAGLN2;MAD1L1;KPNB1
1101	ENCODE_TF_ChIP-seq_2015	MYC MCF 10A hg19	26/3382	0.6977612413991074	0.9994630522334956	0	0	0.9118593563766388	0.3281583911536427	MAST1;HTT;OGDHL;PHRF1;DSTYK;HMGN5;KIF3A;ATP6V0A1;ZRANB3;EIF5B;WWOX;ANKRD26;KIDINS220;CAD;ACTA2;HNRNPM;MYO1E;CLIP2;MTHFD1;WDR81;VGF;TBC1D5;MADD;ATF7;FSIP1;CC2D1A
1102	ENCODE_TF_ChIP-seq_2015	POLR2A GM18505 hg19	15/2000	0.6988005398718284	0.9994630522334956	0	0	0.893239027807897	0.3201278709992234	ZRANB3;COPB2;ANKRD26;AGL;PHRF1;HNRNPM;TUBGCP6;ZC3H18;UBAP2L;MAP3K9;HNRNPH3;CC2D1A;EIF3A;KPNB1;ATP6V0A1
1103	ENCODE_TF_ChIP-seq_2015	BRCA1 HeLa-S3 hg19	15/2000	0.6988005398718284	0.9994630522334956	0	0	0.893239027807897	0.3201278709992234	CUL9;CUL7;SMARCC1;NUMA1;SRCAP;NCAPG2;CAD;CELSR3;NEIL3;DSTYK;HMGN5;MTHFD1;NCL;PCNT;CC2D1A
1104	ENCODE_TF_ChIP-seq_2015	EP300 osteoblast hg19	15/2000	0.6988005398718284	0.9994630522334956	0	0	0.893239027807897	0.3201278709992234	ANKRD26;AGL;SLC7A14;PKD2L1;SYN1;TTBK2;DPP6;NFASC;BOD1L;HNRNPD;UBAP2L;HNRNPH3;RAB11FIP4;CHGB;SEC31A
1105	ENCODE_TF_ChIP-seq_2015	RFX5 HeLa-S3 hg19	15/2000	0.6988005398718284	0.9994630522334956	0	0	0.893239027807897	0.3201278709992234	ZRANB3;CUL9;CUL7;KIDINS220;MAST1;SEZ6;OGDHL;SMC3;PRPF8;CELSR3;HNRNPM;NEIL3;DSTYK;KIF3A;PCNT
1106	ENCODE_TF_ChIP-seq_2015	POLR2A HCT116 hg19	15/2000	0.6988005398718284	0.9994630522334956	0	0	0.893239027807897	0.3201278709992234	ANKRD26;FUS;ITSN1;XPC;PRPF8;HNRNPM;MYO1E;DSTYK;TUBGCP6;TAGLN2;ATF7;HNRNPH3;EIF3A;SEC31A;ATP6V0A1
1107	ENCODE_TF_ChIP-seq_2015	CTCF HGPS cell hg19	15/2000	0.6988005398718284	0.9994630522334956	0	0	0.893239027807897	0.3201278709992234	EIF5B;MAST1;CAD;KIF27;SYN1;F5;ACTA2;DSTYK;NFASC;GPRIN1;FASN;TNR;MYH10;CHGB;SEC31A
1108	ENCODE_TF_ChIP-seq_2015	EZH2 fibroblast of lung hg19	15/2000	0.6988005398718284	0.9994630522334956	0	0	0.893239027807897	0.3201278709992234	SPTBN4;SH2D3C;CACNA1B;ARID4A;KSR2;HIF3A;HSP90B1;F5;EML6;DSTYK;DPYSL5;HNRNPD;RAB11FIP4;KPNB1;CHGB
1109	ENCODE_TF_ChIP-seq_2015	CTCF C2C12 mm9	15/2000	0.6988005398718284	0.9994630522334956	0	0	0.893239027807897	0.3201278709992234	ANKRD17;EIF5B;SMARCC1;TXNRD3;KIDINS220;MAST1;CAD;SYN1;IGSF9;DISP2;CLIP2;DSTYK;BOD1L;MGAT5B;PCNT
1110	ENCODE_TF_ChIP-seq_2015	CHD7 K562 hg19	15/2000	0.6988005398718284	0.9994630522334956	0	0	0.893239027807897	0.3201278709992234	COPB2;ANKRD26;SMARCC1;NCAPG2;DDX42;HNRNPM;DSTYK;BOD1L;MGAT5B;TUBGCP6;UBAP2L;TAGLN2;ATF7;KPNB1;AARS
1111	ENCODE_TF_ChIP-seq_2015	POLR2A limb mm9	15/2000	0.6988005398718284	0.9994630522334956	0	0	0.893239027807897	0.3201278709992234	EDEM3;DDX3X;FUS;OGDHL;HIF3A;PHRF1;EVPL;IGSF9;HSP90B1;KHSRP;WDR6;UBAP2L;ADNP;HNRNPH3;ABCF1
1112	ENCODE_TF_ChIP-seq_2015	KDM5B H1-hESC hg19	15/2000	0.6988005398718284	0.9994630522334956	0	0	0.893239027807897	0.3201278709992234	GABBR2;SMARCC1;SRCAP;ARID4A;LHFPL4;HSP90B1;DSTYK;CAND1;DPYSL5;HNRNPD;NEFM;HNRNPH3;MYBL1;EIF3A;SEC31A
1113	ENCODE_TF_ChIP-seq_2015	GATA2 endothelial cell of umbilical vein hg19	15/2000	0.6988005398718284	0.9994630522334956	0	0	0.893239027807897	0.3201278709992234	PPP1R12A;NUMA1;ITSN1;ZBTB20;RRBP1;PRDM11;KTN1;ACTA2;MYO1E;RCN1;WDR81;MYH10;MAD1L1;KPNB1;ATP6V0A1
1114	ENCODE_TF_ChIP-seq_2015	CTCF H54 hg19	15/2000	0.6988005398718284	0.9994630522334956	0	0	0.893239027807897	0.3201278709992234	EIF5B;MAST1;CAD;KIF27;SYN1;F5;ACTA2;DSTYK;BOD1L;GPRIN1;FASN;TNR;ADNP;CHGB;SEC31A
1115	ENCODE_TF_ChIP-seq_2015	TBP HeLa-S3 hg19	15/2000	0.6988005398718284	0.9994630522334956	0	0	0.893239027807897	0.3201278709992234	ZRANB3;CUL9;GRIPAP1;CUL7;VCP;FUS;KIDINS220;HTT;RRBP1;HNRNPM;HMGN5;VGF;FASN;ATP6V0A1;AARS
1116	ENCODE_TF_ChIP-seq_2015	ZNF384 MEL cell line mm9	15/2000	0.6988005398718284	0.9994630522334956	0	0	0.893239027807897	0.3201278709992234	GRIPAP1;VCP;KIDINS220;MAST1;CAD;EHBP1;DSTYK;MMP14;HMGN5;MADD;WDR6;UBAP2L;TAGLN2;MYH10;ATP6V0A1
1117	ENCODE_TF_ChIP-seq_2015	MAZ HeLa-S3 hg19	15/2000	0.6988005398718284	0.9994630522334956	0	0	0.893239027807897	0.3201278709992234	ZRANB3;CUL9;ANKRD17;SMARCC1;KIDINS220;AGL;SETD1B;MAST1;SEZ6;ZBTB20;HNRNPM;MTHFD1;PITPNM1;VGF;FSIP1
1118	ENCODE_TF_ChIP-seq_2015	NELFE CH12.LX mm9	15/2000	0.6988005398718284	0.9994630522334956	0	0	0.893239027807897	0.3201278709992234	COPB2;XPC;KSR2;SMC1A;MYO1E;HMGN5;KIF3A;KHSRP;TUBGCP6;UBAP2L;ATF7;CORO7;EIF3A;ABCF1;AARS
1119	ENCODE_TF_ChIP-seq_2015	POLR2A heart mm9	15/2000	0.6988005398718284	0.9994630522334956	0	0	0.893239027807897	0.3201278709992234	GRIPAP1;DDX3X;KIDINS220;ITSN1;CAD;LMOD1;PHRF1;HSP90B1;MMP14;TUBGCP6;MYH9;WDR6;UBAP2L;ATF7;HNRNPH3
1120	ENCODE_TF_ChIP-seq_2015	RAD21 IMR-90 hg19	15/2000	0.6988005398718284	0.9994630522334956	0	0	0.893239027807897	0.3201278709992234	CUL9;NCAPG2;MAST1;CAD;LMOD1;OGDHL;PRPF8;SYN1;F5;HNRNPM;CLIP2;DSTYK;GPRIN1;SCN8A;MGAT5B
1121	ENCODE_TF_ChIP-seq_2015	GTF2B K562 hg19	15/2000	0.6988005398718284	0.9994630522334956	0	0	0.893239027807897	0.3201278709992234	EIF5B;CUL7;AGL;NCAPG2;RRBP1;XPC;PRPF8;HSP90B1;VGF;FASN;NCL;ZC3H18;ATF7;ABCD1;KPNB1
1122	ENCODE_TF_ChIP-seq_2015	MAFK HeLa-S3 hg19	15/2000	0.6988005398718284	0.9994630522334956	0	0	0.893239027807897	0.3201278709992234	EIF5B;GRIPAP1;CUL7;PPP1R12A;PRPF8;EVPL;HNRNPM;DSTYK;TBC1D5;FASN;TUBGCP6;ATF7;TECPR1;CC2D1A;ATP6V0A1
1123	ENCODE_TF_ChIP-seq_2015	CTCF skin fibroblast hg19	15/2000	0.6988005398718284	0.9994630522334956	0	0	0.893239027807897	0.3201278709992234	TXNRD3;FUS;ITSN1;MAST1;CAD;SLC7A14;DDX42;F5;ACTA2;DPP6;NFASC;PCLO;FASN;HNRNPD;MYH10
1124	ENCODE_TF_ChIP-seq_2015	SMC3 K562 hg19	15/2000	0.6988005398718284	0.9994630522334956	0	0	0.893239027807897	0.3201278709992234	EIF5B;AGL;MAST1;CAD;OGDHL;HSP90B1;F5;HNRNPM;VGF;BOD1L;FASN;MYH9;MYBL1;ABCD1;KPNB1
1125	ENCODE_TF_ChIP-seq_2015	MAX GM12878 hg19	15/2000	0.6988005398718284	0.9994630522334956	0	0	0.893239027807897	0.3201278709992234	ZRANB3;COPB2;ANKRD26;SMARCC1;KIDINS220;SETD1B;OGDHL;DISP2;DSTYK;MTHFD1;TBC1D5;TUBGCP6;CC2D1A;SEC31A;AARS
1126	ENCODE_TF_ChIP-seq_2015	CHD2 K562 hg19	15/2000	0.6988005398718284	0.9994630522334956	0	0	0.893239027807897	0.3201278709992234	EIF5B;PLEKHH3;TXNRD3;NCAPG2;OGDHL;PHRF1;PRPF8;NEIL3;DSTYK;HMGN5;KIF3A;MADD;ATF7;MAD1L1;ATP6V0A1
1127	ENCODE_TF_ChIP-seq_2015	MAFF HepG2 hg19	15/2000	0.6988005398718284	0.9994630522334956	0	0	0.893239027807897	0.3201278709992234	EIF5B;WWOX;CUL7;VCP;FUS;XPC;HSP90B1;MMP14;MTHFD1;NCL;ATF7;HNRNPH3;FSIP1;CC2D1A;KPNB1
1128	ENCODE_TF_ChIP-seq_2015	CREB1 A549 hg19	8/1103	0.7018635956512804	0.9994630522334956	0	0	0.8664932662851859	0.3067526552110965	NCL;XPC;OGDHL;BAZ1B;MAD1L1;CC2D1A;SEC31A;AARS
1129	ENCODE_TF_ChIP-seq_2015	CTCF fibroblast of foreskin hg19	17/2261	0.7039219528695042	0.9994630522334956	0	0	0.8943461460239984	0.3139940131287827	USP47;EIF5B;PPP1R12A;MAST1;ZBTB42;BAZ1B;KIF27;IGSF9;F5;MMP14;BOD1L;GPRIN1;SCN8A;FASN;TNR;MYBL1;CHGB
1130	ENCODE_TF_ChIP-seq_2015	MAX H1-hESC hg19	24/3145	0.705537443428685	0.9994630522334956	0	0	0.9050728594572884	0.3156852821664993	CUL9;EIF5B;WWOX;ANKRD26;KIDINS220;CACNA1B;ZBTB20;OGDHL;HNRNPM;RCN1;MTHFD1;WDR81;VGF;TBC1D5;NCL;MADD;CANX;ZC3H18;MCM4;UBAP2L;ATF7;FSIP1;SEC31A;AARS
1131	ENCODE_TF_ChIP-seq_2015	GATA1 erythroblast hg19	17/2266	0.707387847049696	0.9994630522334956	0	0	0.8921041715781213	0.3088252161537174	ANKRD17;COPB2;EIF5B;WWOX;NUMA1;ITSN1;BAZ1B;SHISA7;SYN1;KTN1;ACTA2;HNRNPM;NEIL3;DSTYK;MYH9;MYH10;PLTP
1132	ENCODE_TF_ChIP-seq_2015	E2F6 A549 hg19	11/1503	0.7108372257788552	0.9994630522334956	0	0	0.8724465969039177	0.2977763292192272	PCLO;MTHFD1;TXNRD3;ITSN1;NCAPG2;UBAP2L;ATF7;MACROD2;PHRF1;MYBL1;ATP6V0A1
1133	ENCODE_TF_ChIP-seq_2015	POLR2A MCF 10A hg19	24/3155	0.7115591168630342	0.9994630522334956	0	0	0.9016423677806218	0.3068259919911719	ZRANB3;BCHE;GRIPAP1;DDX42;HTT;ZBTB42;PHRF1;BAZ1B;EVPL;HNRNPM;CLIP2;DSTYK;CAND1;PITPNM1;KIF3A;GPRIN1;HNRNPD;TUBGCP6;ZC3H18;FLYWCH1;MACROD2;PCNT;KPNB1;ATP6V0A1
1134	ENCODE_TF_ChIP-seq_2015	POLR2AphosphoS2 K562 hg19	29/3782	0.7127387660494651	0.9994630522334956	0	0	0.9070096720676988	0.3071500389993785	COPB2;NCAN;NCAPG2;STON1;HTT;XPC;PHRF1;CELSR3;TTBK2;DSTYK;DPYSL5;KHSRP;ZC3H18;UBAP2L;ABCD1;CHGB;ATP6V0A1;GRIPAP1;ANKRD26;AGL;CAD;SMC1A;DISP2;SCN8A;FASN;MCM4;MYH9;FLYWCH1;CORO7
1135	ENCODE_TF_ChIP-seq_2015	TAL1 G1E mm9	7/983	0.713079906932573	0.9994630522334956	0	0	0.8506418187442004	0.2876545629787977	EDEM3;EIF5B;RCN1;CANX;AP2A1;PRDM11;ATP6V0A1
1136	ENCODE_TF_ChIP-seq_2015	CTCF bronchial epithelial cell hg19	15/2023	0.715525830910932	0.9994630522334956	0	0	0.8818698715073481	0.2951949855479076	EIF5B;WWOX;MAST1;CAD;BAZ1B;KIF27;F5;ACTA2;DSTYK;PCLO;FASN;TNR;MYH10;MYBL1;CHGB
1137	ENCODE_TF_ChIP-seq_2015	CTCF Caco-2 hg19	16/2152	0.716501899011399	0.9994630522334956	0	0	0.8837952559300873	0.2946346966572141	EIF5B;PPP1R12A;NCAPG2;MAST1;CAD;OGDHL;F5;NFASC;CAND1;BOD1L;GPRIN1;FASN;TNR;ADNP;CHGB;SEC31A
1138	ENCODE_TF_ChIP-seq_2015	ATF3 H1-hESC hg19	10/1386	0.721444669976489	0.9994630522334956	0	0	0.8598874478234944	0.2807529001907665	ANKRD17;PLEKHH3;VGF;NCL;TUBGCP6;ARID4A;ZC3H18;WDR6;UBAP2L;CORO7
1139	ENCODE_TF_ChIP-seq_2015	MEF2C GM12878 hg19	1/155	0.7266181085188693	0.9994630522334956	0	0	0.7744982290436836	0.2473392911792392	ADNP
1140	ENCODE_TF_ChIP-seq_2015	SUPT20H GM12878 hg19	8/1132	0.7288630061935945	0.9994630522334956	0	0	0.8428307581422586	0.2665616496563723	NUMA1;SRCAP;AGL;KHSRP;CANX;KPNB1;HSP90B1;AARS
1141	ENCODE_TF_ChIP-seq_2015	POLR2AphosphoS5 Panc1 hg19	12/1656	0.7294487668780903	0.9994630522334956	0	0	0.8621670300502418	0.2719845084085383	HNRNPM;COPB2;EIF5B;MYO1E;KHSRP;ZBTB20;HTT;XPC;FSIP1;EVPL;KPNB1;ATP6V0A1
1142	ENCODE_TF_ChIP-seq_2015	REST A549 hg19	11/1527	0.7301381749645145	0.9994630522334956	0	0	0.8575112775555367	0.2697057178293909	DISP2;HNRNPM;EIF5B;GRIPAP1;NUMA1;FASN;MADD;MYH9;XPC;EIF3A;HSP90B1
1143	ENCODE_TF_ChIP-seq_2015	CTCF astrocyte of the cerebellum hg19	12/1663	0.7347366634005288	0.9994630522334956	0	0	0.8581811888898503	0.2645284515268395	EIF5B;MMP14;BOD1L;MAST1;TUBGCP6;TNR;MYH10;KIF27;IGSF9;CHGB;ATP6V0A1;F5
1144	ENCODE_TF_ChIP-seq_2015	MAFK MEL cell line mm9	5/738	0.7376267309573805	0.9994630522334956	0	0	0.8092752493369375	0.2462765130115237	SMARCC1;PLEKHH3;CAD;MYH9;KIF27
1145	ENCODE_TF_ChIP-seq_2015	NFIC GM12878 hg19	8/1143	0.7386678891574983	0.9994630522334956	0	0	0.834171638878046	0.2526763158274737	ZRANB3;HNRNPM;COPB2;DSTYK;WDR6;XPC;HNRNPH3;EIF3A
1146	ENCODE_TF_ChIP-seq_2015	CTCF HepG2 hg19	23/3081	0.7419239883861471	0.9994630522334956	0	0	0.8823537482791898	0.2633900785067302	ANKRD17;EIF5B;WWOX;SLC12A5;PLEKHH3;MAST1;PCDHGA1;BAZ1B;SYN1;IGSF9;F5;ACTA2;BOD1L;GPRIN1;FASN;TUBGCP6;TNR;ADNP;MYH10;MYBL1;ABCD1;CHGB;SEC31A
1147	ENCODE_TF_ChIP-seq_2015	FOXP2 PFSK-1 hg19	1/163	0.7443886611893173	0.9994630522334956	0	0	0.7359521137298916	0.2172471664043624	HNRNPM
1148	ENCODE_TF_ChIP-seq_2015	MBD4 HepG2 hg19	13/1809	0.7464826355046057	0.9994630522334956	0	0	0.8533633200867577	0.2495088623229334	COPB2;SRCAP;FUS;F5;DSTYK;NCL;MADD;HNRNPD;UBAP2L;HNRNPH3;EIF3A;SEC31A;AARS
1149	ENCODE_TF_ChIP-seq_2015	TAL1 erythroblast mm9	6/885	0.7484455808704015	0.9994630522334956	0	0	0.808660409556314	0.2343148380147537	EIF5B;SPTBN4;CANX;AP2A1;MYH10;ATP6V0A1
1150	ENCODE_TF_ChIP-seq_2015	CTCF GM12866 hg19	13/1812	0.7485943261363077	0.9994630522334956	0	0	0.8517985663785618	0.2466451428105908	EIF5B;WWOX;MAST1;CAD;F5;BOD1L;GPRIN1;FASN;TUBGCP6;TNR;MYH10;MYBL1;CHGB
1151	ENCODE_TF_ChIP-seq_2015	CEBPB K562 hg19	20/2716	0.7510646732740364	0.9994630522334956	0	0	0.870797935043291	0.2492776774923664	COPB2;EIF5B;GRIPAP1;PLEKHH3;PTPRN;ARID4A;HTT;SMC1A;NEIL3;WDR81;BOD1L;TUBGCP6;WDR6;FLYWCH1;HNRNPH3;PCNT;MAD1L1;KPNB1;ATP6V0A1;AARS
1152	ENCODE_TF_ChIP-seq_2015	SRF HepG2 hg19	6/888	0.751337391274313	0.9994630522334956	0	0	0.8057823129251701	0.2303735436581266	MYO1E;DSTYK;CAND1;MADD;HNRNPD;TUBGCP6
1153	ENCODE_TF_ChIP-seq_2015	MYOD1 C2C12 mm9	7/1026	0.7536293367945431	0.9994630522334956	0	0	0.8128884527314361	0.2299292605859811	DISP2;ZRANB3;RCN1;PITPNM1;FASN;SH2D3C;STON1
1154	ENCODE_TF_ChIP-seq_2015	ELF1 GM12878 hg19	8/1161	0.7541902086050006	0.9994630522334956	0	0	0.8203585583014041	0.2314319080465557	CUL9;HNRNPM;NEIL3;SMARCC1;VGF;AGL;FSIP1;CC2D1A
1155	ENCODE_TF_ChIP-seq_2015	FOXM1 MCF-7 hg19	1/168	0.7549071732338313	0.9994630522334956	0	0	0.7137361640355653	0.2006744072207776	HSP90B1
1156	ENCODE_TF_ChIP-seq_2015	TAF1 GM12878 hg19	9/1304	0.7618809151899286	0.9994630522334956	0	0	0.8206526817991786	0.223188818740241	HNRNPM;EIF5B;DSTYK;AGL;HTT;BAZ1B;SMC3;ABCD1;MAD1L1
1157	ENCODE_TF_ChIP-seq_2015	CTCF kidney epithelial cell hg19	16/2227	0.7657432964681564	0.9994630522334956	0	0	0.8501974973616765	0.2269247580675732	EIF5B;PLEKHH3;NCAPG2;LMOD1;IGSF9;F5;ACTA2;MMP14;BOD1L;GPRIN1;FASN;TUBGCP6;TNR;MYH10;CHGB;SEC31A
1158	ENCODE_TF_ChIP-seq_2015	PML GM12878 hg19	8/1179	0.7690631761429231	0.9994630522334956	0	0	0.8069701326357436	0.2118959598527592	CUL9;COPB2;MYO1E;ANKRD26;DSTYK;XPC;PHRF1;ABCD1
1159	ENCODE_TF_ChIP-seq_2015	MAX A549 hg19	23/3133	0.7705629190679424	0.9994630522334956	0	0	0.8649112944932881	0.2254252622251614	ZRANB3;EDEM3;CUL9;ANKRD26;KIDINS220;SETD1B;SEZ6;OGDHL;BAZ1B;HNRNPM;MYO1E;DSTYK;RCN1;MTHFD1;KIF3A;NCL;TUBGCP6;ATF7;HNRNPH3;FSIP1;MYBL1;EIF3A;SEC31A
1160	ENCODE_TF_ChIP-seq_2015	RAD21 H1-hESC hg19	20/2750	0.7705730807833742	0.9994630522334956	0	0	0.8582467760549952	0.2236769443808506	ITSN1;MAST1;RASGRF1;CAD;SEZ6;OGDHL;BAZ1B;SYN1;FSTL4;F5;MYO1E;DSTYK;DPP6;NFASC;GPRIN1;FASN;TNR;MYH10;CC2D1A;ASTN1
1161	ENCODE_TF_ChIP-seq_2015	CTCFL K562 hg19	17/2365	0.7710468042441225	0.9994630522334956	0	0	0.8496792929581651	0.220921885342703	ANKRD17;USP47;EIF5B;VCP;PLEKHH3;MAST1;ZBTB42;BAZ1B;KIF27;IGSF9;BOD1L;GPRIN1;SCN8A;FASN;ADNP;PCNT;CHGB
1162	ENCODE_TF_ChIP-seq_2015	EGR1 H1-hESC hg19	7/1046	0.7710546635216593	0.9994630522334956	0	0	0.7963934843009425	0.2070591270521495	DISP2;CUL7;DSTYK;VGF;FUS;ZC3H18;SYN1
1163	ENCODE_TF_ChIP-seq_2015	CTCF fibroblast of gingiva hg19	16/2237	0.7718633195739278	0.9994630522334956	0	0	0.8458892390814948	0.2190411505811499	EIF5B;WWOX;MAST1;CAD;SLC7A14;KIF27;F5;ACTA2;DSTYK;NFASC;BOD1L;GPRIN1;FASN;MYH10;MYBL1;CHGB
1164	ENCODE_TF_ChIP-seq_2015	GTF3C2 K562 hg19	5/773	0.7734087791314078	0.9994630522334956	0	0	0.7709789078674948	0.1981011403424489	ZRANB3;COPB2;MCM4;MYH9;KTN1
1165	ENCODE_TF_ChIP-seq_2015	JUND CH12.LX mm9	10/1454	0.7745393196933479	0.9994630522334956	0	0	0.8163754528020456	0.2085731949536155	HNRNPM;MYO1E;KHSRP;ITSN1;TUBGCP6;HTT;CORO7;CIC;ATP6V0A1;KTN1
1166	ENCODE_TF_ChIP-seq_2015	CTCF CH12.LX mm9	28/3777	0.7757724193938794	0.9994630522334956	0	0	0.8705316586838616	0.2210245719900091	MAST1;HTT;AP2A1;PHRF1;SMC3;IGSF9;DSTYK;HMGN5;BOD1L;DPYSL5;MGAT5B;TNR;PCNT;MYBL1;WWOX;TXNRD3;ABCC8;KIDINS220;PCDHGA1;CAD;KSR2;DISP2;HNRNPM;CLIP2;NFASC;WDR81;PITPNM1;ADNP
1167	ENCODE_TF_ChIP-seq_2015	SRF GM12878 hg19	14/1986	0.7775956438851203	0.9994630522334956	0	0	0.8342719120316003	0.2098599547263353	EIF5B;SEZ6;DDX42;KIF27;MYO1E;DSTYK;VGF;HNRNPD;TUBGCP6;ZC3H18;UBAP2L;MYBL1;MAD1L1;KPNB1
1168	ENCODE_TF_ChIP-seq_2015	RELA GM12878 hg19	5/785	0.7847928621232422	0.9994630522334956	0	0	0.7586399108138239	0.1838453562572907	ACTA2;MYH9;HNRNPH3;HSP90B1;ATP6V0A1
1169	ENCODE_TF_ChIP-seq_2015	CTCF astrocyte hg19	14/2000	0.786277440099617	0.9994630522334956	0	0	0.8277415593364075	0.1990267923789689	EIF5B;PPP1R12A;MAST1;PCDHGA1;IGSF9;F5;ACTA2;MMP14;BOD1L;MADD;TUBGCP6;TNR;MYBL1;CHGB
1170	ENCODE_TF_ChIP-seq_2015	ATF1 K562 hg19	14/2000	0.786277440099617	0.9994630522334956	0	0	0.8277415593364075	0.1990267923789689	COPB2;WWOX;CUL7;VCP;XPC;MTHFD1;VGF;TUBGCP6;ZC3H18;WDR6;CHGB;SEC31A;ATP6V0A1;AARS
1171	ENCODE_TF_ChIP-seq_2015	CTCF kidney hg19	14/2000	0.786277440099617	0.9994630522334956	0	0	0.8277415593364075	0.1990267923789689	MAST1;CAD;SEZ6;ZBTB42;RRBP1;KIF27;F5;NFASC;KIF3A;FASN;FSIP1;MYH10;MYBL1;CC2D1A
1172	ENCODE_TF_ChIP-seq_2015	EZH2 mammary epithelial cell hg19	14/2000	0.786277440099617	0.9994630522334956	0	0	0.8277415593364075	0.1990267923789689	COPB2;WWOX;ANKRD26;AGL;NCAPG2;CACNA1B;ARID4A;KSR2;SEZ6L;PRPF8;EHBP1;NEIL3;KPNB1;CHGB
1173	ENCODE_TF_ChIP-seq_2015	CTCF lung hg19	14/2000	0.786277440099617	0.9994630522334956	0	0	0.8277415593364075	0.1990267923789689	CUL9;MAST1;CAD;SEZ6;ZBTB20;SMC1A;PRPF8;KIF27;F5;HNRNPM;FASN;MCM4;TAGLN2;MYBL1
1174	ENCODE_TF_ChIP-seq_2015	RELA GM19099 hg19	14/2000	0.786277440099617	0.9994630522334956	0	0	0.8277415593364075	0.1990267923789689	ZRANB3;GRIPAP1;ANKRD26;CUL7;FUS;AGL;PHRF1;PRPF8;HNRNPM;DSTYK;CAND1;ATF7;KPNB1;SEC31A
1175	ENCODE_TF_ChIP-seq_2015	CTCF medulloblastoma hg19	14/2000	0.786277440099617	0.9994630522334956	0	0	0.8277415593364075	0.1990267923789689	ANKRD17;EIF5B;MAST1;CAD;SYN1;FSTL4;F5;BOD1L;GPRIN1;FASN;TNR;ADNP;CHGB;SEC31A
1176	ENCODE_TF_ChIP-seq_2015	eGFP-JUND K562 hg19	14/2000	0.786277440099617	0.9994630522334956	0	0	0.8277415593364075	0.1990267923789689	USP47;SMARCC1;MAST1;SEZ6;CELF6;OGDHL;BAZ1B;NEIL3;TUBGCP6;WDR6;CC2D1A;KPNB1;SEC31A;AARS
1177	ENCODE_TF_ChIP-seq_2015	STAT3 GM12878 hg19	14/2000	0.786277440099617	0.9994630522334956	0	0	0.8277415593364075	0.1990267923789689	SMARCC1;FUS;DDX42;SMC3;KIF27;DSTYK;CAND1;HNRNPD;TUBGCP6;WDR6;UBAP2L;TAGLN2;ATF7;MAD1L1
1178	ENCODE_TF_ChIP-seq_2015	GTF2F1 K562 hg19	14/2000	0.786277440099617	0.9994630522334956	0	0	0.8277415593364075	0.1990267923789689	ANKRD26;NCAPG2;XPC;PRPF8;KIF27;NEIL3;NCL;MYH9;ATF7;FSIP1;MAD1L1;CC2D1A;EIF3A;SEC31A
1179	ENCODE_TF_ChIP-seq_2015	MXI1 K562 hg19	14/2000	0.786277440099617	0.9994630522334956	0	0	0.8277415593364075	0.1990267923789689	NUMA1;KIDINS220;SETD1B;OGDHL;CELSR3;HSP90B1;NEIL3;CAND1;FASN;MYH9;FSIP1;MAD1L1;CC2D1A;ATP6V0A1
1180	ENCODE_TF_ChIP-seq_2015	MYC GM12878 hg19	14/2000	0.786277440099617	0.9994630522334956	0	0	0.8277415593364075	0.1990267923789689	BCHE;FUS;AGL;PHRF1;BAZ1B;PRPF8;HSP90B1;DSTYK;FASN;NCL;MCM4;PCNT;CC2D1A;SEC31A
1181	ENCODE_TF_ChIP-seq_2015	CTCF skeletal muscle myoblast hg19	14/2000	0.786277440099617	0.9994630522334956	0	0	0.8277415593364075	0.1990267923789689	PPP1R12A;MAST1;CAD;SYN1;F5;ACTA2;DSTYK;NFASC;FASN;TUBGCP6;MYH10;MYBL1;CHGB;SEC31A
1182	ENCODE_TF_ChIP-seq_2015	USF2 HeLa-S3 hg19	14/2000	0.786277440099617	0.9994630522334956	0	0	0.8277415593364075	0.1990267923789689	ANKRD26;VCP;XPC;OGDHL;HNRNPM;MYO1E;WDR81;KIF3A;FASN;CANX;WDR6;TAGLN2;FLYWCH1;PCNT
1183	ENCODE_TF_ChIP-seq_2015	POLR2A GM18526 hg19	14/2000	0.786277440099617	0.9994630522334956	0	0	0.8277415593364075	0.1990267923789689	ZRANB3;CUL9;COPB2;AGL;PHRF1;BAZ1B;MTHFD1;TBC1D5;TUBGCP6;FLYWCH1;TECPR1;MAD1L1;KPNB1;ATP6V0A1
1184	ENCODE_TF_ChIP-seq_2015	CTBP2 H1-hESC hg19	14/2000	0.786277440099617	0.9994630522334956	0	0	0.8277415593364075	0.1990267923789689	ANKRD17;EIF5B;TXNRD3;SRCAP;FUS;NCAPG2;SEZ6;SMC3;SLC8A2;EML6;MMP14;WDR6;FLYWCH1;TECPR1
1185	ENCODE_TF_ChIP-seq_2015	TBP HepG2 hg19	14/2000	0.786277440099617	0.9994630522334956	0	0	0.8277415593364075	0.1990267923789689	ZRANB3;CUL9;ANKRD26;NCAPG2;ZBTB20;HTT;ACTA2;MYO1E;HMGN5;VGF;KIF3A;TECPR1;CC2D1A;EIF3A
1186	ENCODE_TF_ChIP-seq_2015	CTCF CD14-positive monocyte hg19	14/2000	0.786277440099617	0.9994630522334956	0	0	0.8277415593364075	0.1990267923789689	PPP1R12A;MAST1;CAD;PRPF8;F5;ACTA2;MMP14;FASN;MADD;TUBGCP6;FLYWCH1;MYBL1;EIF3A;SEC31A
1187	ENCODE_TF_ChIP-seq_2015	EZH2 GM12878 hg19	14/2000	0.786277440099617	0.9994630522334956	0	0	0.8277415593364075	0.1990267923789689	APC2;EIF5B;UNC13A;PTPRN;NCAN;ITSN1;LMOD1;DDX42;ARID4A;KSR2;ATF7;FLYWCH1;ADNP;KPNB1
1188	ENCODE_TF_ChIP-seq_2015	EZH2 HeLa-S3 hg19	14/2000	0.786277440099617	0.9994630522334956	0	0	0.8277415593364075	0.1990267923789689	EIF5B;GRIPAP1;DDX3X;LMOD1;ARID4A;ZBTB42;XPC;SMC1A;DSTYK;MTHFD1;MADD;HNRNPH3;KPNB1;CHGB
1189	ENCODE_TF_ChIP-seq_2015	NFYB HeLa-S3 hg19	14/2000	0.786277440099617	0.9994630522334956	0	0	0.8277415593364075	0.1990267923789689	COPB2;WWOX;CUL7;ARID4A;RRBP1;XPC;PRPF8;HNRNPM;MYO1E;MTHFD1;WDR6;MACROD2;PCNT;AARS
1190	ENCODE_TF_ChIP-seq_2015	JUN HepG2 hg19	14/2000	0.786277440099617	0.9994630522334956	0	0	0.8277415593364075	0.1990267923789689	COPB2;ANKRD26;PLEKHH3;CABP5;DDX42;PTPRH;CELSR3;F5;ACTA2;NELL2;TBC1D5;MCM4;BSN;AARS
1191	ENCODE_TF_ChIP-seq_2015	TFAP2C HeLa-S3 hg19	14/2000	0.786277440099617	0.9994630522334956	0	0	0.8277415593364075	0.1990267923789689	NUMA1;BAZ1B;SMC3;KTN1;ACTA2;NEIL3;PITPNM1;TBC1D5;MGAT5B;MADD;CANX;HNRNPD;ZC3H18;ATF7
1192	ENCODE_TF_ChIP-seq_2015	TBP MEL cell line mm9	14/2000	0.786277440099617	0.9994630522334956	0	0	0.8277415593364075	0.1990267923789689	GRIPAP1;ANKRD26;EML6;HMGN5;WDR81;VGF;TAGLN2;CORO7;CCDC55;PCNT;MYH10;ABCF1;SEC31A;AARS
1193	ENCODE_TF_ChIP-seq_2015	CHD1 K562 hg19	14/2000	0.786277440099617	0.9994630522334956	0	0	0.8277415593364075	0.1990267923789689	ZRANB3;COPB2;LMOD1;HTT;XPC;PHRF1;PTPRH;HMGN5;BOD1L;FASN;MGAT5B;TUBGCP6;WDR6;PLTP
1194	ENCODE_TF_ChIP-seq_2015	MYC CH12.LX mm9	14/2000	0.786277440099617	0.9994630522334956	0	0	0.8277415593364075	0.1990267923789689	CUL7;DDX42;HTT;XPC;PHRF1;PRPF8;HMGN5;TBC1D5;HNRNPD;TUBGCP6;ZC3H18;ATF7;ABCF1;AARS
1195	ENCODE_TF_ChIP-seq_2015	SAP30 H1-hESC hg19	14/2000	0.786277440099617	0.9994630522334956	0	0	0.8277415593364075	0.1990267923789689	ANKRD17;COPB2;WWOX;ANKRD26;VCP;NUMA1;ITSN1;LMOD1;XPC;CELSR3;NEIL3;MMP14;TAGLN2;ATF7
1196	ENCODE_TF_ChIP-seq_2015	FOXA2 HepG2 hg19	2/349	0.7887990119390937	0.9994630522334956	0	0	0.6848597736697828	0.162478686073049	RRBP1;SMC3
1197	ENCODE_TF_ChIP-seq_2015	MAX SK-N-SH hg19	11/1609	0.7896870492634024	0.9994630522334956	0	0	0.8098671726755218	0.1912246642688162	ZRANB3;EIF5B;PCLO;KIDINS220;NCL;LMOD1;UBAP2L;XPC;FSIP1;SEC31A;AARS
1198	ENCODE_TF_ChIP-seq_2015	RAD21 ECC-1 hg19	7/1070	0.7907695767254114	0.9994630522334956	0	0	0.7774188395250182	0.1824980307916876	ANKRD17;PITPNM1;MGAT5B;PCDHGA1;PCDH1;KIF27;F5
1199	ENCODE_TF_ChIP-seq_2015	ZEB1 HepG2 hg19	1/188	0.7928493136077664	0.9994630522334956	0	0	0.6367525522605737	0.1478043371116194	PCNT
1200	ENCODE_TF_ChIP-seq_2015	SRF H1-hESC hg19	7/1073	0.7931430299496509	0.9994630522334956	0	0	0.7751070834365819	0.1796323904498191	KCNH2;ANKRD17;MYO1E;TUBGCP6;ZC3H18;PRDM11;SEC31A
1201	ENCODE_TF_ChIP-seq_2015	POLR2A GM12891 hg19	22/3050	0.793711457957865	0.9994630522334956	0	0	0.8479469396741524	0.1959056644476735	ZRANB3;COPB2;ANKRD26;SMARCC1;NUMA1;KIDINS220;DDX42;ARID4A;ZBTB20;PHRF1;SMC3;HNRNPM;MYO1E;CAND1;BOD1L;KIF3A;KHSRP;WDR6;FLYWCH1;ABCD1;CC2D1A;ATP6V0A1
1202	ENCODE_TF_ChIP-seq_2015	CTCF GM12867 hg19	11/1619	0.7962660218750939	0.9994630522334956	0	0	0.8043893436045578	0.1832575493292204	EIF5B;PPP1R12A;BOD1L;GPRIN1;FASN;MAST1;STON1;TUBGCP6;TNR;KIF27;F5
1203	ENCODE_TF_ChIP-seq_2015	GABPA H1-hESC hg19	10/1494	0.8022720266412298	0.9994630522334956	0	0	0.7926428916994954	0.1746252081748326	DSTYK;BOD1L;FASN;SEZ6;CACNA1B;TUBGCP6;PHRF1;TECPR1;MAD1L1;SEC31A
1204	ENCODE_TF_ChIP-seq_2015	ATF2 GM12878 hg19	11/1641	0.8102203409949532	0.9994630522334956	0	0	0.7925747080942015	0.1667965883396105	COPB2;DSTYK;VGF;NCAPG2;TUBGCP6;WDR6;TAGLN2;ATF7;XPC;CELF6;ATP6V0A1
1205	ENCODE_TF_ChIP-seq_2015	TAF1 SK-N-SH hg19	8/1241	0.8153648671616296	0.9994630522334956	0	0	0.7638465408030224	0.1559160321566102	ACTA2;COPB2;EIF5B;VGF;SCN8A;KHSRP;HTT;MAD1L1
1206	ENCODE_TF_ChIP-seq_2015	CTCF fibroblast of skin of abdomen hg19	16/2317	0.8169899491173667	0.9994630522334956	0	0	0.8127712588729538	0.1642842243289397	EIF5B;WWOX;PPP1R12A;PLEKHH3;BAZ1B;KIF27;IGSF9;F5;NFASC;BOD1L;GPRIN1;FASN;TUBGCP6;TNR;MYH10;SEC31A
1207	ENCODE_TF_ChIP-seq_2015	RAD21 SK-N-SH hg19	23/3228	0.8174352119819047	0.9994630522334956	0	0	0.8345068348188474	0.1682229176481135	ANKRD17;EIF5B;SLC12A5;PCDHGA1;SEZ6;RRBP1;SEZ6L;IGSF9;FSTL4;F5;CLIP2;DSTYK;MMP14;PITPNM1;BOD1L;DPYSL5;TBC1D5;GPRIN1;MGAT5B;TNR;ADNP;PCDH1;MYH10
1208	ENCODE_TF_ChIP-seq_2015	CTCF GM12873 hg19	14/2055	0.8181159666402786	0.9994630522334956	0	0	0.8029539183578741	0.1611939497425002	EIF5B;SMARCC1;PPP1R12A;PLEKHH3;NCAPG2;MAST1;F5;HMGN5;BOD1L;GPRIN1;FASN;TNR;EIF3A;CHGB
1209	ENCODE_TF_ChIP-seq_2015	SIN3A SK-N-SH hg19	6/970	0.8212966584014258	0.9994630522334956	0	0	0.7340508298755186	0.1445132452581691	CUL9;EIF5B;NCAPG2;CAD;FSIP1;MAD1L1
1210	ENCODE_TF_ChIP-seq_2015	CTCF GM12874 hg19	14/2065	0.8235190401030066	0.9994630522334956	0	0	0.79858990479612	0.1550610907208745	EIF5B;SLC12A5;PLEKHH3;MAST1;CAD;SYN1;F5;ACTA2;CAND1;GPRIN1;FASN;TUBGCP6;MYH10;CHGB
1211	ENCODE_TF_ChIP-seq_2015	CTCF fibroblast of upper leg skin hg19	11/1665	0.824636536052166	0.9994630522334956	0	0	0.780044466981316	0.1504023644181211	ACTA2;FASN;MAST1;CAD;MYH10;MYBL1;NEO1;KIF27;CC2D1A;CHGB;F5
1212	ENCODE_TF_ChIP-seq_2015	CTCF A549 hg19	39/5283	0.8274813081805232	0.9994630522334956	0	0	0.8543847636894358	0.1617937835084151	MAST1;RASGRF1;RRBP1;SMC3;IGSF9;DSTYK;PCLO;BOD1L;MGAT5B;TNR;UBAP2L;PCDH1;MYH10;MYBL1;ABCD1;CHGB;EIF5B;WWOX;SLC12A5;PPP1R12A;FUS;PCDHGA1;CAD;KIF27;SYN1;F5;ACTA2;NFASC;MTHFD1;WDR81;PITPNM1;GPRIN1;SCN8A;FASN;MADD;TUBGCP6;MCM4;ADNP;HNRNPH3
1213	ENCODE_TF_ChIP-seq_2015	GABPA HepG2 hg19	17/2471	0.8283321323273559	0.9994630522334956	0	0	0.8080493154581206	0.1521888799805577	EDEM3;CUL9;SMARCC1;SRCAP;AGL;XPC;PHRF1;PRPF8;DSTYK;BOD1L;CANX;TUBGCP6;ZC3H18;MCM4;FSIP1;TECPR1;SEC31A
1214	ENCODE_TF_ChIP-seq_2015	NR3C1 HepG2 hg19	1/211	0.8293155037984267	0.9994630522334956	0	0	0.5663492063492064	0.1059948663432324	WWOX
1215	ENCODE_TF_ChIP-seq_2015	CEBPD K562 hg19	4/691	0.8295678893561331	0.9994630522334956	0	0	0.6881592898089745	0.1285827896998682	GRIPAP1;PCNT;EIF3A;AARS
1216	ENCODE_TF_ChIP-seq_2015	CTCF GM12875 hg19	14/2082	0.8324353382867068	0.9994630522334956	0	0	0.791267942583732	0.1451183285086251	EIF5B;NCAPG2;MAST1;CAD;SYN1;IGSF9;F5;BOD1L;GPRIN1;FASN;TNR;MYH10;MYBL1;CHGB
1217	ENCODE_TF_ChIP-seq_2015	POU2F2 GM12891 hg19	11/1684	0.8354612462578143	0.9994630522334956	0	0	0.7703796540886566	0.1384921641696272	EDEM3;HNRNPM;GRIPAP1;MYO1E;DSTYK;VGF;AGL;FASN;HTT;SMC3;SEC31A
1218	ENCODE_TF_ChIP-seq_2015	CTCF epithelial cell of esophagus hg19	10/1548	0.8356638794363981	0.9994630522334956	0	0	0.7625621019639225	0.136901862777967	ACTA2;EIF5B;BOD1L;FASN;TUBGCP6;TNR;MYBL1;KIF27;TTBK2;F5
1219	ENCODE_TF_ChIP-seq_2015	ZZZ3 HeLa-S3 hg19	1/216	0.8363559657411337	0.9994630522334956	0	0	0.5530373502466526	0.0988283055055327	LMOD1
1220	ENCODE_TF_ChIP-seq_2015	TCF7L2 HepG2 hg19	3/548	0.8367976027067949	0.9994630522334956	0	0	0.6513986604378905	0.1160616864281631	RRBP1;CHGB;F5
1221	ENCODE_TF_ChIP-seq_2015	FOSL1 K562 hg19	5/849	0.8382143683810768	0.9994630522334956	0	0	0.6987577639751553	0.1233177496279473	SLC12A5;DDX3X;WDR81;PTPRN;TAGLN2
1222	ENCODE_TF_ChIP-seq_2015	GATA3 MCF-7 hg19	14/2095	0.8390271539540994	0.9994630522334956	0	0	0.7857495131389262	0.1379086322793834	WWOX;SRCAP;GSX1;ITSN1;RRBP1;PTPRH;EVPL;IGSF9;KTN1;MCM4;WDR6;TAGLN2;FSIP1;ATP6V0A1
1223	ENCODE_TF_ChIP-seq_2015	CTCF GM12869 hg19	12/1832	0.8421235639807783	0.9994630522334956	0	0	0.771257314114457	0.1325240066301002	EIF5B;BOD1L;GPRIN1;FASN;NCAPG2;MAST1;CAD;TUBGCP6;TNR;SYN1;CHGB;F5
1224	ENCODE_TF_ChIP-seq_2015	ZNF217 MCF-7 hg19	10/1562	0.8435823222693848	0.9994630522334956	0	0	0.7551050753370341	0.1284417012908446	NUMA1;MAST1;HNRNPD;TAGLN2;FSIP1;PTPRH;NEO1;IGSF9;TTBK2;ATP6V0A1
1225	ENCODE_TF_ChIP-seq_2015	TCF12 ECC-1 hg19	8/1285	0.8437256295841262	0.9994630522334956	0	0	0.7357830357939396	0.1250300813355345	EDEM3;COPB2;DSTYK;SLC12A5;VGF;NCL;FSIP1;SMC3
1226	ENCODE_TF_ChIP-seq_2015	ZC3H11A CH12.LX mm9	9/1429	0.8464376631329509	0.9994630522334956	0	0	0.7433659280523908	0.123933016639214	KDM6B;HNRNPM;CLIP2;PITPNM1;CAD;HNRNPD;RRBP1;RAB11FIP4;MAD1L1
1227	ENCODE_TF_ChIP-seq_2015	PAX5 GM12878 hg19	15/2247	0.8478915538041222	0.9994630522334956	0	0	0.7833974222032329	0.1292625613853463	FUS;NCAPG2;PHRF1;PRPF8;DSTYK;MTHFD1;BOD1L;TUBGCP6;MCM4;TAGLN2;FLYWCH1;MAD1L1;CC2D1A;KPNB1;ATP6V0A1
1228	ENCODE_TF_ChIP-seq_2015	TCF12 H1-hESC hg19	7/1158	0.8522962769399401	0.9994630522334956	0	0	0.7146151282177379	0.1142105542256462	HNRNPM;DSTYK;BOD1L;UBAP2L;HNRNPH3;MYH10;KPNB1
1229	ENCODE_TF_ChIP-seq_2015	TAL1 megakaryocyte mm9	5/869	0.8525223452812326	0.9994630522334956	0	0	0.6818639291465378	0.1087953847277087	DPYSL5;FUS;CAD;MYH9;SEC31A
1230	ENCODE_TF_ChIP-seq_2015	CTCF GM12871 hg19	13/1993	0.8548800650403949	0.9994630522334956	0	0	0.7661649171453093	0.1201301345680821	EIF5B;SMARCC1;MAST1;CAD;OGDHL;KIF27;F5;EML6;GPRIN1;FASN;TNR;MYH10;CHGB
1231	ENCODE_TF_ChIP-seq_2015	TFAP2A HeLa-S3 hg19	13/1995	0.8558277248031592	0.9994630522334956	0	0	0.7653060551499443	0.1191475756190453	ITSN1;AP2A1;BAZ1B;SMC3;ACTA2;NEIL3;WDR81;PITPNM1;KHSRP;CANX;HNRNPD;TAGLN2;ABCD1
1232	ENCODE_TF_ChIP-seq_2015	ETS1 A549 hg19	9/1449	0.8575024215063214	0.9994630522334956	0	0	0.7322452229299363	0.1125689924893201	CUL9;EIF5B;DSTYK;BOD1L;MADD;TUBGCP6;ATF7;XPC;CC2D1A
1233	ENCODE_TF_ChIP-seq_2015	GATA1 K562 hg19	4/727	0.8577948907607519	0.9994630522334956	0	0	0.6526646517425678	0.1001124026663041	RRBP1;PCNT;MYH10;SHISA7
1234	ENCODE_TF_ChIP-seq_2015	RFX5 GM12878 hg19	13/2000	0.8581762123603536	0.9994630522334956	0	0	0.7631664643713549	0.1167231244060253	KIDINS220;XPC;OGDHL;F5;HNRNPM;DSTYK;RCN1;TBC1D5;MADD;ZC3H18;HNRNPH3;ATP6V0A1;AARS
1235	ENCODE_TF_ChIP-seq_2015	POLR2AphosphoS2 GM12878 hg19	13/2000	0.8581762123603536	0.9994630522334956	0	0	0.7631664643713549	0.1167231244060253	ANKRD26;AGL;SH2D3C;OGDHL;HNRNPM;DSTYK;HMGN5;MTHFD1;PITPNM1;TBC1D5;NCL;UBAP2L;ATP6V0A1
1236	ENCODE_TF_ChIP-seq_2015	SMC3 MEL cell line mm9	13/2000	0.8581762123603536	0.9994630522334956	0	0	0.7631664643713549	0.1167231244060253	ANKRD17;WWOX;KIDINS220;MAST1;RRBP1;SMC3;MMP14;PITPNM1;MGAT5B;TNR;CNGA3;ADNP;RAB11FIP4
1237	ENCODE_TF_ChIP-seq_2015	MXI1 MEL cell line mm9	13/2000	0.8581762123603536	0.9994630522334956	0	0	0.7631664643713549	0.1167231244060253	COPB2;ANKRD26;FUS;ARID4A;OGDHL;SYN1;HSP90B1;MTHFD1;WDR81;PITPNM1;WDR6;UBAP2L;HNRNPH3
1238	ENCODE_TF_ChIP-seq_2015	ARID3A K562 hg19	13/2000	0.8581762123603536	0.9994630522334956	0	0	0.7631664643713549	0.1167231244060253	CUL9;WWOX;CUL7;VCP;PPP1R12A;FUS;NCAPG2;HTT;DSTYK;VGF;FASN;FLYWCH1;AARS
1239	ENCODE_TF_ChIP-seq_2015	FOS endothelial cell of umbilical vein hg19	13/2000	0.8581762123603536	0.9994630522334956	0	0	0.7631664643713549	0.1167231244060253	WWOX;NUMA1;NCAPG2;XPC;SYN1;WDR81;TBC1D5;KHSRP;TAGLN2;HNRNPH3;FSIP1;MYH10;CHGB
1240	ENCODE_TF_ChIP-seq_2015	CTCF NB4 hg19	13/2000	0.8581762123603536	0.9994630522334956	0	0	0.7631664643713549	0.1167231244060253	ANKRD17;EIF5B;CUL7;MAST1;HTT;F5;ACTA2;MMP14;BOD1L;GPRIN1;FASN;TNR;CHGB
1241	ENCODE_TF_ChIP-seq_2015	ZKSCAN1 HeLa-S3 hg19	13/2000	0.8581762123603536	0.9994630522334956	0	0	0.7631664643713549	0.1167231244060253	EIF5B;ANKRD26;CUL7;PPP1R12A;AGL;XPC;PRPF8;EVPL;HSP90B1;HNRNPM;KIF3A;ZC3H18;KPNB1
1242	ENCODE_TF_ChIP-seq_2015	CTCF B cell hg19	13/2000	0.8581762123603536	0.9994630522334956	0	0	0.7631664643713549	0.1167231244060253	CAD;SMC3;SYN1;ACTA2;DSTYK;HMGN5;BOD1L;GPRIN1;FASN;NCL;CANX;FLYWCH1;SEC31A
1243	ENCODE_TF_ChIP-seq_2015	GTF2F1 HeLa-S3 hg19	13/2000	0.8581762123603536	0.9994630522334956	0	0	0.7631664643713549	0.1167231244060253	GRIPAP1;VCP;FUS;AGL;ACTA2;HNRNPM;DSTYK;VGF;FASN;TAGLN2;ABCD1;CC2D1A;SEC31A
1244	ENCODE_TF_ChIP-seq_2015	POLR2A HEK293 hg19	13/2000	0.8581762123603536	0.9994630522334956	0	0	0.7631664643713549	0.1167231244060253	CUL9;ARID4A;PHRF1;BAZ1B;KTN1;HNRNPM;PCLO;DPYSL5;KIF3A;UBAP2L;HNRNPH3;ATP6V0A1;AARS
1245	ENCODE_TF_ChIP-seq_2015	ZNF143 K562 hg19	13/2000	0.8581762123603536	0.9994630522334956	0	0	0.7631664643713549	0.1167231244060253	CUL7;AGL;MAST1;CAD;SEZ6;LMOD1;XPC;DSTYK;VGF;TUBGCP6;FLYWCH1;CC2D1A;AARS
1246	ENCODE_TF_ChIP-seq_2015	CTCF GM19239 hg19	13/2000	0.8581762123603536	0.9994630522334956	0	0	0.7631664643713549	0.1167231244060253	ANKRD26;FUS;MAST1;CAD;TTBK2;F5;ACTA2;FASN;MYH9;TAGLN2;HNRNPH3;KPNB1;CHGB
1247	ENCODE_TF_ChIP-seq_2015	MAZ HepG2 hg19	13/2000	0.8581762123603536	0.9994630522334956	0	0	0.7631664643713549	0.1167231244060253	SMARCC1;FUS;KIDINS220;SETD1B;SEZ6;BAZ1B;SMC3;PRPF8;EML6;MTHFD1;GPRIN1;CC2D1A;AARS
1248	ENCODE_TF_ChIP-seq_2015	E2F4 MCF 10A hg19	13/2000	0.8581762123603536	0.9994630522334956	0	0	0.7631664643713549	0.1167231244060253	CUL9;CUL7;PPP1R12A;TXNRD3;KIDINS220;NCAPG2;LMOD1;NELL2;DSTYK;RCN1;ZC3H18;MAD1L1;ATP6V0A1
1249	ENCODE_TF_ChIP-seq_2015	EZH2 HepG2 hg19	13/2000	0.8581762123603536	0.9994630522334956	0	0	0.7631664643713549	0.1167231244060253	SPTBN4;WWOX;PPP1R12A;TXNRD3;SRCAP;SH2D3C;ARID4A;KSR2;SMC1A;DSTYK;HMGN5;BOD1L;CHGB
1250	ENCODE_TF_ChIP-seq_2015	RELA GM18951 hg19	13/2000	0.8581762123603536	0.9994630522334956	0	0	0.7631664643713549	0.1167231244060253	COPB2;GRIPAP1;ANKRD26;SMARCC1;FUS;AGL;XPC;PHRF1;BAZ1B;WDR6;UBAP2L;FLYWCH1;EIF3A
1251	ENCODE_TF_ChIP-seq_2015	CTCF ES-Bruce4 mm9	13/2000	0.8581762123603536	0.9994630522334956	0	0	0.7631664643713549	0.1167231244060253	EIF5B;WWOX;SLC12A5;MAST1;PCDHGA1;PHRF1;SMC3;NELL2;BOD1L;SCN8A;MGAT5B;ADNP;PCNT
1252	ENCODE_TF_ChIP-seq_2015	ZMIZ1 K562 hg19	13/2000	0.8581762123603536	0.9994630522334956	0	0	0.7631664643713549	0.1167231244060253	CUL9;EIF5B;SLC12A5;NUMA1;AGL;HTT;BAZ1B;PRPF8;DSTYK;ATF7;FLYWCH1;MAD1L1;CC2D1A
1253	ENCODE_TF_ChIP-seq_2015	SETDB1 U2OS hg19	13/2000	0.8581762123603536	0.9994630522334956	0	0	0.7631664643713549	0.1167231244060253	ZRANB3;BCHE;COPB2;DDX3X;PCDHGA1;DDX42;ARID4A;SMC3;CAND1;MTHFD1;UBAP2L;CC2D1A;KPNB1
1254	ENCODE_TF_ChIP-seq_2015	CCNT2 K562 hg19	13/2000	0.8581762123603536	0.9994630522334956	0	0	0.7631664643713549	0.1167231244060253	KCNH2;SLC12A5;NUMA1;FUS;MAST1;SEZ6;CELSR3;DISP2;NFASC;BOD1L;FSIP1;MYBL1;SEC31A
1255	ENCODE_TF_ChIP-seq_2015	MXI1 H1-hESC hg19	13/2000	0.8581762123603536	0.9994630522334956	0	0	0.7631664643713549	0.1167231244060253	EDEM3;ANKRD26;CUL7;NUMA1;NCAPG2;SEZ6;ATP1A3;KIF27;DSTYK;TUBGCP6;TECPR1;CC2D1A;SEC31A
1256	ENCODE_TF_ChIP-seq_2015	GTF2F1 H1-hESC hg19	13/2000	0.8581762123603536	0.9994630522334956	0	0	0.7631664643713549	0.1167231244060253	GRIPAP1;RASGRF1;ATP1A3;HTT;OGDHL;NFASC;PCLO;CAND1;VGF;MADD;NEFM;FLYWCH1;MYBL1
1257	ENCODE_TF_ChIP-seq_2015	CTCF GM13977 hg19	13/2000	0.8581762123603536	0.9994630522334956	0	0	0.7631664643713549	0.1167231244060253	EIF5B;MAST1;CAD;ZBTB42;KIF27;SYN1;F5;GPRIN1;FASN;MYH10;CC2D1A;CHGB;SEC31A
1258	ENCODE_TF_ChIP-seq_2015	GABPA HeLa-S3 hg19	16/2406	0.8592963616587326	0.9994630522334956	0	0	0.7785327754532776	0.1180578068259488	EDEM3;CUL7;SRCAP;XPC;PHRF1;PRPF8;DSTYK;BOD1L;HNRNPD;TUBGCP6;ZC3H18;MCM4;MYH9;FSIP1;TECPR1;SEC31A
1259	ENCODE_TF_ChIP-seq_2015	MYBL2 HepG2 hg19	10/1595	0.8610865897753919	0.9994630522334956	0	0	0.738049017228828	0.1103827665725977	NEIL3;DSTYK;AGL;NCL;NCAPG2;TUBGCP6;XPC;FSIP1;ABCD1;CELSR3
1260	ENCODE_TF_ChIP-seq_2015	CEBPB MCF-7 hg19	7/1173	0.8611853335624433	0.9994630522334956	0	0	0.704855604820005	0.105337529212839	EIF5B;PLEKHH3;DDX42;ARID4A;RRBP1;BSN;AARS
1261	ENCODE_TF_ChIP-seq_2015	CTCF GM12878 hg19	30/4238	0.861320796465637	0.9994630522334956	0	0	0.8191330239320063	0.1222869422463678	NCAPG2;MAST1;XPC;PRPF8;CAND1;BOD1L;TNR;MYH10;MYBL1;CHGB;EIF5B;WWOX;SLC12A5;PPP1R12A;AGL;CAD;SMC1A;KIF27;SYN1;F5;ACTA2;NEIL3;WDR81;GPRIN1;FASN;NCL;TUBGCP6;MCM4;MAD1L1;CC2D1A
1262	ENCODE_TF_ChIP-seq_2015	POLR2A HepG2 hg19	46/6264	0.8628221750928456	0.9994630522334956	0	0	0.8394124584539508	0.1238525075321358	VCP;NUMA1;NCAPG2;ARID4A;HTT;RRBP1;XPC;PHRF1;EVPL;HSP90B1;TTBK2;HMGN5;PCLO;CAND1;BOD1L;KIF3A;KHSRP;MYH10;ABCD1;SEC31A;ATP6V0A1;ZRANB3;EDEM3;EIF5B;ANKRD26;FUS;KIDINS220;AGL;SETD1B;BAZ1B;F5;HNRNPM;MYO1E;CLIP2;FASN;NCL;TUBGCP6;MYH9;ATF7;FLYWCH1;FSIP1;TECPR1;MAD1L1;EIF3A;KPNB1;AARS
1263	ENCODE_TF_ChIP-seq_2015	FOXA1 T47D hg19	5/889	0.8657735268921137	0.9994630522334956	0	0	0.6657345212332425	0.0959535953627191	BOD1L;MCM4;XPC;PCNT;EVPL
1264	ENCODE_TF_ChIP-seq_2015	TEAD4 H1-hESC hg19	11/1752	0.87009344620267	0.9994630522334956	0	0	0.7375182968631302	0.1026291105527692	DSTYK;SMARCC1;PCLO;WDR81;KIF3A;MADD;LMOD1;UBAP2L;FLYWCH1;HNRNPH3;KPNB1
1265	ENCODE_TF_ChIP-seq_2015	ESR1 T47D hg19	2/425	0.8708627597959743	0.9994630522334956	0	0	0.559620596205962	0.0773792327483187	SPTBN4;SEC31A
1266	ENCODE_TF_ChIP-seq_2015	FOS MCF 10A hg19	28/4017	0.8734778233105351	0.9994630522334956	0	0	0.8059482417227085	0.1090226641875869	COPB2;CUL7;VCP;XPC;OGDHL;DSTYK;BOD1L;WDR6;PCNT;SEC31A;EDEM3;EIF5B;WWOX;FUS;F5;ACTA2;HNRNPM;MYO1E;MTHFD1;WDR81;TBC1D5;NCL;CANX;ATF7;HNRNPH3;CC2D1A;EIF3A;KPNB1
1267	ENCODE_TF_ChIP-seq_2015	GABPA A549 hg19	13/2041	0.8763411339812608	0.9994630522334956	0	0	0.7460197754315402	0.0984744921112721	EDEM3;CUL9;COPB2;EIF5B;WWOX;CUL7;AGL;XPC;PHRF1;DSTYK;FSIP1;TECPR1;SEC31A
1268	ENCODE_TF_ChIP-seq_2015	CTCF K562 hg19	33/4670	0.876908493679962	0.9994630522334956	0	0	0.8131732177110882	0.1068124425918286	CUL9;COPB2;CUL7;NCAPG2;MAST1;ZBTB42;OGDHL;IGSF9;CAND1;BOD1L;KIF3A;TNR;WDR6;MYH10;MYBL1;CHGB;EIF5B;PPP1R12A;AGL;CAD;BAZ1B;SMC1A;KIF27;SYN1;F5;ACTA2;WDR81;GPRIN1;FASN;TUBGCP6;FSIP1;CC2D1A;EIF3A
1269	ENCODE_TF_ChIP-seq_2015	GABPA MCF-7 hg19	13/2048	0.8792520967497406	0.9994630522334956	0	0	0.7431613431613432	0.095632694058272	CUL9;COPB2;WWOX;AGL;PRPF8;KIF27;DSTYK;BOD1L;MADD;TUBGCP6;FSIP1;TECPR1;SEC31A
1270	ENCODE_TF_ChIP-seq_2015	GATA1 MEL cell line mm9	20/2994	0.8810127690219258	0.9994630522334956	0	0	0.7765934906173135	0.0983813169368087	ZRANB3;EDEM3;GRIPAP1;WWOX;VCP;KIDINS220;CAD;ARID4A;SMC1A;TTBK2;EML6;MMP14;BOD1L;MADD;MYH9;ATF7;CCDC55;TECPR1;EIF3A;ATP6V0A1
1271	ENCODE_TF_ChIP-seq_2015	CTCF cardiac muscle cell hg19	11/1777	0.8812836940885004	0.9994630522334956	0	0	0.7260731377634896	0.0917579946175045	ACTA2;EIF5B;WWOX;WDR81;BOD1L;MAST1;TNR;ZBTB42;BAZ1B;CHGB;F5
1272	ENCODE_TF_ChIP-seq_2015	ETS1 K562 hg19	9/1502	0.883799437234592	0.9994630522334956	0	0	0.7042162789407895	0.086988402504492	COPB2;DSTYK;VGF;BOD1L;CAD;OGDHL;PHRF1;BAZ1B;CC2D1A
1273	ENCODE_TF_ChIP-seq_2015	SPI1 GM12878 hg19	13/2068	0.8872726156791206	0.9994630522334956	0	0	0.7351016968019973	0.0879203668788928	ANKRD17;CUL7;DDX3X;SH2D3C;DTX1;AP2A1;KIF27;HSP90B1;MADD;MYH9;UBAP2L;CC2D1A;ATP6V0A1
1274	ENCODE_TF_ChIP-seq_2015	YY1 HCT116 hg19	6/1076	0.8877530507553133	0.9994630522334956	0	0	0.6576168224299065	0.0782969575340048	DDX3X;NCL;ZC3H18;MCM4;HTT;PRPF8
1275	ENCODE_TF_ChIP-seq_2015	JUN CH12.LX mm9	10/1659	0.8906230739183827	0.9994630522334956	0	0	0.7069163906641166	0.0818849377468239	GRIPAP1;MYO1E;GSX1;BOD1L;ITSN1;CORO7;CIC;SYN1;ATP6V0A1;KTN1
1276	ENCODE_TF_ChIP-seq_2015	ZC3H11A MEL cell line mm9	4/779	0.8915289653895181	0.9994630522334956	0	0	0.6072162485065711	0.0697189614927489	PITPNM1;DPYSL5;MGAT5B;RAB11FIP4
1277	ENCODE_TF_ChIP-seq_2015	CTCF choroid plexus epithelial cell hg19	8/1381	0.8937199306704489	0.9994630522334956	0	0	0.6807969244101892	0.0764962687722514	ACTA2;DSTYK;FASN;MAST1;MYH10;KIF27;CHGB;F5
1278	ENCODE_TF_ChIP-seq_2015	SPI1 HL-60 hg19	7/1245	0.8980137858404427	0.9994630522334956	0	0	0.6613019579154855	0.0711361584238567	CUL7;MADD;SH2D3C;MYH9;UBAP2L;SEZ6L;KPNB1
1279	ENCODE_TF_ChIP-seq_2015	CTCF GM12872 hg19	11/1823	0.8998543301234928	0.9994630522334956	0	0	0.7058392081464074	0.0744818360886284	EIF5B;BOD1L;FASN;SETD1B;NCAPG2;CAD;TUBGCP6;TNR;MYH10;SYN1;F5
1280	ENCODE_TF_ChIP-seq_2015	CTCF G1E mm9	14/2246	0.90201612158947	0.9994630522334956	0	0	0.7263605923410678	0.0749044005009013	WWOX;ABCC8;KIDINS220;MAST1;RRBP1;HIF3A;PHRF1;BAZ1B;SMC3;DSTYK;PITPNM1;DPYSL5;ADNP;PCNT
1281	ENCODE_TF_ChIP-seq_2015	CTCF mammary epithelial cell hg19	16/2522	0.9027867326940356	0.9994630522334956	0	0	0.7375578611332801	0.0754292531810294	EIF5B;MAST1;CAD;ARID4A;KIF27;IGSF9;F5;DSTYK;MMP14;NFASC;BOD1L;FASN;TUBGCP6;TNR;MYH10;MYBL1
1282	ENCODE_TF_ChIP-seq_2015	RAD21 HCT116 hg19	12/1973	0.9034771182637212	0.9994630522334956	0	0	0.7101995403882196	0.0720884456489583	ANKRD17;GABBR2;NFASC;PITPNM1;DPYSL5;MGAT5B;TNR;ADNP;PCDH1;RAB11FIP4;FSTL4;F5
1283	ENCODE_TF_ChIP-seq_2015	CTCF LNCaP clone FGC hg19	17/2661	0.903810350308486	0.9994630522334956	0	0	0.7417833463635533	0.0750208002961198	ANKRD17;EIF5B;WWOX;MAST1;CAD;HTT;SYN1;FSTL4;F5;NFASC;BOD1L;GPRIN1;FASN;TNR;MYH10;CC2D1A;CHGB
1284	ENCODE_TF_ChIP-seq_2015	NFIC ECC-1 hg19	3/643	0.9056282511531876	0.9994630522334956	0	0	0.5519746932515337	0.054715250962787	DSTYK;CAND1;WDR81
1285	ENCODE_TF_ChIP-seq_2015	SIX5 A549 hg19	11/1839	0.9057309658947372	0.9994630522334956	0	0	0.6990400225877038	0.0692140247117878	EDEM3;WWOX;DSTYK;BOD1L;NCL;MADD;TUBGCP6;ATF7;BAZ1B;PRPF8;CC2D1A
1286	ENCODE_TF_ChIP-seq_2015	FLI1 megakaryocyte mm9	13/2119	0.905814804992986	0.9994630522334956	0	0	0.7152424755910595	0.0707520741668204	ZRANB3;COPB2;SMARCC1;NCAPG2;BAZ1B;SMC1A;NEIL3;ZC3H18;MCM4;CCDC55;PCNT;EIF3A;SEC31A
1287	ENCODE_TF_ChIP-seq_2015	E2F6 H1-hESC hg19	12/1994	0.9106865142910656	0.9994630522334956	0	0	0.7018491095181307	0.0656625831231577	EIF5B;MYO1E;ANKRD26;RCN1;MTHFD1;NCL;CANX;SHISA7;CC2D1A;EIF3A;HSP90B1;ATP6V0A1
1288	ENCODE_TF_ChIP-seq_2015	MAX MCF-7 hg19	7/1275	0.9107446766325832	0.9994630522334956	0	0	0.6446144078725473	0.0602667338106212	ANKRD26;WDR81;KIDINS220;ZC3H18;PCNT;TECPR1;ATP6V0A1
1289	ENCODE_TF_ChIP-seq_2015	CTCF myotube hg19	12/2000	0.9126631790488192	0.9994630522334956	0	0	0.6994956753508061	0.063925778796426	NFASC;HMGN5;PLEKHH3;TXNRD3;GPRIN1;FASN;MAST1;TUBGCP6;TNR;SYN1;CHGB;F5
1290	ENCODE_TF_ChIP-seq_2015	CTCF GM19238 hg19	12/2000	0.9126631790488192	0.9994630522334956	0	0	0.6994956753508061	0.063925778796426	ACTA2;FUS;FASN;MAST1;CAD;TNR;MYH9;TAGLN2;MYH10;ABCD1;CHGB;F5
1291	ENCODE_TF_ChIP-seq_2015	ZNF384 ES-E14 mm9	12/2000	0.9126631790488192	0.9994630522334956	0	0	0.6994956753508061	0.063925778796426	BCHE;FUS;MADD;MAST1;PCDHGA1;WDR6;UBAP2L;TAGLN2;NEFM;SMC3;EHBP1;ATP6V0A1
1292	ENCODE_TF_ChIP-seq_2015	ZNF384 CH12.LX mm9	12/2000	0.9126631790488192	0.9994630522334956	0	0	0.6994956753508061	0.063925778796426	GRIPAP1;HMGN5;FUS;MAST1;PCDHGA1;HNRNPD;WDR6;UBAP2L;TAGLN2;HNRNPH3;SMC3;TECPR1
1293	ENCODE_TF_ChIP-seq_2015	TBP CH12.LX mm9	12/2000	0.9126631790488192	0.9994630522334956	0	0	0.6994956753508061	0.063925778796426	MYO1E;VGF;KIDINS220;CAD;TUBGCP6;HTT;ATF7;CCDC55;PCNT;KPNB1;ABCF1;AARS
1294	ENCODE_TF_ChIP-seq_2015	CHD2 GM12878 hg19	12/2000	0.9126631790488192	0.9994630522334956	0	0	0.6994956753508061	0.063925778796426	ZRANB3;CUL9;COPB2;GRIPAP1;NEIL3;DSTYK;HMGN5;AGL;OGDHL;BAZ1B;PRPF8;AARS
1295	ENCODE_TF_ChIP-seq_2015	GABPA CH12.LX mm9	12/2000	0.9126631790488192	0.9994630522334956	0	0	0.6994956753508061	0.063925778796426	EML6;DSTYK;BOD1L;NCL;HNRNPD;TUBGCP6;ZC3H18;HTT;CCDC55;PHRF1;PRPF8;TTBK2
1296	ENCODE_TF_ChIP-seq_2015	POLR2A testis mm9	12/2000	0.9126631790488192	0.9994630522334956	0	0	0.6994956753508061	0.063925778796426	DDX3X;MADD;NCAPG2;HNRNPD;MYH9;OGDHL;CORO7;KSR2;HIF3A;FSIP1;EVPL;MAD1L1
1297	ENCODE_TF_ChIP-seq_2015	CEBPB H1-hESC hg19	12/2000	0.9126631790488192	0.9994630522334956	0	0	0.6994956753508061	0.063925778796426	ANKRD26;SMARCC1;SLC12A5;PCLO;FUS;PTPRN;ITSN1;WDR6;HNRNPH3;PRPF8;CHGB;ATP6V0A1
1298	ENCODE_TF_ChIP-seq_2015	IKZF1 GM12878 hg19	12/2000	0.9126631790488192	0.9994630522334956	0	0	0.6994956753508061	0.063925778796426	ANKRD17;MYO1E;CLIP2;DSTYK;DDX3X;WDR81;SRCAP;TBC1D5;MYH9;MAP3K9;HSP90B1;ATP6V0A1
1299	ENCODE_TF_ChIP-seq_2015	SMC3 GM12878 hg19	12/2000	0.9126631790488192	0.9994630522334956	0	0	0.6994956753508061	0.063925778796426	ACTA2;MYO1E;PPP1R12A;MADD;TUBGCP6;MYH9;ATF7;OGDHL;FSIP1;SYN1;KPNB1;F5
1300	ENCODE_TF_ChIP-seq_2015	ELK1 K562 hg19	12/2000	0.9126631790488192	0.9994630522334956	0	0	0.6994956753508061	0.063925778796426	HNRNPM;ANKRD26;CUL7;SMARCC1;SRCAP;AGL;XPC;AP2A1;PRPF8;MAD1L1;CC2D1A;KPNB1
1301	ENCODE_TF_ChIP-seq_2015	NRF1 SK-N-SH hg19	12/2000	0.9126631790488192	0.9994630522334956	0	0	0.6994956753508061	0.063925778796426	DISP2;CLIP2;ANKRD26;TXNRD3;BOD1L;GPRIN1;BSN;PCNT;PRPF8;KIF27;CC2D1A;AARS
1302	ENCODE_TF_ChIP-seq_2015	STAT1 GM12878 hg19	12/2000	0.9126631790488192	0.9994630522334956	0	0	0.6994956753508061	0.063925778796426	CUL9;HNRNPM;GRIPAP1;HMGN5;PITPNM1;KIDINS220;CAD;ZC3H18;XPC;CC2D1A;ATP6V0A1;F5
1303	ENCODE_TF_ChIP-seq_2015	HA-E2F1 MCF-7 hg19	12/2000	0.9126631790488192	0.9994630522334956	0	0	0.6994956753508061	0.063925778796426	ZRANB3;EDEM3;GRIPAP1;WDR81;VGF;AGL;ZC3H18;OGDHL;PHRF1;PCNT;CC2D1A;SEC31A
1304	ENCODE_TF_ChIP-seq_2015	KAT2A MEL cell line mm9	12/2000	0.9126631790488192	0.9994630522334956	0	0	0.6994956753508061	0.063925778796426	ZRANB3;EIF5B;EML6;PPP1R12A;CAND1;MADD;HTT;ADNP;PRPF8;CC2D1A;HSP90B1;TTBK2
1305	ENCODE_TF_ChIP-seq_2015	SMC3 HeLa-S3 hg19	12/2000	0.9126631790488192	0.9994630522334956	0	0	0.6994956753508061	0.063925778796426	HNRNPM;MYO1E;NUMA1;VGF;FUS;SEZ6;TUBGCP6;ZC3H18;OGDHL;PRPF8;CC2D1A;F5
1306	ENCODE_TF_ChIP-seq_2015	GABPA GM12878 hg19	16/2556	0.9132636491495856	0.9994630522334956	0	0	0.726257217847769	0.0658938023193574	EDEM3;CUL7;NUMA1;XPC;PHRF1;PRPF8;DSTYK;BOD1L;CANX;TUBGCP6;ZC3H18;MCM4;MYH9;FSIP1;TECPR1;SEC31A
1307	ENCODE_TF_ChIP-seq_2015	IRF1 K562 hg19	31/4551	0.9143290864809864	0.9994630522334956	0	0	0.7779973779088823	0.0696811184616778	CUL9;VCP;DDX3X;MAST1;ATP1A3;HTT;OGDHL;PRPF8;DSTYK;KHSRP;UBAP2L;PCNT;ABCD1;ATP6V0A1;EIF5B;GRIPAP1;ANKRD26;SMARCC1;SLC12A5;KIDINS220;CAD;HNRNPM;NEIL3;MTHFD1;PITPNM1;GPRIN1;TUBGCP6;TAGLN2;MAD1L1;CC2D1A;EIF3A
1308	ENCODE_TF_ChIP-seq_2015	FOSL1 C2C12 mm9	1/293	0.9145744087197476	0.9994630522334956	0	0	0.4056039850560398	0.0362189955633255	CIC
1309	ENCODE_TF_ChIP-seq_2015	ZZZ3 GM12878 hg19	1/293	0.9145744087197476	0.9994630522334956	0	0	0.4056039850560398	0.0362189955633255	DSTYK
1310	ENCODE_TF_ChIP-seq_2015	POU2F2 GM12878 hg19	8/1437	0.9162200920899312	0.9994630522334956	0	0	0.652133473881886	0.0570608102981768	HNRNPM;MYO1E;DSTYK;NCL;TUBGCP6;FLYWCH1;FSIP1;MAD1L1
1311	ENCODE_TF_ChIP-seq_2015	PML K562 hg19	8/1438	0.916582179618591	0.9994630522334956	0	0	0.6516420288572188	0.0567603333428952	EDEM3;CUL9;NCAPG2;TUBGCP6;MYH9;HTT;XPC;MAD1L1
1312	ENCODE_TF_ChIP-seq_2015	CTCF BJ hg19	13/2158	0.91825491317345	0.9994630522334956	0	0	0.7006932065755596	0.0597552874248142	EIF5B;MAST1;CAD;LMOD1;KIF27;F5;ACTA2;NFASC;BOD1L;FASN;MYH10;MYBL1;CHGB
1313	ENCODE_TF_ChIP-seq_2015	YY1 H1-hESC hg19	9/1595	0.9203471923796108	0.9994630522334956	0	0	0.659560967381788	0.0547463944979236	DSTYK;SLC12A5;DDX3X;FASN;SEZ6;ZC3H18;MCM4;HTT;KPNB1
1314	ENCODE_TF_ChIP-seq_2015	MTA3 GM12878 hg19	6/1150	0.9207052918763012	0.9994630522334956	0	0	0.612652972027972	0.0506144974632374	CUL9;DSTYK;SMARCC1;PPP1R12A;NCL;SMC3
1315	ENCODE_TF_ChIP-seq_2015	POLR2AphosphoS5 SK-N-MC hg19	6/1154	0.9222198417465672	0.9994630522334956	0	0	0.610387630662021	0.0494240897950347	ANKRD26;HMGN5;KIF3A;HTT;ABCD1;ATP6V0A1
1316	ENCODE_TF_ChIP-seq_2015	IRF4 GM12878 hg19	11/1912	0.9290538066636844	0.9994630522334956	0	0	0.6694710763435204	0.0492654546059596	ACTA2;WWOX;DSTYK;SMARCC1;DDX3X;FUS;SH2D3C;HNRNPD;HNRNPH3;FSIP1;KPNB1
1317	ENCODE_TF_ChIP-seq_2015	MEF2A K562 hg19	1/316	0.9296851691519308	0.9994630522334956	0	0	0.3755459355459355	0.0273807829946796	DSTYK
1318	ENCODE_TF_ChIP-seq_2015	SP4 H1-hESC hg19	8/1478	0.9300152301393544	0.9994630522334956	0	0	0.6325325066735555	0.0458929636699176	ANKRD26;DSTYK;WDR81;VGF;KIDINS220;XPC;CC2D1A;HSP90B1
1319	ENCODE_TF_ChIP-seq_2015	SIN3A A549 hg19	9/1628	0.9307369836830184	0.9994630522334956	0	0	0.6449487180495942	0.0462934845081982	NEIL3;DSTYK;CAND1;VGF;FASN;ATF7;XPC;KPNB1;HSP90B1
1320	ENCODE_TF_ChIP-seq_2015	POLR2AphosphoS5 SK-N-SH hg19	7/1331	0.9309169600908118	0.9994630522334956	0	0	0.6154876588952859	0.0440598071596648	CLIP2;ANKRD26;AGL;KHSRP;HTT;NEFM;ABCD1
1321	ENCODE_TF_ChIP-seq_2015	CTCF fibroblast of mammary gland hg19	11/1929	0.9337251584286378	0.9994630522334956	0	0	0.6629082713848431	0.0454577063289214	EIF5B;MMP14;WDR81;BOD1L;FASN;MADD;TUBGCP6;TNR;BAZ1B;MYH10;F5
1322	ENCODE_TF_ChIP-seq_2015	NFIC HepG2 hg19	8/1493	0.9345506146126142	0.9994630522334956	0	0	0.6256318458850104	0.0423487013977658	DSTYK;HNRNPD;TUBGCP6;MCM4;XPC;FSIP1;SEC31A;AARS
1323	ENCODE_TF_ChIP-seq_2015	TAF1 ECC-1 hg19	7/1346	0.9355993778622664	0.9994630522334956	0	0	0.6080995392224555	0.0404799149319369	ZRANB3;DSTYK;NCL;TUBGCP6;HTT;XPC;AARS
1324	ENCODE_TF_ChIP-seq_2015	EBF1 GM12878 hg19	18/2924	0.937116976558559	0.9994630522334956	0	0	0.7084689644909878	0.0460130492873435	CUL7;VCP;FUS;STON1;XPC;SYN1;F5;MYO1E;DSTYK;HMGN5;MTHFD1;BOD1L;KIF3A;FASN;NCL;TUBGCP6;WDR6;FSIP1
1325	ENCODE_TF_ChIP-seq_2015	CTCF GM12864 hg19	10/1804	0.9389297662276316	0.9994630522334956	0	0	0.6445988051339222	0.0406191351704446	ACTA2;EIF5B;SLC12A5;BOD1L;MAST1;CAD;TUBGCP6;TNR;ADNP;F5
1326	ENCODE_TF_ChIP-seq_2015	GATA1 megakaryocyte mm9	3/715	0.9390631516958776	0.9994630522334956	0	0	0.4942958571723995	0.0310776399237866	ZRANB3;HNRNPH3;GRIN1
1327	ENCODE_TF_ChIP-seq_2015	CTCF T47D hg19	6/1219	0.9435311590491516	0.9994630522334956	0	0	0.5756698268755153	0.0334613208948301	WWOX;SCN8A;MGAT5B;ADNP;IGSF9;F5
1328	ENCODE_TF_ChIP-seq_2015	CTCF ECC-1 hg19	6/1220	0.94381414300503	0.9994630522334956	0	0	0.575164744645799	0.0332594849388059	GABBR2;PITPNM1;DPYSL5;MGAT5B;ADNP;PCDH1
1329	ENCODE_TF_ChIP-seq_2015	FOSL2 A549 hg19	7/1375	0.9438731279495696	0.9994630522334956	0	0	0.5942752583765494	0.0343274309078842	EIF5B;MYO1E;DSTYK;FUS;NCL;XPC;EIF3A
1330	ENCODE_TF_ChIP-seq_2015	CBX3 K562 hg19	16/2682	0.944376383310178	0.9994630522334956	0	0	0.6868917229307326	0.0393111438130486	EDEM3;UNC13A;DDX3X;AGL;CAD;CELF6;OGDHL;SYN1;DSTYK;VGF;GPRIN1;FASN;FLYWCH1;MACROD2;HNRNPH3;MAD1L1
1331	ENCODE_TF_ChIP-seq_2015	STAT1 K562 hg19	1/345	0.945006544872294	0.9994630522334956	0	0	0.3433756166314305	0.0194225011859371	DDX3X
1332	ENCODE_TF_ChIP-seq_2015	TCF7L2 HeLa-S3 hg19	17/2827	0.9455662615246412	0.9994630522334956	0	0	0.6912226229429889	0.0386886373691402	EDEM3;GRIPAP1;SMARCC1;FUS;AGL;NCAPG2;ZBTB20;SMC1A;PRPF8;MYO1E;DSTYK;VGF;HNRNPD;TAGLN2;HNRNPH3;FSIP1;SEC31A
1333	ENCODE_TF_ChIP-seq_2015	JUND HCT116 hg19	1/348	0.9463881992053556	0.9994630522334956	0	0	0.3403545541874072	0.0187543648815908	MAST1
1334	ENCODE_TF_ChIP-seq_2015	FOXA1 HepG2 hg19	13/2272	0.947060370988062	0.9994630522334956	0	0	0.6610449993779421	0.0359558492130092	NUMA1;ARID4A;ZBTB42;AP2A1;PHRF1;SMC3;PTPRH;MADD;TUBGCP6;MCM4;MACROD2;PCNT;NEO1
1335	ENCODE_TF_ChIP-seq_2015	SPI1 K562 hg19	8/1543	0.9478818542701296	0.9994630522334956	0	0	0.603603677895518	0.0323081348142853	CUL7;PPP1R12A;BOD1L;HNRNPD;AP2A1;CC2D1A;EIF3A;KPNB1
1336	ENCODE_TF_ChIP-seq_2015	NR2F2 K562 hg19	7/1392	0.9482764122749598	0.9994630522334956	0	0	0.586440524033331	0.0311454135256326	EDEM3;CUL9;HNRNPM;DSTYK;CAND1;XPC;TECPR1
1337	ENCODE_TF_ChIP-seq_2015	POLR2AphosphoS2 MEL cell line mm9	11/2000	0.9505116045909968	0.9994630522334956	0	0	0.6367115911707942	0.0323162383565609	KDM6B;HNRNPM;CUL7;MMP14;PPP1R12A;KIDINS220;TBC1D5;COL11A2;TUBGCP6;CCDC55;ABCD1
1338	ENCODE_TF_ChIP-seq_2015	EP300 heart mm9	11/2000	0.9505116045909968	0.9994630522334956	0	0	0.6367115911707942	0.0323162383565609	HNRNPM;CUL7;UNC13A;DDX3X;MTHFD1;WDR81;BOD1L;ZC3H18;HTT;OGDHL;CCDC55
1339	ENCODE_TF_ChIP-seq_2015	GATA2 SH-SY5Y hg19	11/2000	0.9505116045909968	0.9994630522334956	0	0	0.6367115911707942	0.0323162383565609	COPB2;EML6;TXNRD3;KIF3A;TBC1D5;MYT1L;AGL;HNRNPD;ZC3H18;MACROD2;CHGB
1340	ENCODE_TF_ChIP-seq_2015	MYC endothelial cell of umbilical vein hg19	11/2000	0.9505116045909968	0.9994630522334956	0	0	0.6367115911707942	0.0323162383565609	EIF5B;MADD;ZC3H18;MYH9;WDR6;OGDHL;FSIP1;PHRF1;MAD1L1;CC2D1A;KPNB1
1341	ENCODE_TF_ChIP-seq_2015	MAFK K562 hg19	11/2000	0.9505116045909968	0.9994630522334956	0	0	0.6367115911707942	0.0323162383565609	CUL7;VCP;PPP1R12A;NUMA1;NCL;NCAPG2;TUBGCP6;ABCD1;CC2D1A;KPNB1;ATP6V0A1
1342	ENCODE_TF_ChIP-seq_2015	CTCF spleen hg19	11/2000	0.9505116045909968	0.9994630522334956	0	0	0.6367115911707942	0.0323162383565609	ACTA2;VCP;FASN;TUBGCP6;MCM4;RRBP1;ATF7;AP2A1;PHRF1;ABCD1;MAD1L1
1343	ENCODE_TF_ChIP-seq_2015	eGFP-JUNB K562 hg19	11/2000	0.9505116045909968	0.9994630522334956	0	0	0.6367115911707942	0.0323162383565609	CUL9;WWOX;CUL7;DSTYK;VGF;FASN;WDR6;ATF7;XPC;FLYWCH1;SEC31A
1344	ENCODE_TF_ChIP-seq_2015	CHD7 H1-hESC hg19	11/2000	0.9505116045909968	0.9994630522334956	0	0	0.6367115911707942	0.0323162383565609	EDEM3;CUL7;NUMA1;BOD1L;FUS;CAD;CANX;ARID4A;CORO7;PRPF8;F5
1345	ENCODE_TF_ChIP-seq_2015	TBP GM12878 hg19	11/2000	0.9505116045909968	0.9994630522334956	0	0	0.6367115911707942	0.0323162383565609	GRIPAP1;CUL7;VCP;VGF;AGL;FASN;HTT;RRBP1;PCNT;ABCD1;SEC31A
1346	ENCODE_TF_ChIP-seq_2015	CTCF GM12891 hg19	11/2000	0.9505116045909968	0.9994630522334956	0	0	0.6367115911707942	0.0323162383565609	ACTA2;FUS;FASN;MAST1;CAD;MYH9;TAGLN2;MYH10;ABCD1;CHGB;F5
1347	ENCODE_TF_ChIP-seq_2015	CHD2 HepG2 hg19	11/2000	0.9505116045909968	0.9994630522334956	0	0	0.6367115911707942	0.0323162383565609	ZRANB3;ACTA2;BCHE;HMGN5;MTHFD1;TXNRD3;NCAPG2;SEZ6;TUBGCP6;FSIP1;CC2D1A
1348	ENCODE_TF_ChIP-seq_2015	MXI1 SK-N-SH hg19	11/2000	0.9505116045909968	0.9994630522334956	0	0	0.6367115911707942	0.0323162383565609	EDEM3;CUL9;SRCAP;DPYSL5;AGL;DDX42;ZBTB20;UBAP2L;CELF6;OGDHL;IGSF9
1349	ENCODE_TF_ChIP-seq_2015	POLR2A lung mm9	11/2000	0.9505116045909968	0.9994630522334956	0	0	0.6367115911707942	0.0323162383565609	COPB2;KHSRP;MADD;ITSN1;CAD;HNRNPD;WDR6;UBAP2L;ATF7;EVPL;HSP90B1
1350	ENCODE_TF_ChIP-seq_2015	CUX1 K562 hg19	11/2000	0.9505116045909968	0.9994630522334956	0	0	0.6367115911707942	0.0323162383565609	EIF5B;WWOX;ANKRD26;CUL7;VCP;FASN;NCL;HNRNPD;CORO7;KPNB1;SEC31A
1351	ENCODE_TF_ChIP-seq_2015	CTCF cardiac fibroblast hg19	11/2000	0.9505116045909968	0.9994630522334956	0	0	0.6367115911707942	0.0323162383565609	ACTA2;BOD1L;GPRIN1;FASN;MAST1;CAD;MYH10;MYBL1;KIF27;CHGB;F5
1352	ENCODE_TF_ChIP-seq_2015	CTCF GM10248 hg19	11/2000	0.9505116045909968	0.9994630522334956	0	0	0.6367115911707942	0.0323162383565609	ACTA2;EIF5B;DSTYK;FASN;MAST1;CAD;CANX;MYH10;KIF27;CHGB;F5
1353	ENCODE_TF_ChIP-seq_2015	HCFC1 MEL cell line mm9	11/2000	0.9505116045909968	0.9994630522334956	0	0	0.6367115911707942	0.0323162383565609	COPB2;CAND1;WDR81;HTT;XPC;CCDC55;PHRF1;SMC3;ABCF1;ATP6V0A1;AARS
1354	ENCODE_TF_ChIP-seq_2015	ELK4 HeLa-S3 hg19	11/2000	0.9505116045909968	0.9994630522334956	0	0	0.6367115911707942	0.0323162383565609	COPB2;EIF5B;GRIPAP1;MYO1E;CUL7;DSTYK;AGL;ZC3H18;XPC;HNRNPH3;CC2D1A
1355	ENCODE_TF_ChIP-seq_2015	CTCF pancreas hg19	11/2000	0.9505116045909968	0.9994630522334956	0	0	0.6367115911707942	0.0323162383565609	DISP2;DPP6;NFASC;FASN;MAST1;CAD;SEZ6;MYH10;KIF27;CHGB;F5
1356	ENCODE_TF_ChIP-seq_2015	POLR2A GM15510 hg19	11/2000	0.9505116045909968	0.9994630522334956	0	0	0.6367115911707942	0.0323162383565609	ZRANB3;CUL9;COPB2;AGL;GPRIN1;TUBGCP6;ZC3H18;PHRF1;BAZ1B;CC2D1A;ATP6V0A1
1357	ENCODE_TF_ChIP-seq_2015	FOSL1 HCT116 hg19	1/360	0.9515781768873351	0.9994630522334956	0	0	0.3287752173546045	0.0163182430151479	PTPRN
1358	ENCODE_TF_ChIP-seq_2015	CTCF HeLa-S3 hg19	20/3275	0.9518290653417792	0.9994630522334956	0	0	0.6977253119542116	0.0344465685427098	EIF5B;SLC12A5;PLEKHH3;MAST1;CAD;BAZ1B;EVPL;TTBK2;F5;ACTA2;DSTYK;BOD1L;GPRIN1;FASN;MADD;TUBGCP6;TNR;MYH10;MYBL1;SEC31A
1359	ENCODE_TF_ChIP-seq_2015	CTCF MCF-7 hg19	37/5540	0.953193688193965	0.9994630522334956	0	0	0.7469456406442152	0.0358064493115266	ANKRD17;NCAPG2;MAST1;AQP6;RRBP1;OGDHL;IGSF9;FSTL4;DSTYK;PCLO;BOD1L;MGAT5B;TNR;PCDH1;MYH10;CHGB;SEC31A;EIF5B;WWOX;ANKRD26;SLC12A5;TXNRD3;CAD;BAZ1B;KIF27;F5;ACTA2;NFASC;PITPNM1;GPRIN1;SCN8A;FASN;MADD;TAGLN2;ADNP;HNRNPH3;TECPR1
1360	ENCODE_TF_ChIP-seq_2015	CTCF WI38 hg19	14/2447	0.953391968988758	0.9994630522334956	0	0	0.6587438077314124	0.0314412884635067	USP47;EIF5B;WWOX;PCDHGA1;ZBTB42;RRBP1;KIF27;F5;MMP14;BOD1L;SCN8A;MGAT5B;TNR;CHGB
1361	ENCODE_TF_ChIP-seq_2015	TCF12 A549 hg19	5/1098	0.9538162502607002	0.9994630522334956	0	0	0.5324964625255011	0.0251786883367231	VGF;TUBGCP6;XPC;HNRNPH3;AARS
1362	ENCODE_TF_ChIP-seq_2015	BATF GM12878 hg19	3/760	0.9540275753753116	0.9994630522334956	0	0	0.4638182687554197	0.0218285414033756	WWOX;SMARCC1;KIF3A
1363	ENCODE_TF_ChIP-seq_2015	CTCF astrocyte of the spinal cord hg19	12/2167	0.9547515543565396	0.9994630522334956	0	0	0.6392503088558773	0.0295999261136974	ANKRD17;EIF5B;MMP14;BOD1L;GPRIN1;FASN;MAST1;TNR;IGSF9;CHGB;TTBK2;F5
1364	ENCODE_TF_ChIP-seq_2015	POLR2AphosphoS5 PFSK-1 hg19	7/1427	0.9563926634132892	0.9994630522334956	0	0	0.5709008769598725	0.0254545943926128	COPB2;EIF5B;HMGN5;AGL;KHSRP;HTT;HNRNPH3
1365	ENCODE_TF_ChIP-seq_2015	STAT1 HeLa-S3 hg19	4/945	0.9571162547381692	0.9994630522334956	0	0	0.4957426431036066	0.0217286065744974	ACTA2;UNC13A;AP2A1;TTBK2
1366	ENCODE_TF_ChIP-seq_2015	ZC3H11A ES-E14 mm9	4/949	0.9581090455868748	0.9994630522334956	0	0	0.4935397478607355	0.0211203826284423	WWOX;DPYSL5;MGAT5B;SMC3
1367	ENCODE_TF_ChIP-seq_2015	GATA2 K562 hg19	4/951	0.9585974994958898	0.9994630522334956	0	0	0.4924452787881158	0.0208225565404895	ITSN1;CANX;MYH10;SHISA7
1368	ENCODE_TF_ChIP-seq_2015	CTCF brain microvascular endothelial cell hg19	9/1747	0.959135926731238	0.9994630522334956	0	0	0.5968643949777547	0.0249026604865119	EIF5B;BOD1L;FASN;MAST1;MYH10;MYBL1;KIF27;CHGB;F5
1369	ENCODE_TF_ChIP-seq_2015	HNF4G HepG2 hg19	2/605	0.962830032688387	0.9994630522334956	0	0	0.3889293370545645	0.0147320134123262	RRBP1;PHRF1
1370	ENCODE_TF_ChIP-seq_2015	RAD21 MCF-7 hg19	14/2508	0.9634473443436992	0.9994630522334956	0	0	0.6403790148989152	0.0238460770764841	ANKRD17;SLC12A5;AQP6;RRBP1;IGSF9;FSTL4;F5;NFASC;PITPNM1;DPYSL5;MGAT5B;ADNP;PCDH1;NEO1
1371	ENCODE_TF_ChIP-seq_2015	SIN3A Panc1 hg19	4/976	0.9642774781749972	0.9994630522334956	0	0	0.4791444393639181	0.0174294469401344	MTHFD1;NUMA1;VGF;MAD1L1
1372	ENCODE_TF_ChIP-seq_2015	CTCF GM12868 hg19	7/1468	0.9644427747020472	0.9994630522334956	0	0	0.5536442257607652	0.0200445673726608	EIF5B;BOD1L;FASN;MAST1;TNR;ATP6V0A1;F5
1373	ENCODE_TF_ChIP-seq_2015	SREBF2 GM12878 hg19	1/405	0.9669646257549104	0.9994630522334956	0	0	0.2914791479147914	0.0097917655895148	FASN
1374	ENCODE_TF_ChIP-seq_2015	CTCF GM12865 hg19	8/1640	0.9671146263608942	0.9994630522334956	0	0	0.5647182923802433	0.0188831928153378	EIF5B;BOD1L;FASN;MAST1;TNR;KIF27;SYN1;F5
1375	ENCODE_TF_ChIP-seq_2015	RAD21 K562 hg19	11/2100	0.9678546661701412	0.9994630522334956	0	0	0.602835127163792	0.0196966378161103	ANKRD17;GABBR2;CLIP2;PITPNM1;DPYSL5;TNR;ADNP;PCDH1;IGSF9;CHGB;F5
1376	ENCODE_TF_ChIP-seq_2015	BCLAF1 GM12878 hg19	7/1490	0.9681878104043964	0.9994630522334956	0	0	0.5447779233832492	0.0176122298165712	EDEM3;CUL9;NEIL3;CUL7;DSTYK;TUBGCP6;TAGLN2
1377	ENCODE_TF_ChIP-seq_2015	BCLAF1 K562 hg19	4/1007	0.9703214745408284	0.9994630522334956	0	0	0.4635722462242901	0.0139664329376094	EIF5B;DSTYK;HNRNPD;KIF27
1378	ENCODE_TF_ChIP-seq_2015	GABPA SK-N-SH hg19	11/2142	0.9733627820604436	0.9994630522334956	0	0	0.5895551081576119	0.0159170548337779	EDEM3;CUL9;DSTYK;MADD;TUBGCP6;XPC;FSIP1;PHRF1;PRPF8;TECPR1;SEC31A
1379	ENCODE_TF_ChIP-seq_2015	WHSC1 K562 hg19	10/2000	0.9744435892398038	0.9994630522334956	0	0	0.5747970622342482	0.0148807191521909	WWOX;PPP1R12A;AGL;TNNC2;HTT;PRPF8;TECPR1;CC2D1A;SEC31A;AARS
1380	ENCODE_TF_ChIP-seq_2015	TRIM28 HEK293 hg19	10/2000	0.9744435892398038	0.9994630522334956	0	0	0.5747970622342482	0.0148807191521909	DSTYK;PPP1R12A;GSX1;TBC1D5;AGL;TAGLN2;XPC;PHRF1;CC2D1A;F5
1381	ENCODE_TF_ChIP-seq_2015	RAD21 HeLa-S3 hg19	10/2000	0.9744435892398038	0.9994630522334956	0	0	0.5747970622342482	0.0148807191521909	MYO1E;CUL7;HMGN5;PPP1R12A;GPRIN1;FASN;TNR;TAGLN2;SMC3;F5
1382	ENCODE_TF_ChIP-seq_2015	CTCF HL-60 hg19	10/2000	0.9744435892398038	0.9994630522334956	0	0	0.5747970622342482	0.0148807191521909	USP47;EIF5B;CAND1;BOD1L;FASN;MAST1;CAD;TNR;KIF27;F5
1383	ENCODE_TF_ChIP-seq_2015	CTCF GM10266 hg19	10/2000	0.9744435892398038	0.9994630522334956	0	0	0.5747970622342482	0.0148807191521909	FASN;MAST1;CAD;TUBGCP6;TAGLN2;BAZ1B;MYH10;CHGB;SEC31A;F5
1384	ENCODE_TF_ChIP-seq_2015	eGFP-HDAC8 K562 hg19	10/2000	0.9744435892398038	0.9994630522334956	0	0	0.5747970622342482	0.0148807191521909	WWOX;VCP;SMARCC1;UNC13A;WDR81;SRCAP;TAGLN2;HNRNPH3;CC2D1A;SLC8A2
1385	ENCODE_TF_ChIP-seq_2015	CTCF GM12892 hg19	10/2000	0.9744435892398038	0.9994630522334956	0	0	0.5747970622342482	0.0148807191521909	ACTA2;WWOX;FUS;FASN;MAST1;CAD;TUBGCP6;MYH9;TAGLN2;F5
1386	ENCODE_TF_ChIP-seq_2015	NRF1 GM12878 hg19	10/2000	0.9744435892398038	0.9994630522334956	0	0	0.5747970622342482	0.0148807191521909	DISP2;ACTA2;HNRNPM;USP47;COPB2;CLIP2;CUL7;TXNRD3;PCNT;CC2D1A
1387	ENCODE_TF_ChIP-seq_2015	CBX8 K562 hg19	10/2000	0.9744435892398038	0.9994630522334956	0	0	0.5747970622342482	0.0148807191521909	EML6;SCN8A;ITSN1;STON1;LHFPL4;KSR2;HIF3A;MYBL1;NEO1;F5
1388	ENCODE_TF_ChIP-seq_2015	RFX5 HepG2 hg19	10/2000	0.9744435892398038	0.9994630522334956	0	0	0.5747970622342482	0.0148807191521909	HNRNPM;MYO1E;ANKRD26;NUMA1;NCL;MADD;ZC3H18;MCM4;PRPF8;ATP6V0A1
1389	ENCODE_TF_ChIP-seq_2015	RAD21 A549 hg19	17/3040	0.9758301932603384	0.9994630522334956	0	0	0.6344801710377043	0.0155236296692191	PCDHGA1;CAD;XPC;AP2A1;KIF27;IGSF9;F5;MYO1E;CLIP2;DSTYK;PITPNM1;GPRIN1;SCN8A;MGAT5B;HNRNPD;TNR;PCDH1
1390	ENCODE_TF_ChIP-seq_2015	ELF1 MCF-7 hg19	9/1859	0.975910025222726	0.9994630522334956	0	0	0.5572594250301257	0.0135887064876143	CUL9;EIF5B;CUL7;AGL;TUBGCP6;FSIP1;PRPF8;TECPR1;SEC31A
1391	ENCODE_TF_ChIP-seq_2015	CTCF endothelial cell of umbilical vein hg19	20/3469	0.9763552593625976	0.9994630522334956	0	0	0.6507742963018862	0.0155722242610685	CUL9;EIF5B;GRIPAP1;PLEKHH3;NCAPG2;MAST1;CAD;KIF27;SYN1;IGSF9;F5;ACTA2;MMP14;BOD1L;FASN;TNR;PCDH1;MYH10;MYBL1;CHGB
1392	ENCODE_TF_ChIP-seq_2015	ELF1 HepG2 hg19	10/2019	0.9766239525072028	0.9994630522334956	0	0	0.5687547063853684	0.0134530970224023	COPB2;WWOX;SMARCC1;HMGN5;MTHFD1;BOD1L;AGL;MCM4;SMC1A;SEC31A
1393	ENCODE_TF_ChIP-seq_2015	PML MCF-7 hg19	3/887	0.9798616357207856	0.9994630522334956	0	0	0.3945395997001915	0.0080264762634628	CUL7;PCLO;SEC31A
1394	ENCODE_TF_ChIP-seq_2015	SRF K562 hg19	3/897	0.981161007033474	0.9994630522334956	0	0	0.3899205336188084	0.0074157845644642	DSTYK;HNRNPD;UBAP2L
1395	ENCODE_TF_ChIP-seq_2015	RAD21 HepG2 hg19	14/2685	0.982709522351035	0.9994630522334956	0	0	0.5918392480640012	0.0103226847867118	EIF5B;ANKRD26;CUL7;RRBP1;F5;HNRNPM;MYO1E;BOD1L;GPRIN1;FASN;TNR;MYH9;MYH10;ATP6V0A1
1396	ENCODE_TF_ChIP-seq_2015	POLR2AphosphoS5 endothelial cell of umbilical vein hg19	5/1276	0.9831708898008018	0.9994630522334956	0	0	0.4535725281115764	0.0076981820706995	EIF5B;KHSRP;TUBGCP6;FSIP1;BAZ1B
1397	ENCODE_TF_ChIP-seq_2015	SP1 A549 hg19	8/1825	0.9871659202803508	0.9994630522334956	0	0	0.5020655831353671	0.0064852554546017	ZRANB3;COPB2;NEIL3;DSTYK;SEZ6;ATP1A3;XPC;CC2D1A
1398	ENCODE_TF_ChIP-seq_2015	ELF1 K562 hg19	5/1323	0.987275822329564	0.9994630522334956	0	0	0.4362906342189842	0.0055870607872349	EDEM3;FSIP1;PRPF8;EIF3A;KTN1
1399	ENCODE_TF_ChIP-seq_2015	RUNX3 GM12878 hg19	7/1674	0.988017876868344	0.9994630522334956	0	0	0.4797870614556334	0.0057835870877984	ZRANB3;CUL9;COPB2;SETD1B;CAD;FSIP1;CC2D1A
1400	ENCODE_TF_ChIP-seq_2015	CTCF fibroblast of dermis hg19	9/2000	0.9881051112427314	0.9994630522334956	0	0	0.5137353760713017	0.0061474597411274	DSTYK;SMARCC1;NFASC;FASN;MAST1;TUBGCP6;MYH10;MYBL1;F5
1401	ENCODE_TF_ChIP-seq_2015	CTCF GM13976 hg19	9/2000	0.9881051112427314	0.9994630522334956	0	0	0.5137353760713017	0.0061474597411274	EIF5B;GPRIN1;FASN;MAST1;CAD;KIF27;CHGB;SEC31A;F5
1402	ENCODE_TF_ChIP-seq_2015	CTCF GM12870 hg19	6/1518	0.9888159033232728	0.9994630522334956	0	0	0.4544146825396825	0.0051108514430242	EIF5B;BOD1L;FASN;TNR;SYN1;F5
1403	ENCODE_TF_ChIP-seq_2015	SP1 GM12878 hg19	5/1356	0.9895749074589166	0.9994630522334956	0	0	0.4248750637898772	0.004452611842032	VCP;WDR81;NCAPG2;XPC;PRPF8
1404	ENCODE_TF_ChIP-seq_2015	POLR2AphosphoS5 GM12892 hg19	7/1702	0.989741321484806	0.9994630522334956	0	0	0.4711341162501623	0.0048581754927943	HNRNPM;NUMA1;KHSRP;FLYWCH1;FSIP1;SMC3;ABCD1
1405	ENCODE_TF_ChIP-seq_2015	CREB1 GM12878 hg19	2/800	0.9911587155565584	0.9994630522334956	0	0	0.290910202335106	0.0025834572902396	ZRANB3;BOD1L
1406	ENCODE_TF_ChIP-seq_2015	POLR2A GM12892 hg19	13/2690	0.9915196058995416	0.9994630522334956	0	0	0.5445589517091858	0.0046377674824759	EDEM3;CUL9;COPB2;AGL;PHRF1;BAZ1B;KHSRP;TUBGCP6;ZC3H18;MAP3K9;HNRNPH3;SEC31A;ATP6V0A1
1407	ENCODE_TF_ChIP-seq_2015	RAD21 GM12878 hg19	13/2690	0.9915196058995416	0.9994630522334956	0	0	0.5445589517091858	0.0046377674824759	ZRANB3;ANKRD17;SLC12A5;PCDHGA1;RRBP1;IGSF9;F5;PITPNM1;DPYSL5;MGAT5B;TNR;ADNP;PCDH1
1408	ENCODE_TF_ChIP-seq_2015	POLR2AphosphoS5 GM12878 hg19	5/1431	0.9934291666669324	0.9994630522334956	0	0	0.4008955249884575	0.0026429102806865	ACTA2;MTHFD1;HTT;PHRF1;ABCD1
1409	ENCODE_TF_ChIP-seq_2015	ELK1 GM12878 hg19	8/2000	0.9950755763817616	0.9994630522334956	0	0	0.4535102435056682	0.0022387934733538	CUL7;DSTYK;SMARCC1;PITPNM1;VGF;ATF7;CELSR3;EIF3A
1410	ENCODE_TF_ChIP-seq_2015	SMC3 HepG2 hg19	8/2000	0.9950755763817616	0.9994630522334956	0	0	0.4535102435056682	0.0022387934733538	ZRANB3;NEIL3;CUL7;PLEKHH3;WDR81;BOD1L;TNR;ATF7
1411	ENCODE_TF_ChIP-seq_2015	CTCF IMR-90 hg19	8/2000	0.9950755763817616	0.9994630522334956	0	0	0.4535102435056682	0.0022387934733538	FASN;NCAPG2;MAST1;CAD;OGDHL;MYH10;MYBL1;F5
1412	ENCODE_TF_ChIP-seq_2015	eGFP-GATA2 K562 hg19	8/2000	0.9950755763817616	0.9994630522334956	0	0	0.4535102435056682	0.0022387934733538	CUL9;COPB2;CUL7;PLEKHH3;AGL;TAGLN2;CORO7;BAZ1B
1413	ENCODE_TF_ChIP-seq_2015	ELK1 HeLa-S3 hg19	8/2000	0.9950755763817616	0.9994630522334956	0	0	0.4535102435056682	0.0022387934733538	MYO1E;ANKRD26;VCP;DSTYK;TAGLN2;XPC;AARS;KTN1
1414	ENCODE_TF_ChIP-seq_2015	CTCF GM19240 hg19	8/2000	0.9950755763817616	0.9994630522334956	0	0	0.4535102435056682	0.0022387934733538	ACTA2;FUS;FASN;MAST1;CAD;MYH10;CHGB;F5
1415	ENCODE_TF_ChIP-seq_2015	TAF1 PFSK-1 hg19	5/1503	0.9958259774394408	0.9994630522334956	0	0	0.3801341747588918	0.0015900093021532	COPB2;FASN;HTT;SMC3;MAD1L1
1416	ENCODE_TF_ChIP-seq_2015	STAT5A GM12878 hg19	4/1340	0.9964827456036665	0.9994630522334956	0	0	0.3418718119316922	0.0012045697666606	DSTYK;NCAPG2;MYH9;SEC31A
1417	ENCODE_TF_ChIP-seq_2015	JUN endothelial cell of umbilical vein hg19	2/988	0.997912695959989	0.9994630522334956	0	0	0.2331173007470439	0.00048709521858898106	ACTA2;PTPRH
1418	ENCODE_TF_ChIP-seq_2015	CTCF GM12801 hg19	7/2000	0.9982152831295836	0.9994630522334956	0	0	0.3941057853430402	0.0007039956473162948	BOD1L;TNR;WDR6;RRBP1;ADNP;KIF27;ATP6V0A1
1419	ENCODE_TF_ChIP-seq_2015	TRIM28 U2OS hg19	5/2000	0.9998538769799176	0.9998538769799176	0	0	0.2776973489624683	4.058094027626892e-05	CUL7;SRCAP;KIF3A;TAGLN2;AARS
1420	ENCODE_and_ChEA_Consensus_TFs_from_ChIP-X	REST ENCODE	29/383	9.921128055940711e-20	9.524282933703079e-18	0	0	11.648315394449256	509.6957470819529	PTPRN;SEZ6;CACNA1B;SLC7A14;CELF6;OGDHL;CELSR3;FSTL4;SLC8A2;PCLO;MGAT5B;TNR;CNGA3;NEFM;BSN;GPR158;CHGB;ATP6V0A1;GABBR2;UNC13A;GSX1;LHFPL4;L1CAM;SEZ6L;SYN1;GRIN1;DISP2;VGF;GPRIN1
1421	ENCODE_and_ChEA_Consensus_TFs_from_ChIP-X	REST CHEA	36/1280	7.310008449730147e-11	3.508804055870471e-09	0	0	4.138263665594855	96.58372855474327	SPTBN4;MYT1L;PTPRN;SEZ6;SLC7A14;CELF6;CELSR3;FSTL4;SLC8A2;DPP6;DPYSL5;MGAT5B;TNR;CNGA3;NEFM;MAP3K9;PCDH1;NEO1;RAB11FIP4;GPR158;CHGB;ATP6V0A1;USP47;GRIPAP1;SMARCC1;SLC12A5;GSX1;LHFPL4;L1CAM;DISP2;NELL2;NFASC;HNRNPD;MAD1L1;KPNB1;ASTN1
1422	ENCODE_and_ChEA_Consensus_TFs_from_ChIP-X	BRCA1 ENCODE	58/3218	2.085067921995162e-09	6.67221735038452e-08	0	0	2.833720112517581	56.64171360485823	DDX3X;NUMA1;ITSN1;NCAPG2;DDX42;ZBTB20;AP2A1;PHRF1;SMC3;CELSR3;DSTYK;HMGN5;KHSRP;WDR6;UBAP2L;MAP3K9;MYBL1;ABCD1;USP47;EIF5B;SMARCC1;PPP1R12A;BAZ1B;SMC1A;NEIL3;MTHFD1;WDR81;TBC1D5;NCL;CANX;MCM4;ATF7;ADNP;HNRNPH3;MAD1L1;KPNB1;ANKRD17;COPB2;PLEKHH3;SRCAP;HTT;ZBTB42;RRBP1;XPC;CAND1;MYH10;ZRANB3;EDEM3;WWOX;FUS;AGL;SETD1B;HNRNPM;HNRNPD;TUBGCP6;FSIP1;TECPR1;EIF3A
1423	ENCODE_and_ChEA_Consensus_TFs_from_ChIP-X	PBX3 ENCODE	33/1269	3.783877496125506e-09	9.081305990701215e-08	0	0	3.733447696912184	72.40094628996155	VCP;ITSN1;ARID4A;ATP1A3;ZBTB20;HTT;RRBP1;AP2A1;PRPF8;TTBK2;DSTYK;CAND1;KHSRP;WDR6;MAP3K9;MYH10;GPR158;ZRANB3;FUS;KSR2;BAZ1B;MTHFD1;WDR81;FASN;CANX;TUBGCP6;MYH9;TAGLN2;ATF7;ADNP;HNRNPH3;KPNB1;AARS
1424	ENCODE_and_ChEA_Consensus_TFs_from_ChIP-X	ZBTB33 ENCODE	23/702	1.956485116833697e-08	3.756451424320698e-07	0	0	4.537369846648197	80.5361876061572	ZRANB3;EDEM3;USP47;COPB2;EIF5B;PPP1R12A;DDX3X;SRCAP;FUS;AGL;NCAPG2;ZBTB42;XPC;SMC1A;CAND1;MTHFD1;TBC1D5;NCL;WDR6;ATF7;HNRNPH3;FSIP1;MAD1L1
1425	ENCODE_and_ChEA_Consensus_TFs_from_ChIP-X	SP1 ENCODE	22/707	1.0092725205273247e-07	1.6148360328437194e-06	0	0	4.2708637469586375	68.79877119043952	ZRANB3;WWOX;VCP;PLEKHH3;ITSN1;ARID4A;ZBTB20;HTT;RRBP1;AP2A1;BAZ1B;HSP90B1;TTBK2;WDR81;KHSRP;CANX;MYH9;ATF7;FLYWCH1;PCNT;MYH10;KPNB1
1426	ENCODE_and_ChEA_Consensus_TFs_from_ChIP-X	NFYB ENCODE	52/3715	5.056479451517452e-05	0.0006917605074140672	0	0	2.013717066348645	19.920202686747132	NUMA1;ITSN1;NCAPG2;ARID4A;ZBTB20;CELF6;AP2A1;HIF3A;PHRF1;SMC3;CELSR3;KHSRP;WDR6;UBAP2L;MAP3K9;CIC;EIF5B;BAZ1B;MTHFD1;WDR81;VGF;NCL;CANX;MCM4;MYH9;ATF7;FLYWCH1;KPNB1;COPB2;CUL7;VCP;PLEKHH3;HTT;RRBP1;XPC;PRPF8;HSP90B1;TTBK2;CAND1;PCNT;MYH10;ZRANB3;EDEM3;WWOX;SETD1B;HNRNPM;FASN;TUBGCP6;CORO7;FSIP1;TECPR1;AARS
1427	ENCODE_and_ChEA_Consensus_TFs_from_ChIP-X	CREB1 CHEA	27/1444	5.764670895117227e-05	0.0006917605074140672	0	0	2.524631529779705	24.64337623077457	ANKRD17;VCP;PLEKHH3;PTPRN;HTT;CELF6;AP2A1;PRPF8;CELSR3;TTBK2;KHSRP;ZC3H18;PCNT;CIC;MYH10;ATP6V0A1;EDEM3;KDM6B;VGF;CANX;TUBGCP6;MYH9;ATF7;ADNP;EIF3A;KPNB1;AARS
1428	ENCODE_and_ChEA_Consensus_TFs_from_ChIP-X	NFYA ENCODE	36/2250	7.79081964432269e-05	0.000831020762061087	0	0	2.2038774233896183	20.848635010234453	VCP;PLEKHH3;ITSN1;ARID4A;ZBTB20;HTT;RRBP1;AP2A1;PRPF8;CELSR3;HSP90B1;TTBK2;CAND1;KHSRP;WDR6;MAP3K9;PCNT;MYH10;ZRANB3;EDEM3;APC2;SETD1B;BAZ1B;MTHFD1;WDR81;FASN;NCL;CANX;TUBGCP6;MCM4;MYH9;ATF7;CORO7;TECPR1;KPNB1;AARS
1429	ENCODE_and_ChEA_Consensus_TFs_from_ChIP-X	IRF3 ENCODE	16/663	0.00013328377325869212	0.0012795242232834	0	0	3.163235445646574	28.225644997406665	ZRANB3;VCP;ARID4A;ZBTB20;RRBP1;AP2A1;BAZ1B;HSP90B1;TTBK2;WDR81;KHSRP;MYH9;ATF7;MYH10;KPNB1;AARS
1430	ENCODE_and_ChEA_Consensus_TFs_from_ChIP-X	USF2 ENCODE	20/965	0.0001521696584462506	0.0013280261100763	0	0	2.738131477857505	24.069584419552395	DDX3X;PLEKHH3;KIDINS220;OGDHL;SMC3;HNRNPM;WDR81;VGF;TBC1D5;KHSRP;FASN;NCL;CANX;HNRNPD;UBAP2L;CORO7;ADNP;EIF3A;KPNB1;AARS
1431	ENCODE_and_ChEA_Consensus_TFs_from_ChIP-X	SP2 ENCODE	20/994	0.00022489466320990649	0.0017991573056792	0	0	2.652527355067368	22.280907311882	ZRANB3;VCP;ITSN1;ZBTB20;RRBP1;AP2A1;BAZ1B;PRPF8;TTBK2;CAND1;WDR81;KHSRP;CANX;HNRNPD;MYH9;ATF7;MAP3K9;PCNT;MYH10;AARS
1432	ENCODE_and_ChEA_Consensus_TFs_from_ChIP-X	ATF2 ENCODE	38/2852	0.0018247237925817	0.013474883391373	0	0	1.7955979033404406	11.32362691039831	ANKRD17;COPB2;CUL7;DDX3X;PLEKHH3;SRCAP;DDX42;ARID4A;HTT;XPC;CELF6;SMC3;CELSR3;HSP90B1;DSTYK;CAND1;WDR6;UBAP2L;SEC31A;ATP6V0A1;ZRANB3;PPP1R12A;FUS;BAZ1B;KIF27;SYN1;WDR81;VGF;NCL;HNRNPD;MCM4;TAGLN2;ATF7;ADNP;HNRNPH3;MAD1L1;EIF3A;AARS
1433	ENCODE_and_ChEA_Consensus_TFs_from_ChIP-X	RFX5 ENCODE	12/559	0.0024990111961629	0.0165528484384018	0	0	2.747501127757069	16.46264251092114	EML6;VCP;DDX3X;PLEKHH3;WDR81;NUMA1;FASN;ARID4A;SMC1A;CELSR3;KPNB1;ATP6V0A1
1434	ENCODE_and_ChEA_Consensus_TFs_from_ChIP-X	FOS ENCODE	13/637	0.0025863825685002	0.0165528484384018	0	0	2.615740740740741	15.583262570637116	VCP;PLEKHH3;ARID4A;ZBTB20;AP2A1;BAZ1B;HSP90B1;TTBK2;WDR81;KHSRP;MYH9;KPNB1;AARS
1435	ENCODE_and_ChEA_Consensus_TFs_from_ChIP-X	CHD1 ENCODE	13/655	0.003280365920044	0.0196821955202641	0	0	2.5400199539836703	14.528406899423398	KDM6B;USP47;GRIPAP1;FUS;KIDINS220;PHRF1;SMC3;SMC1A;SYN1;MADD;MYH9;UBAP2L;ATF7
1436	ENCODE_and_ChEA_Consensus_TFs_from_ChIP-X	TAF1 ENCODE	41/3346	0.0054678687077728	0.0308773762321288	0	0	1.6403969742813918	8.544608635118681	ANKRD17;COPB2;CUL7;VCP;DDX3X;SRCAP;DDX42;ARID4A;HTT;XPC;PHRF1;SMC3;DSTYK;CAND1;UBAP2L;PCNT;SEC31A;USP47;EIF5B;GRIPAP1;SMARCC1;PPP1R12A;FUS;KIDINS220;SETD1B;BAZ1B;SMC1A;HNRNPM;WDR81;TBC1D5;FASN;NCL;CANX;HNRNPD;MCM4;MYH9;ADNP;HNRNPH3;EIF3A;KPNB1;AARS
1437	ENCODE_and_ChEA_Consensus_TFs_from_ChIP-X	E2F4 ENCODE	13/710	0.0063908411837188	0.0340844863131672	0	0	2.332883225026022	11.78780086927606	FUS;NCAPG2;XPC;BAZ1B;SMC1A;NEIL3;CAND1;MTHFD1;HNRNPD;MCM4;PCNT;CC2D1A;KPNB1
1438	ENCODE_and_ChEA_Consensus_TFs_from_ChIP-X	MYC ENCODE	22/1515	0.0072421202668087	0.0349148286376798	0	0	1.8768233236585548	9.248687413793707	EIF5B;SMARCC1;DDX3X;FUS;CAD;DDX42;BAZ1B;CELSR3;CAND1;MTHFD1;FASN;NCL;CANX;HNRNPD;MCM4;UBAP2L;TAGLN2;ADNP;HNRNPH3;EIF3A;KPNB1;SEC31A
1439	ENCODE_and_ChEA_Consensus_TFs_from_ChIP-X	USF1 ENCODE	21/1423	0.0072739226328499	0.0349148286376798	0	0	1.9040385655959464	9.374456894758618	DDX3X;PLEKHH3;KIDINS220;CAD;DDX42;OGDHL;SMC3;HNRNPM;VGF;TBC1D5;KHSRP;NCL;CANX;HNRNPD;ZC3H18;WDR6;UBAP2L;CORO7;ADNP;HNRNPH3;EIF3A
1440	ENCODE_and_ChEA_Consensus_TFs_from_ChIP-X	TCF3 ENCODE	14/840	0.0103890764995409	0.0474929211407584	0	0	2.119536128456735	9.679922264678025	KCNH2;ANKRD17;EIF5B;SMARCC1;PPP1R12A;FUS;RRBP1;CELSR3;ACTA2;DSTYK;TAGLN2;ADNP;HNRNPH3;KPNB1
1441	ENCODE_and_ChEA_Consensus_TFs_from_ChIP-X	E2F1 CHEA	14/859	0.0124452114086218	0.0543063770558045	0	0	2.06980691373404	9.079041109321516	EDEM3;KDM6B;NUMA1;FUS;CAD;DDX42;RRBP1;SMC1A;HNRNPM;CAND1;SCN8A;NCL;HNRNPD;MYH9
1442	ENCODE_and_ChEA_Consensus_TFs_from_ChIP-X	RCOR1 ENCODE	12/702	0.0143305299102054	0.0598143857121619	0	0	2.161942405420666	9.178230423110508	DISP2;EIF5B;CUL7;PLEKHH3;PITPNM1;VGF;TBC1D5;MYH9;RRBP1;FLYWCH1;L1CAM;ATP6V0A1
1443	ENCODE_and_ChEA_Consensus_TFs_from_ChIP-X	E2F6 ENCODE	37/3245	0.0249223993740336	0.0996895974961347	0	0	1.4865017688337296	5.488147148319892	DDX3X;CELF6;SMC3;CELSR3;IGSF9;HSP90B1;CAND1;KHSRP;WDR6;UBAP2L;PCDH1;MYBL1;ATP6V0A1;ZRANB3;EIF5B;WWOX;TXNRD3;FUS;CAD;BAZ1B;SMC1A;KIF27;RCN1;MTHFD1;TBC1D5;FASN;NCL;MADD;CANX;HNRNPD;MCM4;TAGLN2;ADNP;HNRNPH3;CC2D1A;EIF3A;KPNB1
1444	ENCODE_and_ChEA_Consensus_TFs_from_ChIP-X	YY1 ENCODE	32/2753	0.0291647395933485	0.1119926000384582	0	0	1.5019061253819108	5.308930033510765	DDX3X;NUMA1;SRCAP;DDX42;ARID4A;HTT;XPC;SMC3;PRPF8;CELSR3;DSTYK;ZC3H18;UBAP2L;PCNT;ATP6V0A1;ZRANB3;USP47;GRIPAP1;UNC13A;PPP1R12A;FUS;KIDINS220;SETD1B;BAZ1B;HNRNPM;SCN8A;NCL;HNRNPD;MCM4;ADNP;HNRNPH3;EIF3A
1445	ENCODE_and_ChEA_Consensus_TFs_from_ChIP-X	ZBTB7A ENCODE	26/2184	0.0375978916721793	0.1382085203823049	0	0	1.5211703958691911	4.99066694342909	CUL9;CUL7;DDX3X;PLEKHH3;HTT;ZBTB42;RRBP1;SMC3;CELSR3;HSP90B1;MYH10;ATP6V0A1;WWOX;UNC13A;SETD1B;KIF27;HNRNPM;WDR81;GPRIN1;FASN;HNRNPD;FLYWCH1;ADNP;HNRNPH3;MAD1L1;KPNB1
1446	ENCODE_and_ChEA_Consensus_TFs_from_ChIP-X	SIX5 ENCODE	15/1094	0.0388711463575232	0.1382085203823049	0	0	1.72667235421564	5.607373723652516	ZRANB3;EDEM3;EIF5B;WWOX;NUMA1;SRCAP;ITSN1;IGSF9;HSP90B1;EML6;DSTYK;CAND1;WDR81;MYBL1;CC2D1A
1447	ENCODE_and_ChEA_Consensus_TFs_from_ChIP-X	ETS1 ENCODE	4/156	0.0412157406035114	0.1390964542312003	0	0	3.1972059779077324	10.195682179784642	WDR81;NCAPG2;ADNP;HNRNPH3
1448	ENCODE_and_ChEA_Consensus_TFs_from_ChIP-X	PML ENCODE	20/1596	0.0420187205490084	0.1390964542312003	0	0	1.5869897781795423	5.030186332321611	ANKRD17;USP47;CUL7;PPP1R12A;DDX3X;SRCAP;FUS;NCAPG2;CAD;DSTYK;FASN;NCL;MADD;TUBGCP6;WDR6;ADNP;HNRNPH3;PCNT;EIF3A;SEC31A
1449	ENCODE_and_ChEA_Consensus_TFs_from_ChIP-X	TP53 CHEA	6/319	0.0504264357770839	0.1613645944866686	0	0	2.3387779552715653	6.986490408996349	ANKRD17;NELL2;COL11A2;MYBL1;NEO1;MAD1L1
1450	ENCODE_and_ChEA_Consensus_TFs_from_ChIP-X	HDAC2 ENCODE	4/175	0.0582389492767764	0.1760636235623397	0	0	2.839217385026352	8.072465471308123	EIF5B;NEIL3;HNRNPD;CELSR3
1451	ENCODE_and_ChEA_Consensus_TFs_from_ChIP-X	MAX ENCODE	24/2073	0.0586878745207799	0.1760636235623397	0	0	1.4670158579588806	4.1597559455944655	EIF5B;SMARCC1;DDX3X;CAD;DDX42;SMC3;CELSR3;CAND1;MTHFD1;WDR81;VGF;TBC1D5;FASN;NCL;CANX;HNRNPD;MCM4;UBAP2L;TAGLN2;ADNP;HNRNPH3;CC2D1A;EIF3A;KPNB1
1452	ENCODE_and_ChEA_Consensus_TFs_from_ChIP-X	KLF4 CHEA	13/987	0.0676070309801272	0.1966749992149156	0	0	1.645260431345707	4.432402829910282	EIF5B;UNC13A;PPP1R12A;PLEKHH3;GSX1;MAST1;IGSF9;RCN1;VGF;DPYSL5;TAGLN2;MYBL1;MAD1L1
1453	ENCODE_and_ChEA_Consensus_TFs_from_ChIP-X	SALL4 CHEA	6/355	0.0759990304928121	0.2145854978620579	0	0	2.093660458452722	5.395435641925877	KCNH2;NELL2;RCN1;HMGN5;DDX3X;FASN
1454	ENCODE_and_ChEA_Consensus_TFs_from_ChIP-X	STAT3 ENCODE	10/725	0.0804529856851902	0.2206710464508076	0	0	1.7140935987089834	4.319656928235398	ANKRD17;WWOX;HMGN5;WDR81;TBC1D5;DDX42;ATF7;AP2A1;HSP90B1;ATP6V0A1
1455	ENCODE_and_ChEA_Consensus_TFs_from_ChIP-X	UBTF ENCODE	19/1631	0.0834414532589075	0.2225105420237534	0	0	1.4610573758039196	3.628696784551728	KCNH2;USP47;EIF5B;VCP;ARID4A;ZBTB42;RRBP1;CLIP2;DSTYK;TBC1D5;FASN;HNRNPD;ZC3H18;UBAP2L;CORO7;HNRNPH3;CIC;TECPR1;KPNB1
1456	ENCODE_and_ChEA_Consensus_TFs_from_ChIP-X	TAF7 ENCODE	9/640	0.0861129472564374	0.223428187476162	0	0	1.7445466199642663	4.277794923706731	DDX3X;FUS;FASN;MCM4;HNRNPH3;L1CAM;PCNT;SMC1A;KIF27
1457	ENCODE_and_ChEA_Consensus_TFs_from_ChIP-X	CEBPB ENCODE	3/144	0.1181082837619964	0.2939173153635654	0	0	2.570552147239264	5.491093751123311	PLEKHH3;DDX42;AARS
1458	ENCODE_and_ChEA_Consensus_TFs_from_ChIP-X	RUNX1 CHEA	15/1294	0.1194039093664484	0.2939173153635654	0	0	1.4411351997887425	3.062762980774761	UNC13A;PPP1R12A;DDX3X;FUS;NCAN;SH2D3C;DDX42;XPC;EHBP1;CAND1;WDR81;PCNT;KPNB1;SEC31A;ATP6V0A1
1459	ENCODE_and_ChEA_Consensus_TFs_from_ChIP-X	VDR CHEA	2/76	0.1313804827220259	0.3153131585328622	0	0	3.2564271588661837	6.609432513758495	WDR81;HTT
1460	ENCODE_and_ChEA_Consensus_TFs_from_ChIP-X	CBX3 ENCODE	2/81	0.1455272313455528	0.3407466880286116	0	0	3.0495523309663475	5.877682927510141	DSTYK;ADNP
1461	ENCODE_and_ChEA_Consensus_TFs_from_ChIP-X	NRF1 ENCODE	20/1882	0.150299656583323	0.3435420721904526	0	0	1.322190015155305	2.5057143834389053	EIF5B;WWOX;ANKRD26;SMARCC1;PPP1R12A;SRCAP;AP2A1;TTBK2;DISP2;HNRNPM;NEIL3;MTHFD1;VGF;KIF3A;TBC1D5;FLYWCH1;HNRNPH3;BSN;PCNT;CC2D1A
1462	ENCODE_and_ChEA_Consensus_TFs_from_ChIP-X	CEBPD ENCODE	9/734	0.1577338521134038	0.3444971727713182	0	0	1.510924665056007	2.790445395434768	GRIPAP1;FUS;CANX;RRBP1;ADNP;PCNT;MYH10;EIF3A;AARS
1463	ENCODE_and_ChEA_Consensus_TFs_from_ChIP-X	PPARG CHEA	7/535	0.1578945375201875	0.3444971727713182	0	0	1.609753192300362	2.9713274395717746	EIF5B;WWOX;ITSN1;DDX42;MYH9;EIF3A;KPNB1
1464	ENCODE_and_ChEA_Consensus_TFs_from_ChIP-X	SPI1 CHEA	12/1056	0.1682786665371324	0.3585727446232109	0	0	1.4024481265860576	2.499350411597871	ACTA2;KDM6B;CUL7;PITPNM1;TXNRD3;CANX;ARID4A;ZC3H18;UBAP2L;AP2A1;ADNP;EIF3A
1465	ENCODE_and_ChEA_Consensus_TFs_from_ChIP-X	POU5F1 CHEA	4/261	0.1723023331145289	0.3585727446232109	0	0	1.8808665994139409	3.307512556783613	GSX1;FASN;ADNP;MAD1L1
1466	ENCODE_and_ChEA_Consensus_TFs_from_ChIP-X	IRF1 ENCODE	4/263	0.1755512395551137	0.3585727446232109	0	0	1.866151866151866	3.246776392982868	EIF5B;SLC12A5;DDX3X;UBAP2L
1467	ENCODE_and_ChEA_Consensus_TFs_from_ChIP-X	AR CHEA	12/1095	0.1994365754155637	0.3883456641736377	0	0	1.349138396229809	2.175160536293248	MYO1E;PPP1R12A;MTHFD1;TBC1D5;MGAT5B;RASGRF1;MCM4;MACROD2;PRDM11;MYH10;GPR158;KTN1
1468	ENCODE_and_ChEA_Consensus_TFs_from_ChIP-X	MYC CHEA	7/573	0.1997986696251096	0.3883456641736377	0	0	1.4987221370313577	2.41360967886458	EIF5B;FASN;NCL;CAD;HNRNPD;PLTP;KPNB1
1469	ENCODE_and_ChEA_Consensus_TFs_from_ChIP-X	NFIC ENCODE	4/279	0.202263366757103	0.3883456641736377	0	0	1.7561391694725028	2.806634637497846	CAND1;WDR81;ATF7;HNRNPH3
1470	ENCODE_and_ChEA_Consensus_TFs_from_ChIP-X	PPARD CHEA	4/285	0.2125813740536513	0.4001531746892261	0	0	1.7181143183515664	2.660380487936945	SPTBN4;CLIP2;MYH9;AP2A1
1471	ENCODE_and_ChEA_Consensus_TFs_from_ChIP-X	SUZ12 ENCODE	2/105	0.2167758769677078	0.4002016190173068	0	0	2.336135448733128	3.5716971262941293	GABBR2;GRIN1
1472	ENCODE_and_ChEA_Consensus_TFs_from_ChIP-X	ZMIZ1 ENCODE	10/914	0.2289122070629879	0.4146334316612612	0	0	1.3423247106875424	1.9791460027523964	CUL7;PPP1R12A;DDX3X;PITPNM1;KIDINS220;TBC1D5;FASN;NCL;SETD1B;TAGLN2
1473	ENCODE_and_ChEA_Consensus_TFs_from_ChIP-X	FOXA1 ENCODE	3/205	0.24241867068987	0.4309665256708799	0	0	1.7887383830407582	2.534801492665031	MCM4;ZBTB42;PCNT
1474	ENCODE_and_ChEA_Consensus_TFs_from_ChIP-X	IRF8 CHEA	2/121	0.2658212116658656	0.46397884218042	0	0	2.0203935232629635	2.676882683516871	GRIPAP1;ATP6V0A1
1475	ENCODE_and_ChEA_Consensus_TFs_from_ChIP-X	EGR1 ENCODE	6/537	0.2880721888765695	0.4938380380741191	0	0	1.3632062146892656	1.6965703530433291	DSTYK;FUS;SCN8A;HNRNPD;ZC3H18;SYN1
1476	ENCODE_and_ChEA_Consensus_TFs_from_ChIP-X	NELFE ENCODE	3/234	0.3075064000497841	0.5062725048205942	0	0	1.5618675802724882	1.8418469924520768	DDX3X;FUS;FASN
1477	ENCODE_and_ChEA_Consensus_TFs_from_ChIP-X	EZH2 ENCODE	4/338	0.3086873311039451	0.5062725048205942	0	0	1.4415613218008427	1.694449217311094	UNC13A;MGAT5B;ARID4A;KPNB1
1478	ENCODE_and_ChEA_Consensus_TFs_from_ChIP-X	EZH2 CHEA	3/237	0.3143095626229439	0.5062725048205942	0	0	1.5416076765770017	1.784221129914937	GABBR2;DPYSL5;SEZ6
1479	ENCODE_and_ChEA_Consensus_TFs_from_ChIP-X	CTCF ENCODE	17/1790	0.3164203155128713	0.5062725048205942	0	0	1.1622397104971287	1.3373704493893583	ANKRD17;USP47;EIF5B;WWOX;MAST1;RRBP1;FSTL4;PITPNM1;DPYSL5;SCN8A;FASN;MGAT5B;TNR;ADNP;HNRNPH3;PCNT;ABCD1
1480	ENCODE_and_ChEA_Consensus_TFs_from_ChIP-X	BHLHE40 ENCODE	4/348	0.3274330135606635	0.515304414783995	0	0	1.3989376973873098	1.5618744661106323	DDX3X;TBC1D5;UBAP2L;ABCD1
1481	ENCODE_and_ChEA_Consensus_TFs_from_ChIP-X	NFE2L2 CHEA	10/1022	0.3426353352790475	0.5305321320449768	0	0	1.192231681362116	1.2769857145691297	PPP1R12A;PCLO;WDR81;PITPNM1;AGL;ZBTB20;MYH9;CORO7;MAP3K9;KTN1
1482	ENCODE_and_ChEA_Consensus_TFs_from_ChIP-X	NANOG CHEA	6/595	0.3730017945202709	0.5618205024737549	0	0	1.2252758913412565	1.208332835501016	RCN1;MTHFD1;KHSRP;SEZ6;MYH9;KPNB1
1483	ENCODE_and_ChEA_Consensus_TFs_from_ChIP-X	RELA ENCODE	5/484	0.3745470016491699	0.5618205024737549	0	0	1.2548788236361983	1.2323386636386926	ACTA2;FUS;MYH9;HNRNPH3;HSP90B1
1484	ENCODE_and_ChEA_Consensus_TFs_from_ChIP-X	BCL3 ENCODE	3/273	0.3956636555674778	0.5790304388059941	0	0	1.3336059986366735	1.2365071904378415	ANKRD17;TUBGCP6;ADNP
1485	ENCODE_and_ChEA_Consensus_TFs_from_ChIP-X	CREB1 ENCODE	20/2238	0.3980834266791209	0.5790304388059941	0	0	1.0879849796805712	1.0021360896893432	ZRANB3;EDEM3;ANKRD17;VCP;UNC13A;PLEKHH3;NUMA1;DDX42;XPC;CELSR3;CAND1;WDR81;KHSRP;HNRNPD;TUBGCP6;ZC3H18;MCM4;ADNP;EIF3A;SEC31A
1486	ENCODE_and_ChEA_Consensus_TFs_from_ChIP-X	SUZ12 CHEA	15/1684	0.4269178670502384	0.6117032124898938	0	0	1.081168483328638	0.9202512942452754	GABBR2;GSX1;MAST1;RASGRF1;SEZ6;SLC7A14;DTX1;SEZ6L;FSTL4;NELL2;DPP6;DPYSL5;NEFM;PCDH1;CHGB
1487	ENCODE_and_ChEA_Consensus_TFs_from_ChIP-X	FOXP2 ENCODE	2/178	0.4359620253606378	0.6154758005091358	0	0	1.3621119733924612	1.1308255472235649	HNRNPD;SEC31A
1488	ENCODE_and_ChEA_Consensus_TFs_from_ChIP-X	SIN3A ENCODE	10/1131	0.4651248497634875	0.6471302257578956	0	0	1.0700725085203229	0.8190863759945843	EIF5B;WDR81;VGF;SETD1B;CAD;HNRNPD;MCM4;HNRNPH3;SMC3;SEC31A
1489	ENCODE_and_ChEA_Consensus_TFs_from_ChIP-X	FOSL2 ENCODE	2/196	0.4854953377555833	0.6585507258993116	0	0	1.2345989439275835	0.8921034115854694	TAGLN2;PTPRH
1490	ENCODE_and_ChEA_Consensus_TFs_from_ChIP-X	EGR1 CHEA	3/315	0.4870531410296992	0.6585507258993116	0	0	1.1516045304388862	0.8284436194840761	KHSRP;ZBTB20;PCDH1
1491	ENCODE_and_ChEA_Consensus_TFs_from_ChIP-X	ELF1 ENCODE	21/2483	0.4985678879519638	0.6647571839359517	0	0	1.021910977898541	0.7112658949481606	EDEM3;CUL9;ANKRD17;WWOX;NUMA1;AGL;ARID4A;XPC;PHRF1;KIF27;HMGN5;CANX;TUBGCP6;ZC3H18;MCM4;UBAP2L;FSIP1;MYBL1;ABCD1;TECPR1;SEC31A
1492	ENCODE_and_ChEA_Consensus_TFs_from_ChIP-X	TRIM28 CHEA	2/210	0.5221215162454121	0.6830892913237494	0	0	1.1506801125703563	0.7477751422217018	PPP1R12A;NEFM
1493	ENCODE_and_ChEA_Consensus_TFs_from_ChIP-X	KAT2A ENCODE	1/90	0.5284814391674387	0.6830892913237494	0	0	1.344569288389513	0.8574958288022387	HSP90B1
1494	ENCODE_and_ChEA_Consensus_TFs_from_ChIP-X	TCF7L2 ENCODE	5/583	0.5336635088466792	0.6830892913237494	0	0	1.0346235680973157	0.6497330185165433	SMARCC1;RRBP1;TAGLN2;HNRNPH3;PRPF8
1495	ENCODE_and_ChEA_Consensus_TFs_from_ChIP-X	FOXM1 ENCODE	1/95	0.5478147226069197	0.6919764917140038	0	0	1.2727272727272727	0.7659503684440017	HSP90B1
1496	ENCODE_and_ChEA_Consensus_TFs_from_ChIP-X	NR2C2 ENCODE	3/350	0.5579003610926899	0.6955640865571199	0	0	1.0335920510599177	0.6031783746291508	DDX42;PHRF1;BAZ1B
1497	ENCODE_and_ChEA_Consensus_TFs_from_ChIP-X	TCF3 CHEA	8/1006	0.6000894501375114	0.7376217344393842	0	0	0.9556327845564548	0.488019254741148	RCN1;KIF3A;NCAPG2;HNRNPD;ADNP;CIC;MAD1L1;ASTN1
1498	ENCODE_and_ChEA_Consensus_TFs_from_ChIP-X	TP63 CHEA	11/1399	0.6180748656270133	0.7376217344393842	0	0	0.9431347029841034	0.4537851946670702	DISP2;KCNH2;CLIP2;MMP14;NFASC;UNC13A;PLEKHH3;FASN;MYH9;SHISA7;TTBK2
1499	ENCODE_and_ChEA_Consensus_TFs_from_ChIP-X	HNF4A ENCODE	10/1276	0.6203736674552862	0.7376217344393842	0	0	0.9401709401709402	0.4488689079894585	WWOX;ANKRD26;EML6;WDR81;HTT;ZBTB42;MMEL1;BAZ1B;TECPR1;EIF3A
1500	ENCODE_and_ChEA_Consensus_TFs_from_ChIP-X	GATA2 CHEA	6/772	0.6223683384332305	0.7376217344393842	0	0	0.933485639686684	0.4426805262387241	GPRIN1;ITSN1;SH2D3C;MYH9;HTT;EHBP1
1501	ENCODE_and_ChEA_Consensus_TFs_from_ChIP-X	ZNF384 ENCODE	5/730	0.7289019563838036	0.8533486318639651	0	0	0.8185478689226815	0.2588379710434012	EIF5B;CAD;UBAP2L;TAGLN2;ATP6V0A1
1502	ENCODE_and_ChEA_Consensus_TFs_from_ChIP-X	YY1 CHEA	2/332	0.7650945056883127	0.8654926092579526	0	0	0.7207686622320769	0.1929900733354875	ATP6V0A1;AARS
1503	ENCODE_and_ChEA_Consensus_TFs_from_ChIP-X	SMC3 ENCODE	8/1181	0.7706756743888689	0.8654926092579526	0	0	0.8055078938564969	0.2098248580898536	ANKRD17;WWOX;PITPNM1;DPYSL5;MGAT5B;TNR;RRBP1;ADNP
1504	ENCODE_and_ChEA_Consensus_TFs_from_ChIP-X	STAT3 CHEA	1/177	0.7727678148521897	0.8654926092579526	0	0	0.6769283746556474	0.1744963249172712	SCN8A
1505	ENCODE_and_ChEA_Consensus_TFs_from_ChIP-X	SOX2 CHEA	5/775	0.7753371291269159	0.8654926092579526	0	0	0.7688957005727192	0.1956511538525606	MYO1E;RCN1;SEZ6;MMEL1;MYBL1
1506	ENCODE_and_ChEA_Consensus_TFs_from_ChIP-X	SPI1 ENCODE	10/1540	0.83100449016774	0.9169704719092304	0	0	0.7668845315904139	0.1419657264604725	CUL7;DDX3X;MADD;SH2D3C;MYH9;DTX1;HTT;UBAP2L;AP2A1;ATP6V0A1
1507	ENCODE_and_ChEA_Consensus_TFs_from_ChIP-X	STAT5A ENCODE	1/233	0.8582032560006215	0.9349909595158324	0	0	0.5120689655172413	0.0783026737858616	CANX
1508	ENCODE_and_ChEA_Consensus_TFs_from_ChIP-X	SMAD4 CHEA	3/584	0.8668145353844697	0.9349909595158324	0	0	0.6098962018098687	0.0871726107699053	NFASC;TNR;FSTL4
1509	ENCODE_and_ChEA_Consensus_TFs_from_ChIP-X	GATA1 CHEA	4/807	0.9066418032186132	0.9460956140829138	0	0	0.5851821102962655	0.057352429754526	KCNH2;DPP6;MYH9;RRBP1
1510	ENCODE_and_ChEA_Consensus_TFs_from_ChIP-X	RAD21 ENCODE	7/1265	0.9066593234599384	0.9460956140829138	0	0	0.6500884902660707	0.0637012009158475	ANKRD17;PITPNM1;DPYSL5;MGAT5B;ADNP;PCDH1;F5
1511	ENCODE_and_ChEA_Consensus_TFs_from_ChIP-X	SRF ENCODE	1/299	0.9188023775097623	0.9460956140829138	0	0	0.3973154362416107	0.0336463480288705	MYO1E
1512	ENCODE_and_ChEA_Consensus_TFs_from_ChIP-X	BCLAF1 ENCODE	4/851	0.926661626434054	0.9460956140829138	0	0	0.5535003716821899	0.0421583521542878	EIF5B;DSTYK;HNRNPD;KIF27
1513	ENCODE_and_ChEA_Consensus_TFs_from_ChIP-X	FOXA2 ENCODE	1/316	0.9296851691519308	0.9460956140829138	0	0	0.3755459355459355	0.0273807829946796	PTPRH
1514	ENCODE_and_ChEA_Consensus_TFs_from_ChIP-X	GABPA ENCODE	12/2082	0.9362404514362168	0.9460956140829138	0	0	0.6686994165255035	0.0440558855001044	EDEM3;EIF5B;DSTYK;HNRNPD;DDX42;TUBGCP6;XPC;AP2A1;PHRF1;TECPR1;HSP90B1;SEC31A
1515	ENCODE_and_ChEA_Consensus_TFs_from_ChIP-X	FLI1 ENCODE	1/650	0.9959422393718748	0.9959422393718748	0	0	0.1791567446421067	0.0007284541324793872	ZC3H18
1516	GO_Biological_Process_2021	post-translational protein modification (GO:0043687)	10/345	0.0006324378612769164	0.1523247240163793	0	0	3.7311519326444698	27.48339867649912	CUL9;CUL7;RCN1;CAND1;VGF;HIF3A;CHGB;HSP90B1;KTN1;F5
1517	GO_Biological_Process_2021	regulation of metaphase plate congression (GO:0090235)	2/5	0.000673603752374296	0.1523247240163793	0	0	80.61382113821138	588.7121370238503	NUMA1;MAD1L1
1518	GO_Biological_Process_2021	spindle assembly (GO:0051225)	5/84	0.0006748325305417063	0.1523247240163793	0	0	7.765940718609953	56.6994904258671	NUMA1;TUBGCP6;SMC3;SMC1A;KPNB1
1519	GO_Biological_Process_2021	protein localization to cell junction (GO:1902414)	3/22	0.0007700004546135333	0.1523247240163793	0	0	19.19438165967065	137.60681493907595	PCLO;KIF3A;BSN
1520	GO_Biological_Process_2021	potassium ion homeostasis (GO:0055075)	3/24	0.0009997567321736792	0.1523247240163793	0	0	17.364592462751972	119.95458001250672	KCNH2;SLC12A5;ATP1A3
1521	GO_Biological_Process_2021	neurotransmitter-gated ion channel clustering (GO:0072578)	2/6	0.0010048949461406	0.1523247240163793	0	0	60.457317073170735	417.3291377931697	LHFPL4;SHISA7
1522	GO_Biological_Process_2021	presynaptic active zone organization (GO:1990709)	2/6	0.0010048949461406	0.1523247240163793	0	0	60.457317073170735	417.3291377931697	PCLO;BSN
1523	GO_Biological_Process_2021	cytoplasmic microtubule organization (GO:0031122)	4/54	0.0010478054962433	0.1523247240163793	0	0	9.769876543209875	67.0316828305825	CLIP2;NUMA1;TUBGCP6;KPNB1
1524	GO_Biological_Process_2021	clathrin-dependent endocytosis (GO:0072583)	3/26	0.0012687461816788	0.1639502010324973	0	0	15.853027473993064	105.7353514987663	ITSN1;CANX;AP2A1
1525	GO_Biological_Process_2021	positive regulation of cell growth (GO:0030307)	5/102	0.0016156995442819	0.1724544886988162	0	0	6.319075366587693	40.6189359623857	USP47;MMP14;UNC13A;DDX3X;L1CAM
1526	GO_Biological_Process_2021	establishment of mitotic spindle localization (GO:0040001)	3/29	0.0017508698683985	0.1724544886988162	0	0	14.021708352996695	89.00479252153153	NUMA1;HTT;KPNB1
1527	GO_Biological_Process_2021	regulation of cell cycle process (GO:0010564)	5/106	0.0019144305570176	0.1724544886988162	0	0	6.067585019371502	37.9729800552275	CUL9;CUL7;NUMA1;MAD1L1;RAB11FIP4
1528	GO_Biological_Process_2021	mitotic spindle organization (GO:0007052)	6/157	0.0020118565625204	0.1724544886988162	0	0	4.888162251655629	30.349119872947124	VCP;SMC3;SMC1A;PCNT;KPNB1;MAD1L1
1529	GO_Biological_Process_2021	membrane depolarization (GO:0051899)	3/32	0.002333780921178	0.1724544886988162	0	0	12.569282843240956	76.173192602866	KCNH2;SCN8A;CACNA1B
1530	GO_Biological_Process_2021	alpha-amino acid biosynthetic process (GO:1901607)	2/9	0.0023725467060886	0.1724544886988162	0	0	34.541811846689896	208.7635033494158	MTHFD1;CAD
1531	GO_Biological_Process_2021	astral microtubule organization (GO:0030953)	2/9	0.0023725467060886	0.1724544886988162	0	0	34.541811846689896	208.7635033494158	NUMA1;KPNB1
1532	GO_Biological_Process_2021	ion transport (GO:0006811)	5/116	0.0028360124019259	0.1800094775101795	0	0	5.518157909462257	32.36596224369015	SLC12A5;PKD2L1;CNGA3;SLC8A2;GRIN1
1533	GO_Biological_Process_2021	neuron projection maintenance (GO:1990535)	2/10	0.0029495468813782	0.1800094775101795	0	0	30.22256097560976	176.07977492674317	ATP1A3;ABCD1
1534	GO_Biological_Process_2021	smoothened signaling pathway (GO:0007224)	3/35	0.0030240597883011	0.1800094775101795	0	0	11.389187116564417	66.07044035205912	DISP2;PKD2L1;TTBK2
1535	GO_Biological_Process_2021	mitotic nuclear division (GO:0140014)	4/74	0.0033537217107539	0.1800094775101795	0	0	6.971428571428572	39.721001151256765	NCAPG2;SMC3;SMC1A;KPNB1
1536	GO_Biological_Process_2021	cation transport (GO:0006812)	6/174	0.0033557216128087	0.1800094775101795	0	0	4.389732142857143	25.00869227167217	ABCC8;SCN8A;PKD2L1;CNGA3;GRIN1;SLC8A2
1537	GO_Biological_Process_2021	protein transport (GO:0015031)	9/369	0.0037682844455547	0.1800094775101795	0	0	3.1009554140127387	17.30685214449493	COPB2;KIF3A;TBC1D5;CANX;MYH9;AP2A1;HSP90B1;SEC31A;ATP6V0A1
1538	GO_Biological_Process_2021	regulation of phosphoprotein phosphatase activity (GO:0043666)	3/38	0.0038276207836102	0.1800094775101795	0	0	10.411393514461	57.94473423108974	PPP1R12A;HTT;HSP90B1
1539	GO_Biological_Process_2021	synaptic vesicle endocytosis (GO:0048488)	3/38	0.0038276207836102	0.1800094775101795	0	0	10.411393514461	57.94473423108974	ITSN1;CANX;STON1
1540	GO_Biological_Process_2021	inorganic cation import across plasma membrane (GO:0098659)	4/77	0.0038695072551629	0.1800094775101795	0	0	6.683916793505834	37.12667206797129	KCNH2;SLC12A5;ATP1A3;SLC8A2
1541	GO_Biological_Process_2021	protein localization to synapse (GO:0035418)	2/12	0.0042790983498094	0.1843181992899409	0	0	24.17560975609756	131.8540888655576	PCLO;BSN
1542	GO_Biological_Process_2021	inorganic ion transmembrane transport (GO:0098660)	2/12	0.0042790983498094	0.1843181992899409	0	0	24.17560975609756	131.8540888655576	ABCC8;PKD2L1
1543	GO_Biological_Process_2021	regulation of short-term neuronal synaptic plasticity (GO:0048172)	2/13	0.0050296525861371	0.1899779776063559	0	0	21.97671840354767	116.30968042089768	SHISA7;SLC8A2
1544	GO_Biological_Process_2021	potassium ion import across plasma membrane (GO:1990573)	3/42	0.0050842972744944	0.1899779776063559	0	0	9.341670599339311	49.3389530027632	KCNH2;SLC12A5;ATP1A3
1545	GO_Biological_Process_2021	signal release from synapse (GO:0099643)	3/43	0.0054327058822876	0.1899779776063559	0	0	9.107668711656444	47.499388099014006	PCLO;UNC13A;SYN1
1546	GO_Biological_Process_2021	organic substance transport (GO:0071702)	5/136	0.0055779231173222	0.1899779776063559	0	0	4.670949694182353	24.23727197520088	KIF3A;MYH9;PLTP;ABCD1;HSP90B1
1547	GO_Biological_Process_2021	neurotransmitter secretion (GO:0007269)	3/44	0.005795125663155	0.1899779776063559	0	0	8.885081550202004	45.76472821923697	PCLO;UNC13A;SYN1
1548	GO_Biological_Process_2021	response to amyloid-beta (GO:1904645)	3/44	0.005795125663155	0.1899779776063559	0	0	8.885081550202004	45.76472821923697	CACNA1B;ATP1A3;GRIN1
1549	GO_Biological_Process_2021	metal ion homeostasis (GO:0055065)	3/44	0.005795125663155	0.1899779776063559	0	0	8.885081550202004	45.76472821923697	KCNH2;SLC12A5;GRIN1
1550	GO_Biological_Process_2021	mitotic spindle assembly (GO:0090307)	3/44	0.005795125663155	0.1899779776063559	0	0	8.885081550202004	45.76472821923697	SMC3;SMC1A;KPNB1
1551	GO_Biological_Process_2021	sodium ion transmembrane transport (GO:0035725)	4/87	0.0059714331985907	0.1899779776063559	0	0	5.875650751152759	30.08784618842072	SCN8A;ATP1A3;PKD2L1;SLC8A2
1552	GO_Biological_Process_2021	potassium ion transmembrane transport (GO:0071805)	5/139	0.0061091900457451	0.1899779776063559	0	0	4.565680912209141	23.27566357887772	KCNH2;SLC12A5;ABCC8;ATP1A3;PKD2L1
1553	GO_Biological_Process_2021	regulation of macromolecule metabolic process (GO:0060255)	6/200	0.0065708721577618	0.1899779776063559	0	0	3.79639175257732	19.07728125021701	KDM6B;KHSRP;HNRNPD;ADNP;PRDM11;SLC8A2
1554	GO_Biological_Process_2021	regulation of aerobic respiration (GO:1903715)	2/15	0.0066974179551681	0.1899779776063559	0	0	18.593808630394	93.08122344256824	VCP;ABCD1
1555	GO_Biological_Process_2021	cellular response to arsenic-containing substance (GO:0071243)	2/15	0.0066974179551681	0.1899779776063559	0	0	18.593808630394	93.08122344256824	VCP;DDX3X
1556	GO_Biological_Process_2021	endoplasmic reticulum to cytosol transport (GO:1903513)	2/15	0.0066974179551681	0.1899779776063559	0	0	18.593808630394	93.08122344256824	VCP;HSP90B1
1557	GO_Biological_Process_2021	myelination (GO:0042552)	3/48	0.0073877345487728	0.196746144275653	0	0	8.093660531697342	39.723152900520105	NFASC;SCN8A;ABCD1
1558	GO_Biological_Process_2021	neuron projection organization (GO:0106027)	2/16	0.0076127054964784	0.196746144275653	0	0	17.264808362369337	84.21664149536396	ATP1A3;ABCD1
1559	GO_Biological_Process_2021	regulation of oxidative phosphorylation (GO:0002082)	2/16	0.0076127054964784	0.196746144275653	0	0	17.264808362369337	84.21664149536396	VCP;ABCD1
1560	GO_Biological_Process_2021	Golgi to endosome transport (GO:0006895)	2/16	0.0076127054964784	0.196746144275653	0	0	17.264808362369337	84.21664149536396	AP2A1;CORO7
1561	GO_Biological_Process_2021	organelle organization (GO:0006996)	9/420	0.0085731324136864	0.2123341186386164	0	0	2.709052024733833	12.892709371723695	CUL7;PCLO;WDR81;NUMA1;KIF3A;MAST1;HTT;ABCD1;SEC31A
1562	GO_Biological_Process_2021	retrograde protein transport, ER to cytosol (GO:0030970)	2/17	0.0085810004952837	0.2123341186386164	0	0	16.1130081300813	76.66899205398923	VCP;HSP90B1
1563	GO_Biological_Process_2021	antigen processing and presentation of exogenous peptide antigen via MHC class II (GO:0019886)	4/98	0.0090360231053559	0.2144672422761021	0	0	5.185185185185185	24.40426138031264	KIF3A;CANX;AP2A1;SEC31A
1564	GO_Biological_Process_2021	RNA splicing (GO:0008380)	4/98	0.0090360231053559	0.2144672422761021	0	0	5.185185185185185	24.40426138031264	FUS;KHSRP;HNRNPH3;PRPF8
1565	GO_Biological_Process_2021	presynapse assembly (GO:0099054)	2/18	0.0096013708775176	0.2208583999120529	0	0	15.105182926829269	70.1764049009769	PCLO;BSN
1566	GO_Biological_Process_2021	antigen processing and presentation of peptide antigen via MHC class II (GO:0002495)	4/100	0.0096851061010444	0.2208583999120529	0	0	5.07664609053498	23.54125078208122	KIF3A;CANX;AP2A1;SEC31A
1567	GO_Biological_Process_2021	regulation of potassium ion transmembrane transport (GO:1901379)	3/54	0.0102188506167354	0.2265598856851707	0	0	7.139299891735836	32.72313215453358	KCNH2;GABBR2;DPP6
1568	GO_Biological_Process_2021	postsynaptic membrane organization (GO:0001941)	2/19	0.0106728962272437	0.2265598856851707	0	0	14.215925394548064	64.54098101179628	LHFPL4;SHISA7
1569	GO_Biological_Process_2021	antigen processing and presentation of exogenous peptide antigen (GO:0002478)	4/103	0.0107143540091869	0.2265598856851707	0	0	4.922060107245293	22.327306025046987	KIF3A;CANX;AP2A1;SEC31A
1570	GO_Biological_Process_2021	chromatin remodeling (GO:0006338)	4/103	0.0107143540091869	0.2265598856851707	0	0	4.922060107245293	22.327306025046987	KDM6B;SMARCC1;SRCAP;BAZ1B
1571	GO_Biological_Process_2021	cellular protein modification process (GO:0006464)	16/1025	0.0113848413164154	0.2364387580534144	0	0	1.9900891972249752	8.90658950958517	CUL9;CUL7;PPP1R12A;MAST1;HIF3A;PTPRH;EVPL;HSP90B1;KTN1;F5;RCN1;CAND1;VGF;MACROD2;MAP3K9;CHGB
1572	GO_Biological_Process_2021	regulation of nuclear division (GO:0051783)	2/20	0.0117946676558054	0.240652604977224	0	0	13.425474254742548	59.61055219489654	CUL9;CUL7
1573	GO_Biological_Process_2021	DNA repair (GO:0006281)	7/298	0.0123822622637633	0.2434601326678583	0	0	2.956644837796365	12.98407710520641	ZRANB3;USP47;NEIL3;VCP;XPC;BAZ1B;SMC1A
1574	GO_Biological_Process_2021	nervous system development (GO:0007399)	9/447	0.0125179945977702	0.2434601326678583	0	0	2.538521943983945	11.120219024575032	APC2;NFASC;GSX1;DPYSL5;MYT1L;SCN8A;NCAN;L1CAM;PCDH1
1575	GO_Biological_Process_2021	negative regulation of microtubule depolymerization (GO:0007026)	2/21	0.0129657876792048	0.2434601326678583	0	0	12.718228498074454	55.26631293087005	APC2;TTBK2
1576	GO_Biological_Process_2021	stress granule assembly (GO:0034063)	2/21	0.0129657876792048	0.2434601326678583	0	0	12.718228498074454	55.26631293087005	DDX3X;UBAP2L
1577	GO_Biological_Process_2021	modulation of chemical synaptic transmission (GO:0050804)	4/109	0.0129789580613991	0.2434601326678583	0	0	4.63938859494415	20.15547971013578	UNC13A;CACNA1B;SYN1;SLC8A2
1578	GO_Biological_Process_2021	chemical synaptic transmission (GO:0007268)	7/306	0.0141434653599806	0.2610928605342454	0	0	2.876359352979533	12.248983707193904	GABBR2;UNC13A;SLC12A5;CACNA1B;BSN;SYN1;GRIN1
1579	GO_Biological_Process_2021	vesicle transport along microtubule (GO:0047496)	2/23	0.0154525398479293	0.2696143914528536	0	0	11.505807200929151	47.97900774627138	KIF3A;HTT
1580	GO_Biological_Process_2021	cytosolic transport (GO:0016482)	4/116	0.0159814550415598	0.2696143914528536	0	0	4.347883597883598	17.984265226891228	WDR81;TBC1D5;AP2A1;CORO7
1581	GO_Biological_Process_2021	regulation of extrinsic apoptotic signaling pathway (GO:2001236)	3/64	0.0161653486334587	0.2696143914528536	0	0	5.965905662274968	24.60867657262161	WWOX;MADD;HTT
1582	GO_Biological_Process_2021	lipid homeostasis (GO:0055088)	3/64	0.0161653486334587	0.2696143914528536	0	0	5.965905662274968	24.60867657262161	DDX3X;ZBTB20;ABCD1
1583	GO_Biological_Process_2021	anterograde trans-synaptic signaling (GO:0098916)	6/244	0.0163608794785132	0.2696143914528536	0	0	3.087605042016807	12.69889403927799	GABBR2;SLC12A5;CACNA1B;BSN;SYN1;GRIN1
1584	GO_Biological_Process_2021	negative regulation of protein depolymerization (GO:1901880)	2/24	0.0167664329236634	0.2696143914528536	0	0	10.982261640798226	44.89961965764408	APC2;TTBK2
1585	GO_Biological_Process_2021	establishment of mitotic spindle orientation (GO:0000132)	2/24	0.0167664329236634	0.2696143914528536	0	0	10.982261640798226	44.89961965764408	NUMA1;HTT
1586	GO_Biological_Process_2021	protein exit from endoplasmic reticulum (GO:0032527)	2/24	0.0167664329236634	0.2696143914528536	0	0	10.982261640798226	44.89961965764408	VCP;HSP90B1
1587	GO_Biological_Process_2021	chemical homeostasis (GO:0048878)	3/65	0.0168463990884807	0.2696143914528536	0	0	5.869384524045122	23.968326339547914	DDX3X;VGF;ZBTB20
1588	GO_Biological_Process_2021	RNA processing (GO:0006396)	5/179	0.0169233452932573	0.2696143914528536	0	0	3.50895980581138	14.313261908458175	FUS;KHSRP;HNRNPD;HNRNPH3;PRPF8
1589	GO_Biological_Process_2021	regulation of microtubule depolymerization (GO:0031114)	2/25	0.0181261962179595	0.2737761844348958	0	0	10.50424178154825	42.12618059130718	APC2;TTBK2
1590	GO_Biological_Process_2021	organophosphate ester transport (GO:0015748)	2/25	0.0181261962179595	0.2737761844348958	0	0	10.50424178154825	42.12618059130718	PITPNM1;PLTP
1591	GO_Biological_Process_2021	peripheral nervous system development (GO:0007422)	2/25	0.0181261962179595	0.2737761844348958	0	0	10.50424178154825	42.12618059130718	NFASC;SCN8A
1592	GO_Biological_Process_2021	RNA splicing, via transesterification reactions (GO:0000375)	2/25	0.0181261962179595	0.2737761844348958	0	0	10.50424178154825	42.12618059130718	KHSRP;PRPF8
1593	GO_Biological_Process_2021	RNA splicing, via transesterification reactions with bulged adenosine as nucleophile (GO:0000377)	6/251	0.0185350570616272	0.2763624533675965	0	0	2.9983163265306123	11.957559447766032	HNRNPM;FUS;HNRNPD;DDX42;HNRNPH3;PRPF8
1594	GO_Biological_Process_2021	positive regulation of G1/S transition of mitotic cell cycle (GO:1900087)	2/26	0.0195309874193331	0.283931729608556	0	0	10.066056910569106	39.617513445035065	ANKRD17;DDX3X
1595	GO_Biological_Process_2021	membrane depolarization during action potential (GO:0086010)	2/26	0.0195309874193331	0.283931729608556	0	0	10.066056910569106	39.617513445035065	KCNH2;SCN8A
1596	GO_Biological_Process_2021	negative regulation of catalytic activity (GO:0043086)	2/27	0.0209799748873647	0.2904727475476805	0	0	9.662926829268292	37.3393550083645	CAND1;PPP1R12A
1597	GO_Biological_Process_2021	modulation of excitatory postsynaptic potential (GO:0098815)	2/27	0.0209799748873647	0.2904727475476805	0	0	9.662926829268292	37.3393550083645	SLC8A2;GRIN1
1598	GO_Biological_Process_2021	presynaptic endocytosis (GO:0140238)	2/27	0.0209799748873647	0.2904727475476805	0	0	9.662926829268292	37.3393550083645	CANX;STON1
1599	GO_Biological_Process_2021	monovalent inorganic cation homeostasis (GO:0055067)	2/27	0.0209799748873647	0.2904727475476805	0	0	9.662926829268292	37.3393550083645	KCNH2;SLC12A5
1600	GO_Biological_Process_2021	regulation of calcium-mediated signaling (GO:0050848)	2/28	0.0224723375349477	0.3004060753234969	0	0	9.29080675422139	35.262979882036056	HTT;SLC8A2
1601	GO_Biological_Process_2021	regulation of phosphatase activity (GO:0010921)	2/28	0.0224723375349477	0.3004060753234969	0	0	9.29080675422139	35.262979882036056	HTT;HSP90B1
1602	GO_Biological_Process_2021	regulation of reactive oxygen species biosynthetic process (GO:1903426)	2/28	0.0224723375349477	0.3004060753234969	0	0	9.29080675422139	35.262979882036056	ABCD1;GRIN1
1603	GO_Biological_Process_2021	cellular protein metabolic process (GO:0044267)	8/417	0.0233739658649765	0.3089082079655427	0	0	2.404753799015815	9.032573768780155	RCN1;VGF;RRBP1;CHGB;HSP90B1;ABCF1;KTN1;F5
1604	GO_Biological_Process_2021	aggrephagy (GO:0035973)	2/29	0.0240072647270386	0.309290468054426	0	0	8.94625112917796	33.36413820309008	WDR81;PCNT
1605	GO_Biological_Process_2021	regulation of neuronal synaptic plasticity (GO:0048168)	2/29	0.0240072647270386	0.309290468054426	0	0	8.94625112917796	33.36413820309008	SHISA7;SLC8A2
1606	GO_Biological_Process_2021	central nervous system development (GO:0007417)	6/268	0.0246205762990897	0.309290468054426	0	0	2.8013358778625954	10.376632024443955	PITPNM1;GSX1;NCAN;MAST1;CIC;GRIN1
1607	GO_Biological_Process_2021	RNA metabolic process (GO:0016070)	4/133	0.0249802491353425	0.309290468054426	0	0	3.771652789740645	13.91615339794479	HNRNPM;DDX3X;HNRNPD;HNRNPH3
1608	GO_Biological_Process_2021	actomyosin structure organization (GO:0031032)	3/76	0.0253896071481237	0.309290468054426	0	0	4.9821833767543495	18.301628923006675	LMOD1;MYH9;MYH10
1609	GO_Biological_Process_2021	positive regulation of growth (GO:0045927)	3/76	0.0253896071481237	0.309290468054426	0	0	4.9821833767543495	18.301628923006675	USP47;MMP14;DDX3X
1610	GO_Biological_Process_2021	regulation of cation transmembrane transport (GO:1904062)	2/30	0.0255839561452235	0.309290468054426	0	0	8.626306620209059	31.62222713955805	KCNH2;DPP6
1611	GO_Biological_Process_2021	establishment of spindle orientation (GO:0051294)	2/30	0.0255839561452235	0.309290468054426	0	0	8.626306620209059	31.62222713955805	NUMA1;HTT
1612	GO_Biological_Process_2021	organelle assembly (GO:0070925)	8/425	0.0257963674989504	0.309290468054426	0	0	2.3576480587681754	8.623148680294534	DDX3X;KIF3A;LMOD1;TUBGCP6;UBAP2L;PCNT;KIF27;TTBK2
1613	GO_Biological_Process_2021	inorganic cation transmembrane transport (GO:0098662)	6/274	0.0270536560069807	0.3125015514338451	0	0	2.7377798507462687	9.88320217339321	KCNH2;ABCC8;SCN8A;ATP1A3;PKD2L1;SLC8A2
1614	GO_Biological_Process_2021	mRNA splicing, via spliceosome (GO:0000398)	6/274	0.0270536560069807	0.3125015514338451	0	0	2.7377798507462687	9.88320217339321	HNRNPM;FUS;HNRNPD;DDX42;HNRNPH3;PRPF8
1615	GO_Biological_Process_2021	cellular response to DNA damage stimulus (GO:0006974)	7/350	0.0271310491375248	0.3125015514338451	0	0	2.5017327685791297	9.023941434556406	ZRANB3;USP47;VCP;XPC;MACROD2;BAZ1B;SMC1A
1616	GO_Biological_Process_2021	regulation of potassium ion transport (GO:0043266)	2/31	0.0272016216820394	0.3125015514338451	0	0	8.328427249789739	30.019638516383253	KCNH2;DPP6
1617	GO_Biological_Process_2021	DNA metabolic process (GO:0006259)	6/277	0.0283279899002748	0.3125015514338451	0	0	2.707057195571956	9.64769445991685	ZRANB3;NEIL3;VCP;MCM4;XPC;SMC1A
1618	GO_Biological_Process_2021	negative regulation of microtubule polymerization or depolymerization (GO:0031111)	2/32	0.0288594813350903	0.3125015514338451	0	0	8.050406504065041	28.541240600967136	APC2;TTBK2
1619	GO_Biological_Process_2021	cellular response to glucose stimulus (GO:0071333)	2/32	0.0288594813350903	0.3125015514338451	0	0	8.050406504065041	28.541240600967136	PTPRN;ZBTB20
1620	GO_Biological_Process_2021	metal ion export (GO:0070839)	2/32	0.0288594813350903	0.3125015514338451	0	0	8.050406504065041	28.541240600967136	KCNH2;ATP1A3
1621	GO_Biological_Process_2021	positive regulation of cellular catabolic process (GO:0031331)	4/141	0.0300875589157869	0.3125015514338451	0	0	3.549968459944129	12.437823982817006	KHSRP;ZBTB20;ZC3H18;ABCD1
1622	GO_Biological_Process_2021	antigen processing and presentation of peptide antigen via MHC class I (GO:0002474)	2/33	0.0305567650832009	0.3125015514338451	0	0	7.790322580645161	27.173963088287994	CANX;SEC31A
1623	GO_Biological_Process_2021	positive regulation of ATP metabolic process (GO:1903580)	2/33	0.0305567650832009	0.3125015514338451	0	0	7.790322580645161	27.173963088287994	VCP;ZBTB20
1624	GO_Biological_Process_2021	ephrin receptor signaling pathway (GO:0048013)	3/82	0.0308628724355897	0.3125015514338451	0	0	4.602391861458414	16.00804561708135	ITSN1;AP2A1;GRIN1
1625	GO_Biological_Process_2021	neuron development (GO:0048666)	4/143	0.0314537956356123	0.3125015514338451	0	0	3.4985345057287502	12.10225516315687	MYT1L;GPRIN1;RASGRF1;L1CAM
1626	GO_Biological_Process_2021	nitrogen compound transport (GO:0071705)	4/143	0.0314537956356123	0.3125015514338451	0	0	3.4985345057287502	12.10225516315687	KIF3A;SLC7A14;MYH9;HSP90B1
1627	GO_Biological_Process_2021	autophagosome maturation (GO:0097352)	2/34	0.0322927127804215	0.3125015514338451	0	0	7.546493902439025	25.906462189344023	VCP;TECPR1
1628	GO_Biological_Process_2021	sister chromatid segregation (GO:0000819)	2/34	0.0322927127804215	0.3125015514338451	0	0	7.546493902439025	25.906462189344023	NCAPG2;SMC1A
1629	GO_Biological_Process_2021	synaptic vesicle recycling (GO:0036465)	2/34	0.0322927127804215	0.3125015514338451	0	0	7.546493902439025	25.906462189344023	CANX;STON1
1630	GO_Biological_Process_2021	retrograde vesicle-mediated transport, Golgi to endoplasmic reticulum (GO:0006890)	3/85	0.0338133304019545	0.3125015514338451	0	0	4.433338321113273	15.015274285313511	COPB2;KIF3A;HTT
1631	GO_Biological_Process_2021	cellular response to amyloid-beta (GO:1904646)	2/35	0.0340665740596659	0.3125015514338451	0	0	7.317442719881744	24.72884844151492	ATP1A3;GRIN1
1632	GO_Biological_Process_2021	positive regulation of cell cycle G1/S phase transition (GO:1902808)	2/35	0.0340665740596659	0.3125015514338451	0	0	7.317442719881744	24.72884844151492	ANKRD17;DDX3X
1633	GO_Biological_Process_2021	brain development (GO:0007420)	4/150	0.0365198548109399	0.3125015514338451	0	0	3.3296127177405714	11.020682466987976	PITPNM1;MAST1;CIC;GRIN1
1634	GO_Biological_Process_2021	sensory perception of mechanical stimulus (GO:0050954)	3/88	0.0369050943935164	0.3125015514338451	0	0	4.276217971851318	14.108977856777804	SPTBN4;COL11A2;LHFPL4
1635	GO_Biological_Process_2021	sodium ion transport (GO:0006814)	3/90	0.039044181599956	0.3125015514338451	0	0	4.177491009096679	13.547859892744706	SCN8A;PKD2L1;SLC8A2
1636	GO_Biological_Process_2021	mRNA processing (GO:0006397)	6/300	0.0394235403620639	0.3125015514338451	0	0	2.49234693877551	8.0587350766971	HNRNPM;FUS;HNRNPD;DDX42;HNRNPH3;PRPF8
1637	GO_Biological_Process_2021	positive regulation of potassium ion transport (GO:0043268)	2/38	0.0396082798616927	0.3125015514338451	0	0	6.706639566395664	21.65384181910448	KCNH2;GABBR2
1638	GO_Biological_Process_2021	sensory perception of sound (GO:0007605)	3/91	0.040136947686985	0.3125015514338451	0	0	4.129810373675404	13.279231722684363	SPTBN4;COL11A2;LHFPL4
1639	GO_Biological_Process_2021	pyrimidine nucleobase biosynthetic process (GO:0019856)	1/5	0.040820593383916	0.3125015514338451	0	0	30.045454545454547	96.1024470343946	CAD
1640	GO_Biological_Process_2021	carbon dioxide transport (GO:0015670)	1/5	0.040820593383916	0.3125015514338451	0	0	30.045454545454547	96.1024470343946	AQP6
1641	GO_Biological_Process_2021	regulation of chromosome separation (GO:1905818)	1/5	0.040820593383916	0.3125015514338451	0	0	30.045454545454547	96.1024470343946	NUMA1
1642	GO_Biological_Process_2021	regulation of plasma membrane organization (GO:1903729)	1/5	0.040820593383916	0.3125015514338451	0	0	30.045454545454547	96.1024470343946	MYH9
1643	GO_Biological_Process_2021	embryonic viscerocranium morphogenesis (GO:0048703)	1/5	0.040820593383916	0.3125015514338451	0	0	30.045454545454547	96.1024470343946	MTHFD1
1644	GO_Biological_Process_2021	plus-end-directed vesicle transport along microtubule (GO:0072383)	1/5	0.040820593383916	0.3125015514338451	0	0	30.045454545454547	96.1024470343946	KIF3A
1645	GO_Biological_Process_2021	regulation of snRNA transcription by RNA polymerase II (GO:1905380)	1/5	0.040820593383916	0.3125015514338451	0	0	30.045454545454547	96.1024470343946	CC2D1A
1646	GO_Biological_Process_2021	regulation of synaptic vesicle recycling (GO:1903421)	1/5	0.040820593383916	0.3125015514338451	0	0	30.045454545454547	96.1024470343946	GRIPAP1
1647	GO_Biological_Process_2021	positive regulation of fibroblast growth factor receptor signaling pathway (GO:0045743)	1/5	0.040820593383916	0.3125015514338451	0	0	30.045454545454547	96.1024470343946	DSTYK
1648	GO_Biological_Process_2021	histone H3-K27 demethylation (GO:0071557)	1/5	0.040820593383916	0.3125015514338451	0	0	30.045454545454547	96.1024470343946	KDM6B
1649	GO_Biological_Process_2021	sensory perception of sour taste (GO:0050915)	1/5	0.040820593383916	0.3125015514338451	0	0	30.045454545454547	96.1024470343946	PKD2L1
1650	GO_Biological_Process_2021	long-chain fatty acid catabolic process (GO:0042758)	1/5	0.040820593383916	0.3125015514338451	0	0	30.045454545454547	96.1024470343946	ABCD1
1651	GO_Biological_Process_2021	stress granule disassembly (GO:0035617)	1/5	0.040820593383916	0.3125015514338451	0	0	30.045454545454547	96.1024470343946	VCP
1652	GO_Biological_Process_2021	positive regulation of protein localization to cell cortex (GO:1904778)	1/5	0.040820593383916	0.3125015514338451	0	0	30.045454545454547	96.1024470343946	NUMA1
1653	GO_Biological_Process_2021	mannose trimming involved in glycoprotein ERAD pathway (GO:1904382)	1/5	0.040820593383916	0.3125015514338451	0	0	30.045454545454547	96.1024470343946	EDEM3
1654	GO_Biological_Process_2021	mature ribosome assembly (GO:0042256)	1/5	0.040820593383916	0.3125015514338451	0	0	30.045454545454547	96.1024470343946	DDX3X
1655	GO_Biological_Process_2021	membrane repolarization during ventricular cardiac muscle cell action potential (GO:0098915)	1/5	0.040820593383916	0.3125015514338451	0	0	30.045454545454547	96.1024470343946	KCNH2
1656	GO_Biological_Process_2021	positive regulation of translation in response to stress (GO:0032056)	1/5	0.040820593383916	0.3125015514338451	0	0	30.045454545454547	96.1024470343946	DDX3X
1657	GO_Biological_Process_2021	ubiquitin-dependent glycoprotein ERAD pathway (GO:0097466)	1/5	0.040820593383916	0.3125015514338451	0	0	30.045454545454547	96.1024470343946	EDEM3
1658	GO_Biological_Process_2021	protein de-ADP-ribosylation (GO:0051725)	1/5	0.040820593383916	0.3125015514338451	0	0	30.045454545454547	96.1024470343946	MACROD2
1659	GO_Biological_Process_2021	protein deglycosylation involved in glycoprotein catabolic process (GO:0035977)	1/5	0.040820593383916	0.3125015514338451	0	0	30.045454545454547	96.1024470343946	EDEM3
1660	GO_Biological_Process_2021	regulation of intracellular transport (GO:0032386)	2/39	0.0415264833037996	0.3125015514338451	0	0	6.525049439683586	20.75894825813934	GRIPAP1;NUMA1
1661	GO_Biological_Process_2021	positive regulation of intracellular transport (GO:0032388)	2/39	0.0415264833037996	0.3125015514338451	0	0	6.525049439683586	20.75894825813934	NUMA1;PCNT
1662	GO_Biological_Process_2021	vesicle cytoskeletal trafficking (GO:0099518)	2/39	0.0415264833037996	0.3125015514338451	0	0	6.525049439683586	20.75894825813934	MYO1E;HTT
1663	GO_Biological_Process_2021	skeletal system development (GO:0001501)	4/158	0.0428537221405418	0.3125015514338451	0	0	3.155363155363155	9.939276475596806	WWOX;MMP14;NCAN;COL11A2
1664	GO_Biological_Process_2021	synaptic vesicle exocytosis (GO:0016079)	2/40	0.0434789912113836	0.3125015514338451	0	0	6.353016688061618	19.91974036291837	PCLO;UNC13A
1665	GO_Biological_Process_2021	regulation of mitochondrial membrane potential (GO:0051881)	2/41	0.0454651095935831	0.3125015514338451	0	0	6.18980612883052	19.13151511002125	VCP;ABCD1
1666	GO_Biological_Process_2021	regulation of protein dephosphorylation (GO:0035304)	2/41	0.0454651095935831	0.3125015514338451	0	0	6.18980612883052	19.13151511002125	HTT;HSP90B1
1667	GO_Biological_Process_2021	positive regulation of cation transmembrane transport (GO:1904064)	2/41	0.0454651095935831	0.3125015514338451	0	0	6.18980612883052	19.13151511002125	KCNH2;GABBR2
1668	GO_Biological_Process_2021	ATP-dependent chromatin remodeling (GO:0043044)	2/42	0.0474841534884296	0.3125015514338451	0	0	6.034756097560976	18.390069721084554	SMARCC1;SRCAP
1669	GO_Biological_Process_2021	calcium ion transmembrane import into cytosol (GO:0097553)	2/42	0.0474841534884296	0.3125015514338451	0	0	6.034756097560976	18.390069721084554	SLC8A2;GRIN1
1670	GO_Biological_Process_2021	regulation of extrinsic apoptotic signaling pathway via death domain receptors (GO:1902041)	2/42	0.0474841534884296	0.3125015514338451	0	0	6.034756097560976	18.390069721084554	DDX3X;MADD
1671	GO_Biological_Process_2021	protein-DNA covalent cross-linking repair (GO:0106300)	1/6	0.0487837527270572	0.3125015514338451	0	0	24.035151515151515	72.5947611380124	VCP
1672	GO_Biological_Process_2021	negative regulation of lipoprotein particle clearance (GO:0010985)	1/6	0.0487837527270572	0.3125015514338451	0	0	24.035151515151515	72.5947611380124	KHSRP
1673	GO_Biological_Process_2021	regulation of hyaluronan biosynthetic process (GO:1900125)	1/6	0.0487837527270572	0.3125015514338451	0	0	24.035151515151515	72.5947611380124	AP2A1
1674	GO_Biological_Process_2021	neurotransmitter receptor transport, endosome to postsynaptic membrane (GO:0098887)	1/6	0.0487837527270572	0.3125015514338451	0	0	24.035151515151515	72.5947611380124	GRIPAP1
1675	GO_Biological_Process_2021	nuclear cell cycle DNA replication initiation (GO:1902315)	1/6	0.0487837527270572	0.3125015514338451	0	0	24.035151515151515	72.5947611380124	MCM4
1676	GO_Biological_Process_2021	piRNA biosynthetic process (GO:1990511)	1/6	0.0487837527270572	0.3125015514338451	0	0	24.035151515151515	72.5947611380124	MYBL1
1677	GO_Biological_Process_2021	plus-end-directed organelle transport along microtubule (GO:0072386)	1/6	0.0487837527270572	0.3125015514338451	0	0	24.035151515151515	72.5947611380124	KIF3A
1678	GO_Biological_Process_2021	regulation of resting membrane potential (GO:0060075)	1/6	0.0487837527270572	0.3125015514338451	0	0	24.035151515151515	72.5947611380124	ATP1A3
1679	GO_Biological_Process_2021	regulation of type B pancreatic cell proliferation (GO:0061469)	1/6	0.0487837527270572	0.3125015514338451	0	0	24.035151515151515	72.5947611380124	PTPRN
1680	GO_Biological_Process_2021	glycolipid transport (GO:0046836)	1/6	0.0487837527270572	0.3125015514338451	0	0	24.035151515151515	72.5947611380124	PLTP
1681	GO_Biological_Process_2021	response to DNA damage checkpoint signaling (GO:0072423)	1/6	0.0487837527270572	0.3125015514338451	0	0	24.035151515151515	72.5947611380124	SMC1A
1682	GO_Biological_Process_2021	imitative learning (GO:0098596)	1/6	0.0487837527270572	0.3125015514338451	0	0	24.035151515151515	72.5947611380124	HTT
1683	GO_Biological_Process_2021	SCF complex assembly (GO:0010265)	1/6	0.0487837527270572	0.3125015514338451	0	0	24.035151515151515	72.5947611380124	CAND1
1684	GO_Biological_Process_2021	positive regulation of toll-like receptor 7 signaling pathway (GO:0034157)	1/6	0.0487837527270572	0.3125015514338451	0	0	24.035151515151515	72.5947611380124	DDX3X
1685	GO_Biological_Process_2021	mitotic DNA replication initiation (GO:1902975)	1/6	0.0487837527270572	0.3125015514338451	0	0	24.035151515151515	72.5947611380124	MCM4
1686	GO_Biological_Process_2021	vocal learning (GO:0042297)	1/6	0.0487837527270572	0.3125015514338451	0	0	24.035151515151515	72.5947611380124	HTT
1687	GO_Biological_Process_2021	monoubiquitinated protein deubiquitination (GO:0035520)	1/6	0.0487837527270572	0.3125015514338451	0	0	24.035151515151515	72.5947611380124	USP47
1688	GO_Biological_Process_2021	cation transmembrane transport (GO:0098655)	2/44	0.051618322485528	0.3125015514338451	0	0	5.746806039488966	17.032835338764485	ABCC8;PKD2L1
1689	GO_Biological_Process_2021	positive regulation of biosynthetic process (GO:0009891)	2/44	0.051618322485528	0.3125015514338451	0	0	5.746806039488966	17.032835338764485	ZBTB20;GRIN1
1690	GO_Biological_Process_2021	positive regulation of potassium ion transmembrane transport (GO:1901381)	2/44	0.051618322485528	0.3125015514338451	0	0	5.746806039488966	17.032835338764485	KCNH2;GABBR2
1691	GO_Biological_Process_2021	epithelial cell differentiation (GO:0030855)	3/101	0.0519018483699301	0.3125015514338451	0	0	3.706523100037561	10.965381183768404	KDM6B;TAGLN2;HNRNPH3
1692	GO_Biological_Process_2021	mitotic sister chromatid segregation (GO:0000070)	3/102	0.0531605794424406	0.3125015514338451	0	0	3.668897564603086	10.766152964497447	NCAPG2;SMC1A;KPNB1
1693	GO_Biological_Process_2021	action potential (GO:0001508)	2/45	0.0537321219208298	0.3125015514338451	0	0	5.61287577992059	16.410613471214077	KCNH2;SCN8A
1694	GO_Biological_Process_2021	positive regulation of organelle assembly (GO:1902117)	2/46	0.0558761953306139	0.3125015514338451	0	0	5.485033259423504	15.82221927153863	NUMA1;HTT
1695	GO_Biological_Process_2021	purine-containing compound metabolic process (GO:0072521)	1/7	0.0566811983255433	0.3125015514338451	0	0	20.02828282828283	57.487435010574046	MACROD2
1696	GO_Biological_Process_2021	pyrimidine ribonucleotide biosynthetic process (GO:0009220)	1/7	0.0566811983255433	0.3125015514338451	0	0	20.02828282828283	57.487435010574046	CAD
1697	GO_Biological_Process_2021	pyrimidine-containing compound biosynthetic process (GO:0072528)	1/7	0.0566811983255433	0.3125015514338451	0	0	20.02828282828283	57.487435010574046	CAD
1698	GO_Biological_Process_2021	negative regulation of heart rate (GO:0010459)	1/7	0.0566811983255433	0.3125015514338451	0	0	20.02828282828283	57.487435010574046	SPTBN4
1699	GO_Biological_Process_2021	calcium ion export (GO:1901660)	1/7	0.0566811983255433	0.3125015514338451	0	0	20.02828282828283	57.487435010574046	SLC8A2
1700	GO_Biological_Process_2021	cellular ion homeostasis (GO:0006873)	1/7	0.0566811983255433	0.3125015514338451	0	0	20.02828282828283	57.487435010574046	SLC12A5
1701	GO_Biological_Process_2021	neurotransmitter receptor transport, endosome to plasma membrane (GO:0099639)	1/7	0.0566811983255433	0.3125015514338451	0	0	20.02828282828283	57.487435010574046	GRIPAP1
1702	GO_Biological_Process_2021	citrulline metabolic process (GO:0000052)	1/7	0.0566811983255433	0.3125015514338451	0	0	20.02828282828283	57.487435010574046	CAD
1703	GO_Biological_Process_2021	regulation of MDA-5 signaling pathway (GO:0039533)	1/7	0.0566811983255433	0.3125015514338451	0	0	20.02828282828283	57.487435010574046	ANKRD17
1704	GO_Biological_Process_2021	nucleobase catabolic process (GO:0046113)	1/7	0.0566811983255433	0.3125015514338451	0	0	20.02828282828283	57.487435010574046	DPYSL5
1705	GO_Biological_Process_2021	regulation of microtubule binding (GO:1904526)	1/7	0.0566811983255433	0.3125015514338451	0	0	20.02828282828283	57.487435010574046	TTBK2
1706	GO_Biological_Process_2021	regulation of myosin-light-chain-phosphatase activity (GO:0035507)	1/7	0.0566811983255433	0.3125015514338451	0	0	20.02828282828283	57.487435010574046	PPP1R12A
1707	GO_Biological_Process_2021	regulation of potassium ion export across plasma membrane (GO:1903764)	1/7	0.0566811983255433	0.3125015514338451	0	0	20.02828282828283	57.487435010574046	KCNH2
1708	GO_Biological_Process_2021	endosome to lysosome transport via multivesicular body sorting pathway (GO:0032510)	1/7	0.0566811983255433	0.3125015514338451	0	0	20.02828282828283	57.487435010574046	VCP
1709	GO_Biological_Process_2021	regulation of Rab protein signal transduction (GO:0032483)	1/7	0.0566811983255433	0.3125015514338451	0	0	20.02828282828283	57.487435010574046	MADD
1710	GO_Biological_Process_2021	excitatory chemical synaptic transmission (GO:0098976)	1/7	0.0566811983255433	0.3125015514338451	0	0	20.02828282828283	57.487435010574046	GRIN1
1711	GO_Biological_Process_2021	regulation of toll-like receptor 7 signaling pathway (GO:0034155)	1/7	0.0566811983255433	0.3125015514338451	0	0	20.02828282828283	57.487435010574046	DDX3X
1712	GO_Biological_Process_2021	glomerular epithelial cell development (GO:0072310)	1/7	0.0566811983255433	0.3125015514338451	0	0	20.02828282828283	57.487435010574046	MYO1E
1713	GO_Biological_Process_2021	glomerular visceral epithelial cell development (GO:0072015)	1/7	0.0566811983255433	0.3125015514338451	0	0	20.02828282828283	57.487435010574046	MYO1E
1714	GO_Biological_Process_2021	positive regulation of fibroblast apoptotic process (GO:2000271)	1/7	0.0566811983255433	0.3125015514338451	0	0	20.02828282828283	57.487435010574046	PRDM11
1715	GO_Biological_Process_2021	histone H3-K4 dimethylation (GO:0044648)	1/7	0.0566811983255433	0.3125015514338451	0	0	20.02828282828283	57.487435010574046	SETD1B
1716	GO_Biological_Process_2021	hypotonic response (GO:0006971)	1/7	0.0566811983255433	0.3125015514338451	0	0	20.02828282828283	57.487435010574046	SLC12A5
1717	GO_Biological_Process_2021	ribonucleoprotein complex disassembly (GO:0032988)	1/7	0.0566811983255433	0.3125015514338451	0	0	20.02828282828283	57.487435010574046	VCP
1718	GO_Biological_Process_2021	insulin secretion involved in cellular response to glucose stimulus (GO:0035773)	1/7	0.0566811983255433	0.3125015514338451	0	0	20.02828282828283	57.487435010574046	PTPRN
1719	GO_Biological_Process_2021	positive regulation of mitochondrial membrane potential (GO:0010918)	1/7	0.0566811983255433	0.3125015514338451	0	0	20.02828282828283	57.487435010574046	VCP
1720	GO_Biological_Process_2021	intermediate filament bundle assembly (GO:0045110)	1/7	0.0566811983255433	0.3125015514338451	0	0	20.02828282828283	57.487435010574046	NEFM
1721	GO_Biological_Process_2021	positive regulation of protein deubiquitination (GO:1903003)	1/7	0.0566811983255433	0.3125015514338451	0	0	20.02828282828283	57.487435010574046	VCP
1722	GO_Biological_Process_2021	synaptic vesicle docking (GO:0016081)	1/7	0.0566811983255433	0.3125015514338451	0	0	20.02828282828283	57.487435010574046	UNC13A
1723	GO_Biological_Process_2021	positive regulation of unsaturated fatty acid biosynthetic process (GO:2001280)	1/7	0.0566811983255433	0.3125015514338451	0	0	20.02828282828283	57.487435010574046	ABCD1
1724	GO_Biological_Process_2021	very long-chain fatty acid catabolic process (GO:0042760)	1/7	0.0566811983255433	0.3125015514338451	0	0	20.02828282828283	57.487435010574046	ABCD1
1725	GO_Biological_Process_2021	protein localization to cytoplasmic stress granule (GO:1903608)	1/7	0.0566811983255433	0.3125015514338451	0	0	20.02828282828283	57.487435010574046	DDX3X
1726	GO_Biological_Process_2021	activation of GTPase activity (GO:0090630)	3/105	0.0570243943935104	0.3125015514338451	0	0	3.560447491880188	10.198104766263324	APC2;TBC1D5;RASGRF1
1727	GO_Biological_Process_2021	base-excision repair (GO:0006284)	2/48	0.0602526073610388	0.3125015514338451	0	0	5.246023329798516	14.73717821775336	USP47;NEIL3
1728	GO_Biological_Process_2021	regulation of translation (GO:0006417)	4/178	0.0612234185156752	0.3125015514338451	0	0	2.789839648077196	7.792651265931509	EIF5B;DDX3X;NCL;HNRNPD
1729	GO_Biological_Process_2021	lipid transport (GO:0006869)	3/109	0.0623775046096307	0.3125015514338451	0	0	3.425396457923371	9.503935700474214	PITPNM1;PLTP;ABCD1
1730	GO_Biological_Process_2021	regulation of cellular localization (GO:0060341)	2/49	0.062483688640958	0.3125015514338451	0	0	5.134146341463414	14.236216338017249	NUMA1;MAD1L1
1731	GO_Biological_Process_2021	mitotic cytokinesis (GO:0000281)	2/49	0.062483688640958	0.3125015514338451	0	0	5.134146341463414	14.236216338017249	CUL7;MYH10
1732	GO_Biological_Process_2021	regulated exocytosis (GO:0045055)	4/180	0.0632574094401389	0.3125015514338451	0	0	2.7578563411896746	7.613181053354722	PCLO;MYH9;TAGLN2;F5
1733	GO_Biological_Process_2021	positive regulation of nucleic acid-templated transcription (GO:1903508)	8/511	0.063500090086995	0.3125015514338451	0	0	1.945894254724816	5.3642738457704615	KCNH2;ACTA2;SMARCC1;HMGN5;HNRNPD;XPC;PRDM11;MYBL1
1734	GO_Biological_Process_2021	response to endoplasmic reticulum stress (GO:0034976)	3/110	0.0637511624219135	0.3125015514338451	0	0	3.3932113984289893	9.34072328331198	VCP;RASGRF1;HSP90B1
1735	GO_Biological_Process_2021	pyrimidine nucleobase catabolic process (GO:0006208)	1/8	0.0645134687492405	0.3125015514338451	0	0	17.166233766233766	47.050608420266336	DPYSL5
1736	GO_Biological_Process_2021	aspartate family amino acid biosynthetic process (GO:0009067)	1/8	0.0645134687492405	0.3125015514338451	0	0	17.166233766233766	47.050608420266336	MTHFD1
1737	GO_Biological_Process_2021	regulation of chemokine (C-C motif) ligand 5 production (GO:0071649)	1/8	0.0645134687492405	0.3125015514338451	0	0	17.166233766233766	47.050608420266336	DDX3X
1738	GO_Biological_Process_2021	negative regulation of nitrogen compound metabolic process (GO:0051172)	1/8	0.0645134687492405	0.3125015514338451	0	0	17.166233766233766	47.050608420266336	AP2A1
1739	GO_Biological_Process_2021	neuron fate specification (GO:0048665)	1/8	0.0645134687492405	0.3125015514338451	0	0	17.166233766233766	47.050608420266336	MYT1L
1740	GO_Biological_Process_2021	regulation of protein K63-linked ubiquitination (GO:1900044)	1/8	0.0645134687492405	0.3125015514338451	0	0	17.166233766233766	47.050608420266336	DDX3X
1741	GO_Biological_Process_2021	regulation of protein localization to cell cortex (GO:1904776)	1/8	0.0645134687492405	0.3125015514338451	0	0	17.166233766233766	47.050608420266336	NUMA1
1742	GO_Biological_Process_2021	regulation of protein localization to chromatin (GO:1905634)	1/8	0.0645134687492405	0.3125015514338451	0	0	17.166233766233766	47.050608420266336	VCP
1743	GO_Biological_Process_2021	positive regulation of chromosome segregation (GO:0051984)	1/8	0.0645134687492405	0.3125015514338451	0	0	17.166233766233766	47.050608420266336	NUMA1
1744	GO_Biological_Process_2021	replication fork protection (GO:0048478)	1/8	0.0645134687492405	0.3125015514338451	0	0	17.166233766233766	47.050608420266336	ZRANB3
1745	GO_Biological_Process_2021	histone H3-K4 monomethylation (GO:0097692)	1/8	0.0645134687492405	0.3125015514338451	0	0	17.166233766233766	47.050608420266336	SETD1B
1746	GO_Biological_Process_2021	RNA secondary structure unwinding (GO:0010501)	1/8	0.0645134687492405	0.3125015514338451	0	0	17.166233766233766	47.050608420266336	DDX3X
1747	GO_Biological_Process_2021	positive regulation of myotube differentiation (GO:0010831)	1/8	0.0645134687492405	0.3125015514338451	0	0	17.166233766233766	47.050608420266336	MMP14
1748	GO_Biological_Process_2021	sulfur amino acid biosynthetic process (GO:0000097)	1/8	0.0645134687492405	0.3125015514338451	0	0	17.166233766233766	47.050608420266336	MTHFD1
1749	GO_Biological_Process_2021	methionine metabolic process (GO:0006555)	1/8	0.0645134687492405	0.3125015514338451	0	0	17.166233766233766	47.050608420266336	MTHFD1
1750	GO_Biological_Process_2021	vascular associated smooth muscle contraction (GO:0014829)	1/8	0.0645134687492405	0.3125015514338451	0	0	17.166233766233766	47.050608420266336	ACTA2
1751	GO_Biological_Process_2021	ventricular cardiac muscle cell membrane repolarization (GO:0099625)	1/8	0.0645134687492405	0.3125015514338451	0	0	17.166233766233766	47.050608420266336	KCNH2
1752	GO_Biological_Process_2021	pre-replicative complex assembly involved in nuclear cell cycle DNA replication (GO:0006267)	1/8	0.0645134687492405	0.3125015514338451	0	0	17.166233766233766	47.050608420266336	MCM4
1753	GO_Biological_Process_2021	regulation of protein serine/threonine kinase activity (GO:0071900)	3/111	0.0651387927091636	0.3125015514338451	0	0	3.361622358554874	9.181380686478157	DDX3X;HTT;SLC8A2
1754	GO_Biological_Process_2021	DNA duplex unwinding (GO:0032508)	2/51	0.0670285204650026	0.3125015514338451	0	0	4.924091587854654	13.30803246921321	MCM4;XPC
1755	GO_Biological_Process_2021	mitotic metaphase plate congression (GO:0007080)	2/51	0.0670285204650026	0.3125015514338451	0	0	4.924091587854654	13.30803246921321	KPNB1;MAD1L1
1756	GO_Biological_Process_2021	positive regulation of transcription, DNA-templated (GO:0045893)	15/1183	0.0674304466730778	0.3125015514338451	0	0	1.5875328857842692	4.281034260048411	KCNH2;KDM6B;WWOX;SMARCC1;PPP1R12A;DDX3X;GSX1;PTPRN;XPC;PRDM11;GRIN1;ACTA2;HMGN5;HNRNPD;MYBL1
1757	GO_Biological_Process_2021	positive regulation of metabolic process (GO:0009893)	3/113	0.0679556002254944	0.3125015514338451	0	0	3.3001673173452315	8.873822291977328	KDM6B;FASN;KSR2
1758	GO_Biological_Process_2021	endoplasmic reticulum to Golgi vesicle-mediated transport (GO:0006888)	4/185	0.0684963828176126	0.3125015514338451	0	0	2.6809903826478414	7.187666423516916	COPB2;SPTBN4;SEC31A;F5
1759	GO_Biological_Process_2021	positive regulation of developmental growth (GO:0048639)	2/52	0.0693410629179522	0.3125015514338451	0	0	4.825365853658536	12.877540757384397	UNC13A;L1CAM
1760	GO_Biological_Process_2021	negative regulation of cysteine-type endopeptidase activity (GO:2000117)	2/53	0.0716795644008476	0.3125015514338451	0	0	4.730511716881875	12.46749820329263	USP47;DDX3X
1761	GO_Biological_Process_2021	regulation of DNA replication (GO:0006275)	2/53	0.0716795644008476	0.3125015514338451	0	0	4.730511716881875	12.46749820329263	ANKRD17;SMC3
1762	GO_Biological_Process_2021	IRE1-mediated unfolded protein response (GO:0036498)	2/53	0.0716795644008476	0.3125015514338451	0	0	4.730511716881875	12.46749820329263	CUL7;SEC31A
1763	GO_Biological_Process_2021	ATF6-mediated unfolded protein response (GO:0036500)	1/9	0.0722810983110097	0.3125015514338451	0	0	15.01969696969697	39.45963700558561	HSP90B1
1764	GO_Biological_Process_2021	regulation of cellular response to oxidative stress (GO:1900407)	1/9	0.0722810983110097	0.3125015514338451	0	0	15.01969696969697	39.45963700558561	ABCD1
[truncated: 2,585 more rows]
