# Supplementary material for: SIRT6-dependent functional switch via K494 modifications of RE-1 silencing transcription factor
Source: Cell Death Dis. 2024 Nov 7;15(11):798. doi: 10.1038/s41419-024-07160-0 (PMC11543946; doi:10.1038/s41419-024-07160-0)
Supplement: Supplementary file 6 — S4 [file 41419_2024_7160_MOESM6_ESM.csv]

	Gene_set	Term	Overlap	P-value	Adjusted P-value	Old P-value	Old Adjusted P-value	Odds Ratio	Combined Score	Genes
0	ChEA_2016	WT1 25993318 ChIP-Seq PODOCYTE Human	189/3464	1.0803357549402431e-26	6.892542116518751e-24	0	0	2.878570992366412	172.10958847611587	SEMA5A;APP;CLSTN2;CRTC1;WWC1;TNC;GOLIM4;ZBTB20;SMC3;CELSR1;CELSR2;SLC8A1;ETS2;MYLK;HHAT;ZMIZ1;DPYSL5;KIF5C;PLCE1;TNR;PIEZO1;EP300;KIF21B;BAHCC1;RGS9;SLC12A8;CDK5RAP2;TNS1;TGM2;KCNH2;PDGFRB;CUBN;EPHA4;SEMA6A;SLC30A8;SCARA5;DSCAM;CACNA2D2;AFAP1;PRKCA;ANK3;POU3F1;VWA5B1;BCR;MTHFD1;PARD3;MAP1B;SCN8A;KCNQ3;TNIK;TLN2;CCDC81;WDFY4;FREM2;MACF1;SPTBN4;ADCYAP1R1;IGSF3;TNKS;ITPR1;CLEC16A;CACNA1B;LTBP4;NEDD4…
1	ChEA_2016	TCF4 23295773 ChIP-Seq U87 Human	193/3812	2.727543914714544e-23	8.700865087939394e-21	0	0	2.6360795696647754	136.9602966863338	MYT1L;ABCA12;ABCA13;MYLK;PREX1;HERC2;ZMIZ1;KIF21A;KIF21B;SLC12A7;CDK5RAP2;TNS1;EPHA4;CPT1A;UNC13A;CACNA2D2;AFAP1;PRKCA;MYO7A;ANK3;VWA5B1;SND1;KCNQ3;EPHA3;MACF1;L3MBTL3;FLII;AGAP1;TTBK2;TRPM1;NLN;GRIN2A;SCFD2;RAB11FIP4;ARSB;SPTBN1;ATP6V0A1;JAG2;PTPRN2;DNAH14;MICAL3;NFATC2;SETX;CYLD;COL1A2;CCDC88C;FBXL7;PTPRU;CLIC5;GABRB1;NRP2;GBE1;NCAPG2;GRIK3;OTUD7A;PTPRM;TFCP2L1;ABCC12;ROBO1;DMBX1;RPTOR;AKAP12;A…
2	ChEA_2016	AR 19668381 ChIP-Seq PC3 Human	180/3519	6.5471456482050895e-22	1.3923596411849491e-19	0	0	2.6061623383959844	127.12297703625444	APP;MYT1L;CBLB;SMC3;DACH2;CELSR1;ABCA13;CELSR2;SLC8A1;PLB1;MYLK;PREX1;HERC2;ZMIZ1;DPYSL5;CDH1;CREB3L1;GRB10;KDR;PLCE1;NRCAM;KIF21B;MAP3K4;SLC12A8;CDK5RAP2;TNS1;TGM2;KCNH2;EPHA4;LHCGR;SMARCC1;CPT1A;SCARA5;DSCAM;FIBCD1;PRKCA;MYO7A;ANK3;POU3F1;SND1;SFRP1;OBSCN;MTHFD1;PARD3;MAP1B;NCL;SFRP5;SCN8A;SPARCL1;TNIK;TLN2;TOX;EPHA3;MACF1;YTHDC1;EPAS1;TMEM63C;ABHD2;MYCBP2;SLC1A2;CACNA1B;NEDD4L;CACNA1A;DTX1;VTC…
3	ChEA_2016	FOXA2 19822575 ChIP-Seq HepG2 Human	160/2968	2.127558717196833e-21	3.3934561539289485e-19	0	0	2.6845011025801986	127.78040493570523	CLSTN2;TRAF3IP1;ZBTB20;PKD2L1;SMC3;CELSR2;SLC8A1;ETS2;MYLK;ZMIZ1;CDH1;CREB3L1;PLCE1;NEK2;NRCAM;MACROD2;BAHCC1;MAP3K4;CDK5RAP2;TGM2;CPT1A;SEMA6A;SCARA5;APLP2;FIBCD1;CACNA2D2;AFAP1;PRKCA;HNF1B;MYO7A;ANK3;HSPG2;SDCBP2;BCR;SFRP1;KIF16B;PARD3;CD109;SLCO2A1;TNIK;TLN2;ALPK2;TOX;MACF1;YTHDC1;TNKS;ABHD2;SEL1L;GLIS3;ITPR1;SLC1A2;CLEC16A;NEDD4L;DTX1;AGAP1;CACNA1E;TTBK1;CACNA1H;GRIN2A;DPP6;MAN2A1;SCFD2;COBLL…
4	ChEA_2016	YAP1 20516196 ChIP-Seq MESCs Mouse	136/2329	6.5458854611271136e-21	8.352549848398197e-19	0	0	2.8371272712357984	131.8567674167058	SEMA5A;APP;CRTC1;TNC;GOLIM4;ZBTB20;ABCA13;SLC8A1;MYLK;CDH5;HHAT;ZMIZ1;DPYSL5;CDH1;GRB10;PLCE1;NRCAM;RGS9;SLC12A8;CDK5RAP2;EPHA4;SEMA6A;APLP2;AFAP1;PRKCA;POU3F1;VWA5B1;SND1;BCR;PARD3;CD109;COL4A3;KCNQ3;SPARCL1;TOX;FREM2;MACF1;IGSF3;EPAS1;GLIS3;CLEC16A;CACNA1A;CACNA1C;CACNA1E;TRPM1;GRIN2A;DPP6;PDZD2;PODXL;MAN2A1;PLXNA2;CAMTA1;IGFBP7;ZBTB7A;RAB11FIP4;SLC14A2;FUS;GRIN2B;PTPRE;WNK2;HNRNPD;ANP32E;ACO1;…
5	ChEA_2016	SOX2 21211035 ChIP-Seq LN229 Gbm	174/3420	8.539262512566056e-21	9.08008247169524e-19	0	0	2.5604001304773294	118.31509737668236	SEMA5A;APP;CLSTN2;MYT1L;CRTC1;ZBTB20;CBLB;OGDHL;ABCA12;DACH2;ABCA13;BEST3;SLC8A1;ETS2;MYLK;CNDP2;GOLGA2;PREX1;CDH5;HHAT;ZMIZ1;DPYSL5;TNR;NEK2;IL12A;MAP3K9;RGS9;SLC12A8;CHGB;CDK5RAP2;TNS1;KCNH2;EPHA4;LHCGR;SEMA6A;DSCAM;APLP2;PRKCA;POU3F1;BCR;SFRP1;OBSCN;MAP1B;CD109;COL4A3;TOX;EPHA3;EPAS1;CACNA1B;NEDD4L;CACNA1A;CACNA1C;RASGRP3;CACNA1I;GRIN2A;DPP6;PODXL;MAN2A1;COBLL1;PLXNA2;PLXNA1;CAMTA1;IGFBP7;SRGA…
6	ChEA_2016	REST 21632747 ChIP-Seq MESCs Mouse	131/2339	1.5751699137881175e-18	1.4356548642811699e-16	0	0	2.6764979944753478	109.71545684813464	CLSTN2;MYT1L;TNC;OGDHL;ABCA13;CELSR3;SLC8A2;CDH5;HHAT;ZMIZ1;DPYSL5;SCN11A;KIF5C;GRB10;PLCE1;TNR;NRCAM;MAP3K9;SLC12A7;CHGB;EPHA4;GAS2L3;SEMA6A;DSCAM;CACNA2D2;PRKCA;POU3F1;VWA5B1;SHISA7;DISP2;OBSCN;SCN8A;ERG;KPNB1;ADCYAP1R1;TMEM63C;SEL1L;SLC1A2;NEDD4L;CACNA1A;PRDM11;CES5A;CACNA1E;CACNA1H;SEC14L3;CACNA1I;GRIN2A;LOXHD1;DPP6;PODXL;MYH14;CAMTA1;SRGAP3;RAB11FIP4;ATP6V0A1;JAG2;HSPA9;PTPRN2;TMEM132B;L1CAM…
7	ChEA_2016	ZNF217 24962896 ChIP-Seq MCF-7 Human	97/1522	3.8538492410555123e-17	3.0734447697417708e-15	0	0	2.9482384618620894	111.42830156893658	CLSTN2;WWC1;CBLB;ABCA12;CELSR2;ETS2;MYLK;ZMIZ1;CDH1;KIF5C;GRB10;NRCAM;MACROD2;RGS9;TGM2;EPHA4;CPT1A;SEMA6A;SLC30A8;DSCAM;AFAP1;PRKCA;ANK3;KIF16B;PARD3;CD109;SLCO2A1;TNIK;FREM2;EPHA3;MACF1;IGSF3;ABHD2;GLIS3;ITPR1;SLC1A2;CLEC16A;AGAP1;VTCN1;PODXL;COBLL1;CAMTA1;SRGAP3;SRGAP1;RAB11FIP4;SPTBN1;STRA6;PTPRN2;NFATC2;MYO5A;NBEA;COL5A1;WNK2;CCDC88C;AMOTL2;CALCOCO1;DAGLA;FLT1;GBE1;CHD6;SIPA1L2;ROBO1;HK1;HYD…
8	ChEA_2016	MITF 21258399 ChIP-Seq MELANOMA Human	230/5578	1.0642173409317648e-16	7.544118483494064e-15	0	0	2.140947780926396	78.74217930929056	APP;PKD2L1;CBLB;SMC3;ABCA13;MYLK;PREX1;HERC2;ZMIZ1;DPYSL5;PLCE1;SLC12A7;SLC12A8;CHGB;CDK5RAP2;CUBN;CPT1A;UNC13A;FIBCD1;PRKCA;ANK3;HSPG2;SND1;BCR;MTHFD1;PARD3;CD109;SFRP5;FLYWCH1;TLN2;FREM2;EPHA3;MACF1;IGSF8;IGSF3;EPAS1;NEDD4L;AGAP1;APCDD1;TRPM1;NLN;GRIN2A;SCFD2;NHLH1;NTSR1;RAB11FIP4;ARSB;SPTBN1;ATP6V0A1;JAG2;PTPRN2;DNAH14;MICAL3;NFATC2;MYO5A;PARVB;FASN;WNK2;HNRNPD;FBXL7;CDS2;CLIC5;NRP2;GBE1;GRIK3…
9	ChEA_2016	SOX9 24532713 ChIP-Seq HFSC Mouse	90/1384	1.940274844976432e-16	1.2378953510949636e-14	0	0	2.984164941238226	107.96270637879331	BCAR3;APP;PTPRU;TENM2;TENM4;TNC;GOLIM4;ATP2A2;OGDHL;CELSR1;PLB1;RPTOR;FHAD1;HHAT;ZMIZ1;CDH1;MYO18A;KIF21A;MACROD2;LRRFIP1;SLC12A8;JAK1;TNS1;GRIPAP1;SUN2;SCARA5;GKN1;MYOF;ITGA1;ARHGEF18;SHROOM3;PRKCA;ANK3;POU3F1;SND1;NCOR2;DNM3;SFRP1;PARD3;COL4A3;SLCO2A1;CASQ2;MYH9;TNIK;SSX2IP;WDFY4;CD44;NOTCH2;MACF1;LAMA2;ABHD2;LAMA3;SEZ6;NEDD4L;VTCN1;ATP1A1;CACNA1C;EGFR;SCEL;PDZD2;GPNMB;SCFD2;LMNA;PLXNA2;SPOCK1;…
10	ChEA_2016	TP53 23651856 ChIP-Seq MEFs Mouse	153/3193	1.413512669961981e-15	8.198373485779488e-14	0	0	2.2928251202799244	78.3978781272185	SEMA5A;APP;MYT1L;TRAF3IP1;CRTC1;WWC1;TNC;GOLIM4;ZBTB20;PKD2L1;SMC3;CELSR2;SLC8A1;CNDP2;ZMIZ1;DPYSL5;KIF5C;MACROD2;KIF21B;SLC12A7;BAHCC1;PPFIA4;SLC12A8;TNS1;CUBN;EPHA4;LHCGR;SEMA6A;PRKCA;MYO7A;ANK3;HSPG2;SND1;BCR;CLIP2;MTHFD1;KIF16B;CD109;TNIK;ERG;ALPK2;WDFY4;FREM2;KPNB1;EPHA3;DGKH;ADCYAP1R1;EPAS1;GLIS3;NEDD4L;CACNA1A;AGAP1;CACNA1C;TTBK1;CACNA1G;RASGRP3;TRPM1;NLN;PDZD2;SCFD2;PLXNA1;DVL3;CAMTA1;ZC3…
11	ChEA_2016	TEAD4 22529382 ChIP-Seq TROPHECTODERM Mouse	122/2293	1.778014109830458e-15	9.4531083505986e-14	0	0	2.482198084208349	84.30358686665734	SEMA5A;CLSTN2;WWC1;ETS2;DPYSL5;KIF5C;MACROD2;MAP3K9;BAHCC1;SLC12A8;CHGB;CDK5RAP2;TECTA;CUBN;EPHA4;GAS2L3;SLC30A8;KDM2A;APLP2;AFAP1;HNF1B;ANK3;MTHFD1;KIF16B;COL4A3;TNIK;ERG;FLYWCH1;TLN2;ALPK2;TOX;FREM2;KPNB1;DGKH;NOTCH2;MACF1;IGSF3;EPAS1;SEL1L;MYCBP2;GLIS3;ITPR1;NEDD4L;CACNA1A;AGAP1;CACNA1C;CACNA1E;TTBK1;TRPM1;GRIN2A;PDZD2;MAN2A1;COBLL1;PLXNA2;MYH14;CAMTA1;ARSB;STRA6;ABCA3;TMEM132B;FBXO38;MICAL3;P…
12	ChEA_2016	SUZ12 20075857 ChIP-Seq MESCs Mouse	189/4356	3.1063884760012178e-15	1.524519882837521e-13	0	0	2.13789001495265	71.41689067878956	SEMA5A;APP;CLSTN2;MYT1L;GOLIM4;CELSR1;CELSR2;CELSR3;PREX1;HHAT;ZMIZ1;DPYSL5;KIF5C;CREB3L1;GRB10;KDR;KIF21A;NRCAM;MAP3K9;KIF21B;BAHCC1;CHGB;TNS1;KCNH2;SEMA6A;DSCAM;FIBCD1;CACNA2D2;AFAP1;PRKCA;HNF1B;POU3F1;TMEM130;BCR;DISP2;SFRP1;PARD3;CD109;SFRP5;SCN8A;GPRIN1;COL4A3;MADD;SLCO2A1;KCNQ3;TNIK;TOX;FREM2;EPHA3;NOTCH2;MACF1;IGSF8;L3MBTL3;ADCYAP1R1;EPAS1;GLIS3;SLC1A2;CACNA1B;CACNA1A;DTX1;CACNA1E;TTBK1;CA…
13	ChEA_2016	SMARCD1 25818293 ChIP-Seq ESCs Mouse	114/2119	9.246879207191207e-15	4.213934952991422e-13	0	0	2.4848304239401497	80.2960285901098	APP;CLSTN2;ZBTB20;ABCA12;ABCA13;PREX1;HHAT;HERC2;PLCE1;TNR;MACROD2;RGS9;SLC12A8;CDK5RAP2;CUBN;SMARCC1;CPT1A;UNC13A;SEMA6A;KIF16B;SCN8A;KCNQ3;TNIK;ERG;TLN2;TOX;FREM2;EPHA3;DGKH;MACF1;TMEM63C;MYCBP2;ITPR1;NEDD4L;CACNA1A;AGAP1;APCDD1;TTBK1;TRPM1;NLN;GRIN2A;DPP6;PDZD2;SCFD2;PLXNA2;CAMTA1;SRGAP3;PCDHA7;IMPG1;ARSB;CNTLN;COL28A1;SLC14A2;PTPRN2;TMEM132B;GRIN2B;NBEA;WNK2;AMOTL2;EIF4G3;FBXL7;SDK2;CDS2;GABR…
14	ChEA_2016	DROSHA 22980978 ChIP-Seq HELA Human	45/456	1.0565636783246476e-14	4.493917511807502e-13	0	0	4.453099466172786	143.30594859993462	SPTBN4;KCNK9;MYT1L;GRIK3;OTUD7A;CHD6;AGAP1;ATP10B;CACNA1A;CHD5;DNAH9;JAKMIP1;CELSR1;THBS2;ABCA13;PREX1;SEC14L3;CACNA1I;HHAT;LOXHD1;SV2C;MYO18B;GRB10;MYO18A;MYH14;CAMTA1;SRGAP3;NOS1;CNTLN;EVC2;GABBR2;UNC13A;KSR1;COL22A1;TMEM132B;AFAP1;KSR2;MYO7A;SYN3;VAV2;NCOR2;SMOC2;OBSCN;COL5A1;KCNQ3
15	ChEA_2016	SMAD3 21741376 ChIP-Seq EPCs Human	94/1613	3.396819330411101e-14	1.3544817080014266e-12	0	0	2.6472585347503057	82.10036024163253	SEMA5A;BCAR3;PTPRU;NRP2;DOCK3;KCNK9;WWC1;GRIK3;CHD6;PTPRM;CBLB;ADAR;ABCA12;SIPA1L2;ABRA;TMEM144;DMBX1;FHAD1;HHAT;ANKRD1;PLCE1;WDR7;MAP3K9;NOS1;DLGAP2;NEO1;CUBN;EPHA4;DSCAM;DCC;MYOF;RBM19;AFAP1;KSR2;SEZ6L;SYN3;SPTB;VWA5B1;MN1;KIF16B;TBC1D5;ALDH1A2;CASQ2;COL6A3;ERG;TLN2;CRYAA;TOX;FREM2;KPNB1;DGKH;PAPPA2;NBAS;FOXC1;ABHD2;DNAH5;SEL1L;TYRP1;CLEC16A;RRBP1;DNAH9;JAKMIP1;TRPM1;GRIN2A;CNNM1;EGFLAM;PDZD2;A…
16	ChEA_2016	SMAD3 22036565 ChIP-Seq ESCs Mouse	70/1020	5.2370153789005096e-14	1.9654210657285442e-12	0	0	3.0761498340445708	94.0700140468584	BCAR3;NRP2;GRIK3;SIPA1L2;PPP1R9A;HHAT;ZMIZ1;CDH1;WDR7;TNS1;TGM2;EPHA4;CPT1A;PCDHGA6;PCDHGA5;KSR1;PCDHGA4;PCDHGA2;PCDHGA1;ARHGEF18;PRKCA;SYN3;HSPG2;SYN1;SHISA7;VAV2;SFRP1;EVC;NCL;ALDH1A2;SLCO2A1;CASQ2;MYH9;TOX;DSCAML1;FREM2;AHDC1;MACF1;SEZ6;GLIS3;AGAP1;AKAP6;TTN;DPP6;PODXL;MGAT5B;SPOCK1;NCAM1;SRGAP3;ZBTB7A;WASF2;RAB11FIP4;EVC2;WWOX;GABBR2;SVIL;ANGPT2;MYO10;ATP2B2;PARVB;SORL1;SULF2;PCDHGA10;SETX;SL…
17	ChEA_2016	SMAD4 21799915 ChIP-Seq A2780 Human	124/2464	6.05894115247693e-14	2.147558030711268e-12	0	0	2.329721674337059	70.90427830361378	SEMA5A;CLSTN2;MYT1L;ZBTB20;OGDHL;ABCA12;SLC8A1;ABRA;ACTG2;TMEM144;HHAT;SCN11A;KIF5C;KDR;TNR;KIF21A;NRCAM;MACROD2;PPFIA4;CHGB;CDK5RAP2;TECTA;TNS1;CUBN;SLC30A8;AFAP1;PRKCA;ANK3;PARD3;MAP1B;CD109;KCNQ3;TNIK;TLN2;YTHDC1;EPAS1;TMEM63C;GLIS3;ITPR1;CLEC16A;VTCN1;CACNA1C;PRDM11;CACNA1E;TTBK2;GRIN2A;DPP6;PDZD2;MAN2A1;PLXNA2;CAMTA1;IGFBP7;SRGAP3;SRGAP1;SPTBN1;COL28A1;PTPRN2;TMEM132B;DNAH14;MICAL3;NFATC2;GR…
18	ChEA_2016	EGR1 20690147 ChIP-Seq ERYTHROLEUKEMIA Human	238/6207	1.5142978144190557e-13	5.08485266104925e-12	0	0	1.9527498355027544	57.642547457933375	APP;MYT1L;ABCA12;ABCA13;GOLGA2;PREX1;HERC2;ZMIZ1;DPYSL5;CREB3L1;KDR;KIF21B;SLC12A7;TNS1;CUBN;CPT1A;ACTN3;FIBCD1;CACNA2D2;PRKCA;MYO7A;HSPG2;SND1;BCR;SFRP1;PARD3;CD109;FLYWCH1;CCDC81;MACF1;SPTBN4;L3MBTL3;ADCYAP1R1;EPAS1;TMEM63C;MYCBP2;NEDD4L;PRDM11;APCDD1;TTBK1;SCFD2;ZBTB7A;NTSR1;RAB11FIP4;ARSB;SPTBN1;ATP6V0A1;JAG2;ACE;PTPRN2;ABCA3;NFATC2;GRIN2D;SETX;CYLD;FASN;WNK2;ANP32E;FBXL7;PTPRU;CLIC5;GRIK3;OT…
19	ChEA_2016	HNF4A 19822575 ChIP-Seq HepG2 Human	233/6083	4.136046770159144e-13	1.3193989196807668e-11	0	0	1.932772454907686	55.110814331043365	MYT1L;TRAF3IP1;PKD2L1;CBLB;SMC3;MYLK;PREX1;ZMIZ1;DPYSL5;PLCE1;KIF21A;KIF21B;SLC12A7;CDK5RAP2;TNS1;CPT1A;FIBCD1;AFAP1;PRKCA;HNF1B;MYO7A;HSPG2;SND1;BCR;SFRP1;PARD3;SPARCL1;TLN2;ALPK2;MACF1;SPTBN4;L3MBTL3;EPAS1;NEDD4L;AGAP1;TTBK1;TRPM1;NLN;GRIN2A;SCFD2;ZBTB7A;RAB11FIP4;ARSB;SPTBN1;ATP6V0A1;PTPRN2;MICAL3;NFATC2;MYO5A;SMARCA1;GRIN2B;GRIN2D;SMARCA4;SETX;FASN;WNK2;CCDC88C;CDS2;PTPRU;NRP2;PTPRN;GBE1;NCAP…
20	ChEA_2016	SMAD2/3 21741376 ChIP-Seq EPCs Human	105/2000	6.652932116579763e-13	2.0212241382751848e-11	0	0	2.383127649005554	66.81944024374721	SEMA5A;WWC1;ABCA12;CXCL13;SLC8A1;ABRA;HHAT;PLCE1;MACROD2;MAP3K9;CUBN;EPHA4;GAS2L3;SEMA6A;DSCAM;AFAP1;PRKCA;SFRP1;KIF16B;PARD3;TLN2;TOX;KPNB1;DGKH;CLEC16A;CACNA1E;TRPM1;SEC14L3;PODXL;SRGAP1;IMPG1;DRD5;CNTLN;EDEM3;NFATC2;SMARCA1;GRIN2B;TMPRSS15;NBEA;ANP32E;EIF4G3;SDK2;BCAR3;PTPRU;GABRB1;NRP2;DOCK3;KCNK9;GRIK3;CHD6;PTPRM;ADAR;SIPA1L2;ROBO1;DMBX1;FHAD1;ANKRD1;WDR7;NOS1;DLGAP2;KSR1;DCC;MYOF;RBM19;KSR2…
21	ChEA_2016	SMAD4 21741376 ChIP-Seq HESCs Human	128/2738	4.352431129511406e-12	1.2622050275583078e-10	0	0	2.144132769539237	56.09112764509285	SEMA5A;ABCA12;SMC3;SLC8A1;ABRA;ETS2;PLB1;CNDP2;PREX1;ZMIZ1;TNR;NEK2;NRCAM;BAHCC1;PPFIA4;SLC12A8;CUBN;EPHA4;SEMA6A;SCARA5;APLP2;AFAP1;HNF1B;BCR;CLIP2;SFRP1;PARD3;SFRP5;MADD;SLCO2A1;TNIK;ERG;TLN2;ALPK2;CCDC81;FREM2;DGKH;SEL1L;CLEC16A;CACNA1B;LTBP4;NEDD4L;CACNA1C;CACNA1E;PIK3R6;CACNA1G;PODXL;MAN2A1;COBLL1;PLXNA2;PLXNA1;CAMTA1;ZC3H18;SRGAP3;RAB11FIP4;ARSB;JAG2;SLC14A2;TMEM132B;TNK2;MICAL3;NFATC2;PARV…
22	ChEA_2016	SMAD3 21741376 ChIP-Seq HESCs Human	83/1460	5.2294448448895396e-12	1.4506025265389248e-10	0	0	2.5325693738868758	65.78783535471283	SEMA5A;BCAR3;FLT1;WWC1;TNC;GRIK3;PTPRM;ADAR;OGDHL;FMN2;SIPA1L2;ABCC12;ABRA;ETS2;CNDP2;DMBX1;PREX1;ZMIZ1;HYDIN;ANKRD1;TNR;CNGA3;NRCAM;LRRFIP1;PPFIA4;CUBN;EPHA4;MYOF;AFAP1;HNF1B;BCR;CLIP2;MN1;ANKFN1;SFRP1;NAV3;TBC1D5;MADD;TNIK;ALPK2;HNRNPH3;CCDC81;DSCAML1;FREM2;NBAS;FOXC1;SEL1L;LAMA3;SEZ6;CLEC16A;CACNA1B;NEDD4L;RRBP1;AFP;JAKMIP1;SCEL;CNNM1;EGFLAM;PDZD2;ALDH1B1;PODXL;COBLL1;PLXNA2;LRIG1;CAMTA1;PCDH1…
23	ChEA_2016	PAX3-FKHR 20663909 ChIP-Seq RHABDOMYOSARCOMA Human	67/1063	9.393022617190036e-12	2.4969785124030177e-10	0	0	2.7825620153994053	70.65218232747286	BCAR3;APP;NRP2;GBE1;OTUD7A;ZBTB20;CBLB;ADAR;SMC3;PPP1R9A;ROBO1;PREX1;CDH5;ZMIZ1;MYO18B;KIF13A;KDR;LRRFIP1;RGS9;EPHA4;SEMA6A;SCARA5;PRKCA;KSR2;ANK3;SYN3;POU3F1;ARID1A;HSPG2;NCOR2;DNM3;MN1;NAV3;PARD3;MAP1B;TLN2;TOX;EPAS1;SATB2;SEL1L;ITPR1;NEDD4L;VTCN1;JAKMIP1;THBS2;UACA;CACNA1E;THSD4;TTN;DPP6;CAND1;PODXL;SCFD2;NHLH1;PLXNA2;CPA5;IMPG1;NTSR1;COL28A1;WWOX;BCHE;SVIL;COL22A1;PDE4DIP;GRIN2B;SULF2;FBXL7
24	ChEA_2016	RCOR3 21632747 ChIP-Seq MESCs Mouse	129/2851	3.366687532703359e-11	8.59178658345897e-10	0	0	2.0635667051537734	49.76189311657208	MYT1L;WWC1;OGDHL;CELSR2;CELSR3;ETS2;SLC8A2;PREX1;HHAT;CREB3L1;GRB10;PLCE1;TNR;NRCAM;CHGB;KCNH2;CPT1A;GAS2L3;POU3F1;HSPG2;VWA5B1;SHISA7;DISP2;CLIP2;SCN8A;TNIK;KPNB1;IGSF8;EPAS1;ABHD2;LTBP4;NEDD4L;CACNA1A;VTCN1;PRDM11;CACNA1E;CACNA1H;RASGRP3;SEC14L3;CACNA1I;GRIN2A;DPP6;PODXL;MYH14;CAMTA1;SRGAP3;RAB11FIP4;ACE;PTPRN2;TMEM132B;NFATC2;L1CAM;PRRC2B;SETX;CYLD;COL5A1;HNRNPD;PLXNB2;FBXL7;CDS2;ARHGAP11A;PTP…
25	ChEA_2016	MTF2 20144788 ChIP-Seq MESCs Mouse	133/2981	3.931634740777794e-11	9.64762678698551e-10	0	0	2.0393313722020703	48.86111675872506	SEMA5A;APP;CLSTN2;GOLIM4;CELSR1;CELSR2;HHAT;ZMIZ1;GRB10;KDR;NRCAM;BAHCC1;PDGFRB;EPHA4;SEMA6A;DSCAM;APLP2;FIBCD1;CACNA2D2;PRKCA;HNF1B;POU3F1;BCR;SFRP1;CD109;SFRP5;SCN8A;GPRIN1;COL4A3;SLCO2A1;KCNQ3;TOX;FREM2;EPHA3;DGKH;NOTCH2;MACF1;L3MBTL3;ADCYAP1R1;EPAS1;MYCBP2;GLIS3;SLC1A2;CACNA1A;DTX1;APCDD1;CACNA1E;CACNA1H;CACNA1G;DPP4;CACNA1I;GRIN2A;DPP6;PODXL;MAN2A1;COBLL1;PLXNA2;IGFBP7;PCDHA9;NTSR1;ARSB;DRD5…
26	ChEA_2016	STAT3 23295773 ChIP-Seq U87 Human	138/3165	7.44010720918272e-11	1.7580697775772502e-09	0	0	1.99564030111971	46.54142658995988	SEMA5A;APP;MYT1L;GOLIM4;ZBTB20;CBLB;OGDHL;ABCA12;CELSR1;ABCA13;BEST3;CELSR3;PREX1;HHAT;DPYSL5;PLCE1;RGS9;SLC12A8;CDK5RAP2;TGM2;CUBN;LHCGR;SMARCC1;CPT1A;SCARA5;CACNA2D2;PRKCA;HNF1B;SND1;PARD3;CD109;SCN8A;KCNQ3;TNIK;TOX;WDFY4;KPNB1;L3MBTL3;TNKS;ABHD2;GLIS3;ITPR1;CLEC16A;NEDD4L;CACNA1A;DTX1;AGAP1;CACNA1C;RASGRP3;DPP6;PDZD2;MAN2A1;SCFD2;PLXNA2;CAMTA1;IGFBP7;MYH11;SRGAP1;NTSR1;SPTBN1;CNTLN;ACE;PTPRN2;…
27	ChEA_2016	TOP2B 26459242 ChIP-Seq MCF-7 Human	97/2000	5.106130766588523e-10	1.1233487686494752e-08	0	0	2.1492645085193014	45.98439321125718	WWC1;TNC;CBLB;ABCA13;SLC8A1;ABRA;ETS2;MYLK;TMEM144;KIF5C;NRCAM;MACROD2;KCNH2;EPHA4;CPT1A;SEMA6A;DSCAM;FIBCD1;CACNA2D2;SND1;CLIP2;PARD3;MAP1B;CD109;KCNQ3;TOX;DGKH;EPAS1;SEL1L;GLIS3;DPP6;PDZD2;PODXL;MAN2A1;SCFD2;CCDC141;SPTBN1;DRD5;COL28A1;TMEM132B;MYO5A;SLC6A7;NBEA;HNRNPD;ACO1;EIF4G3;FBXL7;CLIC5;FLT1;GBE1;NCAPG2;PTPRM;ATP2A2;ADAR;ROBO1;RPTOR;SART1;PCLO;MYO18B;HYDIN;DLGAP2;NEO1;CCDC112;ANXA1;RBM19;…
28	ChEA_2016	RARB 27405468 Chip-Seq BRAIN Mouse	97/2000	5.106130766588523e-10	1.1233487686494752e-08	0	0	2.1492645085193014	45.98439321125718	MYT1L;CXCL13;CELSR2;HHAT;CREB3L1;KIF21B;BAHCC1;RGS9;KCNH2;SEMA6C;LHCGR;AFAP1;PRKCA;SDCBP2;KIF16B;SCN8A;KCNQ3;TNIK;KPNB1;L3MBTL3;ABHD2;NEDD4L;CACNA1A;CACNA1C;CACNA1E;IGSF9;CACNA1H;NLN;CACNA1I;GRIN2A;PLXNA2;CCDC141;ZBTB7A;LONRF2;IMPG1;ATP6V0A1;STRA6;EDEM3;PTPRN2;TNK2;DCLK3;NFATC2;GRIN2B;SMARCA4;SETX;SDK2;CALCOCO1;DAGLA;NCAN;PTPRN;CHD5;RSF1;FMN2;SIPA1L2;ABCC12;SCRN1;KIF13A;NEFM;WDR7;LRRFIP1;NOS1;NEO…
29	ChEA_2016	TCF3/E2A 22897851 ChIP-Seq JUKARTE6-1 Human	95/1946	5.712874465664166e-10	1.2149379696979129e-08	0	0	2.160123728514162	45.974191157488825	PTPRU;FLT1;CLSTN2;GBE1;NCAPG2;RASGRF1;CHD5;CBLB;TFCP2L1;FMN2;CELSR1;ABCC12;ACTG2;ROBO1;HK1;CDH5;HHAT;DPYSL5;MYO18B;GRB10;ANKRD1;NEK2;MACROD2;KIF1A;LRRFIP1;DLGAP2;SLC12A7;PPFIA4;MAP3K4;KDM2A;DSCAM;PGAM2;ITGA1;HNF1B;SEZ6L;POU3F1;BCR;DNM3;MN1;RCN1;OBSCN;EVC;NAV3;TBC1D5;PITPNM2;MMRN2;COL6A3;TOX;AHDC1;EPHA3;CD44;COLEC12;EPAS1;CCDC68;TYRP1;ITPR1;CLEC16A;TTBK1;LOXHD1;DPP6;EGFLAM;CAND1;ALDH1B1;PODXL;NT5D…
30	ChEA_2016	TP63 23658742 ChIP-Seq EP156T Human	150/3652	6.493071531701661e-10	1.3363160120082776e-08	0	0	1.880871840894685	39.79006054529662	APP;WWC1;TNC;GOLIM4;CBLB;ABCA12;DACH2;CELSR1;BEST3;CELSR2;ETS2;PLB1;HHAT;ZMIZ1;SCN11A;CDH1;KDR;PLCE1;KIF21A;MACROD2;MAP3K9;RGS9;MAP3K4;CDK5RAP2;TGM2;KCNH2;UNC13A;DSCAM;APLP2;AFAP1;POU3F1;HSPG2;TMEM130;SHISA7;BCR;DISP2;CLIP2;MTHFD1;PARD3;CD109;TNIK;ERG;ALPK2;CCDC81;WDFY4;EPHA3;DGKH;NOTCH2;MACF1;L3MBTL3;YTHDC1;EPAS1;ABHD2;SEL1L;GLIS3;APCDD1;CACNA1E;TTBK2;RASGRP3;TRPM1;DPP4;MAN2A1;COBLL1;PLXNA2;PLXN…
31	ChEA_2016	STAT3 24763339 ChIP-Seq IMN-ESCs Mouse	89/1788	8.627467971277053e-10	1.7201014267733626e-08	0	0	2.192352594952048	45.75637148099078	BCAR3;PTPRU;CALCOCO1;NRP2;GBE1;WWC1;SLC7A14;CHD6;SIPA1L2;PPP1R9A;ABCA13;ARHGAP36;ABCC12;SLC8A1;ROBO1;DMBX1;RPTOR;HHAT;ZMIZ1;CDH1;CREB3L1;KIF21A;NOS1;BAHCC1;CCDC112;GAS2L3;SEMA6A;MYOF;MAMDC2;AFAP1;ARHGEF18;SHROOM3;PRKCA;KIF23;POU3F1;ARID1A;F5;NPC1;ALDH1A2;PITPNM2;CASQ2;MYH9;CCDC81;DSCAML1;AHDC1;KPNB1;DGKH;TRIM56;COLEC12;MACF1;L3MBTL3;FOXC1;EPAS1;CCDC68;NEDD4L;CACNA1A;AGAP1;FOXK1;UACA;FSTL4;SEL1L3;…
32	ChEA_2016	EZH2 23942234 ChIP-Seq MYOBLASTS AND MYOTUBES Mouse	57/935	1.3443824192103691e-09	2.5991393438067144e-08	0	0	2.643405790961156	53.997725316261125	PTPRU;NCAN;NCAPG2;SLC7A14;CELSR1;CELSR3;PREX1;DPYSL5;KIF13A;EP300;KIF21A;KIF1A;DLGAP2;CHGB;CDK5RAP2;TNS1;KDM2A;ACTN3;FIBCD1;CACNA2D2;AFAP1;HNF1B;POU3F1;NCOR2;DISP2;DMRTA1;SFRP5;COL6A3;MYH9;FLYWCH1;PLEC;SEZ6;SLC1A2;CACNA1A;FOXK1;JAKMIP1;LMF2;TTBK1;CACNA1I;ACAN;SCFD2;MGAT5B;SRGAP3;MEF2D;MYO10;AP3D1;NFATC2;WWP2;CDC42BPB;GRIN1;SETX;NFASC;POLR3A;COL5A1;WNK2;PLXNB2;MEGF8
33	ChEA_2016	SUZ12 18974828 ChIP-Seq MESCs Mouse	92/1934	4.178026706862937e-09	7.839944232289866e-08	0	0	2.088251488439827	40.2895271937232	SEMA5A;APP;PTPRU;GABRB1;NRP2;FLT1;DOCK3;CLSTN2;KCNK9;RASGRF1;SLC7A14;GRIK3;PTPRM;PCSK9;CELSR2;DMBX1;HHAT;ZMIZ1;DPYSL5;CREB3L1;GRB10;KDR;TNR;NEFM;KIF1A;DLGAP2;EPHA4;SEMA6A;DSCAM;FIBCD1;CACNA2D2;AFAP1;SEZ6L;POU3F1;MN1;DMRTA1;SFRP5;ALDH1A2;COL4A3;KCNQ3;TOX;DSCAML1;FREM2;CD44;COLEC12;L3MBTL3;ADCYAP1R1;FOXC1;PLEKHH3;EPAS1;SATB2;SEZ6;GLIS3;SLC1A2;LRP4;DTX1;CACNA1E;FSTL4;EGFR;CACNA1H;CACNA1G;DPP4;CACNA1…
34	ChEA_2016	SUZ12 18692474 ChIP-Seq MESCs Mouse	91/1909	4.67077799782699e-09	8.514161036038914e-08	0	0	2.090713563082077	40.10394250958111	APP;PTPRU;NRP2;FLT1;DOCK3;CLSTN2;KCNK9;RASGRF1;GRIK3;PTPRM;PCSK9;DMBX1;HHAT;DPYSL5;GRB10;KDR;NRCAM;KIF1A;NOS1;DLGAP2;CHGB;EPHA4;SEMA6A;PCDHGA5;KSR1;DSCAM;PCDHGA4;FIBCD1;ITGA1;PRKCA;SEZ6L;POU3F1;MN1;SFRP1;VGF;DMRTA1;CD109;SFRP5;ALDH1A2;SLCO2A1;TOX;DSCAML1;EPHA3;COLEC12;ADCYAP1R1;FOXC1;EPAS1;SATB2;SEZ6;GLIS3;SLC1A2;DTX1;CACNA1C;CACNA1E;FSTL4;EGFR;CACNA1G;DPP4;CACNA1I;GRIN2A;DPP6;CNNM1;EGFLAM;PODXL;…
35	ChEA_2016	JARID2 20064375 ChIP-Seq MESCs Mouse	62/1117	8.943324858491963e-09	1.584955905477187e-07	0	0	2.396346936207692	44.40996029361384	APP;PTPRU;NRP2;FLT1;CLSTN2;KCNK9;NCAN;RASGRF1;OTUD7A;PTPRM;CELSR2;SLC8A1;DMBX1;ZMIZ1;GRB10;KDR;LRRFIP1;DLGAP2;SEMA6A;DSCAM;FIBCD1;SEZ6L;POU3F1;MN1;SFRP1;DMRTA1;SFRP5;SCN8A;GPRIN1;ALDH1A2;FREM2;L3MBTL3;ADCYAP1R1;FOXC1;SATB2;GLIS3;SLC1A2;DTX1;CACNA1C;CACNA1E;FSTL4;CACNA1I;GRIN2A;CNNM1;COBLL1;SPOCK1;PCDHA9;PCDH1;PCDHA7;RAB11FIP4;DRD5;GABBR2;GSX1;LRRN4;GRIN2B;GRIN2D;NELL2;NBEA;TSPAN18;WNK2;NES;SDK2
36	ChEA_2016	CTNNB1 20460455 ChIP-Seq HCT116 Human	57/988	9.808008882269022e-09	1.69121882888855e-07	0	0	2.4858214620640378	45.838713197194494	ZBTB20;RSF1;SIPA1L2;CELSR1;FHAD1;SCRN1;MYO18B;HYDIN;IL12A;NRCAM;LRRFIP1;PPFIA4;CUBN;MYOC;MAMDC2;PRKCA;IGFN1;VAV2;NAV3;TBC1D5;PARD3;COL4A3;PITPNM2;TNIK;ALPK2;MACF1;IGSF8;LAMA2;EPAS1;MYCBP2;ITPR1;CLEC16A;ATP10B;CACNA1A;AGAP1;FOXK1;AKAP6;FSTL4;EGFR;TTN;CAMTA1;STAT6;LONRF2;NTSR1;ATP6V0A1;TBC1D16;ANGPT2;PTPRN2;GPR55;PDE4DIP;GRIN2B;MYO1E;PTPRE;AGBL1;IL2RB;AMOTL2;SDK2
37	ChEA_2016	TFAP2C 20629094 ChIP-Seq MCF-7 Human	65/1203	1.0678347385287817e-08	1.7928383241614809e-07	0	0	2.3340678954599365	42.84192768362945	BCAR3;PTPRU;DAGLA;CHD5;CELSR2;VSIG10;HK1;RPTOR;MYO18A;NRCAM;MACROD2;LRRFIP1;JAK1;KSR1;SCARA5;MYOF;CACNA2D2;AFAP1;PRKCA;KIF23;KSR2;SYN3;IGFN1;VAV2;NCOR2;MN1;INF2;MTHFD1;PITPNM2;FREM2;TRIM56;NOTCH2;IGSF8;IGSF3;MYCBP2;AGAP1;FOXK1;ATP1A1;FSTL4;IGSF9;PODXL;LMNA;NT5DC3;PLXNA2;MEF2D;SRGAP1;RAB11FIP4;TBC1D16;WWOX;SVIL;PTPRN2;WFS1;TNK2;AP3D1;CDC42BPB;SULF2;MYO1E;COL5A1;FASN;NOVA2;WNK2;CCDC88C;LPIN1;EIF4G3…
38	ChEA_2016	SOX9 26525672 Chip-Seq HEART Mouse	81/1702	4.160600332705317e-08	6.806315416066645e-07	0	0	2.0616603955303727	35.037962478369955	APP;MYT1L;CHD6;ZBTB20;PTPRM;CBLB;SMC3;ABCA13;SLC8A1;ABRA;ROBO1;RPTOR;PREX1;ZMIZ1;KIF13A;GRB10;PLCE1;MACROD2;RGS9;SLC12A8;CDK5RAP2;TGM2;SEMA6C;ANXA1;SEMA6A;SLC30A8;DCC;MYOF;ITGA1;ANK3;ARID1A;NCOR2;NAV3;TBC1D5;MADD;FLYWCH1;AHDC1;CD44;NOTCH2;MACF1;NBAS;IGSF3;LAMA2;EPAS1;FLII;SATB2;SEL1L;TYRP1;SEZ6;NEDD4L;AGAP1;AKAP6;ATP1A1;FSTL4;SCEL;CACNA1I;PDZD2;TCOF1;POLR2A;LMNA;PLXNA2;CAMTA1;CCDC141;ZBTB7A;SRGAP…
39	ChEA_2016	KDM2B 26808549 Chip-Seq SUP-B15 Human	91/2000	4.338545150383967e-08	6.919979514862427e-07	0	0	1.9807964513001128	33.5807228599958	APP;CALCOCO1;NRP2;FLT1;KCNK9;CRTC1;RASGRF1;RSF1;CELSR1;BEST3;SLC8A1;CDH5;HHAT;ZMIZ1;MYO18A;KIF21B;SLC12A7;BAHCC1;RGS9;JAK1;SEMA6C;SUN2;CPT1A;KSR1;APLP2;FIBCD1;KSR2;MYO7A;ARID1A;HSPG2;PGM2L1;BCR;NCOR2;CLIP2;RCN1;INF2;NPC1;VGF;PARD3;PITPNM2;MYH9;FLYWCH1;CRYAA;WDFY4;AHDC1;DGKH;PLEC;NOTCH2;FOXC1;PLEKHH3;EPAS1;LTBP4;DTX1;AGAP1;ATP1A1;CACNA1C;PRDM11;POLR2A;MGAT5B;LMNA;PLXNA2;PLXNA1;CAMTA1;ZC3H18;WASF2;…
40	ChEA_2016	EP300 20729851 ChIP-Seq FORBRAIN MIDBRAIN LIMB HEART Mouse	94/2093	4.5993687895057496e-08	7.157066555377238e-07	0	0	1.957857500178661	33.07753584845053	CLIC5;GBE1;CHD6;ZBTB20;PTPRM;SIPA1L2;PPP1R9A;SLC8A1;PLB1;ACTG2;CNDP2;SCRN1;GRB10;ANKRD1;KIF21A;NRCAM;MACROD2;HMGCS2;KIF1A;BAHCC1;SLC12A8;TNS1;TGM2;KCNH2;PDGFRB;EPHA4;CPT1A;GAS2L3;UNC13A;SEMA6A;KSR1;CACNA2D2;SHROOM3;PRKCA;KSR2;ANK3;SEZ6L;POU3F1;ARID1A;HSPG2;PGM2L1;BCR;DNM3;MN1;SLCO2A1;PITPNM2;SPARCL1;MYH9;COL6A5;TOX;DSCAML1;WDFY4;EPHA3;IGSF8;L3MBTL3;ADCYAP1R1;FOXC1;TNKS;GLIS3;SLC1A2;NEDD4L;ATP1A1;…
41	ChEA_2016	DMRT1 23473982 ChIP-Seq TESTES Mouse	93/2072	5.678247368680119e-08	8.62552814575694e-07	0	0	1.9541900165514623	32.60378073120939	SEMA5A;APP;DAGLA;CRTC1;ZBTB20;PTPN23;SMC3;SIPA1L2;ABCC12;SLC8A1;PREX1;HHAT;DPYSL5;KIF5C;KIF13A;NOS1;DLGAP2;RGS9;JAK1;TNS1;TGM2;KCNH2;PDGFRB;GAS2L3;KSR1;DSCAM;DCC;APLP2;ANK3;HSPG2;VAV2;MYH3;GPRIN1;COL6A3;TNIK;ERG;CRYAA;AHDC1;KPNB1;NOTCH2;L3MBTL3;EPAS1;ABHD2;CLEC16A;NEDD4L;CACNA1A;DTX1;AGAP1;FOXK1;RRBP1;ATP1A1;CACNA1C;CACNA1G;SEL1L3;DPP6;SV2C;CNNM1;CAND1;POLR2A;OS9;ALDH1B1;SPOCK1;MYH14;CAMTA1;IGFBP…
42	ChEA_2016	LMO2 26923725 Chip-Seq HEMANGIOBLAST Mouse	84/1822	9.049745624394749e-08	1.3427296996194997e-06	0	0	1.994851071801322	32.35238315920206	NRP2;TNC;CHD6;PTPRM;CBLB;FMN2;ABCA13;ARHGAP36;ABCC12;ABRA;ETS2;PLB1;PCLO;CREB3L1;ANKRD1;PLCE1;NEFM;NEO1;CUBN;EPHA4;SEMA6A;SLC30A8;DSCAM;DCC;MYOF;RBM19;SHROOM3;ANK3;POU3F1;ARID1A;SND1;NCOR2;ANKFN1;MYH3;TBC1D5;CD109;SLCO2A1;PITPNM2;MYH8;ERG;TLN2;CD44;PAPPA2;NOTCH2;COLEC12;FOXC1;MYCBP2;ITPR1;CACNA1A;AKAP6;ATP1A1;UACA;FSTL4;THSD4;CACNA1G;CACNA1I;DPP6;SV2C;ALDH1B1;PODXL;SCFD2;MGAT5B;ATP6V0A1;EDEM3;EVC…
43	ChEA_2016	OLIG2 23332759 ChIP-Seq OLIGODENDROCYTES Mouse	91/2040	1.0816293355576233e-07	1.5683625365585536e-06	0	0	1.9357286939898863	31.04836642349263	SEMA5A;BCAR3;APP;CLSTN2;KCNK9;GBE1;GOLIM4;CHD6;ZBTB20;PTPRM;PCSK9;CBLB;ADAR;CXCL13;PPP1R9A;ABCA13;ABRA;PLB1;ROBO1;RPTOR;HERC2;DPYSL5;CDH1;KIF5C;TNR;WDR7;NRCAM;DLGAP2;CDK5RAP2;JAK1;TECTA;TNS1;CUBN;EPHA4;DSCAM;DCC;ITGA1;SH2D3C;PRKCA;ANK3;SEZ6L;VWA5B1;SND1;DISP2;DNM3;RCN1;NAV3;KIF16B;TBC1D5;TNIK;TOX;SSX2IP;EPHA3;CD44;NOTCH2;ADCYAP1R1;CCDC68;TYRP1;MYCBP2;CACNA1B;NEDD4L;AKAP6;FSTL4;RASGRP3;NLN;SCEL;DP…
44	ChEA_2016	GATA1 21571218 ChIP-Seq MEGAKARYOCYTES Human	109/2601	1.1653883889458764e-07	1.6522617603277092e-06	0	0	1.8353506529536487	29.30144886138509	MYT1L;GOLIM4;ZBTB20;OGDHL;ABCA13;PREX1;HHAT;ZMIZ1;CDH1;PLCE1;TNR;MACROD2;MAP3K9;SLC12A7;BAHCC1;CDK5RAP2;TNS1;KCNH2;SMARCC1;SEMA6A;FIBCD1;PRKCA;HSPG2;TMEM130;SND1;SHISA7;BCR;OBSCN;PARD3;CD109;SFRP5;TNIK;ERG;NOTCH2;MACF1;IGSF3;ABHD2;SEL1L;ITPR1;CLEC16A;AGAP1;PRDM11;PIK3R6;TRPM1;LOXHD1;DPP6;SCFD2;PLXNA2;CAMTA1;ZBTB7A;DRD5;ATP6V0A1;JAG2;HSPA9;SLC14A2;PTPRN2;TMEM132B;TNK2;MICAL3;NFATC2;PARVB;CYLD;PTPR…
45	ChEA_2016	RUNX2 22187159 ChIP-Seq PCA Human	134/3423	1.5238765236892862e-07	2.11355048285601e-06	0	0	1.7365684658590836	27.258634263378763	SEMA5A;CLSTN2;MYT1L;ZBTB20;CBLB;ABCA12;DACH2;CELSR1;ABRA;ETS2;ACTG2;MYLK;PREX1;CDH5;DPYSL5;KIF5C;GRB10;KDR;KIF21A;MACROD2;MAP3K9;SLC12A7;TNS1;EPHA4;SEMA6A;KDM2A;DSCAM;CACNA2D2;AFAP1;HNF1B;ANK3;POU3F1;KIF16B;PARD3;SCN8A;TLN2;TOX;WDFY4;DGKH;MACF1;EPAS1;GLIS3;ITPR1;VTCN1;CACNA1C;PRDM11;APCDD1;CACNA1E;RASGRP3;SEL1L3;SEC14L3;LOXHD1;PODXL;PLXNA2;ZC3H18;IGFBP7;SRGAP3;SRGAP1;LONRF2;ARSB;DRD5;COL28A1;SLC1…
46	ChEA_2016	SMARCA4 23332759 ChIP-Seq OLIGODENDROCYTES Mouse	106/2522	1.5853813407342873e-07	2.152070841252075e-06	0	0	1.835617939228672	28.74076693781197	SEMA5A;APP;CLSTN2;GOLIM4;ZBTB20;CBLB;ABCA13;PLB1;MYLK;TMEM144;HERC2;TNR;IL12A;NRCAM;RGS9;MAP3K4;CDK5RAP2;TECTA;TNS1;CUBN;EPHA4;SCARA5;PRKCA;MYO7A;ANK3;SND1;KIF16B;PARD3;MAP1B;TNIK;TOX;EPHA3;NOTCH2;IGSF3;SEL1L;NEDD4L;TTBK2;RASGRP3;TRPM1;NLN;DPP6;PDZD2;PODXL;MAN2A1;SCFD2;PLXNA2;IGFBP7;SRGAP1;IMPG1;NTSR1;ARSB;CNTLN;SLC14A2;PTPRN2;TMEM132B;MICAL3;TMPRSS15;EIF4G3;NES;SDK2;GABRB1;NRP2;KCNK9;GBE1;SLC7A1…
47	ChEA_2016	TAL1 26923725 Chip-Seq HEMANGIOBLAST Mouse	69/1413	1.878624614218833e-07	2.497005216399199e-06	0	0	2.0930276886035317	32.41588297176224	TNC;PTPRM;FMN2;ABCA13;ARHGAP36;ABRA;ETS2;ROBO1;HHAT;CREB3L1;ANKRD1;PLCE1;NEFM;NEO1;CDK5RAP2;CUBN;EPHA4;DSCAM;DCC;MYOF;RBM19;AFAP1;SHROOM3;ARID1A;MYH3;TBC1D5;DMRTA1;CD109;OAS3;SLCO2A1;PITPNM2;CASQ2;TLN2;CD44;NOTCH2;MACF1;TMEM63C;MYCBP2;ITPR1;ATP10B;CACNA1A;AKAP6;FSTL4;THSD4;SEL1L3;CACNA1I;DPP6;SV2C;PODXL;MGAT5B;CAMTA1;PCDH1;ATP6V0A1;EDEM3;EVC2;WWOX;SVIL;HNRNPA3;PTPRN2;TAF15;MYO10;FBXO38;PDE4DIP;CD…
48	ChEA_2016	REST 18959480 ChIP-ChIP MESCs Mouse	116/2868	2.677680977539403e-07	3.4864499258574272e-06	0	0	1.7722551712048615	26.819793663915693	CLSTN2;MYT1L;ZBTB20;SLC8A1;CELSR3;SLC8A2;HHAT;DPYSL5;GRB10;PLCE1;TNR;MAP3K9;SLC12A7;RGS9;CHGB;EPHA4;SMARCC1;UNC13A;SEMA6A;DSCAM;CACNA2D2;PRKCA;ANK3;DISP2;PARD3;GPRIN1;MADD;ERG;KPNB1;IGSF3;TMEM63C;CACNA1B;NEDD4L;CACNA1A;CACNA1E;CACNA1H;CACNA1G;TRPM1;SEC14L3;GRIN2A;DPP6;PODXL;PLXNA2;PLXNA1;MYH14;RAB11FIP4;DRD5;ATP6V0A1;STRA6;JAG2;ACE;PTPRN2;WFS1;PARVB;L1CAM;PCDHGA10;CYLD;ANP32E;ACO1;EIF4G3;PTPRU;PT…
49	ChEA_2016	P300 19829295 ChIP-Seq ESCs Human	88/2000	3.3396553350505934e-07	4.261400207524557e-06	0	0	1.89869762508103	28.313811968758536	BCAR3;DOCK3;CLSTN2;CRTC1;GBE1;WWC1;SLC7A14;CHD6;CBLB;FMN2;RPTOR;FHAD1;CDH5;HHAT;PCLO;KIF5C;CREB3L1;GRB10;ANKRD1;WDR7;MACROD2;NOS1;DLGAP2;RGS9;JAK1;CCDC112;EPHA4;ANXA1;SEMA6A;MYOC;DCC;RBM19;AFAP1;KSR2;MYO7A;SYN3;POU3F1;F5;MC3R;MN1;ANKFN1;SFRP1;NAV3;MAP1B;ALDH1A2;COL6A3;ERG;TOX;EPHA3;TRIM56;LAMA2;SATB2;NEDD4L;AGAP1;FOXK1;AKAP6;DNAH9;CACNA1E;RASGRP3;SCEL;GRIN2A;DPP6;PODXL;MAN2A1;PLXNA2;LRIG1;NCAM1;P…
50	ChEA_2016	RNF2 18974828 ChIP-Seq MESCs Mouse	64/1302	4.382741648318393e-07	5.377286868513721e-06	0	0	2.0963417698797344	30.691326438389005	SEMA5A;APP;PTPRU;NRP2;FLT1;CLSTN2;KCNK9;RASGRF1;GRIK3;PTPRM;DMBX1;ZMIZ1;DPYSL5;GRB10;KDR;NEFM;KIF21B;KIF1A;DLGAP2;EPHA4;SEMA6A;FIBCD1;CACNA2D2;SEZ6L;POU3F1;MN1;SFRP1;VGF;SFRP5;ALDH1A2;MYH8;TOX;DSCAML1;FREM2;COLEC12;L3MBTL3;FOXC1;PLEKHH3;SATB2;SEZ6;GLIS3;SLC1A2;ATP1A3;CACNA1E;FSTL4;CACNA1H;CACNA1G;CACNA1I;EGFLAM;PODXL;LRIG1;SPOCK1;NCAM1;PCDH1;ARSB;GABBR2;ABCA3;GRIN2B;NELL2;SMOC2;WNK2;EIF4G3;NES;SD…
51	ChEA_2016	EZH2 18974828 ChIP-Seq MESCs Mouse	64/1302	4.382741648318393e-07	5.377286868513721e-06	0	0	2.0963417698797344	30.691326438389005	SEMA5A;APP;PTPRU;NRP2;FLT1;CLSTN2;KCNK9;RASGRF1;GRIK3;PTPRM;DMBX1;ZMIZ1;DPYSL5;GRB10;KDR;NEFM;KIF21B;KIF1A;DLGAP2;EPHA4;SEMA6A;FIBCD1;CACNA2D2;SEZ6L;POU3F1;MN1;SFRP1;VGF;SFRP5;ALDH1A2;MYH8;TOX;DSCAML1;FREM2;COLEC12;L3MBTL3;FOXC1;PLEKHH3;SATB2;SEZ6;GLIS3;SLC1A2;ATP1A3;CACNA1E;FSTL4;CACNA1H;CACNA1G;CACNA1I;EGFLAM;PODXL;LRIG1;SPOCK1;NCAM1;PCDH1;ARSB;GABBR2;ABCA3;GRIN2B;NELL2;SMOC2;WNK2;EIF4G3;NES;SD…
52	ChEA_2016	PRDM14 20953172 ChIP-Seq ESCs Human	78/1723	5.846922387801383e-07	7.038370723428835e-06	0	0	1.9402665848693568	27.84705569255061	BCAR3;CLIC5;CLSTN2;KCNK9;MYT1L;NCAPG2;SIPA1L2;CELSR1;ABCC12;ACTG2;MYLK;DMBX1;CDH5;HHAT;CREB3L1;KDR;WDR7;IL12A;MACROD2;RGS9;TNS1;CUBN;GAS2L3;UNC13A;DSCAM;RBM19;MYO7A;SYN3;ARID1A;MN1;RCN1;OBSCN;MTHFD1;NAV3;TBC1D5;PARD3;PITPNM2;COL6A3;TNIK;TOX;DSCAML1;EPHA3;CD44;NOTCH2;COLEC12;CLEC16A;AGAP1;DNAH9;PRDM11;CACNA1E;PIK3R6;TRPM1;GRIN2A;DPP6;SV2C;COBLL1;PLXNA2;LRIG1;ZBTB7A;MEF2D;WASF2;DRD5;JAG2;WWOX;MYO10…
53	ChEA_2016	CTBP1 25329375 ChIP-Seq LNCAP Human	58/1145	6.149987935692987e-07	7.266096857355788e-06	0	0	2.1529196726867768	30.790294015090463	SEMA5A;SLC7A14;GRIK3;FMN2;ROBO1;CDH5;PCLO;MYO18B;KIF21A;IL12A;MACROD2;MAP3K9;NOS1;NEO1;SLC12A7;CDK5RAP2;EPHA4;DSCAM;RBM19;KSR2;SYN3;POU3F1;ARID1A;F5;NCOR2;ANKFN1;RCN1;MTHFD1;KIF16B;DMRTA1;KCNQ3;TNIK;ALPK2;TOX;FOXC1;SEL1L;COL11A2;TYRP1;NEDD4L;CACNA1A;TRPM1;SCEL;CACNA1I;GRIN2A;DPP6;EGFLAM;PDZD2;PODXL;PLXNA2;CAMTA1;EDEM3;BCHE;TMEM132B;SULF2;COL1A2;NBEA;SARDH;ACO1
54	ChEA_2016	CEBPB 26923725 Chip-Seq HEMOGENIC-ENDOTHELIUM Mouse	87/2000	6.41641283897574e-07	7.443038893211858e-06	0	0	1.871639993095436	26.68815718693697	APP;CALCOCO1;GBE1;RASGRF1;SLC7A14;GRIK3;SIPA1L2;PPP1R9A;SLC8A1;ABRA;MYLK;RPTOR;FHAD1;KIF13A;GRB10;KDR;ANKRD1;IL12A;HMGCS2;SLC12A8;CHGB;JAK1;TNS1;TGM2;CUBN;SLC30A8;KDM2A;APLP2;MAMDC2;RBM19;CACNA2D2;SHROOM3;HNF1B;ARID1A;HSPG2;SND1;CLIP2;SFRP1;TBC1D5;DMRTA1;CD109;SCN8A;ALDH1A2;CASQ2;TNIK;ALPK2;DSCAML1;COLEC12;IGSF3;EPAS1;GLIS3;ITPR1;NEDD4L;ATP1A3;CACNA1A;AGAP1;ATP1A1;CACNA1E;TTBK1;CACNA1H;SCEL;LOXHD…
55	ChEA_2016	GATA1 19941827 ChIP-Seq MEL Mouse	81/1834	9.239569276807332e-07	1.052650928321978e-05	0	0	1.892332379069072	26.293202196053503	FLT1;SIPA1L2;MYLK;HK1;IFIH1;SCRN1;ZMIZ1;DPYSL5;SCN11A;CREB3L1;KIF13A;MYO18A;GRB10;KDR;KIF1A;BAHCC1;CDK5RAP2;TGM2;SEMA6C;CPT1A;KSR1;ACTN3;ABCC8;FIBCD1;PGAM2;RBM19;PRKCA;KSR2;ANK3;ARID1A;SND1;BCR;DISP2;DNM3;MTHFD1;ALS2;PARD3;OAS3;COL4A3;MADD;PITPNM2;ERG;DSCAML1;NOTCH2;MACF1;ABHD2;SLC1A2;CLEC16A;NEDD4L;LRP4;AKAP6;RRBP1;ATP1A1;CACNA1C;THSD4;PIK3R6;TRPM1;DPP6;PDZD2;ALDH1B1;LMNA;PLXNA2;PLXNA1;CAMTA1;SR…
56	ChEA_2016	SUZ12 18692474 ChIP-Seq MEFs Mouse	57/1135	1.018579503234142e-06	1.1400942509883905e-05	0	0	2.1298376521883866	29.385586362003615	APP;PTPRU;NRP2;FLT1;CLSTN2;RASGRF1;GRIK3;PTPRM;DPYSL5;GRB10;KDR;KIF1A;NOS1;CHGB;EPHA4;SEMA6A;KSR1;DSCAM;PRKCA;SEZ6L;POU3F1;SFRP1;SFRP5;ALDH1A2;SLCO2A1;EPHA3;ADCYAP1R1;FOXC1;EPAS1;SEZ6;SLC1A2;DTX1;CACNA1C;CACNA1E;EGFR;CACNA1G;DPP4;GRIN2A;DPP6;PODXL;PLXNA2;SPOCK1;NTSR1;ARSB;DRD5;ACE;SLC12A5;NFATC2;ATP2B2;SNCAIP;PTPN13;GRIN2B;GRIN1;NELL2;SMOC2;PTPRE;NES
57	ChEA_2016	VDR 23401126 ChIP-Seq LCL-AND-THP1 Human	21/239	1.0575542585016791e-06	1.163309684351847e-05	0	0	3.7648919738727504	51.80322545471084	SEZ6;GOLIM4;PDE4DIP;FOXK1;CACNA1C;APCDD1;FSTL4;PLB1;SULF2;NCOR2;NLN;ZMIZ1;TBC1D5;PITPNM2;LRIG1;PIEZO1;TNR;TRIP12;IGFBP7;DSCAML1;TRIM56
58	ChEA_2016	MEIS1 26923725 Chip-Seq HEMOGENIC-ENDOTHELIUM Mouse	59/1196	1.153791510352387e-06	1.195143999165525e-05	0	0	2.092630500546068	28.61140068865877	PTPRU;NRP2;FLT1;GBE1;SLC7A14;CHD6;PTPRM;SMC3;ABCC12;CDH5;KIF13A;PLCE1;WDR7;DLGAP2;SLC12A7;TNS1;CUBN;DSCAM;GAA;MYOF;RBM19;VWA5B1;SFRP1;CD109;SFRP5;CASQ2;TNIK;ERG;L3MBTL3;FLII;SATB2;CACNA1A;FOXK1;PRDM11;UACA;FSTL4;TTN;EGFLAM;PODXL;LRIG1;MYH14;MYH11;SRGAP3;CCDC141;ATF7IP;WWOX;HNRNPA3;COL22A1;NFATC2;PDE4DIP;WWP2;SORL1;CYLD;NFASC;COL5A1;HNRNPD;ACO1;ALLC;EIF4G3
59	ChEA_2016	SCL 21571218 ChIP-Seq MEGAKARYOCYTES Human	79/1784	1.164064393552022e-06	1.195143999165525e-05	0	0	1.893954899383153	25.87822869579873	NRP2;DOCK3;CLSTN2;OTUD7A;CHD6;PTPRM;PTPN23;CELSR1;ABCA13;ABRA;ETS2;MYLK;PREX1;ZMIZ1;CREB3L1;KIF1A;DLGAP2;SLC12A7;RGS9;TNS1;CUBN;KSR1;ABCC8;DCC;AFAP1;SHROOM3;MYO7A;SYN3;SPTB;VAV2;BCR;NCOR2;CLIP2;OBSCN;PARD3;CD109;COL6A3;MYH9;TNIK;SSX2IP;AHDC1;EPHA3;COLEC12;ADCYAP1R1;IGSF3;LAMA2;YTHDC1;ABHD2;CAMK2A;ITPR1;CLEC16A;FOXK1;UACA;FSTL4;RASGRP3;LOXHD1;DPP6;HECTD1;MGAT5B;CPA5;RAB11FIP4;SPTBN1;ATP6V0A1;JAG2;…
60	ChEA_2016	NANOG 18555785 Chip-Seq ESCs Mouse	86/2000	1.2158589133272796e-06	1.195143999165525e-05	0	0	1.844734811863397	25.12539846448329	BCAR3;ARHGAP11A;PTPRU;NRP2;GOLIM4;SLC7A14;CHD6;ADAR;FMN2;ABCA12;PREX1;HHAT;KIF5C;CREB3L1;TNR;NEK2;CNGA3;IL12A;MACROD2;KIF21B;KIF1A;LRRFIP1;PPFIA4;CHGB;TNS1;TGM2;CUBN;EPHA4;MYOC;TMEM130;F5;VAV2;DNM3;MC3R;RCN1;ALS2;KIF16B;TNNT2;COL4A3;TNIK;TOX;SSX2IP;FREM2;CD44;PAPPA2;MACF1;SATB2;SLC1A2;CACNA1B;AGAP1;FOXK1;ATP1A1;PRDM11;JAKMIP1;CACNA1E;IGSF9;TTN;TTBK2;DPP4;SCFD2;NHLH1;COBLL1;PLXNA2;CCDC141;LONRF2;C…
61	ChEA_2016	TCFCP2L1 18555785 Chip-Seq ESCs Mouse	86/2000	1.2158589133272796e-06	1.195143999165525e-05	0	0	1.844734811863397	25.12539846448329	ARHGAP11A;PTPRU;NRP2;TRAF3IP1;GOLIM4;SLC7A14;GRIK3;CHD6;PCSK9;ADAR;FMN2;ABCA12;PREX1;HHAT;PCLO;KIF5C;CREB3L1;TNR;NEK2;CNGA3;IL12A;MACROD2;KIF21B;KIF1A;LRRFIP1;PPFIA4;CHGB;TNS1;TGM2;CUBN;EPHA4;MYOC;POU3F1;F5;VAV2;DNM3;MC3R;MN1;RCN1;ALS2;KIF16B;DMRTA1;TNNT2;COL4A3;TNIK;FREM2;CD44;PAPPA2;IGSF3;SATB2;TYRP1;SLC1A2;CACNA1B;AGAP1;RRBP1;ATP1A1;CACNA1E;TTN;TTBK2;DPP4;DPP6;NHLH1;COBLL1;PLXNA2;CAMTA1;CCDC14…
62	ChEA_2016	LMO2 26923725 Chip-Seq HEMOGENIC-ENDOTHELIUM Mouse	86/2000	1.2158589133272796e-06	1.195143999165525e-05	0	0	1.844734811863397	25.12539846448329	BCAR3;NRP2;CLSTN2;WWC1;TNC;SLC7A14;PTPRM;FMN2;ABCA12;SMC3;ABCA13;CELSR2;ABCC12;ABRA;ETS2;ACTG2;SCRN1;CREB3L1;MYO18B;KIF13A;ANKRD1;IL12A;NEO1;MAP3K4;SLC12A8;CUBN;APLP2;MYOF;RBM19;ARHGEF18;SHROOM3;PRKCA;MYO7A;SYN3;MN1;MYH3;CD109;SCN8A;OAS3;SLCO2A1;PITPNM2;CASQ2;TNIK;ERG;CD44;NOTCH2;COLEC12;MACF1;TNKS;CCDC68;MYCBP2;CAMK2A;SEZ6;CACNA1A;AGAP1;FOXK1;AKAP6;FSTL4;THSD4;TTBK2;CACNA1I;DPP6;PDZD2;CAND1;TCOF…
63	ChEA_2016	EZH2 27294783 Chip-Seq ESCs Mouse	86/2000	1.2158589133272796e-06	1.195143999165525e-05	0	0	1.844734811863397	25.12539846448329	SEMA5A;PTPRU;GABRB1;CALCOCO1;NRP2;KCNK9;NCAN;GOLIM4;PPP1R9A;BEST3;CELSR2;ARHGAP36;DMBX1;HHAT;ZMIZ1;CREB3L1;GRB10;NEFM;KIF21A;NRCAM;KIF1A;APC2;SEMA6C;SEMA6A;DSCAM;ANO8;CACNA2D2;PRKCA;HNF1B;MYO7A;BCR;DNM3;MN1;INF2;OBSCN;MYH3;VGF;GPRIN1;TNIK;EPHA3;DGKH;PLEC;COLEC12;L3MBTL3;FOXC1;PLEKHH3;EPAS1;SATB2;SEZ6;GLIS3;LRP4;DTX1;CACNA1C;FSTL4;EGFR;THSD4;CACNA1G;CACNA1I;GRIN2A;SV2C;CNNM1;EGFLAM;LMNA;PLXNA2;CAM…
64	ChEA_2016	ISL1 27105846 Chip-Seq CPCs Mouse	72/1576	1.2176231966419924e-06	1.195143999165525e-05	0	0	1.94760277269664	26.52364220461492	BCAR3;ARHGAP11A;APP;NRP2;FLT1;TNC;CBLB;ADAR;SIPA1L2;CELSR2;CELSR3;VSIG10;ROBO1;IFIH1;PREX1;ZMIZ1;CREB3L1;KDR;NEFM;WDR7;NEO1;BAHCC1;EPHA4;DSCAM;MYOF;ITGA1;RBM19;AFAP1;SHROOM3;ARID1A;SHISA7;BCR;MN1;NAV3;DMRTA1;SFRP5;MADD;TLN2;TOX;MACF1;FOXC1;PLEKHH3;IGSF3;TNKS;ABHD2;SEL1L;MYCBP2;SLC1A2;LTBP4;DTX1;FOXK1;TTN;RASGRP3;POLR2A;PODXL;MGAT5B;COBLL1;LRIG1;NCAM1;CCDC141;MEF2D;WASF2;IMPG1;ATF7IP;SVIL;ANGPT2;S…
65	ChEA_2016	RNF2 27304074 Chip-Seq ESCs Mouse	68/1467	1.5142414840010374e-06	1.4637667678676694e-05	0	0	1.971164540975777	26.41477949560607	SEMA5A;APP;CALCOCO1;NRP2;FLT1;DOCK3;RASGRF1;GOLIM4;CELSR2;ARHGAP36;SLC8A1;DMBX1;HHAT;DPYSL5;CREB3L1;GRB10;KIF21A;NRCAM;KIF21B;KIF1A;DLGAP2;BAHCC1;JAK1;TNS1;SEMA6C;SEMA6A;FIBCD1;SHROOM3;HNF1B;POU3F1;BCR;MN1;OBSCN;VGF;DMRTA1;TOX;FREM2;DGKH;COLEC12;L3MBTL3;PLEKHH3;EPAS1;SEZ6;SLC1A2;CACNA1E;FSTL4;EGFR;CACNA1G;SEL1L3;GRIN2A;SV2C;MAN2A1;PLXNA2;PCDH1;LONRF2;CNTLN;JAG2;GSX1;ABCA3;PTPN13;GRIN2B;KBTBD11;NE…
66	ChEA_2016	KLF4 19829295 ChIP-Seq ESCs Human	85/2000	2.272125758151041e-06	2.1317885789711243e-05	0	0	1.8179809746389384	23.62428954727984	ARHGAP11A;PTPRU;KCNK9;CHD5;CELF6;PKD2L1;PTPN23;SIPA1L2;FHAD1;PREX1;CDH5;SCRN1;ZMIZ1;SCN11A;KIF5C;CREB3L1;GRB10;HYDIN;TNR;CNGA3;WDR7;DLGAP2;RGS9;CDK5RAP2;TGM2;KCNH2;UNC13A;KDM2A;RBM19;CACNA2D2;HNF1B;SEZ6L;POU3F1;ARID1A;VWA5B1;IGFN1;BCR;RCN1;MAP1B;SCN8A;OAS3;COL4A3;MYH9;TLN2;WDFY4;DGKH;COLEC12;L3MBTL3;FOXC1;EPAS1;SLC1A2;ATP1A3;VTCN1;PRDM11;APCDD1;UACA;EGFR;CACNA1H;TTBK2;NLN;HECTD1;EGFLAM;GPNMB;NT5D…
67	ChEA_2016	RING1B 27294783 Chip-Seq ESCs Mouse	85/2000	2.272125758151041e-06	2.1317885789711243e-05	0	0	1.8179809746389384	23.62428954727984	APP;PTPRU;NRP2;FLT1;KCNK9;RASGRF1;TNC;FMN2;CELSR1;CELSR3;VSIG10;DMBX1;ZMIZ1;DPYSL5;KIF5C;KIF13A;GRB10;KIF21A;NRCAM;MAP3K9;KIF1A;LRRFIP1;BAHCC1;TNS1;APC2;SEMA6C;EPHA4;SEMA6A;KDM2A;GAA;ITGA1;HNF1B;POU3F1;SHISA7;BCR;DNM3;OBSCN;VGF;KIF16B;TBC1D5;SCN8A;CASQ2;SPARCL1;TNIK;ERG;FREM2;KPNB1;PLEC;MACF1;IGSF8;L3MBTL3;FOXC1;EPAS1;SATB2;LTBP4;LRP4;ATP1A3;DTX1;CACNA1E;EGFR;IGSF9;CACNA1H;GRIN2A;SV2C;CNNM1;HECTD…
68	ChEA_2016	NR3C1 23031785 ChIP-Seq PC12 Mouse	48/918	2.594099502502073e-06	2.398602148690323e-05	0	0	2.2040550540180552	28.349153655165985	SEMA5A;BCAR3;KCNK9;MYT1L;EPAS1;RASGRF1;TYRP1;MYCBP2;ZBTB20;PCSK9;FOXK1;UACA;ABCA13;BEST3;DPP4;PREX1;NLN;PODXL;MAN2A1;GRB10;PLXNA2;ANKRD1;PLCE1;TNR;MYH11;NTSR1;SPTBN1;CHGB;CDK5RAP2;KCNH2;SCARA5;TMEM132B;ITGA1;NFATC2;SPTB;SORL1;SND1;KBTBD11;SULF2;DISP2;DNM3;NFASC;RCN1;NAV3;MAP1B;TSPAN18;KCNQ3;SDK2
69	ChEA_2016	ESR1 22446102 ChIP-Seq UTERUS Mouse	82/1916	2.710209637582661e-06	2.470162498253911e-05	0	0	1.8269417181630925	23.418624222777957	SEMA5A;BCAR3;PTPRU;MYT1L;GBE1;RASGRF1;SLC7A14;ZBTB20;PTPRM;SLC8A1;TMEM144;CDH5;HHAT;KIF5C;KDR;PLCE1;TNR;BAHCC1;SLC12A8;TECTA;TNS1;KCNH2;CUBN;SEMA6A;KSR1;SCARA5;DSCAM;MAMDC2;CACNA2D2;AFAP1;PRKCA;KSR2;ANK3;NCOR2;DNM3;ANKFN1;SFRP1;RCN1;NAV3;PARD3;SLCO2A1;COL6A3;MYH9;TLN2;COL6A5;PAPPA2;IGSF8;IGSF3;CCDC68;GLIS3;ITPR1;NEDD4L;LRP4;FOXK1;VTCN1;APCDD1;THBS2;FSTL4;EGFR;THSD4;NLN;DPP6;EGFLAM;TCOF1;LRIG1;SPO…
70	ChEA_2016	SOX9 26525672 Chip-Seq Limbbuds Mouse	59/1230	2.804391010784181e-06	2.5200020632117003e-05	0	0	2.028105967474029	25.927964100797706	NRP2;TRAF3IP1;WWC1;FMN2;ABCA12;BEST3;RPTOR;AKAP12;HHAT;MYO18A;GRB10;TNR;KIF1A;BAHCC1;RGS9;TNS1;APC2;EPHA4;GAS2L3;KSR1;PRKCA;ANK3;SYN3;DNM3;ANKFN1;INF2;KPNB1;PAPPA2;IGSF8;NBAS;L3MBTL3;LAMA2;SATB2;SEL1L;ATP10B;AGAP1;AKAP6;CACNA1E;FSTL4;EGFR;CACNA1G;CAND1;POLR2A;OS9;NHLH1;NT5DC3;PLXNA2;ZBTB7A;SRGAP1;LONRF2;RAB11FIP4;TBC1D16;EDEM3;TAF15;GPR55;NFASC;CCDC88C;LPIN1;SDK2
71	ChEA_2016	AR 22383394 ChIP-Seq PROSTATE CANCER Human	80/1857	2.8560918075086247e-06	2.530814684986809e-05	0	0	1.8369903192093544	23.451121963447356	CLIC5;DAGLA;CRTC1;GBE1;WWC1;CHD6;ZBTB20;PTPRM;CBLB;SLC8A1;MYLK;AKAP12;SCRN1;CDH1;CREB3L1;ANKRD1;MACROD2;EPHA4;SEMA6A;SCARA5;DSCAM;MYOF;ARHGEF18;SHROOM3;PRKCA;ANK3;SYN3;ANKFN1;TBC1D5;PARD3;MAP1B;DMRTA1;SLCO2A1;SPARCL1;COL6A3;TNIK;TLN2;TOX;NBAS;ABHD2;DNAH5;SEL1L;TYRP1;MYCBP2;NEDD4L;AKAP6;RRBP1;CACNA1C;PRDM11;UACA;EGFR;THSD4;DPP4;SV2C;EGFLAM;PDZD2;COBLL1;PLXNA2;LRIG1;SPOCK1;IGFBP7;SRGAP3;CCDC141;CNT…
72	ChEA_2016	FOXM1 26456572 ChIP-Seq MCF-7 Human	84/2000	4.1869477609279095e-06	3.561696895296008e-05	0	0	1.791377385056076	22.183590900956517	CLIC5;CALCOCO1;CLSTN2;TNC;CHD6;CBLB;OGDHL;ABCA12;CNDP2;FHAD1;PREX1;CREB3L1;GRB10;HYDIN;KDR;PLCE1;IL12A;NRCAM;MACROD2;MAP3K9;BAHCC1;EPHA4;LHCGR;GAS2L3;ANXA1;AFAP1;SHROOM3;KIF23;ANK3;SYN3;SDCBP2;SPTB;TMEM130;PGM2L1;CEACAM1;RCN1;DMRTA1;SPARCL1;TNIK;ERG;CCDC81;FREM2;NOTCH2;MACF1;FOXC1;DNAH5;MYCBP2;ITPR1;SLC1A2;ATP10B;AKAP6;VTCN1;CACNA1C;UACA;THSD4;RASGRP3;DPP4;SCEL;PODXL;LRIG1;PLXNA1;SRGAP1;NTSR1;EDE…
73	ChEA_2016	CJUN 26792858 Chip-Seq BT549 Human	84/2000	4.1869477609279095e-06	3.561696895296008e-05	0	0	1.791377385056076	22.183590900956517	BCAR3;CLIC5;TNC;ABCA12;PTPRH;SIPA1L2;CELSR1;BEST3;ABCC12;SLC8A1;CELSR3;ETS2;PLB1;ROBO1;PCLO;KIF13A;MAP3K4;JAK1;LHCGR;ANXA1;SLC30A8;KSR1;SCARA5;MYOF;MAMDC2;AFAP1;KSR2;ANK3;SDCBP2;IGFN1;PGM2L1;OBSCN;MTHFD1;DMRTA1;CD109;SPARCL1;ALPK2;SSX2IP;CD44;TRIM56;NOTCH2;EPAS1;DNAH5;TYRP1;MYCBP2;GLIS3;CLEC16A;FOXK1;ATP1A1;THBS2;CACNA1E;EGFR;RASGRP3;DPP4;NLN;SCEL;GRIN2A;LOXHD1;EGFLAM;LMNA;SPOCK1;STAT6;IGFBP7;SRG…
74	ChEA_2016	RING1B 27294783 Chip-Seq NPCs Mouse	84/2000	4.1869477609279095e-06	3.561696895296008e-05	0	0	1.791377385056076	22.183590900956517	PTPRU;NRP2;FLT1;CLSTN2;MYT1L;WWC1;RASGRF1;GOLIM4;FMN2;CELSR2;DMBX1;HHAT;SCN11A;KIF13A;GRB10;KIF21A;NRCAM;KIF21B;KIF1A;BAHCC1;PPFIA4;TNS1;TGM2;SEMA6C;EPHA4;CPT1A;SEMA6A;KDM2A;GAA;FIBCD1;HNF1B;POU3F1;F5;VAV2;BCR;DNM3;MN1;VGF;KIF16B;NCL;DMRTA1;ALDH1A2;SPARCL1;TOX;KPNB1;MACF1;IGSF8;L3MBTL3;FOXC1;PLEKHH3;SATB2;CAMK2A;SEZ6;GLIS3;CACNA1B;LRP4;APCDD1;EGFR;IGSF9;CACNA1H;CACNA1G;EGFLAM;PLXNA2;PCDH1;LONRF2;…
75	ChEA_2016	CEBPB 26923725 Chip-Seq MESODERM Mouse	53/1079	4.771209424661544e-06	4.0053047538606126e-05	0	0	2.068517884250274	25.34536499372016	KCNK9;NCAPG2;RASGRF1;GRIK3;CHD6;SIPA1L2;SLC8A1;AKAP12;FHAD1;CDH1;NRCAM;NOS1;DLGAP2;CDK5RAP2;JAK1;UNC13A;SLC30A8;APLP2;RBM19;CACNA2D2;ARHGEF18;SHROOM3;SEZ6L;SND1;CLIP2;MC3R;SFRP1;CD109;OAS3;KCNQ3;ALPK2;GLIS3;AKAP6;FSTL4;TTN;LOXHD1;SV2C;CNNM1;PDZD2;MGAT5B;LRIG1;PLXNA1;CAMTA1;SRGAP1;IMPG1;TBC1D16;CNTLN;WWOX;GSN;SEC16A;CDC42BPB;SLC6A7;HNRNPD
76	ChEA_2016	BRD4 25478319 ChIP-Seq HGPS Human	94/2326	5.090810829470727e-06	4.1923787393852144e-05	0	0	1.7301117938214712	21.086729605218583	SEMA5A;BCAR3;ARHGAP11A;TENM2;FLT1;GBE1;WWC1;SLC7A14;CHD6;ZBTB20;ATP2A2;ADAR;TFCP2L1;FMN2;SMC3;CELSR1;PPP1R9A;BEST3;SLC8A1;ETS2;PLB1;MYLK;ROBO1;RPTOR;AKAP12;ZMIZ1;CREB3L1;KDR;LRRFIP1;RGS9;PDGFRB;CUBN;ANXA1;TMEM178B;MYOF;AFAP1;ARHGEF18;PRKCA;HNF1B;ARID1A;HSPG2;SND1;MN1;NAV3;TBC1D5;CD109;COL6A3;MYH9;TNIK;TLN2;TOX;CD44;NOTCH2;COLEC12;MACF1;EPAS1;ABHD2;SATB2;GLIS3;SLC1A2;LTBP4;CACNA1A;AKAP6;CACNA1C;TH…
77	ChEA_2016	TCF4 18268006 ChIP-ChIP LS174T Human	30/470	5.125478709593209e-06	4.1923787393852144e-05	0	0	2.683039068369647	32.68286793278	NRP2;EPAS1;SATB2;TFCP2L1;ATP1A1;ABCA12;SIPA1L2;PLB1;RASGRP3;DPP4;DPYSL5;PLXNA2;TNR;NEK2;CNGA3;SRGAP3;KIF21B;LRRFIP1;SPTBN1;TNS1;EPHA4;SMARCC1;GPR55;NEB;ARID1A;AGT;DNM3;ALS2;COL4A3;COL6A3
78	ChEA_2016	ARNT 22903824 ChIP-Seq MCF-7 Human	51/1029	5.686493698065983e-06	4.592383518184934e-05	0	0	2.084538022234295	25.17583436643869	CLSTN2;KCNK9;GBE1;WWC1;TNC;FMN2;SIPA1L2;CELSR1;ROBO1;HK1;RPTOR;PREX1;PCLO;KIF5C;MYO18B;NRCAM;MACROD2;MAP3K9;TNS1;EPHA4;KSR1;DSCAM;MYOF;SHROOM3;VWA5B1;SHISA7;DNM3;SLCO2A1;PITPNM2;TLN2;WDFY4;FREM2;AHDC1;L3MBTL3;IGSF3;EPAS1;ABHD2;DNAH5;SLC1A2;ATP10B;UACA;EGFR;SRGAP1;SPTBN1;PTPRN2;SLC12A5;SORL1;SULF2;AGBL1;NBEA;LPIN1
79	ChEA_2016	TP63 22573176 ChIP-Seq HFKS Human	150/4229	8.27421685123136e-06	6.598687938857009e-05	0	0	1.5565183774303657	18.214948176598625	TRAF3IP1;CRTC1;TNC;GOLIM4;BEST3;CELSR2;SLC8A1;MYLK;CDH1;CREB3L1;GRB10;TNR;NRCAM;MAP3K4;SLC12A8;TNS1;TGM2;KCNH2;CPT1A;UNC13A;KDM2A;SCARA5;DSCAM;CACNA2D2;AFAP1;PRKCA;HNF1B;SND1;SHISA7;DISP2;CLIP2;SFRP1;OBSCN;KIF16B;ERG;FLYWCH1;TLN2;CCDC81;FREM2;EPHA3;IGSF8;L3MBTL3;IGSF3;YTHDC1;EPAS1;FLII;ABHD2;SEL1L;GLIS3;SLC1A2;NEDD4L;PRDM11;TTBK1;IGSF9;TTBK2;CACNA1G;CACNA1I;PDZD2;SCFD2;CAMTA1;SRGAP3;ZBTB7A;NTSR1;…
80	ChEA_2016	CTBP2 25329375 ChIP-Seq LNCAP Human	51/1053	1.0713816480337054e-05	8.375647881102573e-05	0	0	2.0319706160034143	23.2538237539261	SEMA5A;PTPRU;GBE1;GRIK3;CHD6;SMC3;BEST3;ROBO1;SART1;PCLO;WDR7;IL12A;MACROD2;NOS1;TGM2;ANXA1;SEMA6A;DSCAM;DCC;KSR2;SYN3;ARID1A;NCOR2;DMRTA1;KCNQ3;TOX;EPHA3;TMEM63C;DNAH5;SEL1L;TYRP1;CACNA1A;DNAH9;CACNA1C;FSTL4;GRIN2A;DPP6;SV2C;PLXNA2;NCAM1;BCHE;TMEM132B;DNAH14;CDC42BPB;SORL1;SULF2;AGBL1;NBEA;COL5A1;SARDH;ACO1
81	ChEA_2016	JUN 21703547 ChIP-Seq K562 Human	69/1585	1.0764939282921802e-05	8.375647881102573e-05	0	0	1.8379680412676769	21.024913549026	SEMA5A;KCNK9;MYT1L;CRTC1;TNC;PTPRM;FMN2;PTPN23;CELSR1;MYLK;ROBO1;HERC2;WDR7;KIF21A;LRRFIP1;RGS9;PDGFRB;LHCGR;SMARCC1;CPT1A;SLC30A8;KSR1;DSCAM;PRKCA;POU3F1;TMEM130;SND1;NAV3;VGF;TBC1D5;MAP1B;CD109;KCNQ3;COL6A3;CD44;NOTCH2;COLEC12;MACF1;L3MBTL3;ADCYAP1R1;EPAS1;CCDC68;CAMK2A;GLIS3;NEDD4L;ATP1A3;JAKMIP1;APCDD1;FSTL4;RASGRP3;GRIN2A;CNNM1;TCOF1;ALDH1B1;PODXL;LRIG1;IMPG1;EDEM3;MYO10;WFS1;COL22A1;TMEM132…
82	ChEA_2016	RUNX1 21571218 ChIP-Seq MEGAKARYOCYTES Human	173/5071	1.2690258390134962e-05	9.754680545670008e-05	0	0	1.5110147298137129	17.036201381036722	MYT1L;GOLIM4;ZBTB20;OGDHL;SMC3;CELSR1;ABRA;CELSR3;ETS2;MYLK;CNDP2;GOLGA2;PREX1;ZMIZ1;GRB10;PLCE1;EP300;IL12A;MACROD2;KIF21B;BAHCC1;MAP3K4;SLC12A8;CHGB;TNS1;TGM2;KCNH2;CUBN;EPHA4;SMARCC1;CPT1A;UNC13A;SEMA6A;APLP2;FIBCD1;AFAP1;PRKCA;MYO7A;HSPG2;TMEM130;SND1;RNF40;SHISA7;BCR;PARD3;SFRP5;MADD;KCNQ3;TNIK;ERG;FLYWCH1;ALPK2;KPNB1;NOTCH2;SPTBN4;TNKS;ABHD2;SEL1L;MYCBP2;CLEC16A;LTBP4;AGAP1;CACNA1C;PRDM11;C…
83	ChEA_2016	PPARD 21283829 ChIP-Seq MYOFIBROBLAST Human	126/3447	1.4474723606532342e-05	0.0001099389721543766	0	0	1.5806861676864192	17.613754513874905	APP;TRAF3IP1;ZBTB20;CBLB;ABCA12;CELSR1;ABCA13;BEST3;SLC8A1;MYLK;SLC8A2;PREX1;ZMIZ1;CREB3L1;NEK2;IL12A;MACROD2;SLC12A8;CDK5RAP2;TNS1;TGM2;KCNH2;EPHA4;SEMA6A;FIBCD1;CACNA2D2;PRKCA;HNF1B;POU3F1;HSPG2;SDCBP2;BCR;CLIP2;MAP1B;CD109;KCNQ3;TNIK;TOX;WDFY4;EPHA3;DGKH;SPTBN4;EPAS1;GLIS3;ITPR1;CLEC16A;CACNA1B;NEDD4L;AGAP1;PRDM11;PDZD2;PLXNA2;PLXNA1;CAMTA1;IGFBP7;SRGAP1;LONRF2;CPA5;IMPG1;ATP6V0A1;STRA6;CNTLN;…
84	ChEA_2016	PRDM14 21183938 ChIP-Seq MESCs Mouse	80/1944	1.548218766051146e-05	0.00011620747914595662	0	0	1.742647495104923	19.3012506380395	BCAR3;CLIC5;NRP2;WWC1;GRIK3;CHD6;ADAR;OGDHL;SIPA1L2;PPP1R9A;ARHGAP36;ABCC12;ABRA;VSIG10;RPTOR;AKAP12;ZMIZ1;CDH1;MYO18A;GRB10;KDR;WDR7;NOS1;SLC12A7;CDK5RAP2;PDGFRB;CUBN;EPHA4;MYOF;SHROOM3;ARID1A;HSPG2;SDCBP2;INF2;PARD3;CD109;ALDH1A2;SLCO2A1;PITPNM2;CASQ2;SPARCL1;FREM2;AHDC1;MACF1;EPAS1;ABHD2;SEZ6;GLIS3;CACNA1B;NEDD4L;FOXK1;JAKMIP1;SBSN;TTBK1;SCEL;CAND1;TCOF1;PODXL;MAN2A1;MGAT5B;LRIG1;SPOCK1;STAT6;…
85	ChEA_2016	ERA 27197147 Chip-Seq ENDOMETRIOID-ADENOCARCINOMA Human	51/1073	1.777650684612037e-05	0.00013187687637005577	0	0	1.9900504241461077	21.76644081772557	FLT1;GBE1;WWC1;RASGRF1;OGDHL;TFCP2L1;CELSR1;CELSR2;ABRA;HK1;DMBX1;ZMIZ1;NEK2;IL12A;MACROD2;CHGB;CDK5RAP2;TGM2;SEMA6A;KSR1;VWA5B1;BCR;ANKFN1;SLCO2A1;SSX2IP;CD44;NOTCH2;IGSF3;TNKS;EPAS1;FOXK1;CACNA1C;UACA;EGFR;POLR2A;LRIG1;CAMTA1;NCAM1;SRGAP3;DRD5;EDEM3;COL28A1;WWOX;ABCA3;COL22A1;MICAL3;CYLD;COL1A2;CCDC88C;FBXL7;SDK2
86	ChEA_2016	E2F1 18555785 Chip-Seq ESCs Mouse	81/2000	2.406365086707992e-05	0.0001764667730252527	0	0	1.712457291675442	18.2116547086386	ARHGAP11A;NRP2;PTPRN;GRIK3;CHD6;ADAR;FMN2;ABCA12;PREX1;HHAT;KIF5C;CREB3L1;TNR;NEK2;CNGA3;MACROD2;KIF21B;KIF1A;LRRFIP1;PPFIA4;CHGB;JAK1;TNS1;TGM2;CUBN;EPHA4;MYOC;F5;VAV2;NCOR2;DNM3;MC3R;RCN1;ALS2;KIF16B;TNNT2;COL4A3;CASQ2;TNIK;SSX2IP;FREM2;AHDC1;CD44;PAPPA2;NOTCH2;IGSF3;SATB2;SLC1A2;CACNA1B;AGAP1;ATP1A1;PRDM11;CACNA1E;IGSF9;TTN;TTBK2;DPP4;NHLH1;COBLL1;PLXNA2;CCDC141;LONRF2;EDEM3;HNRNPA3;LAMB3;SEC1…
87	ChEA_2016	PIAS1 25552417 ChIP-Seq VCAP Human	39/749	2.5568449207099377e-05	0.0001853712567514705	0	0	2.171279466271312	22.959437850232536	APP;CALCOCO1;FOXC1;YTHDC1;ABHD2;GBE1;DNAH5;SEL1L;TYRP1;CHD6;ZBTB20;AKAP6;FMN2;CACNA1C;ABCA12;ABCA13;ABRA;ETS2;ROBO1;PREX1;PCLO;SPOCK1;CAMTA1;IGFBP7;MACROD2;SRGAP3;NOS1;TGM2;SEMA6A;SHROOM3;CDC42BPB;SORL1;AGBL1;MAP1B;DMRTA1;KCNQ3;ACO1;ALPK2;FBXL7
88	ChEA_2016	KLF5 25053715 ChIP-Seq YYC3 Human	80/2000	4.188534391050967e-05	0.00029046575450983884	0	0	1.6864439324116745	17.000323834930278	PTPRU;NRP2;WWC1;SLC7A14;ABCA12;CELSR1;ABCA13;SLC8A1;CELSR3;ETS2;CNDP2;CDH5;SCN11A;CDH1;NEFM;IL12A;HMGCS2;LRRFIP1;SLC12A7;TNS1;TGM2;CCDC112;CPT1A;ANXA1;SEMA6A;SLC30A8;SH2D3C;AFAP1;ARHGEF18;HSPG2;VAV2;NCOR2;CLIP2;MC3R;INF2;KPNB1;ADCYAP1R1;PLEKHH3;IGSF3;DNAH5;MYCBP2;LAMA3;ITPR1;CLEC16A;LTBP4;AGAP1;FOXK1;DNAH9;ATP1A1;UACA;CACNA1E;EGFR;IGSF9;TTBK2;NLN;SCEL;SV2C;EGFLAM;MGAT5B;LMNA;PLXNA2;LRIG1;MYH14;PC…
89	ChEA_2016	OCT4 18555785 Chip-Seq ESCs Mouse	80/2000	4.188534391050967e-05	0.00029046575450983884	0	0	1.6864439324116745	17.000323834930278	ARHGAP11A;NRP2;TRAF3IP1;SLC7A14;CHD6;FMN2;ABCA12;TMEM144;FHAD1;PREX1;HHAT;KIF5C;CREB3L1;TNR;NEK2;CNGA3;MACROD2;KIF21B;KIF1A;LRRFIP1;PPFIA4;CHGB;TNS1;TGM2;CUBN;EPHA4;MYOC;F5;VAV2;DISP2;DNM3;MC3R;RCN1;ALS2;KIF16B;TNNT2;COL4A3;CASQ2;TNIK;SSX2IP;FREM2;CD44;PAPPA2;IGSF8;IGSF3;SATB2;SLC1A2;CACNA1B;AGAP1;RRBP1;ATP1A1;PRDM11;CACNA1E;IGSF9;TTN;TTBK2;NHLH1;COBLL1;PLXNA2;CCDC141;LONRF2;NTSR1;EDEM3;HNRNPA3;G…
90	ChEA_2016	SMAD3 21741376 ChIP-Seq ESCs Human	80/2000	4.188534391050967e-05	0.00029046575450983884	0	0	1.6864439324116745	17.000323834930278	APP;PTPRU;NRP2;DOCK3;CLSTN2;KCNK9;MYT1L;TRAF3IP1;OTUD7A;RSF1;ABCC12;ROBO1;FHAD1;PREX1;CDH5;HHAT;PCLO;CREB3L1;NEK2;NRCAM;MAP3K9;LRRFIP1;NOS1;DLGAP2;MAP3K4;CDK5RAP2;JAK1;ANXA1;SEMA6A;SCARA5;DSCAM;RBM19;KIF23;MYO7A;POU3F1;MC3R;MN1;KIF16B;TBC1D5;ALDH1A2;MMRN2;TNIK;CRYAA;TRIM56;FOXC1;CAMK2A;NEDD4L;CACNA1A;AGAP1;PRDM11;APCDD1;UACA;EGFR;PDZD2;PODXL;PLXNA2;LRIG1;PLXNA1;CAMTA1;NCAM1;PCDH1;SRGAP1;ATP6V0A1;…
91	ChEA_2016	SUZ12 27294783 Chip-Seq ESCs Mouse	80/2000	4.188534391050967e-05	0.00029046575450983884	0	0	1.6864439324116745	17.000323834930278	SEMA5A;APP;PTPRU;GABRB1;NRP2;FLT1;KCNK9;NCAN;PTPRN;SLC7A14;CHD5;FMN2;CELSR2;CELSR3;DMBX1;ZMIZ1;DPYSL5;GRB10;KDR;KIF1A;DLGAP2;BAHCC1;APC2;KCNH2;SEMA6C;SEMA6A;DCC;ANO8;AFAP1;HNF1B;MYO7A;POU3F1;BCR;DNM3;ANKFN1;VGF;SFRP5;GPRIN1;COL4A3;CRYAA;TOX;DSCAML1;DGKH;PLEC;IGSF8;L3MBTL3;FOXC1;PLEKHH3;EPAS1;SATB2;SEZ6;LRP4;CACNA1C;CACNA1E;FSTL4;EGFR;TTBK1;CACNA1H;CACNA1G;GRIN2A;SV2C;PODXL;MGAT5B;NHLH1;PLXNA2;SPO…
92	ChEA_2016	AR 25329375 ChIP-Seq VCAP Human	77/1906	4.289102775489548e-05	0.0002942416742755195	0	0	1.7010320628871487	17.107020724625105	APP;NRP2;KCNK9;GBE1;WWC1;RASGRF1;CBLB;FMN2;CXCL13;ABCA13;ABRA;PLB1;ROBO1;PCLO;MYO18B;GRB10;WDR7;MACROD2;KIF21B;NEO1;CHGB;EPHA4;ANXA1;SLC30A8;KDM2A;DSCAM;SH2D3C;SHROOM3;SEZ6L;ARID1A;SND1;KIF16B;TBC1D5;MAP1B;DMRTA1;PITPNM2;SPARCL1;CCDC81;FREM2;EPHA3;COLEC12;MACF1;L3MBTL3;FOXC1;DNAH5;TYRP1;UACA;CACNA1E;FSTL4;EGFR;THSD4;DPP6;PODXL;SCFD2;SPOCK1;CAMTA1;SPTBN1;DRD5;CNTLN;WWOX;PTPRN2;NFATC2;GRIN2B;SULF2;…
93	ChEA_2016	AHR 22903824 ChIP-Seq MCF-7 Human	36/690	5.033973135167256e-05	0.0003416675383230542	0	0	2.1686691489770067	21.462702459251844	IGSF3;ABHD2;DNAH5;SLC1A2;SIPA1L2;CELSR1;UACA;EGFR;ROBO1;RPTOR;PREX1;PCLO;KIF5C;MYO18B;NRCAM;MACROD2;SRGAP1;SPTBN1;TNS1;EPHA4;PTPRN2;KSR1;DSCAM;MYOF;SHROOM3;SORL1;SHISA7;SULF2;DNM3;NBEA;SLCO2A1;PITPNM2;TLN2;WDFY4;FREM2;AHDC1
94	ChEA_2016	GBX2 23144817 ChIP-Seq PC3 Human	20/286	5.504098648282867e-05	0.0003696436776425757	0	0	2.925329518127302	28.689971618110384	NOTCH2;CLSTN2;KCNK9;LAMA2;GRIK3;NEB;ANK3;AGT;MYLK;ROBO1;DNM3;NELL2;HHAT;AGBL1;SCFD2;TBC1D5;PARD3;MACROD2;SRGAP3;FREM2
95	ChEA_2016	PPAR 26484153 Chip-Seq NCI-H1993 Human	53/1185	6.16825136187377e-05	0.0004099317050911944	0	0	1.8640572422832529	18.06925766211415	BCAR3;CALCOCO1;NRP2;WWC1;ZBTB20;PTPRM;CBLB;OGDHL;ABRA;MYLK;PREX1;CDH1;MYO18A;NEK2;IL12A;NRCAM;MACROD2;SLC12A7;JAK1;TGM2;CCDC112;ANXA1;MAMDC2;AFAP1;ARHGEF18;KSR2;VWA5B1;TMEM130;CLIP2;NAV3;CD109;PITPNM2;MYH9;EPAS1;DNAH5;FOXK1;AKAP6;UACA;THSD4;HECTD1;PLXNA2;SPOCK1;SRGAP1;CPA5;PIRT;BCHE;MYO10;TNK2;PDE4DIP;WNK2;SARDH;ACO1;AMOTL2
96	ChEA_2016	CMYC 18555785 Chip-Seq ESCs Mouse	79/2000	7.185608631582807e-05	0.0004494527751911599	0	0	1.660575490495252	15.843293764793607	BCAR3;ARHGAP11A;NRP2;TRAF3IP1;PTPRN;CHD6;FMN2;ABCA12;PREX1;HHAT;KIF5C;CREB3L1;TNR;NEK2;CNGA3;MACROD2;KIF21B;KIF1A;LRRFIP1;NOS1;PPFIA4;CHGB;JAK1;TNS1;TGM2;CUBN;EPHA4;MYOC;AFAP1;KSR2;ARID1A;F5;VAV2;DNM3;MC3R;MN1;RCN1;ALS2;KIF16B;TNNT2;COL4A3;CD44;PAPPA2;IGSF8;IGSF3;SATB2;SLC1A2;CACNA1B;AGAP1;RRBP1;VTCN1;ATP1A1;PRDM11;CACNA1E;IGSF9;TTBK2;DPP4;NHLH1;COBLL1;PLXNA2;CCDC141;LONRF2;NTSR1;EDEM3;LAMB3;GPR5…
97	ChEA_2016	P300 18555785 Chip-Seq ESCs Mouse	79/2000	7.185608631582807e-05	0.0004494527751911599	0	0	1.660575490495252	15.843293764793607	ARHGAP11A;NRP2;TRAF3IP1;SLC7A14;CHD6;ADAR;FMN2;ABCA12;PREX1;HHAT;KIF5C;TNR;NEK2;CNGA3;IL12A;MACROD2;KIF21B;KIF1A;LRRFIP1;PPFIA4;CHGB;TNS1;TGM2;CUBN;EPHA4;MYOC;F5;VAV2;DNM3;MC3R;RCN1;ALS2;KIF16B;TNNT2;COL4A3;CASQ2;TNIK;FREM2;CD44;PAPPA2;NOTCH2;IGSF8;SATB2;SLC1A2;CACNA1B;LRP4;AGAP1;RRBP1;ATP1A1;PRDM11;CACNA1E;IGSF9;TTBK2;NHLH1;COBLL1;PLXNA2;LONRF2;EDEM3;BCHE;HNRNPA3;GSN;SLC12A5;LAMB3;SEC16A;GPR55;L…
98	ChEA_2016	SMAD4 21741376 ChIP-Seq EPCs Human	79/2000	7.185608631582807e-05	0.0004494527751911599	0	0	1.660575490495252	15.843293764793607	BCAR3;APP;GABRB1;NRP2;KCNK9;GRIK3;CHD6;PTPRM;PCSK9;ADAR;ABCA12;BEST3;ABCC12;VSIG10;TMEM144;DMBX1;FHAD1;PLCE1;MAP3K9;JAK1;TECTA;CUBN;EPHA4;SCARA5;DCC;MYOF;RBM19;AFAP1;MYO7A;SEZ6L;SYN3;SPTB;VWA5B1;SFRP1;ALS2;TBC1D5;PARD3;SFRP5;CASQ2;TLN2;CRYAA;KPNB1;DGKH;FOXC1;LAMA2;ABHD2;CLEC16A;RRBP1;DNAH9;JAKMIP1;CACNA1E;FSTL4;TRPM1;CNNM1;HECTD1;EGFLAM;ALDH1B1;MAN2A1;PLXNA1;NCAM1;SRGAP3;PCDH1;SRGAP1;PIRT;ARSB;DR…
99	ChEA_2016	LXR 22158963 ChIP-Seq LIVER Mouse	79/2000	7.185608631582807e-05	0.0004494527751911599	0	0	1.660575490495252	15.843293764793607	BCAR3;NRP2;WWC1;SLC7A14;ATP2A2;ABCC12;ABRA;ETS2;ROBO1;RPTOR;FHAD1;ZMIZ1;MYO18B;MYO18A;GRB10;NEK2;LRRFIP1;CDK5RAP2;JAK1;TNS1;TGM2;CCDC112;CPT1A;GAS2L3;HNF1B;BCR;NCOR2;CLIP2;MN1;INF2;NPC1;SLCO2A1;PITPNM2;MYH9;TOX;PLEC;EPAS1;ABHD2;ITPR1;SLC1A2;NEDD4L;CACNA1A;FOXK1;RRBP1;AFP;EGFR;SEL1L3;NLN;HECTD1;MAN2A1;COBLL1;LRIG1;ZC3H18;SRGAP3;PCDH1;CCDC141;MEF2D;TBC1D16;BCHE;HNRNPA3;MYO10;LAMB3;SEC16A;LRRN4;MICA…
100	ChEA_2016	KDM2B 26808549 Chip-Seq K562 Human	79/2000	7.185608631582807e-05	0.0004494527751911599	0	0	1.660575490495252	15.843293764793607	BCAR3;PTPRU;CALCOCO1;DAGLA;FLT1;CRTC1;PCSK9;CHD5;CELSR2;VSIG10;SLC8A2;HK1;FHAD1;ZMIZ1;DPYSL5;CREB3L1;MYO18A;GRB10;KIF21B;NEO1;SLC12A7;BAHCC1;APC2;KCNH2;SEMA6C;CPT1A;APLP2;FIBCD1;PRKCA;HNF1B;POU3F1;ARID1A;HSPG2;SHISA7;VAV2;BCR;NCOR2;DNM3;OBSCN;NPC1;VGF;SCN8A;ALDH1A2;PITPNM2;FLYWCH1;CRYAA;WDFY4;AHDC1;DGKH;TRIM56;L3MBTL3;EPAS1;DNAH5;COL11A2;ITPR1;CLEC16A;LTBP4;LRP4;ATP1A3;DNAH9;ATP1A1;PRDM11;CACNA1H…
101	ChEA_2016	OCT1 27270436 Chip-Seq PROSTATE Human	79/2000	7.185608631582807e-05	0.0004494527751911599	0	0	1.660575490495252	15.843293764793607	GABRB1;KCNK9;NCAPG2;SLC7A14;PTPRM;ATP2A2;RSF1;TFCP2L1;PTPN23;CXCL13;ABRA;SCRN1;ZMIZ1;CREB3L1;MYO18B;MYO18A;GRB10;TNR;WDR7;MAP3K9;CDK5RAP2;CCDC112;LHCGR;UNC13A;ANXA1;KDM2A;KSR1;DSCAM;SHROOM3;SDCBP2;IGFN1;SND1;PGM2L1;ANKFN1;KIF16B;DMRTA1;SCN8A;SLCO2A1;ERG;CRYAA;TOX;DSCAML1;EPHA3;PAPPA2;NBAS;ABHD2;DNAH5;TYRP1;ITPR1;ATP10B;FOXK1;TTBK2;RASGRP3;DPP4;CACNA1I;ACAN;HECTD1;SCFD2;MGAT5B;SPOCK1;PCDH1;SRGAP1;…
102	ChEA_2016	GATA2 21571218 ChIP-Seq MEGAKARYOCYTES Human	50/1111	8.625288048417626e-05	0.0005342654150379074	0	0	1.8713030972732296	17.512079367868637	MYT1L;ZBTB20;ADAR;SLC8A1;PLB1;SLC8A2;HK1;ZMIZ1;MYO18A;HYDIN;NOS1;BAHCC1;SEMA6A;KSR1;MAMDC2;CACNA2D2;AFAP1;ARHGEF18;VAV2;INF2;OBSCN;GPRIN1;MYH9;TOX;DSCAML1;CD44;TRIM56;IGSF3;ITPR1;CACNA1C;FSTL4;CACNA1H;CACNA1G;DPP6;LMNA;PLXNA1;PCDH1;ZBTB7A;MEF2D;LONRF2;EVC2;WWOX;PTPRN2;PDE4DIP;PARVB;CAPN13;CYLD;REST;WNK2;ALLC
103	ChEA_2016	SUZ12 18555785 Chip-Seq ESCs Mouse	78/2000	0.0001214850260153667	0.0007063305973267394	0	0	1.6348509293644808	14.739357477769348	BCAR3;ARHGAP11A;NRP2;TRAF3IP1;PTPRN;SLC7A14;CHD6;FMN2;ABCA12;PREX1;HHAT;KIF5C;CREB3L1;TNR;NEK2;CNGA3;KIF21B;KIF1A;LRRFIP1;PPFIA4;CHGB;JAK1;TNS1;TGM2;CUBN;EPHA4;MYOC;ARID1A;F5;VAV2;DNM3;MC3R;RCN1;ALS2;KIF16B;TNNT2;COL4A3;TNIK;CD44;PAPPA2;IGSF8;IGSF3;SATB2;SLC1A2;CACNA1B;AGAP1;RRBP1;ATP1A1;PRDM11;CACNA1E;IGSF9;TTN;TTBK2;DPP4;NHLH1;COBLL1;PLXNA2;CCDC141;MEF2D;LONRF2;EDEM3;BCHE;HNRNPA3;GSN;LAMB3;GPR5…
104	ChEA_2016	AR 21915096 ChIP-Seq LNCaP-1F5 Human	78/2000	0.0001214850260153667	0.0007063305973267394	0	0	1.6348509293644808	14.739357477769348	APP;CLIC5;DAGLA;FLT1;CRTC1;GOLIM4;PCSK9;CHD5;TFCP2L1;ABCC12;ACTG2;CNDP2;HK1;AKAP12;SCRN1;DPYSL5;KIF5C;CREB3L1;KIF13A;KDR;ANKRD1;HMGCS2;BAHCC1;JAK1;CUBN;CPT1A;PCDHGA5;MAMDC2;PGAM2;ANK3;SDCBP2;SND1;PGM2L1;F5;NCOR2;ANKFN1;SFRP1;NPC1;MAP1B;DMRTA1;CD109;ALDH1A2;SPARCL1;SSX2IP;CD44;YTHDC1;EPAS1;ABHD2;DNAH5;SEL1L;SLC1A2;NEDD4L;AKAP6;RRBP1;APCDD1;EGFR;THSD4;TRPM1;DPP4;HECTD1;EGFLAM;COBLL1;NT5DC3;LRIG1;ZC…
105	ChEA_2016	TBX20 22080862 ChIP-Seq HEART Mouse	78/2000	0.0001214850260153667	0.0007063305973267394	0	0	1.6348509293644808	14.739357477769348	CLIC5;TRAF3IP1;PTPRM;ATP2A2;CBLB;CELSR1;SLC8A1;RPTOR;HHAT;SCRN1;CDH1;MYO18B;GRB10;ANKRD1;TNR;EP300;LRRFIP1;NOS1;BAHCC1;MAP3K4;TGM2;KCNH2;CPT1A;KDM2A;PRKCA;SYN3;POU3F1;ARID1A;NCOR2;CLIP2;INF2;TNNT2;PITPNM2;MMRN2;CASQ2;TLN2;ALPK2;CRYAA;AHDC1;EPHA3;PLEC;L3MBTL3;FOXC1;ABHD2;COL11A2;ITPR1;LTBP4;FOXK1;UACA;CACNA1G;SCEL;ACAN;POLR2A;COBLL1;LMNA;PLXNA2;LRIG1;IGFBP7;PCDH1;MEF2D;SRGAP1;WASF2;TBC1D16;ATF7IP;…
106	ChEA_2016	TBX20 22328084 ChIP-Seq HEART Mouse	78/2000	0.0001214850260153667	0.0007063305973267394	0	0	1.6348509293644808	14.739357477769348	CLIC5;TRAF3IP1;PTPRM;ATP2A2;CBLB;CELSR1;SLC8A1;RPTOR;HHAT;SCRN1;CDH1;MYO18B;GRB10;ANKRD1;TNR;EP300;LRRFIP1;NOS1;BAHCC1;MAP3K4;TGM2;KCNH2;CPT1A;KDM2A;PRKCA;SYN3;POU3F1;ARID1A;NCOR2;CLIP2;INF2;TNNT2;PITPNM2;MMRN2;CASQ2;TLN2;ALPK2;CRYAA;AHDC1;EPHA3;PLEC;L3MBTL3;FOXC1;ABHD2;COL11A2;ITPR1;LTBP4;FOXK1;UACA;CACNA1G;SCEL;ACAN;POLR2A;COBLL1;LMNA;PLXNA2;LRIG1;IGFBP7;PCDH1;MEF2D;SRGAP1;WASF2;TBC1D16;ATF7IP;…
107	ChEA_2016	P53 22387025 ChIP-Seq ESCs Mouse	78/2000	0.0001214850260153667	0.0007063305973267394	0	0	1.6348509293644808	14.739357477769348	BCAR3;ARHGAP11A;NRP2;TRAF3IP1;PTPRN;GOLIM4;SLC7A14;CHD6;FMN2;ABCA12;PREX1;HHAT;KIF5C;CREB3L1;KDR;TNR;NEK2;CNGA3;IL12A;MACROD2;KIF21B;KIF1A;LRRFIP1;PPFIA4;TNS1;TGM2;CUBN;EPHA4;MYOC;F5;VAV2;DNM3;MC3R;RCN1;ALS2;KIF16B;NCL;TNNT2;COL4A3;TNIK;SSX2IP;FREM2;CD44;PAPPA2;MACF1;IGSF8;SATB2;SLC1A2;CACNA1B;AGAP1;VTCN1;ATP1A1;PRDM11;CACNA1E;IGSF9;TTN;TTBK2;DPP4;NHLH1;COBLL1;PLXNA2;CAMTA1;CCDC141;LONRF2;EDEM3;H…
108	ChEA_2016	RUNX1 27514584 Chip-Seq MCF-7 Human	78/2000	0.0001214850260153667	0.0007063305973267394	0	0	1.6348509293644808	14.739357477769348	ARHGAP11A;APP;DAGLA;CHD6;OGDHL;DACH2;PTPRH;CELSR2;ARHGAP36;ABRA;ETS2;HK1;FHAD1;PREX1;CDH5;CDH1;BAHCC1;RGS9;TNS1;CPT1A;FIBCD1;MYOF;ARHGEF18;PRKCA;KIF23;ARID1A;TMEM130;PGM2L1;VAV2;NCOR2;TBC1D5;PITPNM2;CASQ2;FLYWCH1;CCDC81;SSX2IP;TRIM56;PLEC;NOTCH2;COLEC12;FOXC1;IGSF3;ABHD2;COL11A2;ITPR1;FOXK1;RRBP1;VTCN1;CACNA1C;UACA;CACNA1E;FSTL4;THSD4;CAND1;COBLL1;NT5DC3;PLXNA1;STAT6;PCDH1;MEF2D;CPA5;NTSR1;TBC1D1…
109	ChEA_2016	RCOR2 21632747 ChIP-Seq MESCs Mouse	24/401	0.00012178113747012748	0.0007063305973267394	0	0	2.482628701347913	22.376640231694687	KCNH2;UNC13A;ABCA3;NCAN;WWC1;PDE4DIP;FOXK1;KSR2;L1CAM;POU3F1;PRRC2B;CELSR3;SULF2;CYLD;CLIP2;GRIN2A;CASQ2;CAMTA1;CNGA3;NOS1;DLGAP2;SDK2;CHGB;DGKH
110	ChEA_2016	STAT6 20620947 ChIP-Seq CD4 POS T Human	28/508	0.00013945867582431637	0.0008015732898730977	0	0	2.281241426611797	20.252273352680906	MACF1;LAMA2;EPAS1;ITPR1;CLEC16A;ADAR;DNAH9;RASGRP3;HK1;DPP4;NRCAM;LRRFIP1;WASF2;RAB11FIP4;SPTBN1;CUBN;PTPRN2;MYO10;ARID1A;SORL1;NELL2;PTPRE;CD6;CD109;MYH9;ERG;LPIN1;CD44
111	ChEA_2016	JARID2 20075857 ChIP-Seq MESCs Mouse	54/1258	0.00015124996271960247	0.0008615846090634497	0	0	1.7825148057200637	15.68002822083396	PTPRU;NRP2;FLT1;KCNK9;RASGRF1;PTPRM;DMBX1;ZMIZ1;GRB10;NEFM;KIF21A;KIF1A;LRRFIP1;DLGAP2;SEMA6A;FIBCD1;ITGA1;HNF1B;SEZ6L;POU3F1;MN1;SFRP5;ALDH1A2;DSCAML1;FREM2;FOXC1;PLEKHH3;EPAS1;SEZ6;GLIS3;SLC1A2;ATP1A3;FSTL4;EGFR;CACNA1G;SEL1L3;CACNA1I;GRIN2A;DPP6;SV2C;PCDH1;MEF2D;RAB11FIP4;ARSB;DRD5;GABBR2;GSX1;PCDHGA10;NELL2;SMOC2;PTPRE;WNK2;NES;SDK2
112	ChEA_2016	FOXM1 26100407 CHIP-SEQ Hek293 flp-in Human	75/1934	0.00019853954515450215	0.0010851015388306	0	0	1.619928170655348	13.8091137467187	APP;PTPRU;CLIC5;CALCOCO1;NRP2;GOLIM4;CHD6;TFCP2L1;FMN2;SMC3;PTPRH;BEST3;CELSR3;ROBO1;HHAT;HERC2;SCRN1;NEK2;WDR7;MAP3K9;LRRFIP1;NEO1;BAHCC1;RGS9;MAP3K4;EPHA4;LHCGR;SEMA6A;AFAP1;PRKCA;HNF1B;KIF23;ARID1A;SPTB;MN1;TBC1D5;CD109;NBAS;FOXC1;SATB2;SEL1L;LAMA3;ITPR1;LTBP4;NEDD4L;RRBP1;ATP1A1;UACA;THSD4;HECTD1;CAND1;POLR2A;MGAT5B;COBLL1;LMNA;PLXNA2;SRGAP3;SPTBN1;STRA6;EDEM3;ATF7IP;SVIL;SLC14A2;HNRNPA3;TAF1…
113	ChEA_2016	ESRRB 18555785 Chip-Seq ESCs Mouse	77/2000	0.0002023935472113688	0.0010851015388306	0	0	1.6092692220274625	13.687311885571887	ARHGAP11A;NRP2;TRAF3IP1;PTPRN;GOLIM4;SLC7A14;CHD6;FMN2;ABCA12;TMEM144;PREX1;HHAT;CREB3L1;TNR;NEK2;CNGA3;IL12A;MACROD2;KIF21B;KIF1A;LRRFIP1;PPFIA4;CHGB;TNS1;TGM2;CUBN;EPHA4;MYOC;F5;VAV2;DISP2;DNM3;MC3R;RCN1;ALS2;KIF16B;TNNT2;COL4A3;CD44;PAPPA2;NOTCH2;IGSF8;SATB2;SLC1A2;CACNA1B;AGAP1;RRBP1;ATP1A1;PRDM11;CACNA1E;IGSF9;TTBK2;ALDH1B1;NHLH1;COBLL1;PLXNA2;CCDC141;WASF2;LONRF2;EDEM3;GSN;SLC12A5;LAMB3;SEC…
114	ChEA_2016	GATA1 19941827 ChIP-Seq MEL86 Mouse	77/2000	0.0002023935472113688	0.0010851015388306	0	0	1.6092692220274625	13.687311885571887	BCAR3;PTPRU;DOCK3;SLC7A14;ATP2A2;CELF6;SIPA1L2;CELSR2;ETS2;MYLK;HK1;TMEM144;RPTOR;ZMIZ1;CREB3L1;MYO18A;GRB10;SLC12A7;PPFIA4;TECTA;CCDC112;APLP2;PGAM2;RBM19;SHROOM3;ANK3;POU3F1;TMEM130;NCOR2;MC3R;SFRP1;NPC1;PARD3;TNNT2;GPRIN1;CCDC81;DSCAML1;AHDC1;DGKH;NOTCH2;LAMA3;SLC1A2;CLEC16A;LTBP4;NEDD4L;VTCN1;THBS2;THSD4;PIK3R6;TTBK2;NLN;PDZD2;CAND1;ALDH1B1;PODXL;PLXNA2;PLXNA1;DVL3;SRGAP3;PCDH1;ZBTB7A;WASF2;S…
115	ChEA_2016	TCF4 22108803 ChIP-Seq LS180 Human	77/2000	0.0002023935472113688	0.0010851015388306	0	0	1.6092692220274625	13.687311885571887	CLIC5;GOLIM4;OTUD7A;PKD2L1;CBLB;ADAR;SIPA1L2;BEST3;ARHGAP36;PLB1;DMBX1;RPTOR;SCRN1;TNR;CNGA3;MAP3K9;NOS1;GAS2L3;GAA;MYOF;RBM19;ANO8;AFAP1;ARHGEF18;SHROOM3;MYO7A;SEZ6L;POU3F1;HSPG2;SDCBP2;VWA5B1;TCTE1;MTHFD1;NAV3;ALS2;SCN8A;CASQ2;MYH8;ERG;FREM2;AHDC1;CD44;PAPPA2;YTHDC1;LTBP4;ATP10B;ATP1A3;RRBP1;DNAH9;CACNA1E;THSD4;TRPM1;LOXHD1;MGAT5B;LRIG1;PLXNA1;PCDH1;SRGAP1;PIRT;EDEM3;ATF7IP;MYO10;DNAH14;LRRN4;N…
116	ChEA_2016	TBL1 22424771 ChIP-Seq 293T Human	77/2000	0.0002023935472113688	0.0010851015388306	0	0	1.6092692220274625	13.687311885571887	BCAR3;PTPRU;FLT1;GRIK3;PCSK9;CHD5;RSF1;ADAR;FMN2;SIPA1L2;DMBX1;FHAD1;HHAT;ZMIZ1;ANKRD1;PLCE1;TNR;NEK2;KIF21B;NOS1;JAK1;TECTA;CUBN;GAS2L3;MYOC;MYOF;ANK3;POU3F1;ARID1A;HSPG2;VWA5B1;IGFN1;NCOR2;DNM3;RCN1;OBSCN;PARD3;SCN8A;MMRN2;CASQ2;CCDC81;SSX2IP;WDFY4;AHDC1;CD44;DGKH;PAPPA2;NOTCH2;MACF1;IGSF3;MYCBP2;SLC1A2;VTCN1;ATP1A1;CACNA1C;PRDM11;CACNA1E;SCEL;CAND1;PLXNA2;CAMTA1;NCAM1;SRGAP1;WASF2;EDEM3;ATF7IP…
117	ChEA_2016	UBF1/2 26484160 Chip-Seq HMEC-DERIVED Human	77/2000	0.0002023935472113688	0.0010851015388306	0	0	1.6092692220274625	13.687311885571887	ARHGAP11A;PTPRU;DAGLA;KCNK9;SLC7A14;GRIK3;PCSK9;CHD5;PTPRH;PPP1R9A;CELSR2;HK1;FHAD1;HHAT;NEK2;CPT1A;UNC13A;SEMA6A;KDM2A;DCC;FIBCD1;KSR2;POU3F1;ARID1A;HSPG2;SDCBP2;VWA5B1;DNM3;SFRP1;OBSCN;NPC1;PARD3;SFRP5;MADD;AHDC1;CD44;TRIM56;NOTCH2;L3MBTL3;PLEKHH3;SATB2;MYCBP2;NEDD4L;LRP4;RRBP1;VTCN1;ATP1A1;IGSF9;MGAT5B;LMNA;CAMTA1;NCAM1;SRGAP3;MEF2D;WASF2;STRA6;JAG2;EDEM3;SVIL;SLC14A2;ACE;LAMB3;TNK2;DNAH14;MIB…
118	ChEA_2016	CTCF 27219007 Chip-Seq Bcells Human	77/2000	0.0002023935472113688	0.0010851015388306	0	0	1.6092692220274625	13.687311885571887	BCAR3;PTPRU;GRIK3;PCSK9;CHD5;OGDHL;FMN2;CELSR1;CELSR2;CELSR3;ACTG2;HHAT;DPYSL5;CREB3L1;KIF21B;NOS1;PPFIA4;APC2;EPHA4;CPT1A;MYOC;DSCAM;ABCC8;CACNA2D2;AFAP1;POU3F1;HSPG2;VWA5B1;IGFN1;F5;CLIP2;MN1;INF2;OBSCN;MADD;MMRN2;TLN2;DSCAML1;FREM2;AHDC1;NOTCH2;PLEKHH3;RRBP1;DNAH9;CACNA1C;SBSN;CACNA1E;IGSF9;CACNA1H;TRPM1;GRIN2A;LMNA;PLXNA2;CAMTA1;MEF2D;PIRT;DRD5;JAG2;SVIL;SLC14A2;SLC12A5;GPR55;GRIN2B;AGT;SULF2…
119	ChEA_2016	TP53 18474530 ChIP-ChIP U2OS Human	39/827	0.00020832826431049464	0.0011076119385841	0	0	1.9482286935613145	16.513956986601677	PTPRU;NRP2;KCNK9;LAMA2;EPAS1;WWC1;DNAH5;GOLIM4;PTPRM;PCSK9;AKAP6;CACNA1C;ABCA12;THBS2;ABCA13;THSD4;ABRA;PLB1;LOXHD1;HHAT;COBLL1;PLXNA2;TNR;IGFBP7;DLGAP2;SRGAP1;SLC12A7;EPHA4;SEMA6A;MAMDC2;ANK3;SMARCA1;DNM3;EVC;CD109;KCNQ3;COL6A3;ALLC;EPHA3
120	ChEA_2016	SIN3B 21632747 ChIP-Seq MESCs Mouse	144/4302	0.00024934853237366846	0.0013147468070611	0	0	1.434702234702235	11.903235081318645	MYT1L;TRAF3IP1;WWC1;OGDHL;CELSR2;CELSR3;SLC8A2;GOLGA2;PREX1;HHAT;ZMIZ1;DPYSL5;CDH1;GRB10;PLCE1;TNR;NEK2;NRCAM;MACROD2;MAP3K9;RGS9;SLC12A8;CHGB;KCNH2;LHCGR;SMARCC1;UNC13A;PRKCA;ANK3;POU3F1;HSPG2;VWA5B1;RNF40;DISP2;MTHFD1;CD109;SCN8A;KPNB1;EPHA3;DGKH;NOTCH2;MACF1;TNKS;ITPR1;CLEC16A;CACNA1A;DTX1;PRDM11;CACNA1E;IGSF9;CACNA1H;SEC14L3;CACNA1I;GRIN2A;LOXHD1;DPP6;PODXL;CAMTA1;ZC3H18;IGFBP7;CCDC141;ZBTB7A…
121	ChEA_2016	CEBPD 21427703 ChIP-Seq 3T3-L1 Mouse	68/1735	0.00030233271007620724	0.0015810513854804	0	0	1.6297529731721818	13.207489505475886	NRP2;FLT1;GBE1;GOLIM4;CHD6;ZBTB20;ATP2A2;FMN2;SLC8A1;MYLK;ROBO1;CDH5;ZMIZ1;CREB3L1;TNR;NEK2;NEO1;BAHCC1;SLC12A8;TGM2;CUBN;CPT1A;ANXA1;KSR1;MAMDC2;ANK3;ARID1A;RCN1;KIF16B;TLN2;CRYAA;NOTCH2;COLEC12;ADCYAP1R1;ABHD2;TYRP1;GLIS3;ITPR1;CLEC16A;AGAP1;FOXK1;CACNA1C;THBS2;EGFR;THSD4;POLR2A;PODXL;SCFD2;COBLL1;LRIG1;SRGAP1;ARSB;ATP6V0A1;COL28A1;WWOX;SVIL;SLC14A2;PTPRN2;MYO10;FUS;NFATC2;MYO5A;WWP2;PTPN13;SOR…
122	ChEA_2016	POU3F1 26484290 ChIP-Seq ESCss Mouse	76/2000	0.0003322328907932205	0.0016822586057624	0	0	1.5838293509526389	12.685957337675909	BCAR3;CALCOCO1;KCNK9;NCAN;GRIK3;PTPRM;CHD5;ATP2A2;CBLB;ADAR;OGDHL;FMN2;CELSR3;SLC8A2;CNDP2;IFIH1;CDH5;HHAT;CDH1;HYDIN;PLCE1;NRCAM;MAP3K9;NEO1;BAHCC1;CHGB;EPHA4;SEMA6A;APLP2;ARHGEF18;ANK3;POU3F1;ARID1A;SND1;F5;DNM3;NPC1;NAV3;KIF16B;ERG;TOX;EPHA3;CD44;PAPPA2;MACF1;EPAS1;MYCBP2;DTX1;PRDM11;CACNA1H;PIK3R6;TTN;SV2C;EGFLAM;TCOF1;POLR2A;ALDH1B1;LMNA;ZC3H18;MEF2D;LONRF2;IMPG1;NTSR1;ATP6V0A1;JAG2;WWOX;ABC…
123	ChEA_2016	SOX2 18555785 Chip-Seq ESCs Mouse	76/2000	0.0003322328907932205	0.0016822586057624	0	0	1.5838293509526389	12.685957337675909	BCAR3;ARHGAP11A;NRP2;TRAF3IP1;PTPRN;CHD6;FMN2;ABCA12;PREX1;HHAT;KIF5C;TNR;NEK2;CNGA3;MACROD2;KIF21B;KIF1A;LRRFIP1;PPFIA4;CHGB;TNS1;TGM2;CUBN;EPHA4;MYOC;FIBCD1;F5;VAV2;DNM3;MC3R;RCN1;ALS2;KIF16B;TNNT2;COL4A3;CASQ2;SSX2IP;CD44;PAPPA2;IGSF8;SATB2;SLC1A2;CACNA1B;LRP4;AGAP1;RRBP1;VTCN1;ATP1A1;PRDM11;CACNA1E;IGSF9;TTN;TTBK2;DPP4;NHLH1;PLXNA2;LONRF2;NTSR1;EDEM3;HNRNPA3;GSN;SLC12A5;LAMB3;SEC16A;GPR55;LRR…
124	ChEA_2016	CBX2 22325352 ChIP-Seq 293T-Rex Human	76/2000	0.0003322328907932205	0.0016822586057624	0	0	1.5838293509526389	12.685957337675909	BCAR3;PTPRU;NRP2;MYT1L;GRIK3;PCSK9;CHD5;ADAR;TFCP2L1;FMN2;SIPA1L2;CELSR2;SLC8A1;PLB1;DMBX1;FHAD1;HHAT;DPYSL5;KIF5C;TNR;NEK2;CNGA3;HMGCS2;KIF21B;KIF1A;JAK1;TNS1;SEMA6C;EPHA4;LHCGR;MYOC;POU3F1;ARID1A;HSPG2;VWA5B1;F5;DNM3;OBSCN;TNNT2;CASQ2;SSX2IP;AHDC1;PAPPA2;NOTCH2;MACF1;NBAS;EPAS1;SATB2;AGAP1;VTCN1;ATP1A1;CACNA1E;TTN;RASGRP3;DPP4;PLXNA2;CAMTA1;SRGAP3;MEF2D;WASF2;LONRF2;SPTBN1;EDEM3;HNRNPA3;DNAH14;…
125	ChEA_2016	EBF1 22473956 ChIP-Seq LYMPHODE Mouse	76/2000	0.0003322328907932205	0.0016822586057624	0	0	1.5838293509526389	12.685957337675909	ARHGAP11A;NRP2;TRAF3IP1;PTPRN;SLC7A14;CHD6;FMN2;ABCA12;IFIH1;PREX1;HHAT;KIF5C;TNR;NEK2;CNGA3;KIF21B;KIF1A;LRRFIP1;PPFIA4;CHGB;TNS1;CUBN;EPHA4;MYOC;F5;VAV2;DNM3;MC3R;RCN1;ALS2;KIF16B;NCL;TNNT2;COL4A3;SSX2IP;CD44;PAPPA2;NOTCH2;IGSF8;IGSF3;SATB2;SLC1A2;CACNA1B;LRP4;AGAP1;RRBP1;PRDM11;CACNA1E;TTN;TTBK2;DPP4;NHLH1;COBLL1;PLXNA2;MEF2D;LONRF2;CNTLN;EDEM3;HNRNPA3;GSN;LAMB3;SEC16A;GPR55;LRRN4;NEB;SULF2;SE…
126	ChEA_2016	SUZ12 18555785 ChIP-Seq MESCs Mouse	46/1058	0.00035834804886664275	0.0018002051588733	0	0	1.7942890442890442	14.235899756592172	SEMA5A;ADCYAP1R1;NRP2;KCNK9;EPAS1;RASGRF1;SEZ6;GLIS3;SLC7A14;GRIK3;SLC1A2;PTPRM;PCSK9;ATP1A3;DTX1;CELSR2;CACNA1E;EGFR;DMBX1;GRIN2A;CNNM1;PODXL;GRB10;PLXNA2;DLGAP2;NTSR1;ARSB;DRD5;GABBR2;PCDHGA6;SEMA6A;DCC;FIBCD1;CACNA2D2;SNCAIP;PCDHGA10;NELL2;SMOC2;MN1;DMRTA1;SFRP5;WNK2;DSCAML1;NES;EPHA3;CD44
127	ChEA_2016	STAT3 18555785 ChIP-Seq MESCs Mouse	75/1997	0.0005145292550579605	0.0025646067556795	0	0	1.5612296416745086	11.822033867518693	CALCOCO1;NRP2;CRTC1;WWC1;GRIK3;OTUD7A;PTPRH;PPP1R9A;SLC8A1;ROBO1;TMEM144;RPTOR;FHAD1;HHAT;ZMIZ1;GRB10;NEK2;KIF21B;NOS1;TNS1;EPHA4;KSR1;MYOF;RBM19;SHROOM3;POU3F1;ARID1A;DMRTA1;SCN8A;SLCO2A1;MYH9;TOX;DSCAML1;SSX2IP;AHDC1;TRIM56;PLEC;L3MBTL3;IGSF3;EPAS1;CCDC68;TYRP1;GLIS3;LTBP4;CACNA1A;FOXK1;AKAP6;ATP1A1;APCDD1;SEL1L3;GRIN2A;SV2C;CNNM1;ALDH1B1;PLXNA1;CAMTA1;PCDH1;WASF2;HSPA9;ATF7IP;BCHE;GABBR2;SLC14…
128	ChEA_2016	LXR 22292898 ChIP-Seq THP-1 Human	75/2000	0.0005373020132798315	0.0026573541431979	0	0	1.558530307960832	11.73409709440875	PTPRU;GABRB1;CHD5;PTPN23;CELSR1;CELSR2;CELSR3;HHAT;BAHCC1;PPFIA4;KCNH2;PDGFRB;SEMA6C;EPHA4;KSR1;APLP2;FIBCD1;PGAM2;MYO7A;RNF40;SHISA7;VAV2;NCOR2;DISP2;CLIP2;MC3R;SFRP1;OBSCN;GPRIN1;OAS3;PITPNM2;MYH9;TLN2;AHDC1;PLEC;IGSF8;EPAS1;COL11A2;CAMK2A;ATP1A3;ATP1A1;THBS2;THSD4;TTBK1;IGSF9;CACNA1G;ACAN;ALDH1B1;PODXL;PLXNA1;ZC3H18;PCDH1;ZBTB7A;MEF2D;WASF2;NTSR1;TBC1D16;JAG2;HNRNPA3;ACE;TNK2;AP3D1;MIB2;PDE4DI…
129	ChEA_2016	PPARG 20887899 ChIP-Seq 3T3-L1 Mouse	121/3565	0.0005475927419477515	0.0026709372282492	0	0	1.4341289050840345	10.770277557388326	SEMA5A;MYT1L;TRAF3IP1;ZBTB20;CBLB;SLC8A1;ACTG2;MYLK;CDH5;HERC2;ZMIZ1;KIF5C;CREB3L1;KDR;PLCE1;NEK2;KIF21A;PPFIA4;MAP3K4;SLC12A8;TNS1;TGM2;CPT1A;SCARA5;APLP2;AFAP1;ANK3;HSPG2;CLIP2;KIF16B;PARD3;CD109;TNIK;TOX;ADCYAP1R1;TNKS;GLIS3;ITPR1;CLEC16A;NEDD4L;CACNA1A;CACNA1C;PRDM11;NLN;PDZD2;MAN2A1;COBLL1;IGFBP7;SRGAP3;LONRF2;ARSB;ATP6V0A1;TBC1D16;HSPA9;SLC14A2;ACE;LRRN4;MICAL3;NEB;GRIN2B;COL1A2;COL5A1;HNRN…
130	ChEA_2016	GF1B 26923725 Chip-Seq HPCs Mouse	65/1676	0.0005484212804085414	0.0026709372282492	0	0	1.6062662181909173	12.060596581674604	NRP2;FLT1;TNC;GRIK3;CHD6;ADAR;CELSR2;ABRA;ETS2;CDH5;DPYSL5;MYO18B;MYO18A;KDR;IL12A;NOS1;NEO1;SLC12A7;TNS1;CCDC112;CUBN;EPHA4;SEMA6A;DSCAM;MYOF;RBM19;CACNA2D2;SHROOM3;PRKCA;KSR2;SEZ6L;SND1;VAV2;DNM3;CD109;SLCO2A1;MYH8;ERG;DSCAML1;CD44;FOXC1;TNKS;SATB2;CLEC16A;FOXK1;ATP1A1;TTBK2;CACNA1G;CNNM1;PODXL;PLXNA1;ZBTB7A;IMPG1;WWOX;GSN;TAF15;MYO10;GPR55;MICAL3;PTPN13;SULF2;COL5A1;NOVA2;ALLC;FBXL7
131	ChEA_2016	ESR2 21235772 ChIP-Seq MCF-7 Human	23/424	0.0006703144752366468	0.0032398532969771	0	0	2.2294315128675257	16.2921584354011	MACF1;SVIL;DSCAM;WFS1;ABHD2;WWP2;VTCN1;ANK3;CELSR2;IGSF9;VAV2;HK1;NBEA;CDH1;PODXL;SLCO2A1;GRB10;ANKRD1;LRIG1;MYH9;TLN2;FREM2;TGM2
132	ChEA_2016	P53 22127205 ChIP-Seq FIBROBLAST Human	32/679	0.000771631756631311	0.0037015117348178	0	0	1.9331097244223256	13.854603428019548	EPAS1;CRTC1;GBE1;LAMA3;NEDD4L;PTPRM;AGAP1;RRBP1;CXCL13;THBS2;UACA;PREX1;CACNA1I;ACAN;HHAT;EGFLAM;CAND1;LHCGR;HNRNPA3;LAMB3;FUS;SHROOM3;HNF1B;PTPN13;IGFN1;NELL2;RCN1;AGBL1;MAP1B;NOVA2;SLCO2A1;DSCAML1
133	ChEA_2016	ETV1 20927104 ChIP-Seq GIST48 Human	74/2000	0.0008560176202860798	0.0040454758647594	0	0	1.5333710941187575	10.830536762354615	BCAR3;PTPRU;MYT1L;GRIK3;PCSK9;CHD5;ADAR;TFCP2L1;FMN2;SIPA1L2;SLC8A1;PLB1;DMBX1;FHAD1;HHAT;KIF5C;TNR;NEK2;CNGA3;HMGCS2;KIF21B;JAK1;SEMA6C;LHCGR;MYOC;POU3F1;ARID1A;HSPG2;VWA5B1;IGFN1;F5;DNM3;OBSCN;TNNT2;COL4A3;CASQ2;SSX2IP;AHDC1;PAPPA2;NOTCH2;MACF1;NBAS;IGSF3;EPAS1;VTCN1;ATP1A1;CACNA1E;TTN;RASGRP3;DPP4;COBLL1;PLXNA2;LRIG1;CAMTA1;CCDC141;MEF2D;WASF2;LONRF2;EDEM3;HNRNPA3;LAMB3;DNAH14;MIB2;LHFPL4;PDE4…
134	ChEA_2016	ZFP281 27345836 Chip-Seq ESCs Mouse	74/2000	0.0008560176202860798	0.0040454758647594	0	0	1.5333710941187575	10.830536762354615	NRP2;KCNK9;MYT1L;PTPRN;OGDHL;FMN2;RPTOR;AKAP12;ZMIZ1;DPYSL5;MYO18A;GRB10;KIF21B;KIF1A;BAHCC1;TGM2;EPHA4;UNC13A;KDM2A;PRKCA;ANK3;ARID1A;HSPG2;F5;VAV2;BCR;NCOR2;OBSCN;MTHFD1;NPC1;SCN8A;MMRN2;TNIK;AHDC1;KPNB1;DGKH;NOTCH2;MACF1;IGSF8;L3MBTL3;IGSF3;EPAS1;CCDC68;GLIS3;CACNA1A;DTX1;AGAP1;AKAP6;IGSF9;CACNA1I;POLR2A;PODXL;STAT6;SRGAP3;PCDH1;CCDC141;ZBTB7A;RAB11FIP4;EDEM3;GABBR2;SLC12A5;SEC16A;TNK2;PARVB;S…
135	ChEA_2016	PPARG 20176806 ChIP-Seq 3T3-L1 Mouse	68/1807	0.0009102897999903412	0.0042703300911311	0	0	1.555963558253416	10.894464028192608	BCAR3;APP;CALCOCO1;NRP2;SLC7A14;ZBTB20;ATP2A2;PKD2L1;CBLB;ADAR;SLC8A1;PLB1;AKAP12;CDH5;SCRN1;ZMIZ1;KIF5C;GRB10;MAP3K9;NOS1;BAHCC1;SLC12A8;CHGB;CDK5RAP2;TNS1;CPT1A;APLP2;AFAP1;SHROOM3;ANK3;TMEM130;NCOR2;NAV3;KIF16B;PARD3;MADD;SLCO2A1;MYH9;TRIM56;NOTCH2;TNKS;CCDC68;GLIS3;ITPR1;FOXK1;PRDM11;UACA;PDZD2;COBLL1;PLXNA2;LRIG1;PCDH1;WWOX;SVIL;SLC14A2;HNRNPA3;GSN;ANGPT2;MICAL3;WWP2;PTPN13;KBTBD11;SULF2;SMO…
136	ChEA_2016	EP300 21415370 ChIP-Seq HL-1 Mouse	43/1014	0.0009181621503420506	0.0042758208169213	0	0	1.7408126540152753	12.173740595028711	SEMA5A;APP;CLIC5;NRP2;YTHDC1;NEDD4L;CBLB;AKAP6;ATP1A1;SIPA1L2;THBS2;SLC8A1;ETS2;RASGRP3;PDZD2;COBLL1;GRB10;ANKRD1;LRIG1;NCAM1;LRRFIP1;CPA5;NTSR1;TNS1;EPHA4;RBM19;MICAL3;DCLK3;SHROOM3;SNCAIP;SYN3;SULF2;SMOC2;SFRP1;NBEA;KIF16B;PARD3;TNNT2;ALDH1A2;COL4A3;PITPNM2;TLN2;CCDC81
137	ChEA_2016	VDR 24787735 ChIP-Seq THP-1 Human	36/805	0.0009522198207957178	0.0044022916352729	0	0	1.833093024141552	12.752305087847718	L3MBTL3;SATB2;COL11A2;TYRP1;SEZ6;ITPR1;FOXK1;SIPA1L2;UACA;PLB1;SEL1L3;PREX1;SV2C;ZMIZ1;NT5DC3;PLXNA2;HYDIN;LRIG1;SPOCK1;TNR;IGFBP7;ZBTB7A;STRA6;GSX1;LAMB3;PDE4DIP;NCOR2;OBSCN;TBC1D5;KCNQ3;PLXNB2;MYH9;ACO1;TOX;ALLC;DSCAML1
138	ChEA_2016	RELA 24523406 ChIP-Seq FIBROSARCOMA Human	48/1182	0.0011749285303444	0.0053928374270485	0	0	1.6669618729704567	11.24623822094404	BCAR3;APP;IGSF3;ABHD2;WWC1;TNC;LTBP4;FOXK1;AFP;THBS2;EGFR;ETS2;MYLK;IFIH1;DPP4;GRIN2A;PDZD2;POLR2A;LMNA;PLCE1;STAT6;WDR7;IL12A;NCAM1;NRCAM;NOS1;PCDH1;SRGAP1;NEO1;STRA6;TGM2;GSN;KDM2A;LAMB3;SNCAIP;PTPN13;ARID1A;HSPG2;AGT;GRIN1;CEACAM1;COL1A2;PARD3;PLXNB2;MYH9;AMOTL2;CD44;PLEC
139	ChEA_2016	TET1 21490601 ChIP-Seq MESCs Mouse	73/1994	0.0012397460360077	0.0056496997926638	0	0	1.5135788828805858	10.13015450406142	APP;PTPRU;CALCOCO1;FLT1;PCSK9;CELSR2;SLC8A2;ROBO1;HK1;RPTOR;HHAT;PCLO;SCRN1;ZMIZ1;CREB3L1;NEFM;NEK2;KIF21A;NRCAM;LRRFIP1;CHGB;JAK1;LHCGR;SEMA6A;GAA;SHROOM3;KIF23;PGM2L1;DISP2;EVC;MTHFD1;ALS2;TBC1D5;SCN8A;MADD;KCNQ3;AHDC1;KPNB1;PLEC;NOTCH2;FLII;CACNA1A;AGAP1;RRBP1;ATP1A1;IGSF9;CNNM1;LMNA;NCAM1;PCDH1;MEF2D;NTSR1;DRD5;JAG2;ATF7IP;SLC12A5;ABCA3;LRRN4;MIB2;NFATC2;LHFPL4;PDE4DIP;PARVB;PTPN13;CDK11B;SLC…
140	ChEA_2016	NR1I2 20693526 ChIP-Seq LIVER Mouse	40/939	0.0012669576429282	0.0057327586963702	0	0	1.7447421654627977	11.639413682578434	NOTCH2;BCAR3;MACF1;TNKS;NCAN;WWC1;LAMA3;ITPR1;CHD6;EGFR;ETS2;MYLK;CACNA1G;HECTD1;EGFLAM;PDZD2;CDH1;MAN2A1;COBLL1;LMNA;KIF21A;MEF2D;TNS1;WWOX;SVIL;SCARA5;GAA;MICAL3;ARHGEF18;ATP2B2;ANK3;SULF2;VAV2;NCOR2;NPC1;ALS2;KIF16B;PARD3;FASN;PITPNM2
141	ChEA_2016	CDKN2AIP 20523734 ChIP-Seq CORTICAL Neurons	10/123	0.0012933875799216	0.0058111357464086	0	0	3.401636465795758	22.62255090381314	CDH5;PTPRE;DSCAM;CAMTA1;SHROOM3;ATP1A3;SPOCK1;ERG;TOX;EPHA3
142	ChEA_2016	SMAD4 21741376 ChIP-Seq ESCs Human	73/2000	0.0013433672457748	0.0059108158814095	0	0	1.5083507196339876	9.97408368831687	BCAR3;NCAPG2;OTUD7A;PTPRM;CHD5;ATP2A2;ADAR;TFCP2L1;ABCC12;MYLK;HK1;AKAP12;MYO18B;LRRFIP1;DLGAP2;MAP3K4;TECTA;SEMA6A;KDM2A;SCARA5;DSCAM;ABCC8;RBM19;ARHGEF18;KIF23;MYO7A;SEZ6L;POU3F1;ARID1A;MN1;OBSCN;MYH3;NPC1;KIF16B;TBC1D5;SCN8A;PITPNM2;MMRN2;MYH9;TNIK;ERG;FLYWCH1;FOXC1;IGSF3;FOXK1;ATP1A1;JAKMIP1;APCDD1;CACNA1E;TTBK2;CACNA1I;ACAN;GPNMB;POLR2A;PLXNA2;MYH14;PCDH1;WASF2;LONRF2;ATP6V0A1;TBC1D16;TAF15;…
143	ChEA_2016	EBF1 22473956 ChIP-Seq BONE MARROW Mouse	73/2000	0.0013433672457748	0.0059108158814095	0	0	1.5083507196339876	9.97408368831687	ARHGAP11A;NRP2;TRAF3IP1;PTPRN;TNC;SLC7A14;CHD6;FMN2;ABCA12;PREX1;HHAT;KIF5C;CREB3L1;TNR;NEK2;CNGA3;IL12A;MACROD2;KIF21B;KIF1A;LRRFIP1;PPFIA4;CHGB;TNS1;CUBN;EPHA4;MYOC;F5;VAV2;DNM3;MC3R;RCN1;ALS2;KIF16B;TNNT2;COL4A3;TNIK;TOX;FREM2;CD44;PAPPA2;NOTCH2;IGSF8;SATB2;SLC1A2;CACNA1B;AGAP1;ATP1A1;PRDM11;JAKMIP1;CACNA1E;TTN;TTBK2;DPP4;COBLL1;PLXNA2;CCDC141;LONRF2;EDEM3;HNRNPA3;GSN;LAMB3;GPR55;NFATC2;NEB;SU…
144	ChEA_2016	PBX 27287812 Chip-Seq EMBYONIC-LIMB Mouse	73/2000	0.0013433672457748	0.0059108158814095	0	0	1.5083507196339876	9.97408368831687	BCAR3;NRP2;GRIK3;CHD6;PCSK9;CXCL13;SIPA1L2;CELSR1;ACTG2;FHAD1;HYDIN;ANKRD1;NEK2;KIF21B;PPFIA4;RGS9;KCNH2;CUBN;SEMA6C;GRIPAP1;SUN2;ANXA1;KSR1;SCARA5;DCC;GKN1;FIBCD1;PGAM2;SH2D3C;CACNA2D2;ANK3;SEZ6L;SDCBP2;SHISA7;TCTE1;OBSCN;MYH3;NAV3;TBC1D5;PARD3;TNNT2;SCN8A;OAS3;CCDC81;LAMA2;ABHD2;SEL1L;CAMK2A;NEDD4L;DTX1;VTCN1;THBS2;THSD4;TTN;CACNA1G;DPP4;CACNA1I;MGAT5B;NHLH1;CAMTA1;CCDC141;CPA5;GSN;WFS1;PDE4DIP…
145	ChEA_2016	SPI1 23127762 ChIP-Seq K562 Human	54/1389	0.0015559965957136	0.0067994919730502	0	0	1.5960820713238886	10.319690553108398	NRP2;CRTC1;NCAPG2;SLC7A14;PTPN23;CELSR2;GOLGA2;PREX1;ZMIZ1;CREB3L1;MYO18A;HYDIN;NRCAM;NOS1;BAHCC1;CDK5RAP2;JAK1;TGM2;APC2;KSR1;SCARA5;FIBCD1;ANK3;SYN3;ARID1A;HSPG2;SND1;BCR;MYH9;TNIK;WDFY4;NOTCH2;COLEC12;MACF1;L3MBTL3;TRPM1;GRIN2A;DPP6;HECTD1;PLXNA2;ZC3H18;RAB11FIP4;ARSB;EDEM3;WWOX;PTPRN2;LAMB3;FBXO38;PDE4DIP;ATP2B2;PARVB;GRIN2D;SULF2;LPIN1
146	ChEA_2016	CEBPB 26923725 Chip-Seq HEMANGIOBLAST Mouse	30/652	0.0016139548028095	0.007004783429881	0	0	1.8798331163136772	12.085574393436106	GRIK3;ATP10B;ATP2A2;AKAP6;CACNA1E;SLC8A1;FSTL4;THSD4;FHAD1;CNNM1;PDZD2;MGAT5B;LRIG1;CAMTA1;DLGAP2;IMPG1;SLC12A8;JAK1;TBC1D16;CNTLN;DSCAM;SEC16A;APLP2;SHROOM3;SND1;DNM3;CLIP2;SLC6A7;CD109;ALPK2
147	ChEA_2016	GF1 26923725 Chip-Seq HPCs Mouse	55/1432	0.0018406734310104	0.0079347949255719	0	0	1.5758342391261353	9.924011176408948	FLT1;PTPRN;WWC1;TNC;CHD6;ADAR;ABCC12;ETS2;CDH5;CREB3L1;MYO18B;IL12A;NOS1;NEO1;SLC12A7;TNS1;EPHA4;MYOF;SHROOM3;PRKCA;KSR2;VAV2;CD109;OAS3;SLCO2A1;PITPNM2;ERG;DSCAML1;NOTCH2;TNKS;EPAS1;CCDC68;SATB2;CLEC16A;FOXK1;AKAP6;ATP1A1;CACNA1E;THSD4;TTBK2;CACNA1G;PODXL;ATP6V0A1;EDEM3;WWOX;ANGPT2;PTPRN2;TAF15;MYO10;CDC42BPB;SULF2;COL5A1;ALLC;EIF4G3;NES
148	ChEA_2016	FOXO1 25302145 ChIP-Seq T-LYMPHOCYTE Mouse	72/2000	0.0020764200032028	0.0084920253977142	0	0	1.4834682037513378	9.16354630642562	CHD6;CBLB;RSF1;ADAR;SMC3;ABCC12;CELSR3;ETS2;FHAD1;PREX1;ZMIZ1;MYO18A;LRRFIP1;SLC12A7;JAK1;TNS1;TGM2;ABCC8;SH2D3C;KIF23;KSR2;ARID1A;VWA5B1;PGM2L1;SYN1;BCR;NCOR2;DNM3;NPC1;KIF16B;TBC1D5;SCN8A;PITPNM2;MYH9;TOX;DGKH;NOTCH2;YTHDC1;DTX1;FOXK1;AKAP6;RRBP1;JAKMIP1;TRPM1;HECTD1;POLR2A;OS9;ALDH1B1;COBLL1;LMNA;LRIG1;MEF2D;WASF2;HNRNPA3;GSN;MYO10;WFS1;SEC16A;TNK2;MICAL3;MIB2;SMARCA1;KBTBD11;SMARCA4;SETX;MYO1…
149	ChEA_2016	CTCF 18555785 Chip-Seq ESCs Mouse	72/2000	0.0020764200032028	0.0084920253977142	0	0	1.4834682037513378	9.16354630642562	ARHGAP11A;NRP2;TRAF3IP1;PTPRN;CHD6;ADAR;FMN2;ABCA12;IFIH1;PREX1;HHAT;KIF5C;TNR;NEK2;CNGA3;MACROD2;KIF21B;KIF1A;LRRFIP1;PPFIA4;CHGB;TNS1;TGM2;CUBN;SEMA6C;EPHA4;MYOC;FIBCD1;ARID1A;F5;VAV2;DNM3;MC3R;RCN1;ALS2;KIF16B;TNNT2;COL4A3;CASQ2;TNIK;CD44;PAPPA2;IGSF8;SATB2;SLC1A2;AGAP1;RRBP1;VTCN1;CACNA1E;IGSF9;TTBK2;NHLH1;PLXNA2;LONRF2;EDEM3;GSN;SLC12A5;LAMB3;GPR55;LRRN4;NFATC2;SULF2;SETX;VIL1;NFASC;NBEA;TSP…
150	ChEA_2016	ZFX 18555785 Chip-Seq ESCs Mouse	72/2000	0.0020764200032028	0.0084920253977142	0	0	1.4834682037513378	9.16354630642562	BCAR3;ARHGAP11A;NRP2;TRAF3IP1;PTPRN;CHD6;FMN2;ABCA12;DMBX1;PREX1;HHAT;TNR;NEK2;CNGA3;KIF21B;KIF1A;LRRFIP1;PPFIA4;CHGB;TNS1;TGM2;CUBN;EPHA4;MYOC;SDCBP2;F5;VAV2;DNM3;MC3R;RCN1;ALS2;KIF16B;TNNT2;COL4A3;MADD;CASQ2;CD44;PAPPA2;IGSF8;SATB2;SLC1A2;LRP4;AGAP1;RRBP1;VTCN1;ATP1A1;PRDM11;CACNA1E;IGSF9;TTN;TTBK2;DPP4;NHLH1;COBLL1;PLXNA2;CCDC141;MEF2D;LONRF2;NTSR1;EDEM3;LAMB3;SEC16A;GPR55;NFATC2;NEB;SULF2;SET…
151	ChEA_2016	KLF4 18555785 Chip-Seq ESCs Mouse	72/2000	0.0020764200032028	0.0084920253977142	0	0	1.4834682037513378	9.16354630642562	ARHGAP11A;NRP2;TRAF3IP1;PTPRN;CHD6;FMN2;ABCA12;PREX1;HHAT;KIF5C;TNR;NEK2;CNGA3;MACROD2;KIF21B;KIF1A;LRRFIP1;PPFIA4;CHGB;TNS1;TGM2;CUBN;EPHA4;MYOC;SDCBP2;F5;VAV2;DISP2;DNM3;MC3R;RCN1;ALS2;KIF16B;TNNT2;COL4A3;CASQ2;CD44;PAPPA2;NOTCH2;IGSF8;IGSF3;SATB2;SLC1A2;CACNA1B;AGAP1;RRBP1;ATP1A1;CACNA1E;IGSF9;TTBK2;NHLH1;COBLL1;PLXNA2;CCDC141;MEF2D;LONRF2;NTSR1;EDEM3;SLC12A5;LAMB3;SEC16A;GPR55;NFATC2;SULF2;SE…
152	ChEA_2016	SMC4 20622854 ChIP-Seq HELA Human	72/2000	0.0020764200032028	0.0084920253977142	0	0	1.4834682037513378	9.16354630642562	DAGLA;NCAPG2;CHD5;CELF6;ADAR;GOLGA2;RPTOR;FHAD1;PREX1;CREB3L1;GRB10;ANKRD1;EP300;NEO1;SLC12A7;CDK5RAP2;TGM2;SUN2;CPT1A;KDM2A;SCARA5;PGAM2;SH2D3C;CACNA2D2;POU3F1;PGM2L1;VAV2;BCR;CLIP2;MC3R;INF2;MADD;KCNQ3;FLYWCH1;CRYAA;KPNB1;MACF1;ADCYAP1R1;DNAH5;CAMK2A;ATP1A3;CACNA1C;PRDM11;CACNA1H;TTBK2;EGFLAM;PDZD2;TCOF1;POLR2A;ALDH1B1;PODXL;MGAT5B;NTSR1;TBC1D16;HSPA9;GSN;MYO10;SEC16A;PDE4DIP;VWA3A;ATP2B2;PARVB…
153	ChEA_2016	KDM2B 26808549 Chip-Seq JURKAT Human	72/2000	0.0020764200032028	0.0084920253977142	0	0	1.4834682037513378	9.16354630642562	APP;PTPRU;DAGLA;FLT1;CELSR3;VSIG10;HK1;HHAT;ZMIZ1;MAP3K9;SLC12A7;BAHCC1;RGS9;JAK1;APC2;KCNH2;CPT1A;APLP2;ITGA1;PRKCA;ARID1A;PGM2L1;SHISA7;BCR;DISP2;VGF;PARD3;MAP1B;SFRP5;FLYWCH1;SSX2IP;AHDC1;EPHA3;DGKH;L3MBTL3;FOXC1;PLEKHH3;EPAS1;MYCBP2;LTBP4;LRP4;ATP1A3;CACNA1E;CACNA1I;EGFLAM;CAND1;MAN2A1;LMNA;PLXNA2;LRIG1;PLXNA1;NCAM1;ATP6V0A1;TBC1D16;EDEM3;WFS1;TNK2;DNAH14;MIB2;PDE4DIP;VWA3B;GRIN2D;GRIN1;PTPRE…
154	ChEA_2016	PU1 27457419 Chip-Seq LIVER Mouse	72/2000	0.0020764200032028	0.0084920253977142	0	0	1.4834682037513378	9.16354630642562	ARHGAP11A;NRP2;TRAF3IP1;PTPRN;CHD6;FMN2;ABCA12;PREX1;HHAT;KIF5C;CREB3L1;TNR;NEK2;CNGA3;IL12A;KIF21B;KIF1A;LRRFIP1;PPFIA4;TNS1;TGM2;EPHA4;MYOC;FIBCD1;F5;VAV2;DNM3;RCN1;ALS2;TNNT2;COL4A3;MADD;CD44;PAPPA2;NOTCH2;IGSF8;IGSF3;SATB2;SLC1A2;CACNA1B;LRP4;AGAP1;RRBP1;CACNA1E;IGSF9;TTN;DPP4;NHLH1;COBLL1;PLXNA2;CCDC141;MEF2D;LONRF2;EDEM3;GABBR2;HNRNPA3;GSN;SLC12A5;LAMB3;SEC16A;GPR55;NFATC2;PDE4DIP;SULF2;SET…
155	ChEA_2016	SOX2 27498859 Chip-Seq STOMACH Mouse	72/2000	0.0020764200032028	0.0084920253977142	0	0	1.4834682037513378	9.16354630642562	ARHGAP11A;APP;TRAF3IP1;RASGRF1;GOLIM4;CHD6;ADAR;PTPRH;CELSR1;VSIG10;AKAP12;FHAD1;ZMIZ1;CDH1;CREB3L1;MYO18A;KIF21A;MAP3K9;HMGCS2;LRRFIP1;SLC12A7;BAHCC1;CPT1A;GAS2L3;GKN1;MYOF;ITGA1;AFAP1;ARHGEF18;PRKCA;ANK3;ARID1A;HSPG2;F5;NCOR2;CLIP2;MADD;SLCO2A1;MYH9;HNRNPH3;TOX;SSX2IP;IGSF8;IGSF3;TNKS;CCDC68;ABHD2;LTBP4;THSD4;PIK3R6;SEL1L3;OS9;MAN2A1;COBLL1;NT5DC3;LRIG1;PCDH1;ZBTB7A;WASF2;HNRNPA3;GSN;TAF15;TNK2…
156	ChEA_2016	ZFP322A 24550733 ChIP-Seq MESCs Mouse	8/90	0.0022103695902548	0.0089734384842222	0	0	3.7412513255567337	22.87623867684548	WWOX;HECTD1;PTPRM;NEDD4L;PPP1R9A;DLGAP2;CDK5RAP2;SULF2
157	ChEA_2016	IRF4 20064451 ChIP-Seq CD4+T Mouse	41/1000	0.0022363271457544	0.0089734384842222	0	0	1.6745927642210108	10.219906385852834	MACF1;ADCYAP1R1;DAGLA;LAMA2;TNC;GRIK3;LTBP4;FOXK1;CBLB;TFCP2L1;ABRA;PLB1;TRPM1;RPTOR;DPP4;NLN;PCLO;SCRN1;CREB3L1;COBLL1;ANKRD1;PLCE1;MYH11;ZBTB7A;NEO1;TECTA;HSPA9;WWOX;SEMA6A;KDM2A;GKN1;MYOF;YLPM1;NEB;HNF1B;CAPN13;NELL2;NAV3;DMRTA1;ACO1;DSCAML1
158	ChEA_2016	CBP 20019798 ChIP-Seq JUKART Human	41/1000	0.0022363271457544	0.0089734384842222	0	0	1.6745927642210108	10.219906385852834	MACF1;ADCYAP1R1;DAGLA;LAMA2;TNC;GRIK3;LTBP4;FOXK1;CBLB;TFCP2L1;ABRA;PLB1;TRPM1;RPTOR;DPP4;NLN;PCLO;SCRN1;CREB3L1;COBLL1;ANKRD1;PLCE1;MYH11;ZBTB7A;NEO1;TECTA;HSPA9;WWOX;SEMA6A;KDM2A;GKN1;MYOF;YLPM1;NEB;HNF1B;CAPN13;NELL2;NAV3;DMRTA1;ACO1;DSCAML1
159	ChEA_2016	EZH2 27304074 Chip-Seq ESCs Mouse	37/885	0.0026195369700068	0.0104454036679023	0	0	1.7048524583679443	10.134934789190416	APP;L3MBTL3;FOXC1;NRP2;FLT1;KCNK9;RASGRF1;SEZ6;GRIK3;PTPRM;CACNA1C;FSTL4;EGFR;CACNA1H;CACNA1G;DMBX1;CACNA1I;GRIN2A;ZMIZ1;GRB10;KIF1A;PCDH1;DLGAP2;CDK5RAP2;GABBR2;SEMA6A;GSX1;HNF1B;POU3F1;KBTBD11;GRIN1;SFRP1;OBSCN;SFRP5;NES;FREM2;SDK2
160	ChEA_2016	CDX2 22108803 ChIP-Seq LS180 Human	71/2000	0.0031608660700537	0.012003765194609	0	0	1.458722574650663	8.397733433787034	CLIC5;WWC1;ATP2A2;TFCP2L1;SMC3;PLB1;MYLK;IFIH1;DMBX1;CDH5;PCLO;KIF5C;CREB3L1;KIF13A;HYDIN;WDR7;IL12A;CUBN;SEMA6A;KDM2A;ABCC8;MYOF;RBM19;SHROOM3;MYO7A;POU3F1;SDCBP2;SND1;MTHFD1;ALS2;KIF16B;TBC1D5;COL4A3;PITPNM2;MYH8;CCDC81;DSCAML1;SSX2IP;CD44;NOTCH2;IGSF3;LAMA2;SATB2;SEL1L;GLIS3;ATP10B;LRP4;EGFR;SEL1L3;SCEL;GRIN2A;SCFD2;NT5DC3;CAMTA1;NCAM1;CCDC141;ZBTB7A;SRGAP1;ARSB;EDEM3;ANGPT2;MYO10;LRRN4;VWA3B;…
161	ChEA_2016	OLIG2 26023283 ChIP-Seq AINV15 Mouse	71/2000	0.0031608660700537	0.012003765194609	0	0	1.458722574650663	8.397733433787034	NRP2;FLT1;MYT1L;GBE1;WWC1;CHD5;PPP1R9A;CELSR2;ACTG2;DMBX1;DPYSL5;KIF5C;HYDIN;WDR7;KIF21A;MAP3K9;DLGAP2;BAHCC1;SLC12A8;CHGB;TECTA;MYOC;SHROOM3;HSPG2;SHISA7;MN1;KIF16B;SFRP5;SPARCL1;WDFY4;DGKH;MACF1;IGSF8;L3MBTL3;CAMK2A;SEZ6;ATP1A3;CACNA1A;AKAP6;RRBP1;THSD4;IGSF9;CACNA1G;ALDH1B1;PLXNA2;MYH14;NCAM1;SRGAP3;MEF2D;SRGAP1;WASF2;CPA5;NTSR1;RAB11FIP4;ATP6V0A1;JAG2;LAMB3;WFS1;GRIN2B;CDK11B;KBTBD11;SMARCA4;…
162	ChEA_2016	MEIS1 26253404 ChIP-Seq OPTIC CUPS Mouse	71/2000	0.0031608660700537	0.012003765194609	0	0	1.458722574650663	8.397733433787034	PTPRU;NRP2;MYT1L;RASGRF1;SMC3;CXCL13;SLC8A1;MYLK;ROBO1;PREX1;CDH1;MYO18B;GRB10;KDR;ANKRD1;PLCE1;CNGA3;JAK1;EPHA4;LHCGR;GAS2L3;RBM19;MYO7A;SEZ6L;ARID1A;PGM2L1;F5;DNM3;NAV3;PARD3;TNNT2;ALDH1A2;CRYAA;TOX;FREM2;TRIM56;NEDD4L;AKAP6;CACNA1E;EGFR;RASGRP3;TRPM1;LOXHD1;DPP6;SV2C;EGFLAM;CAND1;SCFD2;IGFBP7;NTSR1;ARSB;CNTLN;COL28A1;ATF7IP;BCHE;ANGPT2;MYO10;FBXO38;MICAL3;MYO5A;NEB;NELL2;CYLD;REST;COL1A2;NBEA;…
163	ChEA_2016	STAT3 18555785 Chip-Seq ESCs Mouse	71/2000	0.0031608660700537	0.012003765194609	0	0	1.458722574650663	8.397733433787034	BCAR3;ARHGAP11A;NRP2;TRAF3IP1;SLC7A14;CHD6;FMN2;ABCA12;PREX1;HHAT;KIF5C;TNR;NEK2;CNGA3;MACROD2;KIF21B;KIF1A;LRRFIP1;PPFIA4;CHGB;TNS1;TGM2;CUBN;EPHA4;MYOC;F5;DNM3;MC3R;RCN1;ALS2;KIF16B;TNNT2;COL4A3;CASQ2;SSX2IP;CD44;PAPPA2;IGSF8;SATB2;SLC1A2;CACNA1B;AGAP1;RRBP1;PRDM11;CACNA1E;IGSF9;TTN;TTBK2;DPP4;NHLH1;COBLL1;PLXNA2;CCDC141;LONRF2;EDEM3;HNRNPA3;GSN;LAMB3;SEC16A;GPR55;LRRN4;NFATC2;SULF2;SETX;VIL1;N…
164	ChEA_2016	NMYC 18555785 Chip-Seq ESCs Mouse	71/2000	0.0031608660700537	0.012003765194609	0	0	1.458722574650663	8.397733433787034	ARHGAP11A;NRP2;TRAF3IP1;PTPRN;SLC7A14;CHD6;ADAR;FMN2;ABCA12;PREX1;HHAT;TNR;NEK2;CNGA3;MACROD2;KIF21B;KIF1A;LRRFIP1;PPFIA4;CHGB;JAK1;TNS1;TGM2;CUBN;EPHA4;MYOC;F5;VAV2;DNM3;MC3R;RCN1;ALS2;KIF16B;TNNT2;COL4A3;TNIK;CD44;PAPPA2;IGSF8;IGSF3;SATB2;SLC1A2;CACNA1B;LRP4;AGAP1;RRBP1;VTCN1;PRDM11;CACNA1E;IGSF9;TTBK2;DPP4;NHLH1;COBLL1;PLXNA2;CCDC141;LONRF2;EDEM3;HNRNPA3;LAMB3;GPR55;NFATC2;SULF2;VIL1;NFASC;COL…
165	ChEA_2016	OCT4 19829295 ChIP-Seq ESCs Human	71/2000	0.0031608660700537	0.012003765194609	0	0	1.458722574650663	8.397733433787034	NRP2;DAGLA;NCAPG2;CHD5;ADAR;FMN2;PTPN23;SMC3;DMBX1;FHAD1;CDH5;DPYSL5;WDR7;MACROD2;PPFIA4;CDK5RAP2;TNS1;PDGFRB;SUN2;CPT1A;SEMA6A;KDM2A;ABCC8;GAA;PGAM2;RBM19;ARHGEF18;MYO7A;ANK3;ARID1A;IGFN1;TMEM130;ANKFN1;MYH3;NPC1;PARD3;SFRP5;GPRIN1;PITPNM2;MMRN2;CASQ2;ALPK2;CRYAA;COLEC12;FOXK1;VTCN1;PRDM11;THSD4;SCEL;CACNA1I;SV2C;NT5DC3;ZBTB7A;SRGAP1;WASF2;ARSB;DRD5;ATP6V0A1;TBC1D16;LAMB3;WFS1;MICAL3;MIB2;VWA3B;…
166	ChEA_2016	NFYA 21822215 ChIP-Seq K562 Human	71/2000	0.0031608660700537	0.012003765194609	0	0	1.458722574650663	8.397733433787034	BCAR3;PTPRU;FLT1;GRIK3;PCSK9;CHD5;RSF1;ADAR;FMN2;SIPA1L2;DMBX1;FHAD1;HHAT;ZMIZ1;CREB3L1;ANKRD1;PLCE1;TNR;NEK2;KIF21B;NOS1;JAK1;CUBN;MYOC;MYOF;ANK3;POU3F1;ARID1A;HSPG2;VWA5B1;IGFN1;F5;DNM3;RCN1;OBSCN;PARD3;TNNT2;SCN8A;MMRN2;CASQ2;DSCAML1;SSX2IP;WDFY4;AHDC1;CD44;PAPPA2;NOTCH2;MACF1;IGSF3;SLC1A2;VTCN1;ATP1A1;CACNA1E;CAND1;NT5DC3;PLXNA2;CAMTA1;NCAM1;WASF2;EDEM3;SVIL;DNAH14;MIB2;PDE4DIP;SORL1;CDK11B;N…
167	ChEA_2016	SA1 22415368 ChIP-Seq MEFs Mouse	71/2000	0.0031608660700537	0.012003765194609	0	0	1.458722574650663	8.397733433787034	APP;PTPRU;GABRB1;NRP2;PTPRM;PKD2L1;CBLB;ADAR;PTPN23;SMC3;ABRA;ETS2;CNDP2;HK1;GOLGA2;AKAP12;ZMIZ1;CREB3L1;GRB10;TNR;NEK2;MAP3K4;TGM2;EPHA4;PCDHGA6;SEMA6A;FIBCD1;AFAP1;KIF23;SYN3;SDCBP2;VAV2;BCR;CEACAM1;ALS2;KCNQ3;FLYWCH1;PLEC;COLEC12;IGSF8;L3MBTL3;FOXC1;NEDD4L;CACNA1C;UACA;EGFR;TRPM1;CACNA1I;GPNMB;POLR2A;OS9;MAN2A1;MGAT5B;PLXNA2;LRIG1;PLXNA1;STAT6;NCAM1;PCDH1;SRGAP1;HSPA9;PDE4DIP;NELL2;PTPRE;COL1A…
168	ChEA_2016	EZH2 22144423 ChIP-Seq EOC Human	5/40	0.0034444132240643	0.0130031694494265	0	0	5.459163626157732	30.958926291076956	GABBR2;CACNA1B;GRIK3;CAMTA1;SDK2
169	ChEA_2016	BACH1 22875853 ChIP-PCR HELA AND SCP4 Human	51/1352	0.0038492000991826	0.0144458215486972	0	0	1.5396613005778907	8.560347343318552	CLIC5;FLT1;ATP2A2;PKD2L1;TFCP2L1;ABCA12;PTPRH;ETS2;ROBO1;AKAP12;CDH1;KIF5C;KDR;IL12A;LRRFIP1;TNS1;TGM2;MYOC;PGAM2;SH2D3C;PRKCA;MYO7A;ANK3;F5;BCR;SFRP1;SLCO2A1;EPHA3;CD44;PAPPA2;COLEC12;SPTBN4;EPAS1;SEL1L;LAMA3;ATP10B;LRP4;CACNA1C;THBS2;TTN;SEC14L3;POLR2A;MAN2A1;PCDHA9;IMPG1;ATF7IP;WWOX;ACE;MYO5A;PDE4DIP;SMARCA4
170	ChEA_2016	WDR5 24793694 ChIP-Seq LNCAP Human	32/757	0.0042309373258028	0.0157856024202468	0	0	1.7179911289168694	9.38939141231606	BCAR3;GRIK3;NEDD4L;CELF6;FOXK1;DNAH9;TFCP2L1;UACA;EGFR;RPTOR;PREX1;CDH5;HHAT;MAN2A1;DLGAP2;NEO1;RGS9;LONRF2;KDM2A;MYO10;NFATC2;PDE4DIP;PGM2L1;SETX;NELL2;SGSM1;ANKFN1;SCN8A;GPRIN1;TNIK;EIF4G3;SDK2
171	ChEA_2016	PPARD 23176727 ChIP-Seq KERATINOCYTES Mouse	12/194	0.004512871640523	0.0167396052712426	0	0	2.535440654962567	13.693462656624202	PTPRU;CEACAM1;GRB10;ITPR1;SHROOM3;PRKCA;KIF21B;TLN2;HMGCS2;THBS2;SDCBP2;CACNA1G
172	ChEA_2016	RUNX2 24764292 ChIP-Seq MC3T3 Mouse	70/2000	0.0047383951267234	0.0167949782824977	0	0	1.43411286934603	7.675453507771965	NRP2;DAGLA;CRTC1;GBE1;WWC1;RASGRF1;TNC;ABCA12;HHAT;ZMIZ1;KIF5C;MYO18A;ANKRD1;KIF21B;LRRFIP1;DLGAP2;BAHCC1;TGM2;PDGFRB;EPHA4;ANXA1;KSR1;SCARA5;APLP2;MYOF;ANO8;MYO7A;HSPG2;SND1;NCOR2;INF2;MYH3;OAS3;MYH9;FLYWCH1;TLN2;CRYAA;TRIM56;PAPPA2;NOTCH2;IGSF8;YTHDC1;ABHD2;CAMK2A;SEZ6;FOXK1;AKAP6;CACNA1H;TTBK2;CACNA1G;LMNA;NT5DC3;PLXNA1;NCAM1;ZBTB7A;CPA5;ATP6V0A1;TBC1D16;HSPA9;GSN;DCLK3;AP3D1;PTPN13;KBTBD11;SL…
173	ChEA_2016	FOXA1 25552417 ChIP-Seq VCAP Human	70/2000	0.0047383951267234	0.0167949782824977	0	0	1.43411286934603	7.675453507771965	CHD6;CELF6;TFCP2L1;SMC3;PTPRH;ABCA13;BEST3;HK1;RPTOR;PREX1;PCLO;ZMIZ1;KIF5C;CREB3L1;ANKRD1;CNGA3;IL12A;HMGCS2;NEO1;MAP3K4;KCNH2;PCDHGA6;KSR1;DSCAM;PGAM2;AFAP1;HNF1B;ANK3;HSPG2;PGM2L1;MC3R;INF2;TNNT2;KCNQ3;SPARCL1;PLEC;COLEC12;ADCYAP1R1;YTHDC1;CCDC68;TMEM63C;ABHD2;DNAH5;SEL1L;ITPR1;NEDD4L;AGAP1;RRBP1;RASGRP3;TRPM1;CNNM1;COBLL1;NT5DC3;LRIG1;STAT6;IGFBP7;WASF2;ARSB;SPTBN1;EVC2;BCHE;SLC14A2;ANGPT2;GS…
174	ChEA_2016	NFYB 21822215 ChIP-Seq K562 Human	70/2000	0.0047383951267234	0.0167949782824977	0	0	1.43411286934603	7.675453507771965	BCAR3;PTPRU;GRIK3;PCSK9;CHD5;RSF1;ADAR;FMN2;SIPA1L2;HK1;DMBX1;FHAD1;HHAT;ZMIZ1;CREB3L1;ANKRD1;PLCE1;TNR;NEK2;KIF21B;JAK1;CUBN;SEMA6C;MYOC;MYOF;MYO7A;ANK3;POU3F1;ARID1A;HSPG2;VWA5B1;IGFN1;DNM3;RCN1;OBSCN;PARD3;SCN8A;MMRN2;CASQ2;CCDC81;DSCAML1;SSX2IP;WDFY4;AHDC1;CD44;PAPPA2;NOTCH2;MACF1;IGSF3;SLC1A2;VTCN1;ATP1A1;CACNA1E;NT5DC3;PLXNA2;CAMTA1;NCAM1;WASF2;EDEM3;ATF7IP;SVIL;DNAH14;MIB2;PDE4DIP;CDK11B;N…
175	ChEA_2016	UBF1/2 26484160 Chip-Seq FIBROBLAST Human	70/2000	0.0047383951267234	0.0167949782824977	0	0	1.43411286934603	7.675453507771965	DAGLA;FLT1;DOCK3;CRTC1;GBE1;GRIK3;OTUD7A;PTPRM;CHD5;RSF1;TFCP2L1;CXCL13;ABCA13;ABCC12;ABRA;ROBO1;RPTOR;CREB3L1;ANKRD1;NEO1;RGS9;SLC12A8;CDK5RAP2;JAK1;CCDC112;CUBN;ANXA1;SCARA5;DCC;ITGA1;ARHGEF18;ANK3;POU3F1;ANKFN1;INF2;MYH3;ALDH1A2;SPARCL1;TOX;CCDC81;DSCAML1;PAPPA2;CCDC68;SEL1L;SEZ6;GLIS3;CLEC16A;FOXK1;FSTL4;EGFR;RASGRP3;GRIN2A;MGAT5B;MYH11;NCAM1;IMPG1;RAB11FIP4;ARSB;WWOX;GABBR2;FUS;LHFPL4;NEB;CA…
176	ChEA_2016	KDM2B 26808549 Chip-Seq REH Human	70/2000	0.0047383951267234	0.0167949782824977	0	0	1.43411286934603	7.675453507771965	APP;PTPRU;CLIC5;DAGLA;KCNK9;GBE1;PCSK9;PPP1R9A;ABCA13;ABRA;RPTOR;AKAP12;PCLO;KIF13A;GRB10;ANKRD1;PLCE1;TNR;KIF21A;LRRFIP1;SLC12A8;JAK1;CCDC112;EPHA4;GAS2L3;SLC30A8;KDM2A;SH2D3C;POU3F1;VAV2;CEACAM1;INF2;OBSCN;DMRTA1;CD109;SLCO2A1;KCNQ3;MYH8;MYH9;TOX;PAPPA2;COLEC12;LAMA2;AKAP6;ATP1A1;CACNA1C;CACNA1E;RASGRP3;SEL1L3;SCEL;CACNA1I;LOXHD1;PODXL;MAN2A1;SCFD2;CAMTA1;SRGAP1;IMPG1;TBC1D16;CNTLN;EDEM3;SNCAIP…
177	ChEA_2016	KDM2B 26808549 Chip-Seq DND41 Human	70/2000	0.0047383951267234	0.0167949782824977	0	0	1.43411286934603	7.675453507771965	PTPRU;RSF1;ADAR;CELSR2;SLC8A1;SLC8A2;HK1;HHAT;ZMIZ1;CREB3L1;MYO18B;MAP3K9;BAHCC1;RGS9;JAK1;APC2;KCNH2;SEMA6C;CPT1A;KSR1;APLP2;ARID1A;IGFN1;SHISA7;DISP2;RCN1;INF2;OBSCN;VGF;TNNT2;FLYWCH1;SSX2IP;AHDC1;CD44;DGKH;IGSF8;PLEKHH3;EPAS1;FLII;MYCBP2;ITPR1;LTBP4;LRP4;ATP1A3;DTX1;IGSF9;CACNA1I;EGFLAM;PLXNA2;PLXNA1;CAMTA1;STAT6;ZBTB7A;MEF2D;CPA5;ARSB;EDEM3;GSX1;TNK2;MIB2;PDE4DIP;GRIN2B;KBTBD11;SMARCA4;GRIN1;…
178	ChEA_2016	KDM2B 26808549 Chip-Seq HPB-ALL Human	70/2000	0.0047383951267234	0.0167949782824977	0	0	1.43411286934603	7.675453507771965	PTPRU;KCNK9;ADAR;CELSR2;HK1;HHAT;SCRN1;ZMIZ1;EP300;MAP3K9;LRRFIP1;SLC12A7;BAHCC1;JAK1;APC2;SEMA6C;CPT1A;KDM2A;KSR1;APLP2;ANO8;MYO7A;ARID1A;PGM2L1;BCR;DISP2;CLIP2;RCN1;INF2;VGF;PARD3;SFRP5;MYH9;CRYAA;TOX;SSX2IP;AHDC1;CD44;DGKH;L3MBTL3;FOXC1;PLEKHH3;MYCBP2;DTX1;RRBP1;EGFLAM;MAN2A1;PLXNA2;PLXNA1;CAMTA1;ZBTB7A;ATP6V0A1;EDEM3;SVIL;GSX1;WFS1;TNK2;AP3D1;MIB2;MYO5A;PDE4DIP;PTPN13;KBTBD11;SMARCA4;GRIN1;FA…
179	ChEA_2016	RUNX1 27457419 Chip-Seq LIVER Mouse	70/2000	0.0047383951267234	0.0167949782824977	0	0	1.43411286934603	7.675453507771965	NRP2;TRAF3IP1;PTPRN;SLC7A14;CHD6;FMN2;ABCA12;IFIH1;GOLGA2;HHAT;KIF5C;CREB3L1;TNR;NEK2;CNGA3;IL12A;KIF21B;KIF1A;LRRFIP1;PPFIA4;CDK5RAP2;TNS1;TGM2;CUBN;EPHA4;MYOC;FIBCD1;SH2D3C;SDCBP2;F5;DNM3;MC3R;ALS2;NCL;TNNT2;COL4A3;TNIK;PAPPA2;IGSF8;SATB2;SLC1A2;CACNA1B;LRP4;AGAP1;RRBP1;PRDM11;CACNA1E;IGSF9;TTN;TTBK2;DPP4;NHLH1;PLXNA2;CCDC141;LONRF2;EDEM3;HNRNPA3;GSN;SLC12A5;LAMB3;SEC16A;GPR55;NEB;SULF2;SETX;VI…
180	ChEA_2016	NANOG 18347094 ChIP-ChIP MESCs Mouse	67/1908	0.0053058064022778	0.0187022347218414	0	0	1.4365976569003085	7.526268337792204	BCAR3;GBE1;GRIK3;ATP2A2;ROBO1;HK1;TMEM144;CDH1;CNGA3;KIF21A;DLGAP2;BAHCC1;SLC12A8;TECTA;TGM2;SEMA6C;KSR1;DCC;ITGA1;SHROOM3;KIF23;MYO7A;ANK3;TCTE1;NCOR2;MN1;SFRP1;RCN1;MTHFD1;VGF;SFRP5;SLCO2A1;CASQ2;SPARCL1;MYH9;KPNB1;EPHA3;PLEKHH3;ABHD2;SEZ6;ATP1A1;JAKMIP1;THBS2;TTN;TRPM1;DPP6;POLR2A;NCAM1;SRGAP3;ZBTB7A;MEF2D;LONRF2;STRA6;EVC2;SLC14A2;TNK2;MYO5A;PDE4DIP;PTPN13;SULF2;SLC6A7;REST;FASN;TRIP12;AMOTL2…
181	ChEA_2016	POU5F1 26923725 Chip-Seq MESODERM Mouse	25/559	0.005470906829747	0.0190734347397739	0	0	1.814449729249481	9.450218291257029	BCAR3;NRP2;CLSTN2;CHD6;PKD2L1;THBS2;ABCA13;THSD4;TTN;CNNM1;TCOF1;ALDH1B1;PCDH1;TBC1D16;ATF7IP;WWOX;SEMA6A;PTPRN2;DSCAM;NEB;GRIN1;TLN2;TOX;ALLC;FREM2
182	ChEA_2016	TEAD4 26923725 Chip-Seq HEMANGIOBLAST Mouse	25/559	0.005470906829747	0.0190734347397739	0	0	1.814449729249481	9.450218291257029	BCAR3;NRP2;CLSTN2;CHD6;PKD2L1;THBS2;ABCA13;THSD4;TTN;CNNM1;TCOF1;ALDH1B1;PCDH1;TBC1D16;ATF7IP;WWOX;SEMA6A;PTPRN2;DSCAM;NEB;GRIN1;TLN2;TOX;ALLC;FREM2
183	ChEA_2016	TCF7L2 21901280 ChIP-Seq H4IIE Rat	40/1023	0.0056396535697094	0.0193791712050359	0	0	1.588438045937048	8.224825203355374	TNKS;TRAF3IP1;ITPR1;GRIK3;SLC1A2;CACNA1B;ZBTB20;LRP4;AGAP1;CACNA1C;EGFR;IGSF9;PLB1;ROBO1;GOLGA2;DPP6;ZMIZ1;PODXL;DLGAP2;RAB11FIP4;EDEM3;WWOX;SMARCC1;CPT1A;MYO10;DCLK3;PRKCA;HNF1B;ATP2B2;GRIN1;NCOR2;DNM3;KIF16B;PARD3;AMOTL2;TNIK;TOX;LPIN1;PLEC;TAF1
184	ChEA_2016	NFE2L2 20460467 ChIP-Seq MEFs Mouse	41/1055	0.0056497270284274	0.0193791712050359	0	0	1.5790601765557042	8.173449251411714	BCAR3;MACF1;L3MBTL3;LAMA2;GBE1;MYCBP2;TNC;GOLIM4;GLIS3;ZBTB20;PTPRM;AKAP6;ABCA12;SIPA1L2;CACNA1E;ETS2;RASGRP3;SCEL;PCLO;ZMIZ1;MAN2A1;SCFD2;LMNA;GRB10;PLXNA2;IGFBP7;MAP3K9;MAP3K4;CDK5RAP2;CPT1A;ANXA1;MAMDC2;ANK3;MC3R;MN1;COL1A2;INF2;COL5A1;ALS2;MYH9;CDS2
185	ChEA_2016	NRF2 20460467 ChIP-Seq MEFs Mouse	41/1055	0.0056497270284274	0.0193791712050359	0	0	1.5790601765557042	8.173449251411714	BCAR3;MACF1;L3MBTL3;LAMA2;GBE1;MYCBP2;TNC;GOLIM4;GLIS3;ZBTB20;PTPRM;AKAP6;ABCA12;SIPA1L2;CACNA1E;ETS2;RASGRP3;SCEL;PCLO;ZMIZ1;MAN2A1;SCFD2;LMNA;GRB10;PLXNA2;IGFBP7;MAP3K9;MAP3K4;CDK5RAP2;CPT1A;ANXA1;MAMDC2;ANK3;MC3R;MN1;COL1A2;INF2;COL5A1;ALS2;MYH9;CDS2
186	ChEA_2016	CREB1 20920259 ChIP-Seq GC1-SPG Mouse	100/3057	0.0056999569262377	0.0194469118659875	0	0	1.3501900836302625	6.976832710818247	SEMA5A;WWC1;SMC3;CELSR3;PLB1;PREX1;HERC2;ZMIZ1;DPYSL5;KIF5C;CREB3L1;MAP3K9;KIF21B;BAHCC1;RGS9;CHGB;EPHA4;SMARCC1;CPT1A;UNC13A;KDM2A;APLP2;AFAP1;HSPG2;SND1;BCR;SCN8A;MADD;KPNB1;NOTCH2;YTHDC1;SEL1L;GLIS3;CACNA1A;AGAP1;VTCN1;TTBK2;CACNA1I;SCFD2;CAMTA1;ZC3H18;ZBTB7A;RAB11FIP4;FBXO38;PARVB;L1CAM;SETX;COL5A1;ANP32E;PLXNB2;AMOTL2;FBXL7;SDK2;ARHGAP11A;CALCOCO1;PTPRN;NCAPG2;ADAR;RPTOR;MYO18B;MYO18A;CNGA3;…
187	ChEA_2016	ZFP57 27257070 Chip-Seq ESCs Mouse	42/1088	0.0057386683874079	0.0194748427189695	0	0	1.5686878179991577	8.095257539531836	L3MBTL3;NRP2;CLSTN2;KCNK9;GBE1;NCAPG2;SEL1L;RASGRF1;TYRP1;CHD6;ATP10B;PTPRM;CBLB;FMN2;SLC8A1;ABRA;PLB1;ROBO1;CDH5;HHAT;SPOCK1;NEFM;CPA5;SLC12A8;CDK5RAP2;BCHE;EPHA4;SLC14A2;HNRNPA3;ANXA1;SLC30A8;ITGA1;NEB;SYN3;SORL1;MYO1E;MC3R;NBEA;NAV3;PARD3;EPHA3;FBXL7
188	ChEA_2016	NEUROD2 26341353 ChIP-Seq CORTEX Mouse	69/2000	0.0069945017696965	0.0232421465055542	0	0	1.4096381335862538	6.9955137596031305	SEMA5A;APP;PTPRU;NRP2;FLT1;PTPRN;TNC;ATP2A2;CBLB;ROBO1;IFIH1;PREX1;SART1;SCRN1;MYO18B;BAHCC1;SLC12A8;APC2;EPHA4;CPT1A;KDM2A;PCDHGA2;FIBCD1;PRKCA;KSR2;MN1;OBSCN;MYH3;OAS3;KCNQ3;CRYAA;WDFY4;EPHA3;ADCYAP1R1;PLEKHH3;TNKS;SEL1L;MYCBP2;CLEC16A;FOXK1;AKAP6;CACNA1E;LMF2;TTBK1;GRIN2A;COBLL1;SPOCK1;DVL3;SRGAP3;ATF7IP;ANGPT2;WFS1;SEC16A;TNK2;FBXO38;YLPM1;NEB;PARVB;SNCAIP;PTPN13;CDK11B;AGT;KBTBD11;POLR3A;COL…
189	ChEA_2016	RBPJ 21746931 ChIP-Seq IB4 Human	69/2000	0.0069945017696965	0.0232421465055542	0	0	1.4096381335862538	6.9955137596031305	BCAR3;PTPRU;MYT1L;GRIK3;PCSK9;CHD5;ADAR;TFCP2L1;FMN2;SIPA1L2;CELSR2;PLB1;DMBX1;FHAD1;HHAT;DPYSL5;KIF5C;TNR;NEK2;IL12A;HMGCS2;KIF21B;JAK1;TNS1;SEMA6C;LHCGR;MYOC;POU3F1;ARID1A;HSPG2;VWA5B1;IGFN1;F5;DNM3;OBSCN;TNNT2;CASQ2;SSX2IP;AHDC1;PAPPA2;NOTCH2;MACF1;IGSF3;EPAS1;VTCN1;ATP1A1;CACNA1E;RASGRP3;LMNA;PLXNA2;CAMTA1;MEF2D;WASF2;SPTBN1;EDEM3;LAMB3;DNAH14;MIB2;LHFPL4;PDE4DIP;VWA3B;PTPN13;CDK11B;CAPN13;NF…
190	ChEA_2016	PCGF4 22325352 ChIP-Seq 293T-Rex Human	69/2000	0.0069945017696965	0.0232421465055542	0	0	1.4096381335862538	6.9955137596031305	BCAR3;PTPRU;MYT1L;GRIK3;PCSK9;CHD5;ADAR;TFCP2L1;FMN2;ABCA12;SIPA1L2;SLC8A1;PLB1;ROBO1;DMBX1;FHAD1;HHAT;KIF5C;TNR;NEK2;CNGA3;KIF21B;JAK1;TNS1;SEMA6C;LHCGR;MYOC;POU3F1;ARID1A;HSPG2;VWA5B1;IGFN1;DNM3;OBSCN;TNNT2;SLCO2A1;CASQ2;SSX2IP;AHDC1;PAPPA2;NOTCH2;MACF1;NBAS;EPAS1;AGAP1;VTCN1;ATP1A1;CACNA1E;RASGRP3;PLXNA2;CAMTA1;CCDC141;WASF2;LONRF2;SPTBN1;EDEM3;LAMB3;DNAH14;MIB2;PDE4DIP;VWA3B;CDK11B;CAPN13;NFA…
191	ChEA_2016	SMC1 22415368 ChIP-Seq MEFs Mouse	69/2000	0.0069945017696965	0.0232421465055542	0	0	1.4096381335862538	6.9955137596031305	BCAR3;NRP2;KCNK9;NCAN;WWC1;PTPRM;PKD2L1;ADAR;PTPN23;SMC3;ABRA;CNDP2;ZMIZ1;DPYSL5;CREB3L1;TNR;LRRFIP1;BAHCC1;PPFIA4;RGS9;MAP3K4;EPHA4;SEMA6A;KSR1;GAA;MYOF;ITGA1;AFAP1;PRKCA;ARID1A;SDCBP2;VAV2;BCR;CEACAM1;MYH3;NPC1;ALS2;KCNQ3;MYH9;PLEC;COLEC12;IGSF8;L3MBTL3;PLEKHH3;MYCBP2;ITPR1;LTBP4;NEDD4L;EGFR;IGSF9;CACNA1I;GRIN2A;GPNMB;OS9;MAN2A1;PLXNA2;PLXNA1;STAT6;PCDH1;SRGAP1;GABBR2;PCDHGA10;NELL2;MYO1E;COL1A…
192	ChEA_2016	WT1 20215353 ChIP-ChIP NEPHRON PROGENITOR Mouse	59/1663	0.007136308487563	0.0235904912697678	0	0	1.4456139870104958	7.145033368727456	BCAR3;APP;CALCOCO1;CRTC1;WWC1;RASGRF1;CELSR1;PPP1R9A;CELSR3;ETS2;SLC8A2;HHAT;ZMIZ1;DPYSL5;KIF5C;KIF21B;KIF1A;NEO1;SMARCC1;UNC13A;SEMA6A;KIF23;ARID1A;PGM2L1;NCOR2;RCN1;VGF;SSX2IP;AHDC1;KPNB1;IGSF8;PLEKHH3;TNKS;EPAS1;SATB2;ITPR1;CACNA1A;SBSN;IGSF9;CACNA1H;GRIN2A;MAN2A1;COBLL1;LMNA;PLXNA2;NCAM1;ZBTB7A;MEF2D;TBC1D16;SVIL;FUS;L1CAM;SNCAIP;SULF2;REST;COL1A2;COL5A1;FASN;NES
193	ChEA_2016	SRY 25088423 ChIP-ChIP EMBRYONIC GONADS Mouse	100/3083	0.0072547499992353	0.0238584046366607	0	0	1.3363164210720653	6.58282678820473	WWC1;BEST3;CELSR2;CELSR3;ETS2;SLC8A2;HHAT;KDR;NRCAM;RGS9;KCNH2;PDGFRB;EPHA4;UNC13A;DSCAM;MYO7A;SND1;MTHFD1;CD109;SFRP5;MADD;SLCO2A1;KCNQ3;ADCYAP1R1;IGSF3;CACNA1B;VTCN1;CACNA1C;CES5A;CACNA1G;SEL1L3;SEC14L3;DPP6;NHLH1;MYH14;CCDC141;ZBTB7A;NTSR1;ACE;ABCA3;SEC16A;NFATC2;PARVB;L1CAM;SMARCA1;PRRC2B;GRIN2D;COL5A1;AMOTL2;SDK2;DOCK3;NCAN;NCAPG2;CHD6;CELF6;PPP1R9A;DMBX1;SART1;MYO18A;NEFM;CNGA3;LRRFIP1;APC2…
194	ChEA_2016	SMAD2 18955504 ChIP-ChIP HaCaT Human	67/1936	0.0073327637139566	0.0238688941301242	0	0	1.4128300793710642	6.944628917720522	BCAR3;ARHGAP11A;APP;PTPRU;WWC1;RASGRF1;TNC;GOLIM4;SLC8A1;ETS2;PLB1;MYLK;SCRN1;ANKRD1;MAP3K9;MAP3K4;SLC12A8;TGM2;KCNH2;PCDHGA6;ANXA1;PCDHGA5;PCDHGA4;GKN1;PCDHGA2;PCDHGA1;ARHGEF18;ARID1A;SPTB;BCR;CLIP2;NPC1;MAP1B;CD109;PITPNM2;MMRN2;MYH9;CD44;TRIM56;NOTCH2;FOXC1;ABHD2;DNAH5;NEDD4L;UACA;EGFR;TTBK2;HECTD1;CAND1;GPNMB;COBLL1;PLXNA2;MYH11;PCDH1;WASF2;ARSB;SPTBN1;SVIL;GSN;MYO10;LAMB3;TNK2;PDE4DIP;SULF2;…
195	ChEA_2016	SMAD3 18955504 ChIP-ChIP HaCaT Human	67/1936	0.0073327637139566	0.0238688941301242	0	0	1.4128300793710642	6.944628917720522	BCAR3;ARHGAP11A;APP;PTPRU;WWC1;RASGRF1;TNC;GOLIM4;SLC8A1;ETS2;PLB1;MYLK;SCRN1;ANKRD1;MAP3K9;MAP3K4;SLC12A8;TGM2;KCNH2;PCDHGA6;ANXA1;PCDHGA5;PCDHGA4;GKN1;PCDHGA2;PCDHGA1;ARHGEF18;ARID1A;SPTB;BCR;CLIP2;NPC1;MAP1B;CD109;PITPNM2;MMRN2;MYH9;CD44;TRIM56;NOTCH2;FOXC1;ABHD2;DNAH5;NEDD4L;UACA;EGFR;TTBK2;HECTD1;CAND1;GPNMB;COBLL1;PLXNA2;MYH11;PCDH1;WASF2;ARSB;SPTBN1;SVIL;GSN;MYO10;LAMB3;TNK2;PDE4DIP;SULF2;…
196	ChEA_2016	NR4A2 19515692 ChIP-ChIP MN9D Mouse	12/207	0.007471831584375	0.0241981144712248	0	0	2.364817652467055	11.57960186808544	PTPRU;DPP6;SEMA6A;MYT1L;TRAF3IP1;GRB10;ITPR1;ATP1A3;TRIP12;CDC42BPB;CDK5RAP2;GRIN2D
197	ChEA_2016	TAL1 20566737 ChIP-Seq PRIMARY FETAL LIVER ERYTHROID Mouse	65/1875	0.0079454457312838	0.0256019918008035	0	0	1.4137494001402748	6.835699429624639	PTPRU;NRP2;FLT1;GRIK3;PCSK9;PKD2L1;SMC3;HK1;ZMIZ1;CREB3L1;MYO18A;GRB10;KDR;NEK2;JAK1;SMARCC1;CPT1A;KSR1;DSCAM;CACNA2D2;PRKCA;PGM2L1;MC3R;MN1;NCL;DMRTA1;COL4A3;PITPNM2;ERG;AHDC1;KPNB1;CD44;TRIM56;NOTCH2;MACF1;IGSF3;NEDD4L;AKAP6;ATP1A1;THSD4;SEC14L3;SCEL;HECTD1;CAND1;POLR2A;LMNA;NT5DC3;LRIG1;SPOCK1;CAMTA1;ZBTB7A;WASF2;ATP6V0A1;WWOX;GABBR2;MYO10;FUS;MICAL3;YLPM1;PARVB;VIL1;PTPRE;CCDC88C;EIF4G3;CDS2
198	ChEA_2016	TP53 20018659 ChIP-ChIP R1E Mouse	42/1122	0.0095195657836033	0.0305200149243162	0	0	1.5165018832391717	7.0584155283335	PTPRU;FOXC1;DAGLA;FLT1;PLEKHH3;KCNK9;SATB2;RASGRF1;SBSN;CACNA1H;MYLK;DMBX1;SEC14L3;GRIN2A;ZMIZ1;PODXL;MGAT5B;GRB10;PLXNA1;DVL3;NEFM;CNGA3;MAP3K9;PCDH1;SLC12A7;SLC12A8;SEMA6A;MICAL3;YLPM1;NFATC2;PARVB;SEZ6L;POU3F1;SULF2;PCDHGA10;NELL2;MTHFD1;VGF;SFRP5;MMRN2;CASQ2;FREM2
199	ChEA_2016	EOMES 21245162 ChIP-Seq HESCs Human	36/932	0.0100706298268781	0.0317937564281955	0	0	1.5625933950986253	7.185010738828458	BCAR3;APP;MACF1;NRP2;LAMA2;FLII;SEZ6;CLEC16A;AGAP1;ATP2A2;FMN2;ATP1A1;UACA;AKAP12;EGFLAM;PLCE1;CAMTA1;NEK2;KIF21A;NCAM1;MAP3K9;NEO1;PPFIA4;RAB11FIP4;SPTBN1;ATP6V0A1;ABCC8;NELL2;CYLD;PTPRE;INF2;NBEA;TSPAN18;ALDH1A2;COL6A3;CCDC81
200	ChEA_2016	TCF21 26020271 ChIP-Seq SMOOTH MUSCLE Human	68/2000	0.0101660287011785	0.0317937564281955	0	0	1.3852974217567706	6.356719317139646	NRP2;ZBTB20;ATP2A2;PTPRH;SLC8A1;CELSR3;CREB3L1;HMGCS2;LRRFIP1;CDK5RAP2;TNS1;TGM2;PDGFRB;SUN2;CPT1A;SCARA5;MYOF;ITGA1;ARID1A;HSPG2;SDCBP2;TMEM130;DNM3;CLIP2;MN1;INF2;TNNT2;GPRIN1;MADD;PITPNM2;SPARCL1;COL6A3;CRYAA;SSX2IP;PLEC;SPTBN4;ABHD2;LTBP4;FOXK1;PRDM11;TRPM1;DPP4;EGFLAM;LMNA;DVL3;ZC3H18;IGFBP7;MEF2D;SRGAP1;CPA5;STRA6;TBC1D16;CNTLN;ATF7IP;GSN;MYO10;LAMB3;WFS1;AP3D1;NFATC2;WWP2;KBTBD11;SULF2;SET…
201	ChEA_2016	CTCF 21964334 Chip-Seq Bcells Human	68/2000	0.0101660287011785	0.0317937564281955	0	0	1.3852974217567706	6.356719317139646	PTPRU;ABCC12;PCLO;DPYSL5;TNR;KIF21B;LRRFIP1;BAHCC1;KCNH2;PDGFRB;SEMA6A;MYOC;FIBCD1;MYOF;RBM19;VAV2;BCR;MC3R;CEACAM1;NPC1;TNNT2;TLN2;TOX;FREM2;AHDC1;IGSF8;SPTBN4;L3MBTL3;PLEKHH3;MYCBP2;LTBP4;LRP4;FOXK1;RRBP1;TTN;RASGRP3;SEL1L3;TRPM1;ACAN;LOXHD1;HECTD1;MGAT5B;PLXNA2;LRIG1;CAMTA1;STAT6;PCDH1;MEF2D;SRGAP1;WASF2;RAB11FIP4;ATF7IP;WWOX;SLC12A5;TNK2;NFATC2;VWA3B;GRIN2D;NELL2;NFASC;POLR3A;CD6;AGBL1;CCDC88…
202	ChEA_2016	FOXA1 26769127 Chip-Seq PDAC-Cell line Human	68/2000	0.0101660287011785	0.0317937564281955	0	0	1.3852974217567706	6.356719317139646	BCAR3;PTPRU;DAGLA;RASGRF1;SMC3;PTPRH;ETS2;HK1;TMEM144;FHAD1;HHAT;SCRN1;ZMIZ1;CREB3L1;MYO18A;ANKRD1;KIF21A;NRCAM;MAP3K9;LRRFIP1;SLC12A7;GAS2L3;APLP2;MYOF;AFAP1;HSPG2;PGM2L1;F5;BCR;INF2;NAV3;PARD3;TNNT2;MADD;MYH9;HNRNPH3;EPAS1;CCDC68;DNAH5;FOXK1;ATP1A1;PRDM11;JAKMIP1;TTBK2;DPP4;SCEL;CNNM1;HECTD1;CAMTA1;STAT6;PCDH1;WASF2;NTSR1;ARSB;SPTBN1;ATP6V0A1;STRA6;MYO10;LAMB3;FUS;AP3D1;PDE4DIP;CDC42BPB;PTPN13;…
203	ChEA_2016	ATF3 27146783 Chip-Seq COLON Human	68/2000	0.0101660287011785	0.0317937564281955	0	0	1.3852974217567706	6.356719317139646	DOCK3;TNC;ADAR;PTPN23;SMC3;PTPRH;CELSR3;VSIG10;CNDP2;HK1;SCRN1;MYO18A;LRRFIP1;MAP3K4;GAS2L3;UNC13A;ANXA1;FIBCD1;ARID1A;HSPG2;IGFN1;SND1;VAV2;CEACAM1;RCN1;OBSCN;NPC1;VGF;MYH9;TNIK;TLN2;KPNB1;PLEC;NOTCH2;COLEC12;PLEKHH3;EPAS1;FLII;MYCBP2;LTBP4;NEDD4L;AGAP1;ATP1A1;SEL1L3;CAND1;LMNA;LRIG1;MYH14;CAMTA1;STAT6;MEF2D;NTSR1;STRA6;HSPA9;HNRNPA3;ACE;ANGPT2;MYO10;LAMB3;AP3D1;MIB2;PTPN13;GRIN2B;VIL1;FASN;AMOT…
204	ChEA_2016	RAD21 21589869 ChIP-Seq MESCs Mouse	69/2036	0.0103403112648516	0.0321810662779286	0	0	1.3810011253091743	6.313530174061578	APP;NRP2;DAGLA;KCNK9;GOLIM4;CHD5;CELSR1;CELSR2;ABRA;TMEM144;RPTOR;PREX1;SCRN1;CREB3L1;ANKRD1;NEK2;KIF21A;NEO1;TECTA;KSR1;PCDHGA4;FIBCD1;ANO8;AFAP1;ARHGEF18;TMEM130;BCR;NCOR2;CLIP2;MC3R;ANKFN1;SFRP1;EVC;ALDH1A2;TLN2;TOX;WDFY4;AHDC1;TRIM56;IGSF8;IGSF3;LTBP4;NEDD4L;ATP1A3;DTX1;FSTL4;CACNA1I;LOXHD1;HECTD1;MAN2A1;SCFD2;LMNA;STAT6;IGFBP7;SRGAP3;PCDHA9;RAB11FIP4;WWOX;TAF15;GPR55;NFATC2;CAPN13;MYO1E;COL1…
205	ChEA_2016	ETV2 25802403 ChIP-Seq MESCs Mouse	38/1000	0.0106556262508867	0.0330014055731346	0	0	1.5372211254564196	6.98154682589482	MACF1;CCDC68;CRTC1;CBLB;TTBK1;CACNA1G;DMBX1;NRCAM;NOS1;RAB11FIP4;PIRT;SLC30A8;GSX1;KSR1;FUS;ABCC8;DCC;MAMDC2;HNF1B;MYO7A;POU3F1;TMEM130;RNF40;CEACAM1;RCN1;POLR3A;CD6;MTHFD1;NPC1;PARD3;ACO1;AMOTL2;ALPK2;DSCAML1;NES;EPHA3;CD44;TAF1
206	ChEA_2016	CDX2 19796622 ChIP-Seq MESCs Mouse	16/334	0.0130980281412103	0.0403697678941651	0	0	1.9366017529236443	8.395737153586676	APP;LAMA2;PGAM2;GRIK3;PDE4DIP;AKAP6;SLC8A1;SCRN1;NAV3;COBLL1;TSPAN18;NT5DC3;SPARCL1;ERG;WDFY4;JAK1
207	ChEA_2016	GATA3 21867929 ChIP-Seq CD8 Mouse	67/2000	0.014547447644764	0.0439870691817982	0	0	1.3610897967828288	5.757872230302088	BCAR3;WWC1;RASGRF1;OGDHL;PPP1R9A;CELSR2;PLB1;TMEM144;PCLO;NEFM;NRCAM;CHGB;PDGFRB;LHCGR;MYOC;ACTN3;APLP2;FIBCD1;PGAM2;HNF1B;SDCBP2;SYN1;VAV2;NCOR2;DISP2;VGF;TBC1D5;OAS3;SLCO2A1;COLEC12;IGSF3;SEZ6;GLIS3;CACNA1B;CACNA1A;RRBP1;ATP1A1;JAKMIP1;FSTL4;PIK3R6;RASGRP3;TRPM1;NLN;TCOF1;GPNMB;PODXL;MAN2A1;LMNA;MYH11;PCDH1;ZBTB7A;ARSB;ATP6V0A1;EDEM3;WWOX;ACE;PTPRN2;SEC16A;LHFPL4;CDK11B;GRIN1;CAPN13;CYLD;CD6;CO…
208	ChEA_2016	FLI1 21867929 ChIP-Seq TH2 Mouse	67/2000	0.014547447644764	0.0439870691817982	0	0	1.3610897967828288	5.757872230302088	APP;MYT1L;WWC1;ABCA13;BEST3;ETS2;HK1;RPTOR;AKAP12;ZMIZ1;KIF13A;MYO18A;GRB10;NEFM;NRCAM;MAP3K9;RGS9;SLC12A8;APC2;GAS2L3;KSR1;PGAM2;ITGA1;PRKCA;HNF1B;ANK3;SYN3;BCR;ANKFN1;OBSCN;MYH3;NAV3;HNRNPH3;KPNB1;NBAS;L3MBTL3;FOXC1;LAMA2;SEL1L;CLEC16A;ATP10B;AKAP6;FSTL4;EGFR;NLN;GRIN2A;SV2C;HECTD1;PDZD2;CAND1;OS9;MAN2A1;MGAT5B;NT5DC3;SPOCK1;ZBTB7A;SRGAP1;ARSB;TBC1D16;PTPRN2;MYO10;AP3D1;WNK2;CCDC88C;ALLC;LPIN1;…
209	ChEA_2016	P300 27058665 Chip-Seq ZR-75-30cells Human	67/2000	0.014547447644764	0.0439870691817982	0	0	1.3610897967828288	5.757872230302088	BCAR3;NRP2;PREX1;SART1;HHAT;ZMIZ1;MYO18A;KIF21A;KIF21B;JAK1;SEMA6C;CPT1A;UNC13A;SEMA6A;APLP2;SH2D3C;AFAP1;KSR2;ANK3;POU3F1;ARID1A;HSPG2;BCR;DNM3;RCN1;INF2;PARD3;CD109;SCN8A;GPRIN1;MADD;PITPNM2;MYH9;SSX2IP;AHDC1;CD44;MACF1;IGSF8;IGSF3;SATB2;CAMK2A;NEDD4L;LRP4;FOXK1;RRBP1;ATP1A1;MGAT5B;LMNA;PLXNA2;CAMTA1;STAT6;NCAM1;MEF2D;SRGAP1;WASF2;SVIL;SLC14A2;MYO10;LAMB3;MIB2;MYO1E;COL5A1;TSPAN18;PLXNB2;LPIN1;…
210	ChEA_2016	E2A 27217539 Chip-Seq RAMOS-Cell line Human	67/2000	0.014547447644764	0.0439870691817982	0	0	1.3610897967828288	5.757872230302088	CRTC1;WWC1;RASGRF1;GRIK3;CBLB;BEST3;CELSR3;HHAT;SCRN1;ZMIZ1;NEK2;LRRFIP1;SLC12A7;RGS9;APC2;MAMDC2;SH2D3C;ARHGEF18;ARID1A;TMEM130;VAV2;BCR;INF2;NPC1;NAV3;VGF;PARD3;SFRP5;HNRNPH3;CRYAA;SSX2IP;WDFY4;NOTCH2;SLC1A2;DTX1;PRDM11;TTBK1;RASGRP3;SEL1L3;TRPM1;LOXHD1;EGFLAM;MGAT5B;LRIG1;SPOCK1;ZC3H18;MYH11;MEF2D;WASF2;PTPRN2;TNK2;PDE4DIP;SNCAIP;SORL1;SULF2;SMARCA4;CAPN13;SETX;PTPRE;FASN;CCDC88C;HNRNPD;SARDH;…
211	ChEA_2016	GATA1 22025678 ChIP-Seq K562 Human	4/38	0.0159563678211779	0.0480196352354317	0	0	4.48719723183391	18.56756127870635	NBAS;CNNM1;CDH1;SDK2
212	ChEA_2016	NR3C1 21868756 ChIP-Seq MCF10A Human	41/1132	0.0171020697365713	0.0512259178024999	0	0	1.4614964256854563	5.946179738314696	CLIC5;NRP2;WWC1;RASGRF1;TNC;CLEC16A;NEDD4L;PTPRM;TFCP2L1;CACNA1C;APCDD1;PLB1;SEL1L3;AKAP12;HECTD1;PDZD2;CAND1;MYO18B;GRB10;PLXNA2;HYDIN;KDR;ANKRD1;CNGA3;NCAM1;NRCAM;SRGAP1;NEO1;CDK5RAP2;EPHA4;GSN;SORL1;VAV2;NELL2;COL1A2;CD109;SFRP5;WNK2;SARDH;TOX;DGKH
213	ChEA_2016	NFE2L2 22581777 ChIP-Seq LYMPHOBLASTOID Human	22/527	0.0182668481650272	0.0544591080807822	0	0	1.680680994928761	6.727207091569315	COLEC12;SEMA6A;SCARA5;ABHD2;SHROOM3;FOXK1;POU3F1;ABCC12;SMARCA4;SETX;NCOR2;CDH5;MYO1E;NLN;ALS2;MYO18B;PIEZO1;ACO1;IL12A;ALPK2;LPIN1;SLC12A8
214	ChEA_2016	NANOG 18692474 ChIP-Seq MESCs Mouse	96/3052	0.0188803993834338	0.0557536405952534	0	0	1.28429081067782	5.0981605697526975	BCAR3;NRP2;FLT1;DOCK3;GBE1;GRIK3;ZBTB20;PPP1R9A;ABCC12;ROBO1;HK1;AKAP12;CDH5;HHAT;CDH1;MYO18A;ANKRD1;PLCE1;CNGA3;KIF21A;DLGAP2;SLC12A7;BAHCC1;TECTA;TGM2;SEMA6C;UNC13A;SEMA6A;KSR1;DSCAM;DCC;ITGA1;ARHGEF18;SHROOM3;MYO7A;SDCBP2;TCTE1;NCOR2;MN1;SFRP1;RCN1;MTHFD1;NPC1;ALDH1A2;SLCO2A1;CASQ2;SPARCL1;MYH9;FREM2;KPNB1;DGKH;EPAS1;ABHD2;SEZ6;ITPR1;NEDD4L;ATP1A1;SBSN;THBS2;UACA;THSD4;TTN;TRPM1;DPP4;CACNA1I;D…
215	ChEA_2016	PPARG 20176806 ChIP-Seq MACROPHAGES Mouse	49/1408	0.0188948836419347	0.0557536405952534	0	0	1.40556069848956	5.578479397084274	PTPRU;DOCK3;RASGRF1;ATP2A2;PTPRH;ROBO1;AKAP12;PREX1;ZMIZ1;MYO18B;MYO18A;HMGCS2;PPFIA4;CCDC112;CPT1A;GAS2L3;DSCAM;SH2D3C;TMEM130;PGM2L1;NCOR2;PARD3;MADD;TNIK;FLYWCH1;ALPK2;CCDC81;CD44;PAPPA2;EPAS1;COL11A2;ITPR1;SLC1A2;CLEC16A;ATP1A1;PIK3R6;PLXNA1;WASF2;SVIL;HNRNPA3;SEC16A;YLPM1;WWP2;PARVB;SORL1;CD6;ANP32E;SARDH;AMOTL2
216	ChEA_2016	TP53 22127205 ChIP-Seq IMR90 Human	36/975	0.0189632288544984	0.0557536405952534	0	0	1.4875880599409146	5.898663758890494	GBE1;COL11A2;SEZ6;PTPRM;AGAP1;ATP2A2;PKD2L1;AKAP6;RSF1;RRBP1;THBS2;TRPM1;RPTOR;LOXHD1;EGFLAM;LMNA;STAT6;CPA5;GSN;FIBCD1;SHROOM3;CDC42BPB;POU3F1;TMEM130;TCTE1;VAV2;MYO1E;RCN1;EVC;NAV3;FASN;PLXNB2;AMOTL2;SDK2;DGKH;CDS2
217	ChEA_2016	SMAD1 18555785 Chip-Seq ESCs Mouse	66/2000	0.0204945733898472	0.0583729367085829	0	0	1.3370143300339783	5.197770412313537	ARHGAP11A;NRP2;TRAF3IP1;PTPRN;CHD6;FMN2;ABCA12;HHAT;KIF5C;TNR;NEK2;CNGA3;KIF21B;KIF1A;LRRFIP1;PPFIA4;CHGB;TNS1;TGM2;CUBN;EPHA4;MYOC;FIBCD1;SDCBP2;F5;VAV2;DISP2;DNM3;RCN1;ALS2;KIF16B;TNNT2;COL4A3;MADD;FREM2;CD44;PAPPA2;IGSF8;IGSF3;SATB2;SLC1A2;CACNA1B;LRP4;AGAP1;RRBP1;ATP1A1;CACNA1E;IGSF9;TTBK2;DPP4;NHLH1;PLXNA2;CCDC141;LONRF2;EDEM3;HNRNPA3;LAMB3;GPR55;NFATC2;NEB;SULF2;SETX;VIL1;NFASC;COL20A1;TRIP…
218	ChEA_2016	SOX2 19829295 ChIP-Seq ESCs Human	66/2000	0.0204945733898472	0.0583729367085829	0	0	1.3370143300339783	5.197770412313537	CLIC5;RASGRF1;GOLIM4;OTUD7A;CHD6;CELF6;FMN2;DACH2;CNDP2;FHAD1;GRB10;ANKRD1;CHGB;DSCAM;KIF23;MYO7A;POU3F1;SPTB;SND1;SHISA7;F5;MN1;OBSCN;ALS2;KIF16B;TBC1D5;OAS3;CASQ2;TNIK;CD44;DGKH;TRIM56;L3MBTL3;CCDC68;MYCBP2;ITPR1;ATP10B;FOXK1;AKAP6;CACNA1C;APCDD1;FSTL4;DPP4;LOXHD1;PDZD2;GPNMB;OS9;PODXL;PLXNA2;CCDC141;SVIL;ANGPT2;SLC12A5;FBXO38;DNAH14;DCLK3;NFATC2;NEB;SMARCA1;SULF2;REST;NOVA2;TSPAN18;ANP32E;LPIN…
219	ChEA_2016	NANOG 19829295 ChIP-Seq ESCs Human	66/2000	0.0204945733898472	0.0583729367085829	0	0	1.3370143300339783	5.197770412313537	CLIC5;RASGRF1;GOLIM4;OTUD7A;CHD6;CELF6;FMN2;DACH2;CNDP2;FHAD1;GRB10;ANKRD1;CHGB;DSCAM;KIF23;MYO7A;POU3F1;SPTB;SND1;SHISA7;F5;MN1;OBSCN;ALS2;KIF16B;TBC1D5;OAS3;CASQ2;TNIK;CD44;DGKH;TRIM56;L3MBTL3;CCDC68;MYCBP2;ITPR1;ATP10B;FOXK1;AKAP6;CACNA1C;APCDD1;FSTL4;DPP4;LOXHD1;PDZD2;GPNMB;OS9;PODXL;PLXNA2;CCDC141;SVIL;ANGPT2;SLC12A5;FBXO38;DNAH14;DCLK3;NFATC2;NEB;SMARCA1;SULF2;REST;NOVA2;TSPAN18;ANP32E;LPIN…
220	ChEA_2016	GATA2 21186366 ChIP-Seq BM-HSCs Mouse	66/2000	0.0204945733898472	0.0583729367085829	0	0	1.3370143300339783	5.197770412313537	MYT1L;WWC1;ZBTB20;ABCA13;BEST3;HK1;RPTOR;AKAP12;ZMIZ1;KIF13A;MYO18A;GRB10;MAP3K9;BAHCC1;RGS9;APC2;GAS2L3;KSR1;PRKCA;HNF1B;ANK3;SYN3;BCR;ANKFN1;OBSCN;MYH3;NAV3;MMRN2;KCNQ3;HNRNPH3;KPNB1;DGKH;PLEC;NBAS;L3MBTL3;FOXC1;LAMA2;SEL1L;ATP10B;FSTL4;EGFR;PIK3R6;CACNA1G;NLN;SCEL;HECTD1;CAND1;OS9;MGAT5B;NT5DC3;STAT6;ZBTB7A;SRGAP1;RAB11FIP4;TBC1D16;TAF15;MYO10;AP3D1;YLPM1;POLR3A;FASN;WNK2;CCDC88C;LPIN1;FBXL7;S…
221	ChEA_2016	CDX2 21402776 ChIP-Seq INTESTINAL-VILLUS Mouse	66/2000	0.0204945733898472	0.0583729367085829	0	0	1.3370143300339783	5.197770412313537	NRP2;MYT1L;TRAF3IP1;PTPRN;FMN2;ABCA12;ABCA13;HK1;AKAP12;HHAT;ZMIZ1;MYO18A;GRB10;TNR;NEK2;CNGA3;KIF21B;KIF1A;LRRFIP1;PPFIA4;TNS1;EPHA4;GAS2L3;MYOC;KSR1;PRKCA;HNF1B;ANK3;SYN3;F5;BCR;DNM3;ANKFN1;MYH3;NAV3;ALS2;TNNT2;COL4A3;KPNB1;PAPPA2;IGSF8;L3MBTL3;LAMA2;SATB2;ATP10B;AGAP1;CACNA1E;IGSF9;PIK3R6;NLN;CAND1;MGAT5B;NHLH1;NT5DC3;PLXNA2;SRGAP1;LONRF2;EDEM3;PTPRN2;LAMB3;GPR55;VIL1;NFASC;CCDC88C;TRIP12;SDK2
222	ChEA_2016	GATA3 24758297 ChIP-Seq MCF-7 Human	66/2000	0.0204945733898472	0.0583729367085829	0	0	1.3370143300339783	5.197770412313537	KCNK9;GRIK3;ADAR;FMN2;ABCA12;CELSR2;ABRA;VSIG10;ROBO1;HK1;RPTOR;CDH1;CREB3L1;KIF13A;ANKRD1;IL12A;HMGCS2;LRRFIP1;BAHCC1;CDK5RAP2;TNS1;LHCGR;SEMA6A;KDM2A;MYOF;PCDHGA1;AFAP1;ARID1A;BCR;CD109;TNNT2;OAS3;SLCO2A1;CASQ2;FREM2;PLEC;COLEC12;FOXC1;IGSF3;SEL1L;VTCN1;THSD4;IGSF9;PDZD2;PODXL;MAN2A1;COBLL1;IGFBP7;SRGAP3;NTSR1;SPTBN1;ATP6V0A1;WWOX;SEC16A;TNK2;AP3D1;YLPM1;PDE4DIP;VWA3A;SULF2;CAPN13;MYO1E;FASN;CC…
223	ChEA_2016	MYC 27129775 Chip-Seq CORNEA Mouse	66/2000	0.0204945733898472	0.0583729367085829	0	0	1.3370143300339783	5.197770412313537	GABRB1;KCNK9;SLC7A14;CHD5;ABCA12;SMC3;SIPA1L2;CELSR1;BEST3;VSIG10;ROBO1;CDH5;DPYSL5;PLCE1;EP300;MAP3K9;LRRFIP1;CDK5RAP2;PDGFRB;UNC13A;ACTN3;KIF23;VWA5B1;TCTE1;NCOR2;DNM3;OBSCN;MYH9;TLN2;DSCAML1;AHDC1;CD44;IGSF8;L3MBTL3;PLEKHH3;EPAS1;CCDC68;TMEM63C;ATP1A1;UACA;FSTL4;CACNA1G;RASGRP3;CACNA1I;ACAN;CNNM1;OS9;MGAT5B;CAMTA1;IGFBP7;SRGAP3;PCDH1;NTSR1;EDEM3;ACE;TAF15;GSX1;LRRN4;YLPM1;MYO5A;WWP2;PARVB;SNCA…
224	ChEA_2016	MEF2A 21415370 ChIP-Seq HL-1 Mouse	38/1048	0.0208920764295937	0.0592406433870257	0	0	1.460371079124719	5.649278029775257	APP;CLIC5;NRP2;KCNK9;GBE1;TYRP1;ITPR1;NEDD4L;ATP2A2;CBLB;AKAP6;RSF1;ATP1A1;SMC3;SIPA1L2;SLC8A1;TTN;RASGRP3;ZMIZ1;ANKRD1;LRRFIP1;COL28A1;KCNH2;ABCA3;APLP2;AFAP1;SHROOM3;WWP2;ANK3;SNCAIP;ARID1A;SMARCA4;SETX;NFASC;PARD3;NCL;TNNT2;COL4A3
225	ChEA_2016	CDX2 20551321 ChIP-Seq CACO-2 Human	21/504	0.0211757331947278	0.0597792822045857	0	0	1.6758973454449246	6.460415694133263	NOTCH2;WWOX;PTPRN2;IGSF3;SATB2;NFATC2;ARHGEF18;PDE4DIP;ARID1A;EGFR;TTBK1;PLB1;VAV2;CACNA1G;HK1;DPP4;MN1;DSCAML1;SPTBN1;TGM2;TBC1D16
226	ChEA_2016	ER 23166858 ChIP-Seq MCF-7 Human	34/920	0.0219394662014719	0.0616045046958345	0	0	1.487020316027088	5.679626741944114	SEL1L;CHD6;CACNA1C;PPP1R9A;ABRA;ROBO1;PREX1;PCLO;ZC3H18;NRCAM;MACROD2;HMGCS2;KIF21B;EDEM3;WWOX;DSCAM;TMEM132B;TNK2;NFATC2;ARHGEF18;SPTB;TMEM130;SULF2;GRIN1;MC3R;ANKFN1;COL1A2;INF2;KIF16B;TBC1D5;ANP32E;CASQ2;EPHA3;TRIM56
227	ChEA_2016	SOX9 25088423 ChIP-ChIP EMBRYONIC GONADS Mouse	63/1903	0.0220154029320537	0.0616045046958345	0	0	1.339653427166683	5.112134809603337	PTPRU;CALCOCO1;DAGLA;FLT1;KCNK9;CRTC1;WWC1;CELSR2;SLC8A2;ZMIZ1;KDR;NEFM;KIF21B;BAHCC1;KCNH2;PDGFRB;EPHA4;SMARCC1;UNC13A;SEMA6A;MAMDC2;MYO7A;POU3F1;SND1;NCOR2;DNM3;VGF;NCL;COL4A3;MMRN2;AHDC1;ADCYAP1R1;FOXC1;COL11A2;CAMK2A;LRP4;ATP1A3;CACNA1C;JAKMIP1;SBSN;THBS2;FSTL4;EGFR;ACAN;GRIN2A;DPP6;OS9;NT5DC3;PCDH1;SLC12A5;MYO5A;ATP2B2;AGT;SULF2;PTPRE;NFASC;COL1A2;FASN;SARDH;AMOTL2;ALLC;LPIN1;SDK2
228	ChEA_2016	VDR 21846776 ChIP-Seq THP-1 Human	30/794	0.0232933178997459	0.0648957939739648	0	0	1.5189195621132794	5.710512890220523	CRTC1;SATB2;COL11A2;FOXK1;UACA;PLB1;PREX1;ZMIZ1;NT5DC3;TNR;CAMTA1;ZBTB7A;MEF2D;BAHCC1;CPT1A;GSN;PTPRN2;PGAM2;PDE4DIP;KBTBD11;SMARCA4;VAV2;NCOR2;TBC1D5;FASN;PLXNB2;MYH9;DSCAML1;KPNB1;TRIM56
229	ChEA_2016	CRX 20693478 ChIP-Seq ADULT RETINA Mouse	26/668	0.0241678124716932	0.0670394102475664	0	0	1.563837393391553	5.821750000388412	APP;IGSF8;ADAR;PTPN23;JAKMIP1;FSTL4;IGSF9;CELSR3;HHAT;POLR2A;SCRN1;LMNA;PLXNA2;SPOCK1;PCDH1;SRGAP1;HSPA9;SEMA6C;SMARCC1;SEMA6A;MYO10;WFS1;SEZ6L;SYN3;ANKFN1;ANP32E
230	ChEA_2016	ELK1 22589737 ChIP-Seq MCF10A Human	34/928	0.0244977640483195	0.0676604911810731	0	0	1.4730797912005966	5.463908420215154	NRP2;KCNK9;ABHD2;DTX1;CBLB;TFCP2L1;ABCC12;CELSR3;ETS2;PLB1;NT5DC3;TNR;IGFBP7;IL12A;NRCAM;NTSR1;CHGB;ATF7IP;ANXA1;MYO10;LAMB3;TNK2;FBXO38;MYOF;NFATC2;PDE4DIP;SDCBP2;SORL1;SND1;FASN;PLXNB2;MEGF8;NES;CD44
231	ChEA_2016	SUZ12 16625203 ChIP-ChIP MESCs Mouse	44/1270	0.027052975832278	0.0743956835387645	0	0	1.3943285550657736	5.033467894910657	COLEC12;APP;PTPRU;GABRB1;ADCYAP1R1;FOXC1;NRP2;FLT1;EPAS1;RASGRF1;SEZ6;PCSK9;CELSR2;CACNA1E;FSTL4;EGFR;CACNA1G;GRIN2A;DPYSL5;PODXL;KIF1A;PCDH1;PCDHA7;ARSB;CHGB;SEMA6A;PCDHGA5;PCDHGA4;DCC;PCDHGA2;PRKCA;SNCAIP;PTPN13;SEZ6L;PCDHGA10;SMOC2;SFRP1;DMRTA1;SFRP5;ALDH1A2;SLCO2A1;KCNQ3;TOX;SDK2
232	ChEA_2016	DPY 21335234 ChIP-Seq ESCs Mouse	65/2000	0.0284241673614981	0.0766309347995792	0	0	1.313070101229836	4.675206490356726	NRP2;PTPRN;WWC1;TNC;FMN2;CELSR3;CNDP2;FHAD1;PREX1;ZMIZ1;KIF13A;NEFM;NEK2;CNGA3;MAP3K9;PPFIA4;SLC12A8;APC2;KCNH2;CCDC112;EPHA4;DSCAM;PCDHGA1;ARID1A;SDCBP2;DNM3;ALS2;NCL;MMRN2;SPARCL1;MYH9;MACF1;FOXC1;CACNA1B;LTBP4;LRP4;ATP1A3;AGAP1;AKAP6;RRBP1;CACNA1C;FSTL4;EGFR;TTBK1;IGSF9;TTN;LOXHD1;CNNM1;HECTD1;GPNMB;PLXNA2;SPOCK1;NCAM1;PCDH1;SRGAP1;LONRF2;PTPRN2;LRRN4;AP3D1;LHFPL4;SNCAIP;GRIN2B;HNRNPD;MEGF8;NES
233	ChEA_2016	NFI 21473784 ChIP-Seq ESCs Mouse	65/2000	0.0284241673614981	0.0766309347995792	0	0	1.313070101229836	4.675206490356726	BCAR3;NRP2;CLSTN2;TRAF3IP1;WWC1;GRIK3;ATP2A2;PKD2L1;CBLB;ADAR;SLC8A2;CNDP2;IFIH1;PCLO;KIF13A;KIF21B;LRRFIP1;NOS1;BAHCC1;CHGB;CDK5RAP2;PDGFRB;ANXA1;GKN1;NCOR2;DISP2;RCN1;INF2;MYH3;PARD3;NCL;CASQ2;SPARCL1;CRYAA;CCDC81;AHDC1;CD44;FOXC1;RRBP1;APCDD1;CACNA1E;TTBK2;SCEL;SCFD2;LMNA;STAT6;IGFBP7;MEF2D;SRGAP1;ARSB;ATP6V0A1;WWOX;MYO10;CDC42BPB;SNCAIP;GRIN2B;SULF2;SMOC2;COL1A2;CD6;COL5A1;COL20A1;SARDH;PLXNB…
234	ChEA_2016	KLF4 26769127 Chip-Seq PDAC-Cell line Human	65/2000	0.0284241673614981	0.0766309347995792	0	0	1.313070101229836	4.675206490356726	BCAR3;PTPRU;NRP2;DAGLA;RASGRF1;PTPRH;HK1;FHAD1;ZMIZ1;CREB3L1;KIF13A;MYO18A;ANKRD1;NEK2;KIF21A;MAP3K9;BAHCC1;JAK1;CPT1A;ANXA1;APLP2;AFAP1;PRKCA;HSPG2;F5;BCR;MN1;INF2;PARD3;TNNT2;MADD;MYH9;SSX2IP;FREM2;IGSF8;FOXC1;IGSF3;MYCBP2;ATP1A1;UACA;SEL1L3;CNNM1;HECTD1;MYH14;CAMTA1;PCDH1;ZBTB7A;MEF2D;SRGAP1;WASF2;LONRF2;NTSR1;SPTBN1;SLC14A2;ACE;MIB2;PDE4DIP;CDC42BPB;SORL1;AGT;PTPRE;CCDC88C;ANP32E;LPIN1;EIF4G3
235	ChEA_2016	KDM2B 26808549 Chip-Seq SIL-ALL Human	65/2000	0.0284241673614981	0.0766309347995792	0	0	1.313070101229836	4.675206490356726	RSF1;PTPRH;BEST3;CELSR2;CELSR3;HK1;HHAT;ZMIZ1;MYO18B;MYO18A;NEO1;SLC12A7;BAHCC1;RGS9;JAK1;APC2;KCNH2;CPT1A;KDM2A;KSR1;ITGA1;ARID1A;SDCBP2;DISP2;INF2;VGF;ALS2;MYH9;TNIK;FLYWCH1;CRYAA;AHDC1;CD44;DGKH;PLEC;NOTCH2;PLEKHH3;TMEM63C;SATB2;LTBP4;ATP1A1;EGFLAM;PLXNA2;PLXNA1;CAMTA1;ZBTB7A;MEF2D;WASF2;NTSR1;JAG2;EDEM3;SVIL;WFS1;TNK2;DCLK3;MIB2;CDK11B;GRIN1;CCDC88C;ANP32E;COL20A1;PLXNB2;AMOTL2;LPIN1;EIF4G3
236	ChEA_2016	TRIM28 21343339 ChIP-Seq HEK293 Human	6/90	0.0284663503879314	0.0766309347995792	0	0	2.728065241844769	9.70927306902994	ANXA1;COL5A1;EPAS1;COBLL1;ANKRD1;IGFBP7
237	ChEA_2016	TCF3 18347094 ChIP-ChIP MESCs Mouse	71/2221	0.0309177056099376	0.0828802360468075	0	0	1.2923051078796788	4.492603415670132	BCAR3;PPP1R9A;ROBO1;HK1;IFIH1;AKAP12;CDH1;ANKRD1;NEK2;CNGA3;KIF21A;NOS1;DLGAP2;BAHCC1;SLC12A8;TECTA;TGM2;PDGFRB;SEMA6C;EPHA4;DCC;ITGA1;SHROOM3;PRKCA;ANK3;ARID1A;NCOR2;SFRP1;RCN1;SLCO2A1;CASQ2;SPARCL1;MYH9;AHDC1;KPNB1;EPHA3;ABHD2;SEZ6;LTBP4;JAKMIP1;THBS2;UACA;THSD4;TTN;TRPM1;DPP6;PODXL;SCFD2;MGAT5B;LMNA;PLXNA2;NCAM1;SRGAP3;ZBTB7A;MEF2D;LONRF2;ATP6V0A1;STRA6;EVC2;TNK2;PDE4DIP;ATP2B2;PTPN13;SULF2;SL…
238	ChEA_2016	GATA6 25053715 ChIP-Seq YYC3 Human	64/2000	0.0388077884416245	0.1018904075134011	0	0	1.2892561983471074	4.188966560633242	SEMA5A;BCAR3;CALCOCO1;MYT1L;RSF1;ADAR;PTPRH;VSIG10;ROBO1;HK1;RPTOR;HHAT;ZMIZ1;CREB3L1;KIF21A;NRCAM;HMGCS2;BAHCC1;SLC12A8;MYOF;ANO8;PRKCA;HNF1B;ANKFN1;RCN1;INF2;TBC1D5;PARD3;NCL;TLN2;FREM2;PLEC;NOTCH2;SPTBN4;IGSF3;SATB2;MYCBP2;LTBP4;FOXK1;RRBP1;ATP1A1;IGSF9;RASGRP3;NLN;SCEL;HECTD1;COBLL1;PLXNA2;LRIG1;STAT6;PCDH1;SRGAP1;ATP6V0A1;EDEM3;SVIL;HNRNPA3;ACE;LAMB3;MIB2;PDE4DIP;VWA3B;FASN;CCDC88C;ANP32E
239	ChEA_2016	KLF5 20875108 ChIP-Seq MESCs Mouse	64/2000	0.0388077884416245	0.1018904075134011	0	0	1.2892561983471074	4.188966560633242	FLT1;GBE1;RASGRF1;GRIK3;CBLB;RSF1;OGDHL;PTPRH;RPTOR;MYO18A;GRB10;TNR;NRCAM;NEO1;RGS9;CDK5RAP2;CCDC112;LHCGR;SEMA6A;KSR1;MYOF;PCDHGA1;PRKCA;HNF1B;KSR2;SPTB;MYH3;SFRP5;CD44;MACF1;SPTBN4;TNKS;LTBP4;DTX1;AKAP6;PIK3R6;TTN;CACNA1G;DPP4;GRIN2A;HECTD1;TCOF1;POLR2A;MAN2A1;NT5DC3;IGFBP7;CPA5;RAB11FIP4;PIRT;EDEM3;HSPA9;TAF15;FUS;LHFPL4;ATP2B2;SNCAIP;SORL1;CAPN13;NOVA2;TSPAN18;WNK2;HNRNPD;ACO1;ALLC
240	ChEA_2016	SOX11 22085726 ChIP-Seq ESNs Mouse	64/2000	0.0388077884416245	0.1018904075134011	0	0	1.2892561983471074	4.188966560633242	FLT1;CLSTN2;TRAF3IP1;WWC1;PCSK9;CXCL13;CELSR2;SLC8A1;ROBO1;HHAT;ZMIZ1;CDH1;KIF13A;TNR;KIF21A;HMGCS2;MAP3K4;EPHA4;PCDHGA6;KDM2A;SCARA5;DCC;SHROOM3;KIF23;POU3F1;BCR;CLIP2;MN1;ALS2;SPARCL1;TLN2;HNRNPH3;NOTCH2;COLEC12;MACF1;FLII;CAMK2A;LTBP4;LRP4;IGSF9;SEL1L3;CNNM1;EGFLAM;MAN2A1;COBLL1;DVL3;IGFBP7;LONRF2;EVC2;GSX1;FUS;ABCA3;AP3D1;YLPM1;NEB;PARVB;GRIN2B;CDK11B;AGT;KBTBD11;TSPAN18;ALLC;NES;CDS2
241	ChEA_2016	SMC3 22415368 ChIP-Seq MEFs Mouse	64/2000	0.0388077884416245	0.1018904075134011	0	0	1.2892561983471074	4.188966560633242	APP;NRP2;TRAF3IP1;NCAN;WWC1;ADAR;SMC3;BEST3;ABRA;ROBO1;CNDP2;CDH5;ZMIZ1;CREB3L1;TNR;NEK2;PPFIA4;TGM2;EPHA4;CPT1A;SEMA6A;ABCC8;MYOF;AFAP1;PRKCA;MYO7A;ARID1A;HSPG2;BCR;MN1;NPC1;VGF;ALS2;DMRTA1;KCNQ3;CASQ2;CCDC81;AHDC1;PAPPA2;PLEC;IGSF8;L3MBTL3;IGSF3;NEDD4L;RRBP1;ATP1A1;CACNA1C;EGFR;TRPM1;CACNA1I;LOXHD1;OS9;MGAT5B;PLXNA2;STAT6;PCDH1;SRGAP1;TAF15;SEC16A;MYO1E;CCDC88C;PLXNB2;AMOTL2;NES
242	ChEA_2016	CREB1 26743006 Chip-Seq LNCaP-abl Human	64/2000	0.0388077884416245	0.1018904075134011	0	0	1.2892561983471074	4.188966560633242	PTPRU;DOCK3;KCNK9;WWC1;RASGRF1;CELSR2;CELSR3;ETS2;HK1;CREB3L1;MYO18A;ANKRD1;LRRFIP1;BAHCC1;KCNH2;CPT1A;KSR2;ARID1A;SDCBP2;PGM2L1;MC3R;INF2;PARD3;SCN8A;TLN2;SSX2IP;AHDC1;CD44;DGKH;IGSF8;SPTBN4;L3MBTL3;SATB2;DNAH5;MYCBP2;LRP4;DNAH9;CACNA1E;FSTL4;TTBK1;IGSF9;HECTD1;MYH14;CAMTA1;ZBTB7A;MEF2D;SRGAP1;WASF2;JAG2;EDEM3;ACE;LAMB3;MIB2;LHFPL4;PDE4DIP;VWA3A;PTPN13;KBTBD11;GRIN2D;COL1A2;WNK2;CCDC88C;PLXNB2;L…
243	ChEA_2016	TBX3 20139965 ChIP-Seq MESCs Mouse	37/1068	0.0404285989996436	0.1057108449252977	0	0	1.3884771252595127	4.454537095386655	CALCOCO1;DAGLA;FLT1;CLSTN2;GBE1;GLIS3;NEDD4L;ATP2A2;CACNA1C;SIPA1L2;CELSR1;PPP1R9A;THBS2;THSD4;HK1;PDZD2;ALDH1B1;NT5DC3;LRIG1;SPOCK1;CAMTA1;IGFBP7;KIF21A;NCAM1;DLGAP2;CDK5RAP2;SVIL;SEMA6A;MYO10;ITGA1;SEZ6L;TMEM130;SULF2;SMOC2;SCN8A;TOX;FREM2
244	ChEA_2016	TBX3 20139965 ChIP-Seq ESCs Mouse	37/1070	0.0413716667091865	0.1077351973896367	0	0	1.3856387026855894	4.413479600473225	CALCOCO1;DAGLA;FLT1;CLSTN2;GBE1;GLIS3;NEDD4L;ATP2A2;CACNA1C;SIPA1L2;CELSR1;PPP1R9A;THBS2;THSD4;HK1;PDZD2;ALDH1B1;NT5DC3;LRIG1;SPOCK1;CAMTA1;IGFBP7;KIF21A;NCAM1;DLGAP2;CDK5RAP2;SVIL;SEMA6A;MYO10;ITGA1;SEZ6L;TMEM130;SULF2;SMOC2;SCN8A;TOX;FREM2
245	ChEA_2016	FOXM1 23109430 ChIP-Seq U2OS Human	12/267	0.0439980178815817	0.114108680522151	0	0	1.8027654089524257	5.631137310581699	ARHGAP11A;ATF7IP;SVIL;SUN2;GAS2L3;COL22A1;TNK2;ANP32E;KIF23;NEK2;SPTB;KPNB1
246	ChEA_2016	VDR 24763502 ChIP-Seq THP-1 Human	43/1288	0.047545256084719	0.1226411288946899	0	0	1.3376017871912278	4.074433038966863	CRTC1;SATB2;COL11A2;FOXK1;CBLB;UACA;TTBK1;ETS2;PLB1;TRPM1;PREX1;SV2C;ZMIZ1;NT5DC3;MYO18A;PLXNA2;HYDIN;LRIG1;TNR;CAMTA1;IGFBP7;ZBTB7A;MEF2D;BAHCC1;GSN;LAMB3;FUS;PGAM2;NFATC2;CDC42BPB;KBTBD11;NCOR2;PTPRE;OBSCN;TBC1D5;FASN;HNRNPD;PLXNB2;MYH9;TOX;DSCAML1;KPNB1;TRIM56
247	ChEA_2016	NANOG 18692474 ChIP-Seq MEFs Mouse	63/1989	0.0476724137396287	0.1226411288946899	0	0	1.2735976127815654	3.876070001691009	BCAR3;NRP2;FLT1;GBE1;GRIK3;ZBTB20;ROBO1;HK1;CDH5;CDH1;PLCE1;CNGA3;KIF21A;SLC12A7;TECTA;TGM2;SEMA6C;SEMA6A;KSR1;DSCAM;DCC;SHROOM3;MYO7A;TCTE1;NCOR2;SFRP1;RCN1;NPC1;ALDH1A2;SLCO2A1;CASQ2;SPARCL1;MYH9;KPNB1;EPAS1;ABHD2;SEZ6;ITPR1;ATP1A1;THBS2;UACA;TTN;TRPM1;DPP4;DPP6;PODXL;MAN2A1;PLXNA2;LRIG1;NCAM1;MEF2D;SLC14A2;TNK2;MIB2;MYO5A;ATP2B2;PTPN13;SULF2;PTPRE;REST;CD6;AMOTL2;NES
248	ChEA_2016	JUND 26020271 ChIP-Seq SMOOTH MUSCLE Human	63/2000	0.0521583712847003	0.1315298058483748	0	0	1.2655717175278478	3.737828843737604	BCAR3;FLT1;CRTC1;GBE1;SMC3;PTPRH;SIPA1L2;BEST3;ABCC12;SLC8A1;ETS2;CNDP2;IFIH1;FHAD1;PREX1;CDH5;MYO18B;LRRFIP1;PPFIA4;CDK5RAP2;PDGFRB;GAS2L3;UNC13A;ANXA1;KSR1;MYOF;ARHGEF18;SDCBP2;VWA5B1;IGFN1;SND1;SHISA7;CLIP2;SFRP1;ALS2;MAP1B;CD109;CRYAA;TRIM56;PLEC;ABHD2;TYRP1;SEZ6;LRP4;ATP1A1;SBSN;EGFR;TRPM1;CACNA1I;PDZD2;MGAT5B;LMNA;SPOCK1;CAMTA1;WASF2;GSN;TAF15;LAMB3;PDE4DIP;CYLD;MYO1E;COL5A1;TSPAN18
249	ChEA_2016	FOXH1 21741376 ChIP-Seq ESCs Human	63/2000	0.0521583712847003	0.1315298058483748	0	0	1.2655717175278478	3.737828843737604	CLSTN2;CRTC1;SLC7A14;GRIK3;PTPRM;RSF1;PLB1;DMBX1;AKAP12;FHAD1;SCN11A;GRB10;EP300;LRRFIP1;DLGAP2;TECTA;PDGFRB;CPT1A;SEMA6A;KIF23;MYO7A;POU3F1;SPTB;CLIP2;OBSCN;PARD3;DMRTA1;SLCO2A1;MMRN2;MYH9;FREM2;CD44;DGKH;TRIM56;NOTCH2;IGSF3;CLEC16A;LTBP4;ATP1A1;CACNA1C;JAKMIP1;THBS2;FSTL4;EGFLAM;PDZD2;PODXL;MAN2A1;NHLH1;PCDH1;WASF2;GSN;ANGPT2;SLC12A5;MYO10;PARVB;GRIN1;SGSM1;SMOC2;TSPAN18;WNK2;ALLC;EIF4G3;SDK2
250	ChEA_2016	FOXH1 21741376 ChIP-Seq EPCs Human	63/2000	0.0521583712847003	0.1315298058483748	0	0	1.2655717175278478	3.737828843737604	KCNK9;WWC1;PTPRM;CELF6;RSF1;CXCL13;PLB1;CNDP2;HHAT;KIF5C;ANKRD1;PLCE1;MAP3K4;TECTA;MYOC;SCARA5;MYOF;ITGA1;ANO8;PRKCA;KIF23;ARID1A;SPTB;TCTE1;BCR;KIF16B;PARD3;SFRP5;OAS3;SLCO2A1;PITPNM2;SPARCL1;COL6A3;MYH9;CRYAA;TOX;CCDC81;DGKH;COLEC12;SATB2;ITPR1;ATP10B;SEC14L3;EGFLAM;PODXL;LRIG1;CCDC141;DRD5;COL28A1;BCHE;SLC12A5;MYO10;FUS;FBXO38;DCLK3;WWP2;PTPN13;GRIN2B;SMOC2;TSPAN18;CCDC88C;COL20A1;CDS2
251	ChEA_2016	ELF3 26769127 Chip-Seq PDAC-Cell line Human	63/2000	0.0521583712847003	0.1315298058483748	0	0	1.2655717175278478	3.737828843737604	BCAR3;APP;NRP2;SLC7A14;PCSK9;CHD5;ATP2A2;ADAR;FHAD1;SART1;HHAT;SCRN1;CREB3L1;MYO18A;KIF21B;NEO1;JAK1;EPHA4;CPT1A;KDM2A;APLP2;PRKCA;ANK3;HSPG2;VWA5B1;PGM2L1;F5;RCN1;INF2;KIF16B;PARD3;OAS3;HNRNPH3;AHDC1;IGSF8;PLEKHH3;CCDC68;MYCBP2;LRP4;RRBP1;VTCN1;ATP1A1;CNNM1;CAND1;LMNA;PLXNA2;DVL3;CAMTA1;WASF2;LONRF2;ATP6V0A1;EDEM3;SVIL;LAMB3;LRRN4;SORL1;SULF2;CCDC88C;ANP32E;PLXNB2;LPIN1;EIF4G3;NES
252	ChEA_2016	RACK7 27058665 Chip-Seq MCF-7 Human	63/2000	0.0521583712847003	0.1315298058483748	0	0	1.2655717175278478	3.737828843737604	BCAR3;PTPRU;GRIK3;PCSK9;ADAR;PPP1R9A;CELSR2;VSIG10;HK1;PREX1;ZMIZ1;CREB3L1;NEK2;KCNH2;EPHA4;CPT1A;SEMA6A;GAA;APLP2;FIBCD1;MYOF;AFAP1;HNF1B;KSR2;ARID1A;HSPG2;SHISA7;BCR;NCOR2;INF2;NPC1;VGF;MYH9;HNRNPH3;AHDC1;CD44;DGKH;COLEC12;IGSF8;FOXC1;IGSF3;SATB2;DNAH5;NEDD4L;ATP1A1;HECTD1;LMNA;DVL3;MYH14;PCDH1;JAG2;EDEM3;SVIL;GSN;LAMB3;ABCA3;MIB2;MYO5A;FASN;WNK2;ANP32E;LPIN1;EIF4G3
253	ChEA_2016	TDRD3 21172665 ChIP-Seq MCF-7 Human	24/655	0.0527146726754587	0.1319963620449501	0	0	1.4635660920469613	4.30707222200188	DSCAM;DNAH14;NFATC2;CACNA1A;ATP2A2;WWP2;FOXK1;TFCP2L1;KSR2;ANK3;CACNA1C;UACA;IGFN1;ABRA;SULF2;SGSM1;PREX1;ANKFN1;TBC1D5;PLXNA2;PLXNA1;CRYAA;RGS9;NTSR1
254	ChEA_2016	FLI1 21571218 ChIP-Seq MEGAKARYOCYTES Human	167/5834	0.05275716664806	0.1319963620449501	0	0	1.1735737870649074	3.452719397061007	SEMA5A;MYT1L;TNC;GOLIM4;CELSR1;CELSR2;ABRA;CELSR3;ETS2;PLB1;MYLK;SLC8A2;CNDP2;GOLGA2;PREX1;ZMIZ1;KIF5C;GRB10;TNR;KIF21B;BAHCC1;RGS9;SMARCC1;CPT1A;UNC13A;SEMA6A;KDM2A;APLP2;AFAP1;PRKCA;MYO7A;HSPG2;SND1;RNF40;PARD3;NCL;CD109;GPRIN1;MADD;SPARCL1;TNIK;ERG;WDFY4;KPNB1;NOTCH2;MACF1;L3MBTL3;YTHDC1;TNKS;ABHD2;SEL1L;MYCBP2;ITPR1;CACNA1B;CACNA1A;CACNA1C;APCDD1;PIK3R6;RASGRP3;SEC14L3;CACNA1I;DPP6;PODXL;SCFD…
255	ChEA_2016	KDM5B 21448134 ChIP-Seq MESCs Mouse	110/3724	0.0584866508822237	0.1452082333003407	0	0	1.1957897505301167	3.394795372884206	OGDHL;SMC3;ABCA13;CDH1;GRB10;PLCE1;EP300;MACROD2;SLC12A7;BAHCC1;SLC12A8;CDK5RAP2;SMARCC1;SEMA6A;KDM2A;APLP2;HNF1B;POU3F1;HSPG2;SND1;RNF40;MTHFD1;PARD3;NCL;SCN8A;KPNB1;DGKH;MACF1;IGSF8;YTHDC1;TNKS;SEL1L;CLEC16A;NEDD4L;PRDM11;CACNA1E;SEC14L3;DPP6;CAMTA1;ZC3H18;SRGAP3;ATP6V0A1;TBC1D16;HSPA9;FUS;SEC16A;FBXO38;MYO5A;SMARCA4;SETX;SLC6A7;HNRNPD;SDK2;ARHGAP11A;PTPRU;NRP2;FLT1;NCAPG2;CHD6;ATP2A2;CELF6;RSF…
256	ChEA_2016	FOXP2 23625967 ChIP-Seq PFSK-1 AND SK-N-MC Human	30/863	0.0584929717212971	0.1452082333003407	0	0	1.3879684105046977	3.940232280990885	APP;YTHDC1;EPAS1;WWC1;CACNA1C;PLB1;ZMIZ1;PLXNA2;PCDH1;CPA5;TNS1;TGM2;PDGFRB;SUN2;LHCGR;ANGPT2;SCARA5;NFATC2;SORL1;VAV2;BCR;NCOR2;MN1;ANP32E;COL6A3;FLYWCH1;LPIN1;NES;KPNB1;SDK2
257	ChEA_2016	GATA2 19941826 ChIP-Seq K562 Human	74/2410	0.0588325410968144	0.1453084820910018	0	0	1.2347252490660026	3.4980509081486986	BCAR3;FLT1;CRTC1;GOLIM4;ATP2A2;PTPRH;BEST3;HK1;DMBX1;ZMIZ1;CDH1;CREB3L1;KIF13A;MYO18A;TNR;NEK2;NRCAM;SLC12A7;BAHCC1;PPFIA4;RGS9;MAP3K4;TGM2;KCNH2;CUBN;KSR1;SCARA5;RBM19;POU3F1;ARID1A;HSPG2;SPTB;SND1;VAV2;MN1;OBSCN;TBC1D5;MAP1B;SFRP5;GPRIN1;MYH9;TNIK;AHDC1;TRIM56;MACF1;IGSF3;EPAS1;ABHD2;SATB2;ITPR1;CLEC16A;CACNA1A;DNAH9;ATP1A1;UACA;CACNA1I;PODXL;MAN2A1;PLXNA2;PLXNA1;MEF2D;LONRF2;RAB11FIP4;SPTBN1;G…
258	ChEA_2016	EED 16625203 ChIP-ChIP MESCs Mouse	29/830	0.0589888665541841	0.1453084820910018	0	0	1.3948157586522003	3.947895666800842	COLEC12;PTPRU;ADCYAP1R1;FOXC1;NRP2;FLT1;EPAS1;RASGRF1;SEZ6;PCSK9;CACNA1E;FSTL4;EGFR;GRIN2A;PODXL;KIF1A;PCDH1;SEMA6A;SEZ6L;PCDHGA10;DMRTA1;SFRP5;ALDH1A2;SLCO2A1;KCNQ3;TOX;EIF4G3;EPHA3;SDK2
259	ChEA_2016	TET1 21451524 ChIP-Seq MESCs Mouse	58/1839	0.0597874627656346	0.1467092355556726	0	0	1.2644310805086834	3.561850882286354	PTPRN;PCSK9;ATP2A2;ADAR;CELSR1;PPP1R9A;VSIG10;CNDP2;DMBX1;DPYSL5;NEFM;NOS1;DLGAP2;CPT1A;PCDHGA6;FIBCD1;CACNA2D2;ARHGEF18;SHROOM3;SDCBP2;SND1;CLIP2;SCN8A;MADD;FLYWCH1;TRIM56;PLEC;COLEC12;IGSF8;NBAS;PLEKHH3;FLII;LTBP4;PRDM11;EGFR;TTBK1;CACNA1H;CACNA1I;LOXHD1;TCOF1;LMNA;STAT6;WASF2;PCDHA7;RAB11FIP4;ATP6V0A1;SVIL;ACE;SLC12A5;DCLK3;AP3D1;GRIN2B;KBTBD11;PTPRE;COL1A2;FASN;PLXNB2;TRIP12
260	ChEA_2016	GATA1 19941826 ChIP-Seq K562 Human	33/967	0.0600336226195744	0.146748855292293	0	0	1.3627391186277695	3.833181406731466	BCAR3;FLT1;EPAS1;CRTC1;SATB2;GOLIM4;ITPR1;CLEC16A;DNAH9;UACA;HK1;CACNA1I;KIF13A;MYO18A;MEF2D;SLC12A7;PPFIA4;LONRF2;TGM2;KCNH2;KSR1;RBM19;NFATC2;ARID1A;HSPG2;VAV2;CYLD;MAP1B;SFRP5;MYH9;TNIK;AHDC1;SDK2
261	ChEA_2016	SOX2 20726797 ChIP-Seq SW620 Human	78/2564	0.0628556288203106	0.1530606533868634	0	0	1.223364603246068	3.3849456122836323	BCAR3;CLIC5;NRP2;GBE1;WWC1;PCSK9;ATP2A2;TFCP2L1;PTPRH;SIPA1L2;ETS2;MYLK;ROBO1;CNDP2;AKAP12;PREX1;CREB3L1;NEK2;KIF21B;LRRFIP1;TGM2;EPHA4;FIBCD1;PRKCA;SDCBP2;F5;BCR;CEACAM1;TBC1D5;PARD3;MAP1B;CD109;OAS3;MMRN2;TNIK;CD44;DGKH;FOXC1;IGSF3;TNKS;EPAS1;MYCBP2;LAMA3;ATP10B;LRP4;PRDM11;APCDD1;UACA;EGFR;THSD4;DPP4;SCEL;PODXL;COBLL1;LMNA;PLXNA2;PLXNA1;MYH14;STAT6;RAB11FIP4;TBC1D16;ATF7IP;WWOX;GSN;PTPRN2;MYO1…
262	ChEA_2016	PPARG 20176806 ChIP-Seq THIOMACROPHAGE Mouse	29/837	0.0641403420483781	0.155595202383518	0	0	1.382213943043789	3.79650181456772	APP;EPAS1;COL11A2;LRP4;ACTG2;PIK3R6;ROBO1;IFIH1;PREX1;MYO18A;PLXNA1;HMGCS2;GABBR2;CPT1A;GAS2L3;SH2D3C;KIF23;PARVB;TMEM130;PGM2L1;VAV2;CD6;NCL;MADD;ANP32E;MYH9;AMOTL2;FLYWCH1;CD44
263	ChEA_2016	SIN3A 21632747 ChIP-Seq MESCs Mouse	39/1186	0.068401060298195	0.1636705448503115	0	0	1.3127536364887809	3.5212869719982005	NOTCH2;NRP2;DOCK3;ITPR1;LRP4;CACNA1A;JAKMIP1;IGSF9;CELSR3;CNDP2;PCLO;CDH1;MYO18B;HYDIN;CAMTA1;NEK2;NCAM1;ZBTB7A;CHGB;UNC13A;PTPRN2;PGAM2;ANO8;WWP2;ATP2B2;ARID1A;CDK11B;PRRC2B;PGM2L1;TCTE1;DISP2;CYLD;MC3R;REST;VGF;NOVA2;PLXNB2;TLN2;KPNB1
264	ChEA_2016	GATA6 21074721 ChIP-Seq CACO-2 Human	62/2000	0.0690084272174511	0.1636705448503115	0	0	1.2420157629889403	3.3205622399053487	BCAR3;PTPRU;GRIK3;PCSK9;CHD5;ADAR;FMN2;SIPA1L2;CELSR2;DMBX1;FHAD1;HHAT;TNR;NEK2;HMGCS2;KIF21B;PPFIA4;JAK1;CUBN;SEMA6C;KDM2A;MYOC;POU3F1;ARID1A;HSPG2;VWA5B1;IGFN1;F5;DNM3;OBSCN;PARD3;TNNT2;CASQ2;HNRNPH3;SSX2IP;WDFY4;AHDC1;PAPPA2;NOTCH2;MACF1;IGSF3;VTCN1;ATP1A1;CACNA1E;NHLH1;LMNA;PLXNA2;CAMTA1;MEF2D;WASF2;EDEM3;SVIL;LAMB3;DNAH14;MIB2;PDE4DIP;CDK11B;AGT;NFASC;ANP32E;EIF4G3;NES
265	ChEA_2016	TAL1 21186366 ChIP-Seq BM-HSCs Mouse	62/2000	0.0690084272174511	0.1636705448503115	0	0	1.2420157629889403	3.3205622399053487	MYT1L;WWC1;ABCA13;ETS2;HK1;RPTOR;AKAP12;ZMIZ1;KIF13A;MYO18A;GRB10;NEFM;NRCAM;MAP3K9;BAHCC1;RGS9;APC2;GAS2L3;KSR1;PRKCA;HNF1B;ANK3;SYN3;BCR;ANKFN1;OBSCN;MYH3;NAV3;KCNQ3;HNRNPH3;KPNB1;DGKH;NBAS;L3MBTL3;FOXC1;LAMA2;SEL1L;MYCBP2;ATP10B;AKAP6;FSTL4;EGFR;NLN;SV2C;HECTD1;PDZD2;CAND1;OS9;MGAT5B;NT5DC3;SPOCK1;ZBTB7A;SRGAP1;TBC1D16;PTPRN2;MYO10;AP3D1;CDC42BPB;ALLC;LPIN1;FBXL7;SDK2
266	ChEA_2016	TCF12/HEB 22897851 ChIP-Seq JUKARTE6-1 Human	62/2000	0.0690084272174511	0.1636705448503115	0	0	1.2420157629889403	3.3205622399053487	RASGRF1;TFCP2L1;CELSR1;ACTG2;DMBX1;SCRN1;ANKRD1;NEK2;LRRFIP1;SLC12A8;GAS2L3;UNC13A;DCC;GKN1;PGAM2;SH2D3C;SDCBP2;MC3R;RCN1;OBSCN;PARD3;PITPNM2;MMRN2;CRYAA;DSCAML1;CD44;EPAS1;ABHD2;CLEC16A;JAKMIP1;APCDD1;THBS2;CACNA1E;TTBK1;PIK3R6;TRPM1;GRIN2A;EGFLAM;GPNMB;COBLL1;NT5DC3;LRIG1;SPOCK1;ZC3H18;ZBTB7A;MEF2D;WASF2;RAB11FIP4;ARSB;JAG2;ANGPT2;TNK2;DNAH14;DCLK3;VWA3B;KBTBD11;SETX;PTPRE;NFASC;AGBL1;NES;SDK2
267	ChEA_2016	GATA4 25053715 ChIP-Seq YYC3 Human	62/2000	0.0690084272174511	0.1636705448503115	0	0	1.2420157629889403	3.3205622399053487	BCAR3;PTPRU;NRP2;GBE1;WWC1;GOLIM4;TFCP2L1;PTPN23;ABCA12;PTPRH;VSIG10;ROBO1;HK1;CDH1;CREB3L1;MYO18A;HYDIN;ANKRD1;NEK2;BAHCC1;SLC12A8;SEMA6A;MYOF;AFAP1;ARID1A;HSPG2;SND1;CLIP2;ALS2;PARD3;OAS3;SLCO2A1;MYH9;EPHA3;CD44;COLEC12;FOXC1;LAMA2;EPAS1;DNAH5;MYCBP2;LTBP4;RRBP1;ATP1A1;UACA;THSD4;DPP4;PODXL;COBLL1;STAT6;SRGAP1;NTSR1;SPTBN1;ATP6V0A1;ACE;ANGPT2;PTPRN2;MYO10;LRRN4;DCLK3;YLPM1;LPIN1
268	ChEA_2016	TAL1 26923725 Chip-Seq HPCs Mouse	62/2000	0.0690084272174511	0.1636705448503115	0	0	1.2420157629889403	3.3205622399053487	BCAR3;DAGLA;GOLIM4;CBLB;FMN2;ABCA12;PPP1R9A;ABCA13;ETS2;ROBO1;IFIH1;HYDIN;KIF21B;KIF1A;CHGB;LHCGR;SLC30A8;MYOF;MAMDC2;ITGA1;PRKCA;SND1;DNM3;CD109;TNNT2;SCN8A;OAS3;SLCO2A1;PITPNM2;DSCAML1;EPHA3;CD44;NBAS;FOXC1;LAMA2;CCDC68;TYRP1;VTCN1;ATP1A1;TTBK2;DPP4;SCEL;ATP6V0A1;EDEM3;BCHE;SVIL;HNRNPA3;PTPRN2;TAF15;MYO10;LAMB3;FBXO38;LRRN4;WWP2;NEB;CDC42BPB;SULF2;CYLD;SMOC2;NBEA;COL5A1;NES
269	ChEA_2016	ESR1 21235772 ChIP-Seq MCF-7 Human	10/228	0.0708421164561619	0.1673972974038197	0	0	1.753677005970584	4.642511926155217	MACF1;SVIL;DSCAM;PODXL;SLCO2A1;WWP2;VTCN1;CELSR2;FREM2;CD44
270	ChEA_2016	TAL1 26923725 Chip-Seq MACROPHAGESS Mouse	4/61	0.0716201060738451	0.16861117223289	0	0	2.673409012727898	7.048120538083998	EPAS1;WWC1;DLGAP2;ABCC12
271	ChEA_2016	PCGF2 27294783 Chip-Seq NPCs Mouse	17/451	0.0755599391416197	0.1772325043101226	0	0	1.5015623696093612	3.878278896271559	EPHA4;NRP2;PTPRN;SATB2;GPR55;AGAP1;ABCA12;VIL1;NFASC;ALS2;TNNT2;COL4A3;TRIP12;KIF21B;KIF1A;LRRFIP1;TNS1
272	ChEA_2016	POU5F1 16518401 ChIP-PET MESCs Mouse	49/1550	0.0768354021891793	0.1791253639308637	0	0	1.2626206185123896	3.239997863964454	FLT1;CLSTN2;GRIK3;CELSR2;ETS2;AKAP12;CDH5;CDH1;MYO18A;TNR;KIF21A;EPHA4;CPT1A;DSCAM;ARHGEF18;PRKCA;HSPG2;VAV2;PARD3;NCL;OAS3;TOX;FREM2;L3MBTL3;FOXC1;IGSF3;SEZ6;GLIS3;ITPR1;GRIN2A;DPP6;POLR2A;PLXNA2;LRIG1;IGFBP7;NCAM1;WWOX;MYO10;FUS;TNK2;WWP2;ATP2B2;SULF2;SMARCA4;SMOC2;REST;FASN;TRIP12;NES
273	ChEA_2016	BCAT 22108803 ChIP-Seq LS180 Human	23/650	0.0769284478323772	0.1791253639308637	0	0	1.408956106244133	3.613802686955717	EDEM3;EPHA4;LAMA2;TMEM132B;FBXO38;GBE1;DNAH5;RBM19;OTUD7A;ANO8;ARHGEF18;CBLB;GRIN2B;BEST3;PLB1;SETX;MN1;ALS2;PARD3;MGAT5B;ANP32E;TOX;AHDC1
274	ChEA_2016	SALL4 18804426 ChIP-ChIP MESCs Mouse	35/1062	0.0791618188257732	0.1836554196757939	0	0	1.313319090201308	3.330920227972443	NOTCH2;BCAR3;FOXC1;SATB2;SEZ6;ATP2A2;JAKMIP1;PPP1R9A;THBS2;AKAP12;CNNM1;CDH1;CREB3L1;KIF13A;NEO1;SLC12A7;SLC12A8;KCNH2;EPHA4;SEMA6A;YLPM1;ARHGEF18;CDC42BPB;ANK3;PARVB;GRIN2D;SULF2;NELL2;SLC6A7;SFRP1;RCN1;PARD3;FASN;CASQ2;AMOTL2
275	ChEA_2016	MYCN 19997598 ChIP-ChIP NEUROBLASTOMA Human	10/234	0.0809701465559169	0.1871701213865035	0	0	1.706172052154195	4.288761612257171	PCDHGA6;ALS2;NHLH1;COL11A2;MYO18A;ATP1A3;SPOCK1;NOS1;GRIN2B;TNS1
276	ChEA_2016	NUCKS1 24931609 ChIP-Seq HEPATOCYTES Mouse	21/588	0.0818363600582832	0.1884895224447102	0	0	1.421305687025768	3.557575939736372	KSR1;CRTC1;ITGA1;NEDD4L;PRKCA;CBLB;EGFR;SMARCA4;VAV2;CYLD;ZMIZ1;PARD3;NCL;LRIG1;DVL3;EP300;STAT6;MEF2D;MAP3K4;KPNB1;JAK1
277	ChEA_2016	AR 21909140 ChIP-Seq LNCAP Human	12/298	0.0845635050628409	0.1940702022665199	0	0	1.604769732259772	3.964186423265005	MTHFD1;POLR2A;APLP2;COBLL1;FBXO38;LAMA3;GRB10;LRIG1;SHROOM3;KIF23;NEK2;KBTBD11
278	ChEA_2016	OCT4 18692474 ChIP-Seq MEFs Mouse	61/1992	0.0848753485618301	0.1940877146324288	0	0	1.224193848936202	3.019561763964276	BCAR3;GRIK3;ZBTB20;CDH5;CDH1;KIF13A;NEK2;CNGA3;KIF21A;KIF21B;SLC12A7;RGS9;TGM2;SEMA6C;CPT1A;SEMA6A;DSCAM;SHROOM3;ANK3;NCOR2;MC3R;SFRP1;EVC;NPC1;GPRIN1;ALDH1A2;SLCO2A1;CASQ2;SPARCL1;MYH9;KPNB1;EPAS1;SEZ6;ITPR1;SLC1A2;DTX1;ATP1A1;CACNA1C;THBS2;TTN;TRPM1;DPP4;POLR2A;PODXL;PLXNA2;NCAM1;ZBTB7A;MEF2D;STRA6;JAG2;ATF7IP;SLC12A5;TNK2;NFATC2;ATP2B2;PTPN13;REST;CD6;FASN;AMOTL2;NES
279	ChEA_2016	FOXA1 27197147 Chip-Seq ENDOMETRIOID-ADENOCARCINOMA Human	21/594	0.0885478575900317	0.1977349244076996	0	0	1.405976869895819	3.408386153536484	COL28A1;NOTCH2;EPHA4;CLIC5;TNKS;DNAH5;MYOF;SLC1A2;CHD6;TFCP2L1;VWA3B;UACA;SORL1;FHAD1;CAND1;ANP32E;SPOCK1;ERG;MEF2D;BAHCC1;TGM2
280	ChEA_2016	FOXO3 23340844 ChIP-Seq DLD1 Human	24/695	0.0885498744659606	0.1977349244076996	0	0	1.373399434289364	3.3293802577519305	BCAR3;EPHA4;YTHDC1;GOLIM4;PTPRM;ARHGEF18;CBLB;RSF1;FMN2;PTPN13;UACA;SORL1;PGM2L1;VSIG10;ETS2;SULF2;CAPN13;NCOR2;SCRN1;MYO18B;ANKRD1;TRIP12;ARSB;TBC1D16
281	ChEA_2016	SPI1 20517297 ChIP-Seq HL60 Human	40/1249	0.0888725190207041	0.1977349244076996	0	0	1.2757343831251549	3.087981803717261	DAGLA;FLT1;PLEKHH3;ABHD2;ZBTB20;FOXK1;SIPA1L2;ACTG2;DMBX1;CDH5;SART1;CACNA1I;GRIN2A;HECTD1;TCOF1;MAN2A1;CREB3L1;LMNA;EP300;MYH14;CCDC141;PIRT;CDK5RAP2;JAK1;SEC16A;FBXO38;PGAM2;LRRN4;PRKCA;MYO7A;ARID1A;CAPN13;NELL2;SGSM1;NFASC;OBSCN;NPC1;COL20A1;LPIN1;AHDC1
282	ChEA_2016	PHF8 20622853 ChIP-Seq HELA Human	61/2000	0.0898795110944089	0.1977349244076996	0	0	1.2185874469327742	2.935924787584895	BCAR3;PTPRU;GRIK3;PCSK9;CHD5;ADAR;FMN2;SIPA1L2;CELSR2;DMBX1;FHAD1;HHAT;ZMIZ1;PLCE1;TNR;NEK2;HMGCS2;KIF21B;JAK1;TECTA;CUBN;MYOC;MYOF;ANK3;POU3F1;ARID1A;HSPG2;VWA5B1;IGFN1;F5;DNM3;OBSCN;MMRN2;CASQ2;SSX2IP;AHDC1;CD44;PAPPA2;NOTCH2;MACF1;IGSF3;VTCN1;ATP1A1;CACNA1E;LMNA;PLXNA2;CAMTA1;MEF2D;SRGAP1;WASF2;EDEM3;SVIL;DNAH14;MIB2;PDE4DIP;CDK11B;NELL2;NFASC;ANP32E;EIF4G3;NES
283	ChEA_2016	CDX2 21074721 ChIP-Seq CACO-2 Mouse	61/2000	0.0898795110944089	0.1977349244076996	0	0	1.2185874469327742	2.935924787584895	BCAR3;PTPRU;GRIK3;PCSK9;CHD5;ADAR;FMN2;SIPA1L2;CELSR2;DMBX1;FHAD1;HHAT;CREB3L1;TNR;NEK2;HMGCS2;KIF21B;JAK1;CUBN;SEMA6C;MYOC;MYOF;ANK3;POU3F1;ARID1A;HSPG2;VWA5B1;IGFN1;F5;DNM3;RCN1;OBSCN;PARD3;TNNT2;CASQ2;SSX2IP;WDFY4;AHDC1;CD44;PAPPA2;MACF1;IGSF3;VTCN1;ATP1A1;CACNA1E;PLXNA2;CAMTA1;MEF2D;WASF2;EDEM3;SVIL;LAMB3;DNAH14;MIB2;PDE4DIP;CDK11B;AGT;NFASC;TSPAN18;ANP32E;EIF4G3
284	ChEA_2016	SOX2 21211035 ChIP-Seq LN229 Human	61/2000	0.0898795110944089	0.1977349244076996	0	0	1.2185874469327742	2.935924787584895	PTPRU;FLT1;DOCK3;NCAN;PTPRN;GRIK3;CELF6;PTPN23;BEST3;ABCC12;CELSR3;PCLO;MYO18A;EP300;SLC12A8;SEMA6C;GRIPAP1;SUN2;PCDHGA6;ABCC8;PCDHGA2;SH2D3C;CACNA2D2;ARHGEF18;KIF23;MYO7A;PGM2L1;CLIP2;MN1;NPC1;KIF16B;MMRN2;MYH9;ALPK2;FREM2;TRIM56;NBAS;ADCYAP1R1;DNAH5;TYRP1;LRP4;APCDD1;FSTL4;EGFR;TTBK1;ALDH1B1;MGAT5B;CAMTA1;SRGAP3;SRGAP1;PIRT;SPTBN1;WWOX;BCHE;TAF15;GSX1;VWA3B;SULF2;CAPN13;PTPRE;REST
285	ChEA_2016	OCT4 21477851 ChIP-Seq ESCs Mouse	61/2000	0.0898795110944089	0.1977349244076996	0	0	1.2185874469327742	2.935924787584895	NRP2;TRAF3IP1;PTPRN;FMN2;ABCA12;ABCA13;HK1;AKAP12;HHAT;GRB10;TNR;NEK2;CNGA3;KIF21B;KIF1A;LRRFIP1;PPFIA4;TNS1;APC2;EPHA4;GAS2L3;MYOC;HNF1B;ANK3;SYN3;F5;BCR;DNM3;OBSCN;MYH3;ALS2;TNNT2;COL4A3;KPNB1;PAPPA2;IGSF8;L3MBTL3;LAMA2;SATB2;ATP10B;AGAP1;CACNA1E;FSTL4;EGFR;IGSF9;PIK3R6;HECTD1;CAND1;NHLH1;NT5DC3;PLXNA2;SRGAP1;LONRF2;EDEM3;LAMB3;GPR55;AP3D1;VIL1;NFASC;TRIP12;LPIN1
286	ChEA_2016	FOXA1 21915096 ChIP-Seq LNCaP-1F5 Human	61/2000	0.0898795110944089	0.1977349244076996	0	0	1.2185874469327742	2.935924787584895	APP;CLSTN2;GOLIM4;TFCP2L1;HK1;AKAP12;ZMIZ1;CREB3L1;GRB10;KDR;HMGCS2;LRRFIP1;NEO1;BAHCC1;MAP3K4;TECTA;ANXA1;SEMA6A;PCDHGA5;KSR1;PGAM2;PRKCA;ARID1A;SDCBP2;KIF16B;OAS3;KCNQ3;YTHDC1;ABHD2;SATB2;DNAH5;SEL1L;NEDD4L;RRBP1;JAKMIP1;THSD4;TRPM1;COBLL1;NT5DC3;PLXNA2;MEF2D;WASF2;SPTBN1;EDEM3;COL28A1;BCHE;ANGPT2;GSX1;MYO10;TNK2;FBXO38;LRRN4;AP3D1;VWA3B;PTPN13;SMARCA1;CAPN13;CD6;FASN;ANP32E;ALLC
287	ChEA_2016	SOX3 22085726 ChIP-Seq NPCs Mouse	61/2000	0.0898795110944089	0.1977349244076996	0	0	1.2185874469327742	2.935924787584895	ARHGAP11A;NCAN;TNC;GRIK3;PCSK9;FMN2;CXCL13;CELSR1;GRB10;HYDIN;CNGA3;SLC12A7;BAHCC1;RGS9;CHGB;CDK5RAP2;SEMA6A;ACTN3;DCC;PCDHGA2;MAMDC2;ANO8;PRKCA;SEZ6L;HSPG2;RNF40;VAV2;BCR;CEACAM1;PAPPA2;L3MBTL3;FOXC1;YTHDC1;CLEC16A;LTBP4;CACNA1A;FSTL4;EGFR;THSD4;TTBK2;SEL1L3;TCOF1;MAN2A1;DVL3;ZBTB7A;LONRF2;DRD5;WFS1;FUS;PDE4DIP;VWA3A;PARVB;PTPN13;SMARCA1;SORL1;CAPN13;NELL2;NBEA;AMOTL2;NES;FBXL7
288	ChEA_2016	RUNX1 22897851 ChIP-Seq JUKARTE6-1 Human	61/2000	0.0898795110944089	0.1977349244076996	0	0	1.2185874469327742	2.935924787584895	PTPRN;PCSK9;CELF6;PKD2L1;ACTG2;MYLK;CDH5;HHAT;SCRN1;KIF5C;CREB3L1;ANKRD1;DLGAP2;CHGB;JAK1;KCNH2;CPT1A;GAS2L3;MYOF;ANO8;SHROOM3;MYO7A;ARID1A;SDCBP2;SND1;RCN1;OBSCN;TBC1D5;COL4A3;DSCAML1;CD44;TRIM56;EPAS1;ITPR1;TTBK1;PIK3R6;GPNMB;PODXL;MAN2A1;COBLL1;NT5DC3;ZBTB7A;MEF2D;WASF2;LONRF2;RAB11FIP4;ATP6V0A1;TBC1D16;HSPA9;COL22A1;NFATC2;VWA3A;VWA3B;KBTBD11;SULF2;SETX;VIL1;SLC6A7;NOVA2;LPIN1;NES
289	ChEA_2016	SMRT 27268052 Chip-Seq Bcells Human	61/2000	0.0898795110944089	0.1977349244076996	0	0	1.2185874469327742	2.935924787584895	CLSTN2;KCNK9;RASGRF1;CELF6;CELSR1;MYLK;KIF5C;CNGA3;NRCAM;LRRFIP1;NEO1;CDK5RAP2;TNS1;KCNH2;SUN2;ANXA1;MYOC;DSCAM;HNF1B;SND1;F5;MN1;OBSCN;MTHFD1;DMRTA1;MMRN2;COL6A3;TNIK;TLN2;TOX;FOXC1;CLEC16A;NEDD4L;ATP1A1;CACNA1C;THBS2;CACNA1E;SEC14L3;GRIN2A;EGFLAM;GPNMB;MYH14;MYH11;ZBTB7A;MEF2D;SPTBN1;ATP6V0A1;TBC1D16;COL28A1;GSN;DNAH14;GPR55;VWA3A;VWA3B;SGSM1;NFASC;TRIP12;ALLC;LPIN1;EIF4G3;SDK2
290	ChEA_2016	PRDM16 22522345 ChIP-ChIP PALATE MESENCHYMAL Mouse	6/122	0.0948732827165475	0.2080039669180664	0	0	1.9722373065435783	4.645039227289979	DPP6;SLC30A8;NCL;KDR;LTBP4;AHDC1
291	ChEA_2016	ESRRB 18555785 ChIP-Seq MESCs Mouse	45/1434	0.0952437747507035	0.2081011242840714	0	0	1.25009785997504	2.939374629762256	EPAS1;CCDC68;ABHD2;WWC1;ATP1A3;CHD5;ATP2A2;ADAR;OGDHL;JAKMIP1;THBS2;UACA;EGFR;NLN;KIF5C;PODXL;COBLL1;CAMTA1;LRRFIP1;SRGAP1;WWOX;SEMA6C;CPT1A;ACTN3;GAA;APLP2;PGAM2;MIB2;CACNA2D2;SHROOM3;KIF23;PARVB;GRIN2D;BCR;SETX;CLIP2;MC3R;KIF16B;PARD3;KCNQ3;MYH9;ACO1;LPIN1;KPNB1;CDS2
292	ChEA_2016	TRIM28 19339689 ChIP-ChIP MESCs Mouse	90/3072	0.0970204212505011	0.2112594838150844	0	0	1.1747845563949737	2.740577114157675	BCAR3;APP;PTPRU;NRP2;CRTC1;RASGRF1;PTPRM;CELSR2;CELSR3;ETS2;AKAP12;HHAT;HERC2;PCLO;KIF13A;KDR;NEK2;MAP3K9;DLGAP2;NEO1;MAP3K4;SLC12A8;CHGB;JAK1;TGM2;SEMA6C;UNC13A;PCDHGA5;KSR1;PCDHGA4;APLP2;SHROOM3;KIF23;POU3F1;SFRP1;RCN1;EVC;ALS2;TBC1D5;PARD3;NCL;SFRP5;ALDH1A2;MADD;SSX2IP;AHDC1;NOTCH2;SEZ6;CACNA1B;LRP4;ATP1A3;ATP1A1;FSTL4;TTBK2;CNNM1;PODXL;MAN2A1;LRIG1;SPOCK1;IGFBP7;ARSB;TBC1D16;JAG2;EDEM3;EVC2;A…
293	ChEA_2016	CEBPD 23245923 ChIP-Seq MEFs Mouse	18/504	0.1013102022812666	0.219850030800844	0	0	1.418757467144564	3.2483419224895065	BCAR3;HSPA9;EPHA4;TNC;ZBTB20;CBLB;ANK3;ABCC12;MYLK;CDH5;COL1A2;NBEA;TBC1D5;PARD3;KIF21A;SLC12A8;EPHA3;PAPPA2
294	ChEA_2016	EWS-FLI1 20517297 ChIP-Seq SK-N-MC Human	20/574	0.1053086095201427	0.2277521792333935	0	0	1.3835338137067188	3.114141060154623	SVIL;SLC30A8;DSCAM;TNKS;EPAS1;ABHD2;DNAH14;TNC;MICAL3;SHROOM3;PRKCA;APCDD1;KBTBD11;SHISA7;SMARCA4;MYO18B;IL2RB;SARDH;TNIK;LPIN1
295	ChEA_2016	EWS 26573619 Chip-Seq HEK293 Human	28/854	0.1123239270601779	0.241935899064138	0	0	1.3015275162167816	2.845618602175652	PTPRU;FOXC1;GBE1;GOLIM4;AGAP1;CBLB;VTCN1;SIPA1L2;UACA;FSTL4;ROBO1;SEC14L3;DPP6;MAN2A1;SPOCK1;CCDC112;BCHE;EPHA4;HNRNPA3;ANXA1;SEMA6A;PGM2L1;NAV3;TBC1D5;MAP1B;DMRTA1;COL4A3;HNRNPD
296	ChEA_2016	AR 21572438 ChIP-Seq LNCaP Human	8/188	0.1126253323229607	0.241935899064138	0	0	1.695740008783487	3.7029681466947153	SMOC2;CBLB;SLC12A8;EPHA3;FBXL7;EGFR;TTBK2;SULF2
297	ChEA_2016	FOXO1 23066095 ChIP-Seq LIVER Mouse	13/347	0.1135724716133626	0.2431518016420314	0	0	1.4878984545878304	3.236646531389624	NRP2;SLC30A8;DAGLA;SIPA1L2;PTPN13;EGFR;VAV2;MYO1E;IL2RB;SARDH;TOX;PCDH1;TNS1
298	ChEA_2016	SMAD2/3 21741376 ChIP-Seq ESCs Human	60/2000	0.115243668304505	0.2434617893320339	0	0	1.1952858894591034	2.582662035421176	BCAR3;FLT1;TRAF3IP1;GRIK3;PTPRM;CHD5;ADAR;CELSR3;FHAD1;SCRN1;MYO18B;GRB10;LRRFIP1;DLGAP2;TGM2;KDM2A;GAA;MYOF;CACNA2D2;PRKCA;KIF23;MYO7A;POU3F1;IGFN1;CLIP2;MN1;OBSCN;DMRTA1;TNNT2;SCN8A;OAS3;MMRN2;MYH9;FLYWCH1;TRIM56;CAMK2A;FOXK1;CACNA1I;ACAN;HECTD1;EGFLAM;PDZD2;PODXL;MYH14;ZBTB7A;SRGAP1;GSN;SLC12A5;TAF15;DNAH14;MIB2;NFATC2;WWP2;SGSM1;VIL1;SMOC2;SLC6A7;COL5A1;MEGF8;SDK2
299	ChEA_2016	CTCF 20526341 ChIP-Seq ESCs Human	60/2000	0.115243668304505	0.2434617893320339	0	0	1.1952858894591034	2.582662035421176	BCAR3;KCNK9;SLC7A14;PTPRM;PKD2L1;BEST3;ETS2;HK1;TMEM144;DMBX1;PCLO;ZMIZ1;CREB3L1;HMGCS2;CPT1A;PCDHGA6;PCDHGA4;RBM19;ANO8;SEZ6L;POU3F1;ARID1A;IGFN1;MN1;INF2;ALS2;DMRTA1;SFRP5;GPRIN1;MMRN2;DSCAML1;KPNB1;TRIM56;NOTCH2;ABHD2;SLC1A2;DNAH9;ATP1A1;CACNA1C;TTBK2;LOXHD1;ALDH1B1;MYH14;MYH11;PCDHA9;SRGAP1;WASF2;LONRF2;PCDHA7;SLC12A5;MIB2;VWA3A;WWP2;PCDHGA10;VIL1;PTPRE;REST;ANP32E;LPIN1;EIF4G3
300	ChEA_2016	ERA 21632823 ChIP-Seq H3396 Human	60/2000	0.115243668304505	0.2434617893320339	0	0	1.1952858894591034	2.582662035421176	BCAR3;DAGLA;CLSTN2;NCAN;NCAPG2;CELF6;FMN2;CELSR3;ACTG2;ROBO1;RPTOR;KIF13A;KIF21A;MAP3K9;NOS1;RGS9;CPT1A;ACTN3;DCC;KIF23;PGM2L1;RNF40;DISP2;MC3R;ANKFN1;ALS2;KIF16B;TBC1D5;GPRIN1;MADD;SLCO2A1;SPARCL1;TLN2;CCDC81;TRIM56;NBAS;L3MBTL3;YTHDC1;SEZ6;ITPR1;SLC1A2;AKAP6;ATP1A1;SCFD2;NHLH1;CCDC141;CPA5;STRA6;SVIL;GSN;PTPRN2;LAMB3;FUS;ABCA3;MIB2;LHFPL4;SULF2;SGSM1;CD6;AGBL1
301	ChEA_2016	UTX 26944678 Chip-Seq JUKART Human	60/2000	0.115243668304505	0.2434617893320339	0	0	1.1952858894591034	2.582662035421176	PTPRU;FLT1;PTPRN;ADAR;FHAD1;SART1;SCRN1;MYO18B;KIF21B;LRRFIP1;BAHCC1;KCNH2;PDGFRB;SUN2;CPT1A;ANXA1;KSR1;GKN1;PGAM2;ANO8;ARID1A;BCR;PITPNM2;MYH9;TNIK;SSX2IP;AHDC1;KPNB1;CD44;NOTCH2;MACF1;IGSF8;LAMA3;RRBP1;HECTD1;POLR2A;LRIG1;CAMTA1;STAT6;IGFBP7;NCAM1;ZBTB7A;MEF2D;WASF2;ATP6V0A1;STRA6;BCHE;HNRNPA3;FUS;TNK2;GPR55;PDE4DIP;VWA3B;CYLD;FASN;CCDC88C;ANP32E;PLXNB2;TRIP12;EIF4G3
302	ChEA_2016	RUNX1 26923725 Chip-Seq HPCs Mouse	28/859	0.1180658721701705	0.2486007473418112	0	0	1.2933497744301328	2.763258052472916	TNKS;GRIK3;AGAP1;PKD2L1;ADAR;PTPN23;CACNA1E;TTBK2;FHAD1;CDH5;TCOF1;MAN2A1;MGAT5B;LRIG1;CAMTA1;WWOX;SLC12A5;RBM19;SHROOM3;PRKCA;CDC42BPB;PTPN13;SLC6A7;FASN;PITPNM2;HNRNPD;AMOTL2;ERG
303	ChEA_2016	DNAJC2 21179169 ChIP-ChIP NT2 Human	29/899	0.1239908392570005	0.2602176165985734	0	0	1.2794501718213058	2.6709131266332045	DAGLA;MYT1L;NCAN;RASGRF1;TYRP1;LAMA3;ATP1A3;CELSR3;NHLH1;LRRFIP1;NOS1;PCDH1;TECTA;EVC2;GRIPAP1;ACE;PTPRN2;SLC12A5;TAF15;ABCC8;SMARCA1;GRIN2B;SPTB;PGM2L1;INF2;CD6;AGBL1;VGF;GPRIN1
304	ChEA_2016	TFAP2A 17053090 ChIP-ChIP MCF-7 Human	57/1904	0.1257293429732355	0.263001051858768	0	0	1.1911479849634927	2.4699927562528683	ARHGAP11A;APP;CRTC1;CHD6;PTPRM;DACH2;CDH5;MYO18B;HYDIN;KIF21A;NOS1;TECTA;TGM2;GAS2L3;KSR1;KIF23;MYO7A;BCR;NCOR2;MC3R;MYH3;MTHFD1;NPC1;SCN8A;ALDH1A2;MYH9;FLYWCH1;TLN2;FREM2;COLEC12;TMEM63C;FLII;MYCBP2;LAMA3;SEZ6;SLC1A2;LTBP4;NEDD4L;DNAH9;CACNA1C;UACA;TRPM1;LOXHD1;POLR2A;MYH14;NCAM1;SRGAP1;ATF7IP;SLC14A2;FUS;MICAL3;NFATC2;WWP2;SMARCA1;CYLD;FASN;SDK2
305	ChEA_2016	HOXD13 18407260 ChIP-ChIP DEVELOPING-LIMBS Mouse	8/196	0.1335248416145732	0.2783949312094697	0	0	1.6229080817424943	3.2676730658576765	EVC2;NELL2;FOXC1;EVC;TBC1D5;ABHD2;GKN1;RNF40
306	ChEA_2016	CBX2 27304074 Chip-Seq ESCs Mouse	27/840	0.1378397052573813	0.2864551529453071	0	0	1.2733809678959214	2.5234129995992487	FOXC1;FLT1;MYT1L;EPAS1;SATB2;GBE1;RASGRF1;DACH2;CACNA1E;MYLK;DMBX1;PCLO;ZMIZ1;GRB10;BAHCC1;MAP3K4;CDK5RAP2;GABBR2;SEMA6A;GSX1;HNF1B;POU3F1;VWA5B1;MN1;NBEA;ALDH1A2;LPIN1
307	ChEA_2016	SUZ12 27294783 Chip-Seq NPCs Mouse	28/880	0.1441575788193729	0.2965352430642134	0	0	1.2600513920284395	2.4405283718108306	NRP2;TRAF3IP1;SATB2;AGAP1;FMN2;ABCA12;CACNA1E;TNR;CNGA3;KIF21B;KIF1A;LRRFIP1;PPFIA4;LONRF2;TNS1;EDEM3;EPHA4;MYOC;GPR55;F5;VIL1;DNM3;NFASC;ALS2;TNNT2;COL4A3;TRIP12;PAPPA2
308	ChEA_2016	CEBPB 21427703 ChIP-Seq 3T3-L1 Mouse	59/2000	0.1454788888387128	0.2965352430642134	0	0	1.17211021847807	2.2595053466757	NRP2;DAGLA;RASGRF1;TNC;CBLB;SIPA1L2;ZMIZ1;MYO18A;EP300;NEK2;KIF21B;BAHCC1;PDGFRB;CUBN;ANXA1;MAMDC2;PGAM2;ITGA1;AFAP1;SHROOM3;ARID1A;SND1;BCR;NCOR2;INF2;PARD3;CD109;PITPNM2;CCDC81;CD44;TRIM56;IGSF8;L3MBTL3;PLEKHH3;IGSF3;GLIS3;ITPR1;LRP4;ATP1A3;AKAP6;RRBP1;ATP1A1;PRDM11;CACNA1G;LOXHD1;MAN2A1;COBLL1;NT5DC3;IGFBP7;ZBTB7A;MEF2D;HSPA9;SEC16A;MIB2;AGT;KBTBD11;SULF2;PTPRE;COL5A1
309	ChEA_2016	ESET 19884257 ChIP-Seq ESCs Mouse	59/2000	0.1454788888387128	0.2965352430642134	0	0	1.17211021847807	2.2595053466757	PTPRU;CALCOCO1;KCNK9;NCAN;RASGRF1;PTPRH;PPP1R9A;ABCC12;SLC8A1;VSIG10;CREB3L1;MYO18B;KIF13A;MYO18A;GRB10;DLGAP2;NEO1;SLC12A8;JAK1;GAS2L3;SEMA6A;SLC30A8;SYN3;POU3F1;TMEM130;DNM3;ANKFN1;MYH3;ALS2;SLCO2A1;CASQ2;TLN2;ALPK2;CRYAA;PLEC;NOTCH2;TYRP1;JAKMIP1;CACNA1E;THSD4;NLN;OS9;MAN2A1;STAT6;SRGAP1;LONRF2;ATF7IP;BCHE;GPR55;NFATC2;CDC42BPB;PTPN13;SORL1;CDK11B;PTPRE;FASN;ACO1;MEGF8;EIF4G3
310	ChEA_2016	GATA6 21074721 ChIP-Seq CACO-2 Mouse	59/2000	0.1454788888387128	0.2965352430642134	0	0	1.17211021847807	2.2595053466757	BCAR3;PTPRU;GRIK3;PCSK9;CHD5;ADAR;SIPA1L2;CELSR2;DMBX1;FHAD1;HHAT;ZMIZ1;TNR;NEK2;HMGCS2;KIF21B;PPFIA4;JAK1;CUBN;SEMA6C;MYOC;POU3F1;ARID1A;HSPG2;VWA5B1;IGFN1;F5;DNM3;OBSCN;PARD3;TNNT2;CASQ2;SSX2IP;WDFY4;AHDC1;PAPPA2;MACF1;IGSF3;VTCN1;ATP1A1;CACNA1E;LMNA;PLXNA2;CAMTA1;MEF2D;WASF2;EDEM3;SVIL;LAMB3;DNAH14;MIB2;PDE4DIP;CDK11B;AGT;NFASC;POLR3A;ANP32E;EIF4G3;NES
311	ChEA_2016	HNFA 21074721 ChIP-Seq CACO-2 Human	59/2000	0.1454788888387128	0.2965352430642134	0	0	1.17211021847807	2.2595053466757	BCAR3;PTPRU;GRIK3;PCSK9;CHD5;ADAR;FMN2;SIPA1L2;CELSR2;DMBX1;FHAD1;HHAT;CREB3L1;PLCE1;TNR;NEK2;HMGCS2;KIF21B;JAK1;CUBN;SEMA6C;KDM2A;MYOC;MYOF;MYO7A;ANK3;POU3F1;ARID1A;HSPG2;VWA5B1;IGFN1;F5;DNM3;OBSCN;PARD3;CASQ2;SSX2IP;AHDC1;PAPPA2;NOTCH2;MACF1;IGSF3;VTCN1;ATP1A1;CACNA1E;PLXNA2;CAMTA1;MEF2D;WASF2;EDEM3;SVIL;DNAH14;MIB2;PDE4DIP;CDK11B;NFASC;TSPAN18;ANP32E;EIF4G3
312	ChEA_2016	CREB1 26743006 Chip-Seq LNCaP Human	59/2000	0.1454788888387128	0.2965352430642134	0	0	1.17211021847807	2.2595053466757	KCNK9;ADAR;TFCP2L1;CELSR1;CELSR3;HK1;HHAT;MYO18A;MAP3K9;LRRFIP1;BAHCC1;KCNH2;MAMDC2;KSR2;POU3F1;ARID1A;HSPG2;SDCBP2;VAV2;DMRTA1;TLN2;AHDC1;IGSF8;SPTBN4;L3MBTL3;IGSF3;MYCBP2;CAMK2A;NEDD4L;ATP1A1;FSTL4;TTBK1;CACNA1H;HECTD1;POLR2A;MAN2A1;LRIG1;MYH14;STAT6;MEF2D;WASF2;ATP6V0A1;TBC1D16;JAG2;BCHE;ACE;LAMB3;WFS1;DNAH14;MIB2;LHFPL4;PDE4DIP;VWA3A;REST;COL1A2;POLR3A;PLXNB2;AMOTL2;LPIN1
313	ChEA_2016	KLF4 18555785 ChIP-Seq MESCs Mouse	71/2444	0.1473262073466055	0.2993443321246317	0	0	1.1558009168229109	2.2134813320646765	CALCOCO1;TRAF3IP1;CRTC1;WWC1;NCAPG2;OGDHL;CELSR1;GOLGA2;AKAP12;CDH5;NEK2;LRRFIP1;SLC12A7;MAP3K4;SLC12A8;SMARCC1;UNC13A;SEMA6A;ACTN3;ARHGEF18;ARID1A;SND1;PGM2L1;TCTE1;BCR;CLIP2;SFRP1;RCN1;MTHFD1;VGF;KIF16B;PARD3;CD109;MYH9;AHDC1;TRIM56;NOTCH2;IGSF8;PLEKHH3;IGSF3;CCDC68;TMEM63C;FLII;ABHD2;FOXK1;UACA;IGSF9;CACNA1H;POLR2A;NT5DC3;CAMTA1;STAT6;ZBTB7A;MEF2D;SRGAP1;WASF2;WWOX;PTPRN2;FUS;ABCA3;FBXO38;AP3D…
314	ChEA_2016	CTCF 18555785 ChIP-Seq MESCs Mouse	47/1568	0.1513780249817684	0.306600571232915	0	0	1.1887183992273764	2.244270731454579	APP;PTPRU;PTPRM;RSF1;ADAR;SMC3;UACA;IGSF9;ETS2;MGAT5B;PLXNA2;SPOCK1;TNR;STAT6;MYH11;PCDHA9;MEF2D;SRGAP1;RGS9;TGM2;JAG2;CPT1A;PCDHGA6;PCDHGA5;TAF15;SCARA5;PCDHGA4;ABCA3;GAA;PCDHGA2;PCDHGA1;YLPM1;KIF23;MYO7A;SYN3;GRIN2B;PCDHGA10;NELL2;PTPRE;MC3R;POLR3A;NPC1;ALS2;ALDH1A2;TOX;NES;CDS2
315	ChEA_2016	YY1 23942234 ChIP-Seq MYOBLASTS AND MYOTUBES Mouse	44/1466	0.1588051866919832	0.3206256617388775	0	0	1.1892390100846877	2.1882914319150317	SEMA5A;NOTCH2;APP;MACF1;NBAS;L3MBTL3;TNKS;LAMA3;GLIS3;PTPRM;ABCA12;CACNA1E;RPTOR;SART1;POLR2A;OS9;EP300;SRGAP3;CDK5RAP2;TNS1;ATP6V0A1;CNTLN;HSPA9;ATF7IP;GRIPAP1;ANXA1;KDM2A;MYO10;RBM19;AP3D1;PDE4DIP;ANK3;SND1;TMPRSS15;SMARCA4;NELL2;NAV3;TBC1D5;PARD3;MADD;KCNQ3;DGKH;PAPPA2;PLEC
316	ChEA_2016	GRHL2 25758223 ChIP-Seq PLACENTA Mouse	31/1000	0.1620053862207734	0.3260550044443327	0	0	1.226482660188408	2.2323526055393508	ADCYAP1R1;DAGLA;RASGRF1;PTPRM;SMC3;CACNA1E;TRPM1;DMBX1;SCEL;GRIN2A;MGAT5B;PLCE1;SRGAP3;HMGCS2;PCDH1;RGS9;EVC2;SLC30A8;RBM19;CACNA2D2;LHFPL4;NEB;SPTB;VWA5B1;MYH3;NPC1;NOVA2;WNK2;OAS3;ALLC;KPNB1
317	ChEA_2016	PADI4 21655091 ChIP-ChIP MCF-7 Human	32/1037	0.1636281430789916	0.3282853939760901	0	0	1.2208501063148984	2.2099326194610054	NOTCH2;ARHGAP11A;CALCOCO1;GOLIM4;CHD6;NEDD4L;ADAR;AFP;CACNA1C;SMC3;POLR2A;OS9;SCFD2;TNR;WDR7;HMGCS2;EDEM3;PCDHGA5;TAF15;FBXO38;APLP2;PDE4DIP;VWA3B;SORL1;IGFN1;PGM2L1;TCTE1;ALS2;OAS3;MADD;TNIK;FREM2
318	ChEA_2016	ZFP281 18358816 ChIP-ChIP MESCs Mouse	19/578	0.1643875112138544	0.3287750224277088	0	0	1.299625955439909	2.346512046414826	GRIPAP1;IGSF8;PTPRU;SEMA6A;KCNK9;IGSF3;CELSR1;CACNA1E;IGSF9;CACNA1H;SULF2;CACNA1G;SLC6A7;SFRP1;VGF;AMOTL2;PCDH1;MEF2D;AHDC1
319	ChEA_2016	RNF2 16625203 ChIP-ChIP MESCs Mouse	37/1219	0.1663765613081383	0.3317132691081008	0	0	1.201190463521658	2.1543370398998167	COLEC12;APP;PTPRU;GABRB1;ADCYAP1R1;FOXC1;NRP2;FLT1;EPAS1;RASGRF1;SEZ6;CACNA1E;GRIN2A;DPYSL5;KIF5C;PODXL;MAN2A1;LRIG1;PLCE1;KIF21A;PCDH1;SEMA6A;PCDHGA2;MYO5A;PTPN13;SEZ6L;PCDHGA10;SFRP1;ALS2;DMRTA1;SFRP5;ALDH1A2;SLCO2A1;KCNQ3;TOX;EIF4G3;NES
320	ChEA_2016	NFE2 27457419 Chip-Seq LIVER Mouse	30/972	0.1726580710306914	0.3431646396186329	0	0	1.2201926619992631	2.143197771780818	NRP2;TRAF3IP1;SATB2;PTPRN;AGAP1;FMN2;ABCA12;CACNA1E;HHAT;PLXNA2;TNR;NEK2;CNGA3;KIF21B;KIF1A;LRRFIP1;LONRF2;TNS1;EDEM3;EPHA4;GPR55;F5;VIL1;DNM3;NFASC;ALS2;TNNT2;COL4A3;TRIP12;PAPPA2
321	ChEA_2016	PPARD 23208498 ChIP-Seq MDA-MB-231 Human	17/516	0.1783403988671834	0.3517208258053698	0	0	1.3015124817038504	2.2438871732639574	SPTBN4;CPT1A;ANXA1;SEL1L;CBLB;GOLGA2;PREX1;CLIP2;INF2;HECTD1;MYO18B;MYO18A;MYH9;NRCAM;HMGCS2;MAP3K4;CPA5
322	ChEA_2016	EZH2 27294783 Chip-Seq NPCs Mouse	41/1374	0.1785246634580547	0.3517208258053698	0	0	1.1804320001776345	2.033917998300316	L3MBTL3;NRP2;LAMA2;TRAF3IP1;SATB2;PTPRN;AGAP1;FMN2;ABCA12;CACNA1E;HK1;AKAP12;HHAT;NT5DC3;PLXNA2;TNR;NEK2;CNGA3;KIF21B;KIF1A;LRRFIP1;PPFIA4;LONRF2;TNS1;EDEM3;EPHA4;GAS2L3;MYOC;GPR55;ANK3;SYN3;F5;BCR;VIL1;DNM3;NFASC;ALS2;TNNT2;COL4A3;TRIP12;PAPPA2
323	ChEA_2016	TCFAP2C 20176728 ChIP-ChIP TROPHOBLAST STEM CELLS Mouse	76/2667	0.1794820148071121	0.3517208258053698	0	0	1.1314367083811367	1.9434465131549843	BCAR3;PTPRU;NRP2;TRAF3IP1;PKD2L1;SMC3;PPP1R9A;HERC2;ZMIZ1;CDH1;KIF13A;KDR;EP300;NEK2;KIF21A;NEO1;CHGB;TGM2;PDGFRB;EPHA4;GRIPAP1;CPT1A;KSR1;SCARA5;APLP2;CACNA2D2;ARHGEF18;SHROOM3;KIF23;ANK3;POU3F1;NCOR2;NPC1;PARD3;SCN8A;MADD;SLCO2A1;ERG;FREM2;KPNB1;IGSF8;IGSF3;GLIS3;ITPR1;CACNA1B;LRP4;ATP1A1;JAKMIP1;SBSN;UACA;IGSF9;TTBK2;TRPM1;COBLL1;DVL3;PCDH1;MEF2D;RAB11FIP4;ATP6V0A1;JAG2;HSPA9;SVIL;TAF15;MYO10;…
324	ChEA_2016	JUN 26020271 ChIP-Seq SMOOTH MUSCLE Human	58/2000	0.1808219919500961	0.3517208258053698	0	0	1.14905956962437	1.9651701680424665	FLT1;CRTC1;GBE1;TNC;SLC7A14;PTPRM;SMC3;PTPRH;SIPA1L2;BEST3;ABCC12;SLC8A1;ETS2;CNDP2;FHAD1;PREX1;MYO18B;KIF13A;LRRFIP1;PPFIA4;CDK5RAP2;GAS2L3;ANXA1;MYO7A;SDCBP2;VWA5B1;IGFN1;PGM2L1;SHISA7;VAV2;DNM3;CLIP2;INF2;MAP1B;CD109;CRYAA;TRIM56;PLEC;ABHD2;LRP4;ATP1A1;SBSN;TRPM1;DPP4;CACNA1I;PDZD2;MGAT5B;LMNA;SPOCK1;CAMTA1;GSN;ANGPT2;PDE4DIP;MYO1E;POLR3A;COL5A1;TSPAN18;ACO1
325	ChEA_2016	OCT4 20526341 ChIP-Seq ESCs Human	58/2000	0.1808219919500961	0.3517208258053698	0	0	1.14905956962437	1.9651701680424665	TRAF3IP1;PTPRN;GRIK3;ZBTB20;CELF6;PKD2L1;ADAR;PPP1R9A;SLC8A2;RPTOR;GRB10;ANKRD1;CHGB;DSCAM;PCDHGA1;MYO7A;POU3F1;IGFN1;INF2;OBSCN;PARD3;TNNT2;GPRIN1;MMRN2;FLYWCH1;FREM2;TRIM56;NOTCH2;ABHD2;CAMK2A;NEDD4L;ATP1A3;FOXK1;AFP;CACNA1C;JAKMIP1;FSTL4;THSD4;RASGRP3;GRIN2A;CAMTA1;PCDHA9;WASF2;NTSR1;SVIL;PTPRN2;DNAH14;DCLK3;AP3D1;MIB2;VWA3A;VIL1;NFASC;REST;CD6;COL20A1;LPIN1;SDK2
326	ChEA_2016	CRX 20693478 ChIP-Seq RETINA Mouse	58/2000	0.1808219919500961	0.3517208258053698	0	0	1.14905956962437	1.9651701680424665	NRP2;TRAF3IP1;PTPRN;FMN2;ABCA12;BEST3;HK1;RPTOR;AKAP12;HHAT;GRB10;TNR;NEK2;CNGA3;KIF21B;KIF1A;LRRFIP1;PPFIA4;TNS1;EPHA4;MYOC;KSR1;ANK3;SYN3;F5;BCR;DNM3;ANKFN1;OBSCN;ALS2;TNNT2;COL4A3;PAPPA2;L3MBTL3;LAMA2;SATB2;AGAP1;CACNA1E;EGFR;IGSF9;PIK3R6;CAND1;OS9;NHLH1;NT5DC3;PLXNA2;LONRF2;RAB11FIP4;ATP6V0A1;JAG2;EDEM3;TAF15;LAMB3;GPR55;VIL1;NFASC;TRIP12;ALLC
327	ChEA_2016	GATA3 21878914 ChIP-Seq MCF-7 Human	58/2000	0.1808219919500961	0.3517208258053698	0	0	1.14905956962437	1.9651701680424665	FLT1;WWC1;SLC7A14;OTUD7A;CHD6;ADAR;CNDP2;KIF5C;MYO18A;GRB10;NRCAM;MAP3K9;KIF21B;KIF1A;KCNH2;LHCGR;SMARCC1;GAS2L3;SEMA6A;AFAP1;HNF1B;KSR2;RNF40;DMRTA1;CD109;PITPNM2;SPARCL1;ERG;CCDC81;COLEC12;FOXC1;IGSF3;EPAS1;ABHD2;ITPR1;ATP10B;LRP4;AFP;ATP1A1;SV2C;EGFLAM;GPNMB;OS9;PODXL;NT5DC3;DRD5;EDEM3;COL28A1;SLC12A5;LAMB3;FBXO38;GPR55;PTPN13;GRIN2D;SULF2;SGSM1;CCDC88C;ANP32E
328	ChEA_2016	GATA2 21666600 ChIP-Seq HMVEC Human	26/837	0.1846410288595658	0.3580576790650546	0	0	1.2268551272462656	2.072577555063075	BCAR3;COLEC12;PCSK9;ADAR;ATP1A1;CACNA1C;THSD4;HK1;DPP4;CDH5;LMNA;ANKRD1;ATP6V0A1;TGM2;ANGPT2;LAMB3;SH2D3C;YLPM1;ARID1A;HSPG2;CAPN13;BCR;MYO1E;CD109;ERG;TRIM56
329	ChEA_2016	STAT3 19079543 ChIP-ChIP MESCs Mouse	29/948	0.1900002823176586	0.366708672887615	0	0	1.2080432563409351	2.006233339986942	PTPRU;NRP2;KCNK9;TMEM63C;GLIS3;PTPRM;PCSK9;ABCA13;NLN;DPP6;PCDH1;DLGAP2;MEF2D;MAP3K4;SLC14A2;ATP2B2;SMARCA1;SYN3;SYN1;TCTE1;SULF2;PCDHGA10;SFRP1;REST;SFRP5;WNK2;SCN8A;COL4A3;SDK2
330	ChEA_2016	ETS2 20176728 ChIP-ChIP TROPHOBLAST STEM CELLS Mouse	8/215	0.1902516782536059	0.366708672887615	0	0	1.472494319375227	2.4434680598108987	WWOX;SEMA6A;ZMIZ1;NEDD4L;FOXK1;NCAM1;SLC12A7;CNDP2
331	ChEA_2016	ESR1 20079471 ChIP-ChIP T-47D Human	8/216	0.1934881813981208	0.3718236738915696	0	0	1.4653390088172698	2.4068762451621133	NCOR2;IGSF3;YTHDC1;TNK2;GRIK3;ITPR1;FREM2;THSD4
332	ChEA_2016	TCF3 18692474 ChIP-Seq MESCs Mouse	40/1351	0.1954227604840321	0.374413577143581	0	0	1.169912489902062	1.9099875075385129	BCAR3;IGSF3;ITPR1;SBSN;PPP1R9A;THBS2;UACA;ABCC12;TRPM1;HHAT;CDH1;PODXL;SCFD2;ANKRD1;KIF21A;NCAM1;SRGAP3;KIF21B;DLGAP2;BAHCC1;LONRF2;GSN;DCC;TNK2;ARHGEF18;SHROOM3;ANK3;SDCBP2;SULF2;SETX;SLC6A7;NFASC;RCN1;REST;CASQ2;AMOTL2;NES;FREM2;AHDC1;TAF1
333	ChEA_2016	E2F1 17053090 ChIP-ChIP MCF-7 Human	50/1726	0.2045877812585219	0.3907994144998113	0	0	1.1450960826269443	1.8169905386549736	ARHGAP11A;CALCOCO1;FLT1;PTPRM;CNDP2;HERC2;MYO18A;EP300;NOS1;RGS9;TGM2;DCC;ARHGEF18;KSR2;SDCBP2;BCR;MN1;ANKFN1;NAV3;SCN8A;OAS3;MADD;MYH9;ERG;ALPK2;FREM2;DGKH;ABHD2;SLC1A2;LTBP4;NEDD4L;RRBP1;DNAH9;CACNA1C;APCDD1;UACA;CACNA1G;TRPM1;CAND1;ATF7IP;WWOX;SLC14A2;FUS;MICAL3;YLPM1;WWP2;L1CAM;GRIN2B;SULF2;TAF1
334	ChEA_2016	ERG 21242973 ChIP-ChIP JURKAT Human	11/321	0.205707605168562	0.3917655286493808	0	0	1.352760854229462	2.13912007711682	PCDHGA4;CDH1;PODXL;WNK2;NCL;GRIK3;PCSK9;IL12A;CELSR2;RAB11FIP4;CELSR3
335	ChEA_2016	AUTS2 25519132 ChIP-Seq 293T-REX Human	30/1000	0.2144849316937827	0.4072660310137897	0	0	1.1831813921785803	1.821526437580804	CRTC1;SEZ6;GRIK3;SLC1A2;LTBP4;FOXK1;AKAP6;ADAR;TFCP2L1;ABRA;TTN;TRPM1;SCRN1;ZMIZ1;GRB10;CAMTA1;IGFBP7;RAB11FIP4;HNRNPA3;FUS;FBXO38;RBM19;RCN1;REST;CD6;NOVA2;OAS3;CCDC81;KPNB1;SDK2
336	ChEA_2016	SOX2 18358816 ChIP-ChIP MESCs Mouse	24/785	0.217815496841489	0.4118068365778826	0	0	1.2051811526187348	1.8368249337267648	ATF7IP;SEMA6C;EPHA4;CPT1A;NRP2;UNC13A;TAF15;ITGA1;PCDHGA1;SEZ6;SHROOM3;THBS2;SULF2;VAV2;PCDHGA10;SFRP1;RCN1;REST;FASN;NHLH1;CASQ2;SPARCL1;AMOTL2;TECTA
337	ChEA_2016	POU5F1 18347094 ChIP-ChIP MESCs Mouse	60/2109	0.2181672582497246	0.4118068365778826	0	0	1.124670248514909	1.7123028851129252	BCAR3;FLT1;PTPRN;GRIK3;PPP1R9A;AKAP12;DPYSL5;CDH1;KIF13A;MYO18A;HYDIN;NEK2;CNGA3;KIF21A;SLC12A8;TGM2;PDGFRB;SEMA6C;EPHA4;MYOC;ITGA1;SHROOM3;PRKCA;ANK3;ARID1A;NCOR2;SFRP1;RCN1;PARD3;CD109;SLCO2A1;PITPNM2;CASQ2;KPNB1;EPHA3;SATB2;SEZ6;SLC1A2;NEDD4L;JAKMIP1;THBS2;TTN;DPP6;POLR2A;MGAT5B;PLXNA2;NCAM1;SRGAP3;MEF2D;SRGAP1;LONRF2;RAB11FIP4;EVC2;ATF7IP;TNK2;SULF2;MYO1E;REST;FASN;ALLC
338	ChEA_2016	FOXA1 25329375 ChIP-Seq VCAP Human	57/2000	0.2213236193586762	0.4153072622083394	0	0	1.1261330861725478	1.6983543114885655	NRP2;KCNK9;PTPRN;GBE1;WWC1;PKD2L1;SIPA1L2;ROBO1;TMEM144;SCRN1;KIF5C;MYO18A;HYDIN;NRCAM;MAP3K9;KIF1A;KCNH2;GAS2L3;SLC30A8;DSCAM;HNF1B;ANK3;IGFN1;VAV2;VGF;COL6A3;CRYAA;TOX;CCDC81;CD44;PAPPA2;TYRP1;ATP10B;ATP1A3;FOXK1;AFP;EGFR;CNNM1;CAND1;OS9;SCFD2;STAT6;RAB11FIP4;EDEM3;COL28A1;HSPA9;SLC12A5;MYO10;TNK2;FBXO38;NFATC2;PTPN13;SULF2;SETX;CCDC88C;ANP32E;LPIN1
339	ChEA_2016	FOXA1 27270436 Chip-Seq PROSTATE Human	57/2000	0.2213236193586762	0.4153072622083394	0	0	1.1261330861725478	1.6983543114885655	NRP2;KCNK9;PTPRN;GBE1;WWC1;PKD2L1;SIPA1L2;ROBO1;TMEM144;SCRN1;KIF5C;MYO18A;HYDIN;NRCAM;MAP3K9;KIF1A;KCNH2;GAS2L3;SLC30A8;DSCAM;HNF1B;ANK3;IGFN1;VAV2;VGF;COL6A3;CRYAA;TOX;CCDC81;CD44;PAPPA2;TYRP1;ATP10B;ATP1A3;FOXK1;AFP;EGFR;CNNM1;CAND1;OS9;SCFD2;STAT6;RAB11FIP4;EDEM3;COL28A1;HSPA9;SLC12A5;MYO10;TNK2;FBXO38;NFATC2;PTPN13;SULF2;SETX;CCDC88C;ANP32E;LPIN1
340	ChEA_2016	SALL4 18804426 ChIP-ChIP XEN Mouse	30/1005	0.2224420478743124	0.4161818960229071	0	0	1.1767959313413858	1.768828631646172	L3MBTL3;FOXC1;TNKS;SATB2;LRP4;PPP1R9A;ETS2;TMEM144;FHAD1;DPP4;PODXL;ANKRD1;SPOCK1;KIF21A;ATP6V0A1;STRA6;KCNH2;PCDHGA6;APLP2;NFATC2;PDE4DIP;ANK3;NELL2;RCN1;COL1A2;PARD3;FASN;CASQ2;LPIN1;AHDC1
341	ChEA_2016	PKCTHETA 26484144 Chip-Seq BREAST Human	16/506	0.2321213507035882	0.4327290734012585	0	0	1.2455372510449962	1.8191009034114651	IGSF8;GABRB1;DOCK3;ARHGEF18;FOXK1;SNCAIP;SMARCA4;ROBO1;DNM3;MYH3;AGBL1;NEK2;FLYWCH1;PIRT;SLC12A8;FBXL7
342	ChEA_2016	AR 20517297 ChIP-Seq VCAP Human	58/2047	0.2326427463583568	0.4327290734012585	0	0	1.118901766734584	1.6316399329991869	ARHGAP11A;APP;NRP2;GBE1;WWC1;RASGRF1;TFCP2L1;TMEM144;IFIH1;FHAD1;CDH5;HYDIN;ANKRD1;LRRFIP1;MAP3K4;SLC12A8;TECTA;SLC30A8;ACTN3;FIBCD1;KIF23;SPTB;PGM2L1;DNM3;SFRP1;PARD3;DMRTA1;GPRIN1;CASQ2;TNIK;CRYAA;TOX;CCDC81;PAPPA2;PLEC;IGSF8;FLII;SLC1A2;CACNA1C;THBS2;EGFR;SEL1L3;ACAN;CNNM1;MGAT5B;MEF2D;STRA6;SLC14A2;GSX1;COL22A1;LRRN4;NFATC2;VWA3A;NEB;AGT;CAPN13;MYO1E;WNK2
343	ChEA_2016	SALL4 22934838 ChIP-ChIP CD34+ Human	41/1418	0.2362696004715095	0.4381976892465787	0	0	1.1399432844941282	1.6446893681467687	BCAR3;ARHGAP11A;CLIC5;GABRB1;LAMA2;CRTC1;ABHD2;AFP;ABCA13;CELSR2;IGSF9;ACTG2;MYLK;PREX1;CAND1;NHLH1;MYO18A;LRIG1;IGFBP7;SRGAP3;LRRFIP1;SPTBN1;CDK5RAP2;STRA6;KCNH2;CPT1A;MYOC;DCC;ABCA3;FBXO38;PCDHGA2;CDC42BPB;ANK3;SNCAIP;ARID1A;BCR;PTPRE;MN1;NBEA;ERG;CD44
344	ChEA_2016	LMO2 26923725 Chip-Seq MACROPHAGESS Mouse	15/473	0.2379303075308095	0.439998655665671	0	0	1.2488732924364012	1.7931041407772712	MACF1;CAMK2A;DCLK3;ATP1A3;VWA3A;FOXK1;HNF1B;PTPN13;CACNA1I;MGAT5B;HNRNPD;NES;WASF2;SLC12A7;PLEC
345	ChEA_2016	IRF1 19129219 ChIP-ChIP H3396 Human	7/196	0.2406827798080123	0.4438023512066817	0	0	1.409671999415589	2.007761262042302	AKAP12;PTPRN2;DCC;CREB3L1;OAS3;SLC1A2;HK1
346	ChEA_2016	ASH2L 23239880 ChIP-Seq MESCs Mouse	92/3336	0.2427159404478925	0.4452435816596122	0	0	1.0915258793485312	1.5454516396165257	ARHGAP11A;NRP2;FLT1;WWC1;ATP2A2;ADAR;SIPA1L2;PPP1R9A;CELSR3;ETS2;CNDP2;HK1;TMEM144;RPTOR;AKAP12;CREB3L1;MYO18B;KIF13A;IL12A;MAP3K9;KIF21B;SLC12A7;RGS9;TNS1;KCNH2;SEMA6C;EPHA4;GRIPAP1;KSR1;PCDHGA2;MYOF;MAMDC2;PCDHGA1;SYN3;POU3F1;PGM2L1;SFRP1;RCN1;TNNT2;MMRN2;KCNQ3;CASQ2;SPARCL1;DSCAML1;AHDC1;KPNB1;EPHA3;TRIM56;NOTCH2;MACF1;IGSF3;EPAS1;ABHD2;GLIS3;CLEC16A;CACNA1A;ATP1A1;FSTL4;TTN;TRPM1;DPP4;GRIN2A;…
347	ChEA_2016	CREB1 23762244 ChIP-Seq HIPPOCAMPUS Rat	67/2393	0.2428601354506976	0.4452435816596122	0	0	1.1057955876667032	1.5649988520850686	CALCOCO1;PTPRN;GOLIM4;CHD6;ZBTB20;CELF6;CBLB;RSF1;ADAR;PTPN23;SIPA1L2;CELSR3;SART1;HERC2;PCLO;ZMIZ1;KIF5C;NEFM;MACROD2;BAHCC1;RGS9;SEMA6A;KDM2A;SND1;RNF40;SHISA7;NCOR2;DNM3;MTHFD1;VGF;MYH9;CCDC81;KPNB1;PLEC;PLEKHH3;TNKS;ABHD2;SEL1L;CLEC16A;RRBP1;ATP1A1;PRDM11;TTBK2;CAND1;TCOF1;POLR2A;OS9;LMNA;MYH14;CAMTA1;ZC3H18;ZBTB7A;MEF2D;WASF2;ATP6V0A1;EDEM3;HNRNPA3;SEC16A;TNK2;MIB2;PDE4DIP;SORL1;CDK11B;FASN;…
348	ChEA_2016	STAT1 20625510 ChIP-Seq HELA Human	20/656	0.2471347784118645	0.4517822023689672	0	0	1.199933796756041	1.6772931751910618	BCAR3;PDGFRB;UNC13A;KDM2A;ACTN3;GKN1;SLC1A2;PKD2L1;PARVB;VAV2;PREX1;SFRP1;NHLH1;WNK2;COL4A3;PITPNM2;ACO1;LONRF2;NTSR1;TBC1D16
349	ChEA_2016	WT1 19549856 ChIP-ChIP CCG9911 Human	7/199	0.2522806018313163	0.4598714970525138	0	0	1.387430144641683	1.9107872641442964	NOTCH2;PODXL;SATB2;ANP32E;NES;IGSF9;MYLK
350	ChEA_2016	SOX11 23321250 ChIP-ChIP Z138-A519-JVM2 Human	33/1134	0.2532716773442545	0.4603627639476762	0	0	1.1456321129345652	1.573288037594746	PTPRU;FOXC1;FLII;PTPRN;MYCBP2;ADAR;APCDD1;ABCC12;PLB1;ROBO1;HK1;NLN;HHAT;DPP6;GRB10;LRIG1;SRGAP3;LRRFIP1;NOS1;ZBTB7A;SRGAP1;SPTBN1;CDK5RAP2;EDEM3;PTPRN2;MYO10;ARHGEF18;PARVB;NCOR2;COL1A2;NOVA2;CD109;OAS3
351	ChEA_2016	STAT3 22323479 ChIP-Seq MACROPHAGE Mouse	2/38	0.2554813300690193	0.4630599107500974	0	0	2.1104600694444446	2.8799463556449543	RPTOR;NBAS
352	ChEA_2016	VDR 20736230 ChIP-Seq LYMPHOBLASTOID Human	15/483	0.2626352383677042	0.4689403018975109	0	0	1.2215456554133908	1.6331932702147351	BCAR3;FBXO38;RASGRF1;LRP4;VWA3A;TFCP2L1;CDC42BPB;CDK11B;SETX;ANKFN1;INF2;CAND1;POLR2A;DPYSL5;SCN8A
353	ChEA_2016	RXR 22108803 ChIP-Seq LS180 Human	17/555	0.2629981133613499	0.4689403018975109	0	0	1.2046853612380604	1.6089879123552966	CLIC5;SEMA6A;DCC;RBM19;CBLB;ATP1A1;SYN3;ABCA13;FHAD1;SCEL;DPP6;MTHFD1;PARD3;NOVA2;ZBTB7A;EPHA3;SDK2
354	ChEA_2016	SREBP1 19666523 ChIP-Seq LIVER Mouse	22/738	0.2667281835723128	0.4689403018975109	0	0	1.1722191942589817	1.549117179571569	NOTCH2;CALCOCO1;EPAS1;SEL1L;SH2D3C;TYRP1;SEZ6;ITPR1;CACNA2D2;NEDD4L;FMN2;UACA;VAV2;GRIN1;NCOR2;PODXL;FASN;KIF13A;DVL3;CNGA3;KIF21B;LPIN1
355	ChEA_2016	MNX1 26342078 ChIP-Seq MIN6-4N Mouse	56/2000	0.2668108614244459	0.4689403018975109	0	0	1.1033299189534027	1.457736321082636	GABRB1;NRP2;GOLIM4;FMN2;ABCA13;HK1;AKAP12;SCN11A;GRB10;CNGA3;KIF21A;NRCAM;MACROD2;KIF21B;BAHCC1;SLC12A8;TNS1;APC2;GAS2L3;MYOC;FIBCD1;SH2D3C;ANO8;CACNA2D2;POU3F1;SHISA7;F5;BCR;OBSCN;MMRN2;SPARCL1;MYH9;IGSF8;FOXC1;PLEKHH3;ATP10B;CACNA1E;EGFR;CACNA1G;SEC14L3;CACNA1I;SV2C;PDZD2;CAND1;POLR2A;MGAT5B;COBLL1;NT5DC3;PLXNA2;ZBTB7A;SRGAP1;ATP6V0A1;JAG2;PTPRN2;WNK2;CCDC88C
356	ChEA_2016	ELK3 25401928 ChIP-Seq HUVEC Human	56/2000	0.2668108614244459	0.4689403018975109	0	0	1.1033299189534027	1.457736321082636	NRP2;DAGLA;KCNK9;PTPRH;CELSR1;CELSR3;HK1;AKAP12;PREX1;CDH5;HHAT;KIF21B;LRRFIP1;BAHCC1;TNS1;TGM2;EPHA4;CPT1A;POU3F1;ARID1A;HSPG2;SDCBP2;VAV2;RCN1;INF2;GPRIN1;PITPNM2;MMRN2;TNIK;FLYWCH1;HNRNPH3;CRYAA;CD44;PLEC;FOXC1;PLEKHH3;LTBP4;ATP1A1;LMNA;PLXNA2;PLXNA1;CAMTA1;MEF2D;NTSR1;STRA6;TBC1D16;GABBR2;LAMB3;FUS;TNK2;MIB2;PDE4DIP;SULF2;REST;TSPAN18;PLXNB2
357	ChEA_2016	STAT1 17558387 ChIP-Seq HELA Human	56/2000	0.2668108614244459	0.4689403018975109	0	0	1.1033299189534027	1.457736321082636	APP;CLIC5;DAGLA;GBE1;WWC1;CBLB;SMC3;PPP1R9A;PLB1;GRB10;NEFM;KCNH2;CPT1A;KDM2A;MYOC;SND1;BCR;CEACAM1;INF2;EVC;MYH3;VGF;KCNQ3;CASQ2;MYH9;FLYWCH1;PAPPA2;PLEC;COLEC12;NBAS;IGSF3;LTBP4;FOXK1;JAKMIP1;RASGRP3;NLN;SV2C;HECTD1;PODXL;PLXNA2;MYH11;ZBTB7A;SRGAP1;DRD5;EVC2;WFS1;ABCA3;SEC16A;LRRN4;YLPM1;MYO5A;VWA3A;ATP2B2;CAPN13;CD6;SARDH
358	ChEA_2016	CBP 21632823 ChIP-Seq H3396 Human	56/2000	0.2668108614244459	0.4689403018975109	0	0	1.1033299189534027	1.457736321082636	ARHGAP11A;DAGLA;FLT1;ATP2A2;PKD2L1;RSF1;OGDHL;SMC3;HK1;SART1;ZMIZ1;CREB3L1;ANKRD1;PLCE1;TECTA;CUBN;CPT1A;KDM2A;ABCC8;APLP2;MYOF;MYO7A;ANK3;PGM2L1;RCN1;INF2;MTHFD1;PARD3;SFRP5;SCN8A;MADD;PITPNM2;MMRN2;HNRNPH3;CCDC81;DSCAML1;WDFY4;CD44;SLC1A2;LRP4;DTX1;CACNA1C;PRDM11;CNNM1;CAND1;NT5DC3;NCAM1;SRGAP1;SVIL;TMEM132B;SORL1;PTPRE;POLR3A;CD6;TSPAN18;CCDC88C
359	ChEA_2016	SOX6 21985497 ChIP-Seq MYOTUBES Mouse	56/2000	0.2668108614244459	0.4689403018975109	0	0	1.1033299189534027	1.457736321082636	NRP2;TRAF3IP1;PTPRN;FMN2;ABCA12;BEST3;HK1;AKAP12;HHAT;TNR;NEK2;CNGA3;KIF21B;KIF1A;LRRFIP1;PPFIA4;RGS9;TNS1;EPHA4;GAS2L3;MYOC;ANK3;F5;BCR;DNM3;MYH3;NAV3;ALS2;TNNT2;COL4A3;HNRNPH3;PAPPA2;IGSF8;L3MBTL3;LAMA2;TMEM63C;FLII;SATB2;AGAP1;CACNA1E;FSTL4;EGFR;IGSF9;SV2C;NHLH1;PLXNA2;ZBTB7A;SRGAP1;LONRF2;EDEM3;LAMB3;GPR55;AP3D1;VIL1;NFASC;TRIP12
360	ChEA_2016	PPARA 22158963 ChIP-Seq LIVER Mouse	56/2000	0.2668108614244459	0.4689403018975109	0	0	1.1033299189534027	1.457736321082636	BCAR3;ARHGAP11A;FLT1;GBE1;CBLB;SMC3;ZMIZ1;MYO18B;MYO18A;NEK2;WDR7;HMGCS2;LRRFIP1;SLC12A7;BAHCC1;PDGFRB;CPT1A;MYOC;APLP2;ARHGEF18;ARID1A;F5;BCR;NCOR2;INF2;MYH9;AHDC1;PLEC;NOTCH2;EPAS1;SEL1L;MYCBP2;NEDD4L;RRBP1;TTN;DPP4;MAN2A1;COBLL1;NT5DC3;PLXNA2;PCDH1;CCDC141;MEF2D;ARSB;EDEM3;HSPA9;BCHE;TAF15;LRRN4;ATP2B2;AGT;SULF2;FASN;PLXNB2;AMOTL2;LPIN1
361	ChEA_2016	TCF7 22412390 ChIP-Seq EML Mouse	56/2000	0.2668108614244459	0.4689403018975109	0	0	1.1033299189534027	1.457736321082636	PTPRN;ADAR;CELSR2;RPTOR;PREX1;SART1;ZMIZ1;CREB3L1;MYO18A;KIF21B;BAHCC1;SUN2;CPT1A;GAS2L3;UNC13A;GAA;FIBCD1;SH2D3C;ARID1A;VAV2;NCOR2;CLIP2;INF2;VGF;ALPK2;HNRNPH3;AHDC1;KPNB1;TRIM56;PLEC;NOTCH2;IGSF8;ABHD2;PRDM11;LMF2;TTBK1;PIK3R6;TRPM1;DPP4;LMNA;CAMTA1;ZBTB7A;CPA5;JAG2;SLC12A5;WFS1;ABCA3;SEC16A;LHFPL4;SMARCA4;GRIN1;SETX;REST;WNK2;HNRNPD;ANP32E
362	ChEA_2016	GATA3 22897851 ChIP-Seq JUKARTE6-1 Human	56/2000	0.2668108614244459	0.4689403018975109	0	0	1.1033299189534027	1.457736321082636	CLIC5;ACTG2;DMBX1;HHAT;DPYSL5;KIF5C;CREB3L1;ANKRD1;RGS9;TNS1;CCDC112;GAS2L3;SEMA6A;PGAM2;SDCBP2;VWA5B1;SND1;BCR;CLIP2;MC3R;RCN1;OBSCN;NCL;MYH8;TLN2;CRYAA;COLEC12;FOXC1;EPAS1;ITPR1;ATP1A1;SCEL;SV2C;ALDH1B1;MAN2A1;COBLL1;MYH11;MEF2D;WASF2;RAB11FIP4;ATF7IP;GSN;ANGPT2;COL22A1;DCLK3;VWA3A;VWA3B;SULF2;SGSM1;VIL1;NFASC;AGBL1;NBEA;WNK2;ANP32E;NES
363	ChEA_2016	ZFP281 18757296 ChIP-ChIP E14 Mouse	56/2004	0.2719322104636739	0.4766284348236922	0	0	1.1008132851519417	1.4334817789167775	CLIC5;CRTC1;DPYSL5;CDH1;MYO18A;EP300;KIF1A;NEO1;KCNH2;UNC13A;SEMA6A;CACNA2D2;KSR2;MYO7A;SYN1;F5;NCOR2;NPC1;VGF;CASQ2;AHDC1;KPNB1;TRIM56;NOTCH2;IGSF8;IGSF3;SATB2;ATP1A3;DTX1;SBSN;IGSF9;CACNA1H;CACNA1G;GRIN2A;POLR2A;PODXL;SCFD2;STAT6;PCDH1;ZBTB7A;MEF2D;WWOX;SVIL;SLC12A5;TAF15;MYO10;WFS1;FUS;MIB2;SMARCA1;SULF2;CYLD;SLC6A7;COL5A1;FASN;NOVA2
364	ChEA_2016	IRF1 21803131 ChIP-Seq MONOCYTES Human	11/345	0.2753671220639899	0.4801924774965232	0	0	1.2539850716062904	1.6172019507974345	PDGFRB;CYLD;CEACAM1;SCN11A;OAS3;ZBTB20;VWA3B;ABCA12;CPA5;F5;CNDP2
365	ChEA_2016	EOMES 20176728 ChIP-ChIP TSCs Mouse	49/1744	0.2754709196923628	0.4801924774965232	0	0	1.1060475148285596	1.4259974305370005	BCAR3;CALCOCO1;WWC1;TNC;PCSK9;SMC3;PPP1R9A;ETS2;HERC2;ZMIZ1;CDH1;NEK2;KIF21A;LRRFIP1;DLGAP2;EPHA4;SMARCC1;SEMA6A;SCARA5;APLP2;ARHGEF18;ANK3;POU3F1;TNNT2;MADD;NOTCH2;IGSF8;ABHD2;GLIS3;NEDD4L;ATP1A1;CACNA1C;JAKMIP1;UACA;IGSF9;TRPM1;PODXL;PCDH1;ATP6V0A1;SLC14A2;MICAL3;YLPM1;CDC42BPB;PTPN13;SORL1;SULF2;NFASC;CD6;ANP32E
366	ChEA_2016	EGR1 19032775 ChIP-ChIP M12 Human	9/276	0.2806917515010857	0.4879600475686449	0	0	1.282834575592391	1.629838995464568	MYOC;ADAR;NOS1;PTPN13;ABCC12;EGFR;SLC8A1;ETS2;HK1
367	ChEA_2016	RUNX1 20887958 ChIP-Seq HPC-7 Mouse	32/1120	0.2920311828394823	0.5062931919880156	0	0	1.122650720039053	1.381864812119416	IGSF8;ABHD2;RPTOR;CDH5;POLR2A;SCN11A;CREB3L1;NT5DC3;GRB10;LRRFIP1;DLGAP2;MEF2D;LONRF2;CPA5;ATP6V0A1;JAG2;PDGFRB;GAS2L3;UNC13A;TNK2;SH2D3C;LRRN4;SHROOM3;ARID1A;TCTE1;SETX;OBSCN;MYH3;TNIK;HNRNPH3;LPIN1;AHDC1
368	ChEA_2016	TAF15 26573619 Chip-Seq HEK293 Human	8/247	0.3032834960436465	0.5230803071847059	0	0	1.2732234111168077	1.519066656904698	APP;BCHE;SV2C;ITGA1;LAMA3;NEB;VTCN1;ROBO1
369	ChEA_2016	BCL11B 21912641 ChIP-Seq STHDH STRIUM Mouse	2/43	0.3033537831635441	0.5230803071847059	0	0	1.8526105182926829	2.209896745012492	CHD6;FMN2
370	ChEA_2016	SOX2 18692474 ChIP-Seq MEFs Mouse	55/1991	0.3045537756742888	0.5237339861999899	0	0	1.086229946524064	1.2914270433594397	MYT1L;GRIK3;CHD6;ZBTB20;ATP2A2;ADAR;CDH1;KIF13A;PLCE1;CNGA3;KIF21A;SLC12A7;RGS9;TGM2;SEMA6C;EPHA4;CPT1A;MAMDC2;SHROOM3;ANK3;PGM2L1;NCOR2;RCN1;EVC;NPC1;ALDH1A2;SLCO2A1;CASQ2;MYH9;EPAS1;SEZ6;ITPR1;ATP1A1;CACNA1C;THBS2;UACA;TTN;DPP4;DPP6;PODXL;PLXNA2;LRIG1;NCAM1;MEF2D;EVC2;TNK2;ATP2B2;PTPN13;SULF2;MYO1E;REST;CD6;FASN;AMOTL2;NES
371	ChEA_2016	FLI1 27457419 Chip-Seq LIVER Mouse	12/393	0.3122271861516932	0.5348114707816377	0	0	1.198669887379615	1.3952807512198002	VIL1;EPHA4;NRP2;ALS2;SATB2;GPR55;COL4A3;CNGA3;TRIP12;ABCA12;LONRF2;TNS1
372	ChEA_2016	ELK4 26923725 Chip-Seq MESODERM Mouse	14/466	0.3132037471488942	0.5348114707816377	0	0	1.1790973451327431	1.368815700760193	WWOX;DAGLA;TAF15;PCDHGA2;CACNA1A;CELSR1;HSPG2;CAPN13;DPP6;DPYSL5;NOVA2;CD109;LRRFIP1;TGM2
373	ChEA_2016	ATF3 23680149 ChIP-Seq GBM1-GSC Human	60/2189	0.3163554674209325	0.5348114707816377	0	0	1.0774432371922869	1.2400173550917748	NRP2;TNC;PKD2L1;ADAR;SMC3;BEST3;ETS2;MYLK;HK1;GOLGA2;ZMIZ1;ANKRD1;TGM2;PDGFRB;PCDHGA6;ANXA1;PCDHGA5;KSR1;PCDHGA4;PCDHGA2;MYOF;PCDHGA1;KIF23;MYO7A;HSPG2;SDCBP2;VAV2;NCOR2;CLIP2;RCN1;CD109;MYH9;HNRNPH3;SPTBN4;PLEKHH3;ABHD2;NEDD4L;ATP1A1;UACA;IGSF9;CAND1;MGAT5B;LMNA;WASF2;CPA5;ATP6V0A1;STRA6;EVC2;HSPA9;GSN;TAF15;FBXO38;AP3D1;SORL1;CDK11B;SULF2;PCDHGA10;PTPRE;AMOTL2;LPIN1
374	ChEA_2016	TAL1 22897851 ChIP-Seq JUKARTE6-1 Human	55/2000	0.3168632225007195	0.5348114707816377	0	0	1.0806492262714855	1.2419740248790574	RASGRF1;CELF6;SMC3;ACTG2;MYLK;RPTOR;CDH5;CREB3L1;SLC12A8;TECTA;CCDC112;GAS2L3;UNC13A;PGAM2;AFAP1;ARID1A;RCN1;OBSCN;MTHFD1;TBC1D5;PARD3;MMRN2;COL6A3;DSCAML1;NOTCH2;MACF1;EPAS1;CLEC16A;LTBP4;DNAH9;ATP1A1;APCDD1;CACNA1E;TTBK1;PIK3R6;TRPM1;EGFLAM;MAN2A1;COBLL1;LRIG1;ZC3H18;MEF2D;WASF2;RAB11FIP4;DRD5;JAG2;ANGPT2;SLC12A5;TNK2;DCLK3;VWA3A;VWA3B;KBTBD11;PTPRE;NES
375	ChEA_2016	NCOR1 26117541 ChIP-Seq K562 Human	55/2000	0.3168632225007195	0.5348114707816377	0	0	1.0806492262714855	1.2419740248790574	NCAPG2;CHD6;ATP2A2;RSF1;ADAR;PTPRH;CELSR2;ETS2;PLB1;HK1;PREX1;SART1;CDH1;KDR;KIF21A;APC2;CPT1A;FIBCD1;MAMDC2;ANO8;ARID1A;SND1;BCR;NCOR2;VGF;TBC1D5;MADD;CRYAA;CCDC81;PLEC;COLEC12;SPTBN4;EPAS1;ITPR1;LTBP4;FOXK1;NLN;PODXL;MAN2A1;STAT6;MEF2D;WASF2;CPA5;STRA6;HNRNPA3;ACE;PTPRN2;FUS;DCLK3;PDE4DIP;L1CAM;SETX;REST;ANP32E;MEGF8
376	ChEA_2016	GATA3 26560356 Chip-Seq TH1 Human	55/2000	0.3168632225007195	0.5348114707816377	0	0	1.0806492262714855	1.2419740248790574	ARHGAP11A;NCAPG2;TNC;GOLIM4;ZBTB20;PPP1R9A;CELSR2;ETS2;HK1;AKAP12;MYO18A;PLCE1;TNR;NEK2;BAHCC1;KDM2A;ACTN3;MAMDC2;ARHGEF18;ARID1A;SDCBP2;RCN1;INF2;VGF;ALS2;NCL;CD109;SCN8A;KCNQ3;ALPK2;CRYAA;KPNB1;TNKS;DNAH5;SEL1L;ATP10B;FSTL4;SCEL;GRIN2A;EGFLAM;LRIG1;TBC1D16;SVIL;PTPRN2;TMEM132B;TNK2;YLPM1;MYO5A;PDE4DIP;CDK11B;NELL2;SGSM1;SLC6A7;ACO1;LPIN1
377	ChEA_2016	FOXA1 26743006 Chip-Seq LNCaP-abl Human	55/2000	0.3168632225007195	0.5348114707816377	0	0	1.0806492262714855	1.2419740248790574	PTPRU;CALCOCO1;CHD6;RSF1;SMC3;PTPRH;BEST3;IFIH1;HHAT;ZMIZ1;CREB3L1;KIF13A;CNGA3;IL12A;BAHCC1;CUBN;SMARCC1;PCDHGA5;KDM2A;MYOC;KSR1;RBM19;ANK3;PGM2L1;NAV3;TNNT2;SCN8A;MADD;MYH9;AHDC1;CD44;IGSF3;ABHD2;SEL1L;RRBP1;JAKMIP1;TRPM1;DPP4;NLN;CNNM1;COBLL1;NT5DC3;PLXNA2;MEF2D;WASF2;LONRF2;SPTBN1;EVC2;ATF7IP;BCHE;YLPM1;PDE4DIP;PTPRE;REST;ANP32E
378	ChEA_2016	RUNX 20019798 ChIP-Seq JUKART Human	18/616	0.3217968440075405	0.5404928667701966	0	0	1.1462401553565649	1.2996470366555872	HSPA9;MACF1;EPAS1;ATP1A1;SIPA1L2;UACA;NCOR2;HECTD1;AGBL1;MYO18B;CCDC88C;LPIN1;ZBTB7A;RGS9;SPTBN1;CD44;JAK1;ATP6V0A1
379	ChEA_2016	ERG 20517297 ChIP-Seq VCAP Human	30/1062	0.321923651054349	0.5404928667701966	0	0	1.108374975975399	1.2562774971436417	APP;ABHD2;GBE1;GLIS3;CACNA1C;THBS2;SEL1L3;LONRF2;SLC12A8;CHGB;CDK5RAP2;TECTA;CNTLN;EDEM3;HSPA9;SEMA6A;SLC30A8;KDM2A;SCARA5;COL22A1;LRRN4;SHROOM3;SHISA7;VAV2;CLIP2;MYH3;AGBL1;KCNQ3;ACO1;LPIN1
380	ChEA_2016	GATA2 20887958 ChIP-Seq HPC-7 Mouse	47/1708	0.33227237132824	0.5560379719937879	0	0	1.080042594500101	1.1899912015371903	IGSF8;CALCOCO1;ABHD2;CLEC16A;ATP1A3;SMC3;PRDM11;ETS2;CDH5;SEC14L3;SV2C;GPNMB;SCN11A;SCFD2;CREB3L1;MYO18B;NT5DC3;MYO18A;GRB10;HYDIN;STAT6;IL12A;NCAM1;KIF21B;BAHCC1;JAK1;TNS1;JAG2;EDEM3;PDGFRB;UNC13A;GSN;MAMDC2;SH2D3C;LHFPL4;SHROOM3;SEZ6L;VWA5B1;SGSM1;NFASC;OBSCN;MYH3;COL5A1;NOVA2;OAS3;HNRNPH3;CRYAA
381	ChEA_2016	NACC1 18358816 ChIP-ChIP MESCs Mouse	22/769	0.3329255568991018	0.5560379719937879	0	0	1.1217172211882762	1.233705393183566	SEMA6C;EPHA4;IGSF8;SEMA6A;MYT1L;EPAS1;MIB2;MYO5A;ADAR;ANK3;SULF2;AKAP12;DPP4;SLC6A7;SFRP1;REST;SCRN1;CASQ2;TRIP12;AMOTL2;NOS1;SLC12A7
382	ChEA_2016	KLF1 20508144 ChIP-Seq FETAL-LIVER-ERYTHROID Mouse	32/1144	0.3349235049555556	0.5579143502914999	0	0	1.096987969790143	1.1999437096799257	FLT1;YTHDC1;ABHD2;NEDD4L;ATP1A1;FSTL4;TRPM1;CDH5;NLN;SV2C;LMNA;GRB10;PLXNA2;SPOCK1;EP300;MAP3K4;ATP6V0A1;TGM2;ATF7IP;EPHA4;SLC14A2;ABCA3;CACNA2D2;WWP2;POU3F1;GRIN1;MC3R;NAV3;COL4A3;CCDC88C;ALLC;LPIN1
383	ChEA_2016	E2F1 21310950 ChIP-Seq MCF-7 Human	32/1145	0.3367506614693621	0.5594971927537838	0	0	1.095942706527534	1.1928377404320052	NRP2;YTHDC1;NCAPG2;SEL1L;SLC1A2;LTBP4;FOXK1;RRBP1;SMC3;IFIH1;HECTD1;CAND1;SCRN1;MAN2A1;COBLL1;LRIG1;DVL3;CAMTA1;LRRFIP1;EDEM3;ATF7IP;DSCAM;FUS;FIBCD1;AGT;SMARCA4;MTHFD1;NCL;SCN8A;OAS3;TNIK;ALLC
384	ChEA_2016	PCGF2 27294783 Chip-Seq ESCs Mouse	15/512	0.3387988645014322	0.5614381183166591	0	0	1.1485143324879137	1.243092957649112	EPHA4;NRP2;SATB2;GPR55;AGAP1;ABCA12;VIL1;ALS2;COL4A3;CNGA3;TRIP12;KIF1A;LRRFIP1;LONRF2;TNS1
385	ChEA_2016	PHC1 16625203 ChIP-ChIP MESCs Mouse	26/922	0.3407319151563184	0.5631786576936041	0	0	1.105413861241218	1.1901540957667969	COLEC12;PTPRU;GABRB1;CALCOCO1;FOXC1;NRP2;FLT1;EPAS1;RASGRF1;PTPRM;ATP2A2;GRIN2A;PODXL;KIF21A;PCDH1;SEMA6A;DCC;PTPN13;SEZ6L;PCDHGA10;DMRTA1;SFRP5;ALDH1A2;TOX;NES;CD44
386	ChEA_2016	CREM 20920259 ChIP-Seq GC1-SPG Mouse	153/5776	0.342561090998577	0.5647389562198764	0	0	1.0448967265923543	1.1194033690794594	CLSTN2;TRAF3IP1;CRTC1;SMC3;CELSR3;CNDP2;GOLGA2;PREX1;HHAT;HERC2;ZMIZ1;KIF5C;GRB10;EP300;NEK2;KIF21A;MACROD2;MAP3K9;KIF21B;SLC12A7;CHGB;TNS1;EPHA4;SMARCC1;UNC13A;KDM2A;SCARA5;DSCAM;APLP2;ANK3;SND1;RNF40;CLIP2;KIF16B;NCL;SCN8A;MADD;FLYWCH1;KPNB1;NOTCH2;MACF1;L3MBTL3;IGSF3;YTHDC1;TNKS;ABHD2;SEL1L;MYCBP2;LTBP4;CACNA1A;CACNA1C;TTBK1;CACNA1H;TTBK2;NLN;MAN2A1;SCFD2;PLXNA2;PLXNA1;CAMTA1;ZC3H18;ZBTB7A;SRG…
387	ChEA_2016	CLOCK 20551151 ChIP-Seq 293T Human	12/407	0.3550055330267171	0.5837462115233132	0	0	1.1553381411064605	1.196493485037601	CEACAM1;NPC1;FUS;NCL;LMNA;ITPR1;CHD6;ATP2A2;MYH9;NCAM1;LPIN1;TGM2
388	ChEA_2016	SMARCA4 20176728 ChIP-ChIP TSCs Mouse	31/1118	0.3565294758729558	0.584745001560272	0	0	1.0863736879096264	1.1204188590211348	IGSF8;FLT1;ABHD2;WWC1;GLIS3;SMC3;PPP1R9A;UACA;IGSF9;TTBK2;TRPM1;CDH1;PODXL;MYH14;NEK2;SRGAP3;WASF2;EDEM3;EPHA4;SLC14A2;MYO10;SCARA5;APLP2;MIB2;ARHGEF18;CDC42BPB;ANK3;PTPN13;CYLD;PTPRE;SPARCL1
389	ChEA_2016	CEBPA 26348894 ChIP-Seq LIVER Mouse	54/2000	0.370806959720226	0.5944091464861914	0	0	1.058090173823674	1.0497034082789736	GBE1;PTPRH;PPP1R9A;ROBO1;IFIH1;SCRN1;DPYSL5;NEFM;NRCAM;CDK5RAP2;JAK1;CCDC112;CPT1A;SLC30A8;GKN1;MYOF;PRKCA;HNF1B;MYO7A;HSPG2;SND1;MTHFD1;ALDH1A2;ALPK2;DSCAML1;KPNB1;MACF1;IGSF8;LAMA2;CCDC68;LAMA3;NEDD4L;LRP4;PRDM11;JAKMIP1;FSTL4;TRPM1;DPP4;OS9;COBLL1;LMNA;PLXNA1;ZBTB7A;VWA3A;SNCAIP;NELL2;MYO1E;SLC6A7;POLR3A;CD6;TSPAN18;MEGF8;ALLC;SDK2
390	ChEA_2016	LUZP1 20508642 ChIP-Seq ESCs Mouse	54/2000	0.370806959720226	0.5944091464861914	0	0	1.058090173823674	1.0497034082789736	WWC1;ABCA13;BEST3;HK1;RPTOR;AKAP12;MYO18A;GRB10;MAP3K9;RGS9;APC2;GAS2L3;KSR1;PGAM2;PRKCA;HNF1B;ANK3;SYN3;BCR;ANKFN1;INF2;OBSCN;MYH3;NAV3;HNRNPH3;KPNB1;L3MBTL3;LAMA2;TMEM63C;SEZ6;ATP10B;FSTL4;EGFR;PIK3R6;CACNA1G;SEC14L3;HECTD1;CAND1;POLR2A;OS9;MGAT5B;NT5DC3;STAT6;ZBTB7A;SRGAP1;RAB11FIP4;JAG2;AP3D1;YLPM1;POLR3A;FASN;WNK2;CCDC88C;LPIN1
391	ChEA_2016	P68 20966046 ChIP-Seq HELA Human	54/2000	0.370806959720226	0.5944091464861914	0	0	1.058090173823674	1.0497034082789736	BCAR3;FLT1;CRTC1;NCAN;ZBTB20;PTPRM;PKD2L1;RSF1;PTPN23;SMC3;PTPRH;CELSR3;CDH5;MYO18A;SLC12A7;APC2;CPT1A;KDM2A;SH2D3C;ARHGEF18;DISP2;CLIP2;DMRTA1;SCN8A;FLYWCH1;CRYAA;TRIM56;MACF1;FLII;CLEC16A;ATP1A1;PRDM11;CACNA1H;ACAN;ZC3H18;ZBTB7A;LONRF2;NTSR1;ATP6V0A1;TBC1D16;CNTLN;COL28A1;HSPA9;TAF15;LAMB3;SEC16A;AP3D1;MIB2;CDK11B;SETX;COL5A1;ACO1;MEGF8;SDK2
392	ChEA_2016	RAC3 21632823 ChIP-Seq H3396 Human	54/2000	0.370806959720226	0.5944091464861914	0	0	1.058090173823674	1.0497034082789736	PTPRU;GABRB1;DOCK3;MYT1L;PCSK9;ATP2A2;PPP1R9A;ARHGAP36;ROBO1;HK1;RPTOR;CDH5;DPYSL5;MYO18A;HYDIN;ANKRD1;KIF21A;KIF21B;PPFIA4;KCNH2;CPT1A;GAS2L3;PCDHGA5;ANK3;ANKFN1;RCN1;INF2;MYH3;KIF16B;PARD3;CD109;ALDH1A2;TNIK;CCDC81;WDFY4;PLEC;TNKS;ABHD2;GLIS3;RRBP1;PRDM11;THBS2;NHLH1;NT5DC3;DVL3;RAB11FIP4;SPTBN1;HSPA9;DCLK3;WWP2;PARVB;SULF2;COL5A1;ALLC
393	ChEA_2016	SOX3 22085726 ChIP-Seq MUSCLE Mouse	54/2000	0.370806959720226	0.5944091464861914	0	0	1.058090173823674	1.0497034082789736	TNC;SLC7A14;CHD5;PKD2L1;OGDHL;CELSR1;ETS2;ACTG2;PREX1;ZMIZ1;MYO18B;KDR;NEK2;KIF1A;CDK5RAP2;JAK1;CPT1A;PCDHGA2;MAMDC2;ANK3;SYN1;SHISA7;BCR;EVC;KCNQ3;SPARCL1;CRYAA;SSX2IP;FREM2;AHDC1;PLEKHH3;SEL1L;TTBK1;IGSF9;CACNA1G;SEL1L3;CACNA1I;PDZD2;OS9;PODXL;MAN2A1;MGAT5B;SPOCK1;PLXNA1;PCDH1;CCDC141;ACE;PTPRN2;LRRN4;WWP2;NOVA2;COL20A1;SARDH;AMOTL2
394	ChEA_2016	GATA1 22383799 ChIP-Seq G1ME Mouse	54/2000	0.370806959720226	0.5944091464861914	0	0	1.058090173823674	1.0497034082789736	NRP2;PKD2L1;PTPRH;IFIH1;RPTOR;SART1;CREB3L1;KIF13A;MYO18A;ANKRD1;IL12A;KIF21B;BAHCC1;PPFIA4;TGM2;APC2;PDGFRB;SMARCC1;KSR1;GAA;FIBCD1;PGAM2;ANK3;ARID1A;TMEM130;ALS2;OAS3;MADD;MYH9;SSX2IP;TNKS;MYCBP2;RRBP1;PRDM11;PIK3R6;HECTD1;NT5DC3;ZBTB7A;WASF2;ATP6V0A1;EDEM3;TNK2;MICAL3;NFATC2;CDC42BPB;PARVB;SETX;MYO1E;PTPRE;REST;CD6;CCDC88C;TRIP12;LPIN1
395	ChEA_2016	MYB 26560356 Chip-Seq TH1 Human	54/2000	0.370806959720226	0.5944091464861914	0	0	1.058090173823674	1.0497034082789736	ARHGAP11A;DAGLA;FLT1;PKD2L1;ADAR;SMC3;PTPRH;ACTG2;CNDP2;HK1;FHAD1;HHAT;ZMIZ1;NEK2;KIF21B;LRRFIP1;JAK1;SUN2;CPT1A;KSR1;MAMDC2;SH2D3C;ARID1A;SND1;SYN1;F5;BCR;NPC1;MADD;PITPNM2;SSX2IP;FREM2;KPNB1;CD44;PLEC;NOTCH2;MACF1;TMEM63C;MYCBP2;FOXK1;TTBK2;HECTD1;STAT6;WASF2;SPTBN1;EDEM3;MIB2;SORL1;SGSM1;PTPRE;POLR3A;CCDC88C;ANP32E;LPIN1
396	ChEA_2016	KLF6 26769127 Chip-Seq PDAC-Cell line Human	54/2000	0.370806959720226	0.5944091464861914	0	0	1.058090173823674	1.0497034082789736	BCAR3;PTPRU;WWC1;RASGRF1;PCSK9;ADAR;PTPRH;HK1;ZMIZ1;MYO18A;NEK2;KIF21A;MAP3K9;JAK1;TGM2;SEMA6C;CPT1A;KDM2A;APLP2;MYOF;AFAP1;PRKCA;MYO7A;HSPG2;BCR;CLIP2;PARD3;IGSF8;FOXC1;EPAS1;RRBP1;ATP1A1;UACA;SEL1L3;SCFD2;MYH14;CAMTA1;IGFBP7;PCDH1;ZBTB7A;MEF2D;WASF2;SPTBN1;STRA6;EDEM3;SVIL;WFS1;MIB2;CDC42BPB;AGT;FASN;ANP32E;PLXNB2;EIF4G3
397	ChEA_2016	KAP1 27257070 Chip-Seq ESCs Mouse	54/2000	0.370806959720226	0.5944091464861914	0	0	1.058090173823674	1.0497034082789736	RSF1;SLC8A2;TMEM144;FHAD1;HHAT;HERC2;NEFM;KIF21B;BAHCC1;CHGB;TGM2;SUN2;CPT1A;SEMA6A;ARHGEF18;ARID1A;HSPG2;MC3R;MN1;RCN1;MYH3;MADD;CASQ2;MYH9;SSX2IP;EPAS1;JAKMIP1;SBSN;IGSF9;DPP4;NLN;PODXL;NHLH1;LMNA;PLXNA2;SPOCK1;MYH14;SRGAP3;SRGAP1;WASF2;LONRF2;PCDHA7;SLC12A5;FUS;ABCA3;MICAL3;PDE4DIP;SULF2;MYO1E;REST;CCDC88C;ACO1;TRIP12;NES
398	ChEA_2016	BP1 19119308 ChIP-ChIP Hs578T Human	1/18	0.3742781098930229	0.5980549825715635	0	0	2.232427473913542	2.1939318262215823	PTPRE
399	ChEA_2016	RNF2 27304074 Chip-Seq NSC Mouse	29/1052	0.3749561019257451	0.5980549825715635	0	0	1.0791526841410446	1.0585908557320307	PTPRU;FOXC1;NRP2;RASGRF1;ATP10B;CELSR2;ARHGAP36;DMBX1;SV2C;DPYSL5;KIF5C;SPOCK1;LONRF2;IMPG1;WWOX;SVIL;ANXA1;HNF1B;SMARCA1;SORL1;KBTBD11;BCR;NELL2;DNM3;MN1;ANKFN1;DMRTA1;ALDH1A2;DSCAML1
400	ChEA_2016	POU5F1 18358816 ChIP-ChIP MESCs Mouse	21/753	0.3816303109455927	0.6071823899832622	0	0	1.0913277690952017	1.051279217221082	EVC2;ATF7IP;SEMA6C;PTPRU;SEMA6A;TAF15;PCDHGA4;THBS2;BEST3;SULF2;PCDHGA10;TMEM144;SFRP1;REST;EVC;MTHFD1;ALDH1A2;CASQ2;NEK2;AMOTL2;SLC12A7
401	ChEA_2016	BMI1 23680149 ChIP-Seq NPCS Mouse	29/1056	0.3828598843141311	0.6076233984885961	0	0	1.074716670514661	1.031820637861678	FOXC1;MYT1L;SATB2;PTPRN;RASGRF1;CACNA1A;CELF6;APCDD1;CELSR3;DMBX1;ACAN;CNNM1;PCLO;GRB10;NEFM;MAP3K9;DLGAP2;BCHE;GSX1;PDE4DIP;HNF1B;POU3F1;PGM2L1;VGF;DMRTA1;ALDH1A2;FREM2;EPHA3;FBXL7
402	ChEA_2016	KLF4 25985364 ChIP-Seq ATHEROSCLEROSIS LESION Mouse	33/1211	0.3888701587573439	0.6156306731691946	0	0	1.066263337910197	1.0070961434569157	APP;MACF1;NRP2;EPAS1;WWC1;TYRP1;TNC;SEZ6;CHD6;PTPRM;FOXK1;RSF1;PTPN23;CACNA1C;CACNA1E;CACNA1G;CDH5;MGAT5B;NT5DC3;KDR;EP300;CNGA3;KIF21A;DLGAP2;ATP6V0A1;HSPA9;ATF7IP;SMARCC1;HNRNPA3;LHFPL4;SULF2;RCN1;CD109
403	ChEA_2016	SMAD 19615063 ChIP-ChIP OVARY Human	4/124	0.3951855072090524	0.6238171013621971	0	0	1.265751633986928	1.1751237990485632	DNM3;PREX1;NAV3;TNC
404	ChEA_2016	MYC 22102868 ChIP-Seq BL Human	22/797	0.3959967492973195	0.6238171013621971	0	0	1.0795751376868608	1.0000636478385885	CALCOCO1;SMARCC1;MYCBP2;GOLIM4;CLEC16A;NFATC2;DTX1;ATP2A2;ADAR;ARID1A;SMARCA4;NCOR2;FASN;CCDC88C;HNRNPD;LRIG1;MYH9;STAT6;LRRFIP1;ZBTB7A;MEF2D;KPNB1
405	ChEA_2016	Nerf2 26677805 Chip-Seq MACROPHAGESS Mouse	36/1331	0.3993404395695012	0.6275349764663591	0	0	1.0579409056396505	0.971127326393418	NOTCH2;L3MBTL3;NRP2;TNKS;GBE1;RASGRF1;NEDD4L;ZBTB20;CACNA1A;SLC8A1;ETS2;PIK3R6;SEL1L3;NLN;SCEL;GPNMB;SCFD2;PLXNA1;WDR7;MAP3K9;TNS1;BCHE;GABBR2;MYOF;MAMDC2;MYO5A;HNF1B;ANK3;SORL1;NCOR2;CLIP2;NPC1;MYH9;EIF4G3;TRIM56;CDS2
406	ChEA_2016	NANOG 16518401 ChIP-PET MESCs Mouse	93/3520	0.401215633929937	0.628932615349631	0	0	1.0351546715443312	0.9453614794385888	CLIC5;NRP2;CLSTN2;MYT1L;ZBTB20;ADAR;PPP1R9A;CELSR2;ABCC12;ETS2;AKAP12;CDH5;GRB10;ANKRD1;WDR7;LRRFIP1;DLGAP2;EPHA4;LHCGR;MAMDC2;SH2D3C;PCDHGA1;CACNA2D2;ARHGEF18;ANK3;SYN3;ARID1A;BCR;MC3R;RCN1;MTHFD1;NCL;DMRTA1;GPRIN1;OAS3;ALDH1A2;SLCO2A1;CASQ2;MYH9;TLN2;TOX;KPNB1;NOTCH2;IGSF8;L3MBTL3;FOXC1;TNKS;ABHD2;SATB2;SEZ6;GLIS3;ITPR1;NEDD4L;THBS2;UACA;TTBK1;GRIN2A;DPP6;GPNMB;POLR2A;ALDH1B1;PODXL;LRIG1;SPOCK1…
407	ChEA_2016	CTNNB1 24651522 ChIP-Seq LGR5+ INTESTINAL STEM Human	5/162	0.4035660922871889	0.6310665854883003	0	0	1.2093776982468434	1.0974074727567875	ANKRD1;LRIG1;TNIK;APCDD1;RAB11FIP4
408	ChEA_2016	IGF1R 20145208 ChIP-Seq DFB Human	4/129	0.4241472066782774	0.6607567378153262	0	0	1.2148078431372549	1.0419099505291374	PTPRN2;DCC;SSX2IP;EPHA3
409	ChEA_2016	CTCF 21964334 ChIP-Seq BJAB-B Human	53/2000	0.4277312425042786	0.6607567378153262	0	0	1.0356519346188084	0.8795379885019492	NRP2;CLSTN2;RSF1;PCLO;DPYSL5;TNR;KIF21B;BAHCC1;KCNH2;EPHA4;MYOC;FIBCD1;RBM19;MYO7A;SEZ6L;TMEM130;SND1;F5;VAV2;MC3R;TNNT2;CASQ2;AHDC1;IGSF8;PLEKHH3;MYCBP2;FOXK1;RRBP1;ACAN;GRIN2A;MAN2A1;MGAT5B;PLXNA2;LRIG1;STAT6;PCDH1;SRGAP1;RAB11FIP4;WWOX;MYO10;TNK2;NFATC2;PDE4DIP;SORL1;SGSM1;NFASC;COL1A2;CD6;TSPAN18;ANP32E;MEGF8;NES;SDK2
410	ChEA_2016	P63 26484246 Chip-Seq KERATINOCYTES Human	53/2000	0.4277312425042786	0.6607567378153262	0	0	1.0356519346188084	0.8795379885019492	APP;PTPRU;GBE1;ABCA12;ABRA;FHAD1;HHAT;CDH1;MAP3K4;ANXA1;KSR1;DSCAM;MYOF;MAMDC2;ARID1A;HSPG2;SHISA7;F5;BCR;INF2;NPC1;TBC1D5;OAS3;SPARCL1;ALPK2;DGKH;TMEM63C;MYCBP2;CAMK2A;LRP4;ATP1A1;PRDM11;SBSN;THBS2;CACNA1E;THSD4;LMF2;IGSF9;TCOF1;COBLL1;STAT6;DRD5;JAG2;HSPA9;WWOX;BCHE;MYO10;LAMB3;NFATC2;PTPRE;NFASC;IL2RB;PLXNB2
411	ChEA_2016	CHD1 26751641 Chip-Seq LNCaP Human	53/2000	0.4277312425042786	0.6607567378153262	0	0	1.0356519346188084	0.8795379885019492	ARHGAP11A;APP;GBE1;PCSK9;ATP2A2;CELF6;TFCP2L1;SMC3;CXCL13;PPP1R9A;CNDP2;ZMIZ1;CDH1;KDR;MAP3K9;SMARCC1;CPT1A;KDM2A;POU3F1;ARID1A;RCN1;PARD3;SLCO2A1;KPNB1;EPHA3;NOTCH2;SPTBN4;L3MBTL3;PLEKHH3;SATB2;SEL1L;MYCBP2;NEDD4L;ATP1A1;TTBK2;TRPM1;DPP4;PLXNA2;LRIG1;CAMTA1;ZBTB7A;MEF2D;WASF2;RAB11FIP4;JAG2;EDEM3;SVIL;ANGPT2;MIB2;REST;HNRNPD;ANP32E;PLXNB2
412	ChEA_2016	SPI1 26923725 Chip-Seq MACROPHAGESS Mouse	53/2000	0.4277312425042786	0.6607567378153262	0	0	1.0356519346188084	0.8795379885019492	SEMA5A;ARHGAP11A;NRP2;OTUD7A;ATP2A2;PKD2L1;CELSR3;MYLK;ROBO1;SCN11A;PLCE1;KIF21A;IL12A;HMGCS2;SLC12A8;CCDC112;CUBN;CPT1A;KDM2A;PCDHGA2;ARHGEF18;PRKCA;HNF1B;CLIP2;ALPK2;HNRNPH3;CRYAA;DSCAML1;FREM2;AHDC1;DGKH;IGSF8;TNKS;COL11A2;CLEC16A;SEC14L3;GPNMB;NT5DC3;MEF2D;ANGPT2;MYO10;ABCA3;GPR55;MYO5A;CDC42BPB;PTPN13;SORL1;CDK11B;GRIN1;CD6;COL5A1;FASN;WNK2
413	ChEA_2016	SOX2 18692474 ChIP-Seq MESCs Mouse	87/3319	0.4377233103486854	0.6745591111170562	0	0	1.0246611751339068	0.8465425603892196	MYT1L;GRIK3;CHD6;ZBTB20;ATP2A2;ADAR;PPP1R9A;CELSR3;AKAP12;CDH1;KIF13A;MYO18A;ANKRD1;PLCE1;CNGA3;KIF21A;DLGAP2;SLC12A7;RGS9;SLC12A8;TGM2;SEMA6C;EPHA4;CPT1A;PCDHGA2;MAMDC2;ITGA1;PCDHGA1;ARHGEF18;SHROOM3;ANK3;ARID1A;SDCBP2;PGM2L1;RNF40;NCOR2;MN1;RCN1;EVC;NPC1;CD109;ALDH1A2;SLCO2A1;CASQ2;MYH9;FLYWCH1;FREM2;DGKH;IGSF8;EPAS1;SEZ6;ITPR1;NEDD4L;ATP1A1;CACNA1C;SBSN;THBS2;UACA;TTN;DPP4;DPP6;PODXL;MGAT5B;PL…
414	ChEA_2016	DMRT1 21621532 ChIP-ChIP FETAL Ovary	4/132	0.4413621866668582	0.6785278917914591	0	0	1.1861519607843136	0.9701411815197682	TMEM144;CLIP2;EP300;VWA3B
415	ChEA_2016	FOXP2 21765815 ChIP-ChIP NEURO2A Mouse	31/1164	0.4451035107420235	0.6826347111860842	0	0	1.039660915980038	0.8415518810515719	NOTCH2;FOXC1;NRP2;FLT1;TNKS;RASGRF1;SLC7A14;ATP1A3;CACNA1A;THBS2;IGSF9;CELSR3;RASGRP3;PCLO;PLXNA2;NCAM1;IMPG1;JAK1;TECTA;TAF15;GKN1;SMARCA1;TCTE1;VIL1;MTHFD1;DMRTA1;SFRP5;SLCO2A1;PITPNM2;CASQ2;SARDH
416	ChEA_2016	ESR1 15608294 ChIP-ChIP MCF-7 Human	3/98	0.4629848948356896	0.7083557863433333	0	0	1.1983314450509837	0.922788131125384	COL1A2;DCC;AGT
417	ChEA_2016	SCL 19346495 ChIP-Seq HPC-7 Human	7/252	0.4711875502562441	0.7184178855389011	0	0	1.084305438151592	0.8159388320175668	IFIH1;WWOX;INF2;FLT1;CLEC16A;ERG;ETS2
418	ChEA_2016	CTNNB1 20615089 ChIP-ChIP FETAL BRAIN Human	17/637	0.4718136270231967	0.7184178855389011	0	0	1.0408320893100538	0.7818431201002238	GSN;PTPRN2;SLC12A5;DOCK3;TMEM63C;SEZ6;CACNA1B;AFAP1;PDE4DIP;TTBK1;NFASC;INF2;ALS2;MYO18A;COL20A1;SPOCK1;PCDH1
419	ChEA_2016	NR1H3 23393188 ChIP-Seq ATHEROSCLEROTIC-FOAM Human	16/599	0.4733267735897576	0.7190059084530127	0	0	1.0417243588418856	0.779177814228849	PDGFRB;CLSTN2;MYO5A;PRKCA;CBLB;SIPA1L2;SORL1;AGT;CNDP2;TMEM144;SCRN1;FASN;COL6A3;LPIN1;CDK5RAP2;TGM2
420	ChEA_2016	GATA3 20176728 ChIP-ChIP TSCs Mouse	22/834	0.4811137045764305	0.7290986781942106	0	0	1.0283451479834995	0.7523904189049265	EDEM3;TRAF3IP1;ABHD2;CAMK2A;MICAL3;CACNA1B;SMC3;POU3F1;SDCBP2;PGM2L1;FSTL4;SULF2;TTN;NELL2;TRPM1;SLC6A7;ZMIZ1;WNK2;GRB10;SPARCL1;ZBTB7A;ATP6V0A1
421	ChEA_2016	JARID1B-DAIN 22020125 ChIP-Seq ESCs Mouse	52/2000	0.4865271875375277	0.7322199565313702	0	0	1.0133336888983706	0.7300689177470059	BCAR3;CRTC1;ADAR;OGDHL;AKAP12;KIF5C;MYO18B;TNR;MAP3K9;KIF21B;KIF1A;CDK5RAP2;CCDC112;EPHA4;PCDHGA6;SEMA6A;GAA;SEZ6L;TMEM130;TCTE1;SFRP1;SFRP5;ALDH1A2;PITPNM2;MYH9;FLYWCH1;IGSF8;SLC1A2;LTBP4;FOXK1;AFP;TTN;CACNA1G;SV2C;LMNA;ARSB;JAG2;ACE;GSX1;TNK2;DCLK3;CDC42BPB;SMARCA1;AGT;SETX;NELL2;SMOC2;MYO1E;NBEA;EIF4G3;SDK2;CDS2
422	ChEA_2016	SOX2 22085726 ChIP-Seq NPCs Mouse	52/2000	0.4865271875375277	0.7322199565313702	0	0	1.0133336888983706	0.7300689177470059	BCAR3;ARHGAP11A;CALCOCO1;NRP2;PTPRM;SMC3;PTPRH;SIPA1L2;BEST3;SLC8A1;DPYSL5;SCN11A;PLCE1;HMGCS2;SLC12A7;CDK5RAP2;TECTA;CCDC112;SUN2;GAS2L3;PCDHGA5;ACTN3;PCDHGA2;PCDHGA1;ARHGEF18;RCN1;NAV3;SPARCL1;NOTCH2;GLIS3;RRBP1;VTCN1;FSTL4;TTBK1;TTN;CACNA1I;MYH14;NCAM1;PCDH1;IMPG1;STRA6;ABCA3;DCLK3;CDC42BPB;SNCAIP;SORL1;COL5A1;NOVA2;CCDC88C;MEGF8;EIF4G3;SDK2
423	ChEA_2016	GATA4 21415370 ChIP-Seq HL-1 Mouse	53/2039	0.4868140147194945	0.7322199565313702	0	0	1.0130566896693338	0.7292722888459373	NRP2;DOCK3;GBE1;RASGRF1;GOLIM4;ATP2A2;ADAR;SLC8A1;MYLK;MYO18A;LRRFIP1;NEO1;CDK5RAP2;TGM2;EPHA4;CPT1A;GAA;AFAP1;SHROOM3;ANK3;ARID1A;PGM2L1;RCN1;TBC1D5;NCL;FLYWCH1;AHDC1;EPHA3;TRIM56;COLEC12;L3MBTL3;IGSF3;LTBP4;ATP1A1;RASGRP3;PDZD2;GPNMB;MAN2A1;SCFD2;LRIG1;STAT6;ATP6V0A1;ATF7IP;ABCA3;TNK2;MICAL3;WWP2;SNCAIP;REST;NBEA;CCDC88C;ANP32E;LPIN1
424	ChEA_2016	THRA 23701648 ChIP-Seq CEREBELLUM Mouse	5/179	0.4887764678167485	0.7322199565313702	0	0	1.0902603707969198	0.7804629028412979	PDGFRB;MMRN2;DCLK3;EP300;MYH14
425	ChEA_2016	NR0B1 18358816 ChIP-ChIP MESCs Mouse	44/1691	0.4889117578093474	0.7322199565313702	0	0	1.0139854538877908	0.7255808770021538	CCDC68;SATB2;ATP1A3;ATP2A2;ATP1A1;SMC3;JAKMIP1;THBS2;BEST3;AKAP12;HHAT;ALDH1B1;CDH1;COBLL1;NT5DC3;MYH14;NEK2;PCDH1;MEF2D;SLC12A7;KCNH2;PDGFRB;WWOX;EPHA4;CPT1A;UNC13A;SCARA5;MIB2;MYO5A;SHROOM3;PARVB;POU3F1;SULF2;NCOR2;SLC6A7;SFRP1;RCN1;REST;CASQ2;MYH9;ACO1;LPIN1;FREM2;AHDC1
426	ChEA_2016	FOXP1 22492998 ChIP-Seq STRATIUM Mouse	1/26	0.4920458391416987	0.7351879282726084	0	0	1.5174269005847951	1.0761339653344857	IGFBP7
427	ChEA_2016	NANOG 21062744 ChIP-ChIP HESCs Human	22/840	0.4948685712478269	0.7376779169535365	0	0	1.020474287872463	0.7178659695849176	SEC16A;ABHD2;APLP2;SEL1L;ITGA1;ATP1A3;ARHGEF18;KIF23;CELSR3;MYO1E;RCN1;OS9;ALDH1B1;PODXL;SFRP5;CASQ2;PLCE1;MYH9;LPIN1;KPNB1;CDK5RAP2;CDS2
428	ChEA_2016	TCF3 18467660 ChIP-ChIP MESCs Mouse	36/1388	0.5024487702856494	0.7456599913499901	0	0	1.0101631551583274	0.6952565032950199	NOTCH2;FOXC1;NRP2;SATB2;PPP1R9A;THBS2;CACNA1H;CNNM1;MAN2A1;CREB3L1;COBLL1;KIF13A;LRIG1;PLXNA1;NEO1;CDK5RAP2;KCNH2;SEMA6A;KSR1;YLPM1;NFATC2;MYO5A;CDC42BPB;GRIN2D;SULF2;VAV2;NELL2;SLC6A7;SFRP1;RCN1;PARD3;FASN;SLCO2A1;CASQ2;AMOTL2;FBXL7
429	ChEA_2016	TRP63 18441228 ChIP-ChIP KERATINOCYTES Mouse	4/143	0.5029746006039018	0.7456599913499901	0	0	1.0916631400761745	0.7502079463276343	SCEL;TNNT2;KIF23;SULF2
430	ChEA_2016	KLF4 18358816 ChIP-ChIP MESCs Mouse	44/1700	0.5037295552850246	0.7456599913499901	0	0	1.007965875218419	0.6911780776994204	BCAR3;PLEKHH3;TMEM63C;SATB2;CACNA1A;JAKMIP1;THBS2;IGSF9;AKAP12;NLN;GRIN2A;TCOF1;DPYSL5;NEK2;NCAM1;LRRFIP1;ZBTB7A;SLC12A7;SLC12A8;CDK5RAP2;KCNH2;ATF7IP;EPHA4;CPT1A;UNC13A;PGAM2;MIB2;NFATC2;MYO5A;ARHGEF18;SHROOM3;PDE4DIP;CDC42BPB;L1CAM;SULF2;NCOR2;SLC6A7;SFRP1;RCN1;REST;ALS2;CD109;CASQ2;AMOTL2
431	ChEA_2016	PAX6 23342162 ChIP-ChIP BETA-FORBRAIN-LENS Mouse	26/1001	0.5067658011192012	0.7477767308213809	0	0	1.0115300546448087	0.687543363774706	BCAR3;L3MBTL3;NRP2;EPAS1;GBE1;CACNA1A;UACA;SLC8A1;PIK3R6;KIF21B;DLGAP2;BAHCC1;JAG2;PDGFRB;PCDHGA6;GAA;APLP2;MYO5A;PCDHGA10;DNM3;MYO1E;RCN1;ALDH1A2;CCDC88C;SARDH;SDK2
432	ChEA_2016	NFIB 24661679 ChIP-Seq LUNG Mouse	15/573	0.5081102504287554	0.7477767308213809	0	0	1.0196737561143794	0.6903770774289284	NRP2;SEMA6A;ANO8;VTCN1;ARID1A;SDCBP2;NCOR2;ANKFN1;AMOTL2;HNRNPH3;WASF2;BAHCC1;CHGB;CDK5RAP2;TBC1D16
433	ChEA_2016	SALL1 21062744 ChIP-ChIP HESCs Human	3/105	0.508675707173165	0.7477767308213809	0	0	1.1156901116611029	0.7541446873009755	SATB2;TRIP12;SMC3
434	ChEA_2016	SOX2 18555785 ChIP-Seq MESCs Mouse	13/497	0.5139114335149747	0.7537367691552962	0	0	1.0187311327757709	0.6781737330307127	MYO10;YLPM1;GRIK3;MIB2;SHROOM3;THBS2;SULF2;SETX;MYO1E;VGF;CD109;CASQ2;SRGAP3
435	ChEA_2016	ELF5 23300383 ChIP-Seq T47D Human	28/1087	0.5231779841169442	0.7655677840977302	0	0	1.0024908971504292	0.649447245777787	APP;CALCOCO1;FOXC1;ABHD2;WWC1;VTCN1;UACA;EGFR;THSD4;IGSF9;NLN;EGFLAM;SCRN1;SCN11A;CREB3L1;MYO18A;MEF2D;RGS9;TECTA;TGM2;SVIL;CPT1A;SEMA6A;FBXO38;ANK3;CAPN13;KIF16B;MEGF8
436	ChEA_2016	NANOG 18700969 ChIP-ChIP MESCs Mouse	9/344	0.5256205867147273	0.7664303516158694	0	0	1.0188207477464164	0.6552806911150428	AKAP12;DPP4;SFRP1;RCN1;ACTN3;NCAM1;PARVB;THBS2;SULF2
437	ChEA_2016	TCFCP2L1 18555785 ChIP-Seq MESCs Mouse	51/1987	0.5261700533036846	0.7664303516158694	0	0	0.9985296217624904	0.6411866480507992	SEMA5A;CALCOCO1;PTPN23;SIPA1L2;CELSR1;CELSR2;CELSR3;SART1;KIF5C;KIF21A;MAP3K9;LRRFIP1;SEMA6C;CPT1A;PCDHGA6;GAA;SYN3;ARID1A;RNF40;BCR;RCN1;MTHFD1;VGF;MYH9;CRYAA;AHDC1;KPNB1;CCDC68;NEDD4L;ATP1A1;UACA;IGSF9;CACNA1H;CACNA1G;RASGRP3;CNNM1;COBLL1;PLXNA1;DVL3;PCDH1;RAB11FIP4;ATP6V0A1;WWOX;TAF15;MIB2;MYO5A;SMARCA4;MYO1E;TRIP12;AMOTL2;CDS2
438	ChEA_2016	MYC 20876797 ChIP-ChIP MEDULLOBLASTOMA Human	36/1406	0.534751724790618	0.7771562651854541	0	0	0.9959014140426962	0.6233871846407739	COLEC12;APP;PTPRU;CALCOCO1;GBE1;SEL1L;DNAH9;PTPN23;CACNA1C;THBS2;SLC8A1;CACNA1H;HHAT;GPNMB;PODXL;CREB3L1;KDR;CAMTA1;MEF2D;LONRF2;DRD5;WWOX;EPHA4;PTPRN2;MYO10;POU3F1;ARID1A;SYN1;NELL2;DNM3;MN1;RCN1;NBEA;ACO1;FLYWCH1;LPIN1
439	ChEA_2016	FOXA1 21572438 ChIP-Seq LNCaP Human	51/2000	0.5459479153361243	0.7822347738804223	0	0	0.9911346240581924	0.5998660943839553	BCAR3;ARHGAP11A;NRP2;GBE1;WWC1;NCAPG2;OTUD7A;CBLB;SIPA1L2;ROBO1;CNDP2;TMEM144;IFIH1;CDH5;KIF5C;GRB10;ANKRD1;NRCAM;SMARCC1;GAS2L3;SEMA6A;SHROOM3;HNF1B;ANK3;SDCBP2;MYH3;NAV3;MAP1B;DMRTA1;ALDH1A2;WDFY4;CD44;PAPPA2;FOXC1;CCDC68;TYRP1;FOXK1;APCDD1;EGFR;OS9;NCAM1;EDEM3;COL28A1;PTPRN2;SLC12A5;MYO10;TNK2;PTPN13;SMARCA1;SETX;CCDC88C
440	ChEA_2016	BCL6 25482012 ChIP-Seq CML-JURL-MK1 Human	51/2000	0.5459479153361243	0.7822347738804223	0	0	0.9911346240581924	0.5998660943839553	BCAR3;DAGLA;CLSTN2;ATP2A2;CELF6;ADAR;SMC3;PTPRH;CDH5;SCRN1;KDR;KIF1A;CDK5RAP2;TNS1;GRIPAP1;SMARCC1;CPT1A;KDM2A;MYOC;KSR1;DSCAM;GAA;MYO7A;IGFN1;CLIP2;SCN8A;COL4A3;TNIK;AHDC1;LTBP4;ATP1A1;FSTL4;TCOF1;GPNMB;POLR2A;MYH14;SRGAP3;PCDH1;SRGAP1;SPTBN1;ATP6V0A1;HSPA9;FBXO38;DNAH14;MIB2;VWA3A;CDK11B;SLC6A7;COL5A1;NOVA2;TSPAN18
441	ChEA_2016	RUNX1 22412390 ChIP-Seq EML Mouse	51/2000	0.5459479153361243	0.7822347738804223	0	0	0.9911346240581924	0.5998660943839553	DAGLA;NCAN;SART1;SCN11A;CREB3L1;KIF13A;LRRFIP1;APC2;CCDC112;PDGFRB;SUN2;ANXA1;MAMDC2;ARHGEF18;SHROOM3;PRKCA;ARID1A;SND1;BCR;CLIP2;INF2;OAS3;MADD;TNIK;FLYWCH1;KPNB1;IGSF8;FOXC1;PLEKHH3;ABHD2;MYCBP2;LAMA3;SEZ6;ITPR1;TTBK1;PIK3R6;TTBK2;LOXHD1;HECTD1;NT5DC3;MYH14;SRGAP3;MEF2D;ATP6V0A1;EDEM3;HNRNPA3;TNK2;SETX;SGSM1;SLC6A7;CCDC88C
442	ChEA_2016	CSB 26484114 Chip-Seq FIBROBLAST Human	51/2000	0.5459479153361243	0.7822347738804223	0	0	0.9911346240581924	0.5998660943839553	RASGRF1;TNC;GOLIM4;CHD6;CELF6;TFCP2L1;PTPRH;ABRA;CELSR3;PREX1;MYO18B;TGM2;EPHA4;UNC13A;KSR2;SEZ6L;SYN3;SPTB;IGFN1;SHISA7;BCR;MC3R;SFRP1;EVC;MYH9;ERG;TLN2;CRYAA;AHDC1;EPHA3;EPAS1;DNAH5;CLEC16A;AKAP6;CACNA1C;EGFR;THSD4;HECTD1;EGFLAM;PDZD2;ALDH1B1;IGFBP7;MEF2D;RAB11FIP4;ANGPT2;SLC12A5;TAF15;MYO10;NFATC2;PDE4DIP;MYO1E
443	ChEA_2016	FLI1 26923725 Chip-Seq HEMOGENIC-ENDOTHELIUM Mouse	51/2000	0.5459479153361243	0.7822347738804223	0	0	0.9911346240581924	0.5998660943839553	BCAR3;APP;DAGLA;FLT1;PTPRN;GBE1;SMC3;MYLK;CNDP2;SART1;WDR7;TECTA;TGM2;APC2;CUBN;EPHA4;PCDHGA5;KDM2A;GAA;PGAM2;PCDHGA1;CACNA2D2;KSR2;HSPG2;SHISA7;SFRP1;HNRNPH3;FREM2;CD44;CLEC16A;CACNA1A;FOXK1;PRDM11;TTBK1;PIK3R6;CACNA1I;DVL3;ZC3H18;PCDH1;ZBTB7A;TBC1D16;ATF7IP;TNK2;LRRN4;SULF2;GRIN1;SLC6A7;COL1A2;NOVA2;WNK2;EIF4G3
444	ChEA_2016	BCOR 27268052 Chip-Seq Bcells Human	51/2000	0.5459479153361243	0.7822347738804223	0	0	0.9911346240581924	0.5998660943839553	BCAR3;KCNK9;PTPRN;PKD2L1;RSF1;CELSR3;ACTG2;RPTOR;CDH5;SCRN1;CREB3L1;TGM2;KCNH2;SMARCC1;KDM2A;DSCAM;GAA;MYOF;PGAM2;ARHGEF18;SHROOM3;VAV2;DISP2;CLIP2;SCN8A;PITPNM2;MYH9;FLYWCH1;CRYAA;PLEC;FLII;ATP1A1;CACNA1C;CACNA1I;GPNMB;MYH14;SPTBN1;ATP6V0A1;TBC1D16;COL28A1;HSPA9;LAMB3;MIB2;VWA3A;SETX;SGSM1;VIL1;NFASC;COL5A1;COL20A1;LPIN1
445	ChEA_2016	SETDB1 19884257 ChIP-Seq MESCs Mouse	60/2353	0.5470671651096166	0.7822347738804223	0	0	0.990930066799741	0.5977128601335459	CALCOCO1;KCNK9;CRTC1;NCAPG2;RASGRF1;CHD5;SMC3;PPP1R9A;CELSR2;PCLO;ZMIZ1;CDH1;MYO18A;GRB10;NEFM;MAP3K9;HMGCS2;DLGAP2;BAHCC1;MAP3K4;SLC12A8;GAS2L3;SEMA6A;SLC30A8;RBM19;KIF23;SYN3;TMEM130;F5;DISP2;CEACAM1;MYH3;ALS2;KIF16B;TNNT2;MMRN2;CASQ2;TLN2;TRIM56;YTHDC1;ABHD2;SATB2;LTBP4;THSD4;OS9;SPOCK1;SRGAP1;WASF2;LONRF2;DRD5;JAG2;ATF7IP;SVIL;ABCA3;DCLK3;PDE4DIP;SULF2;EIF4G3;NES;CDS2
446	ChEA_2016	ZNF263 19887448 ChIP-Seq K562 Human	2/71	0.5480547710416125	0.7822347738804223	0	0	1.099241394927536	0.6610618449031948	APLP2;PCSK9
447	ChEA_2016	GLI1 17442700 ChIP-ChIP MESCs Mouse	2/73	0.5631510885632882	0.8019874877307541	0	0	1.0681668133802815	0.6133492069629932	GRIPAP1;NCAM1
448	ChEA_2016	IKZF1 21737484 ChIP-ChIP HCT116 Human	4/155	0.5665534131407806	0.8035159605698158	0	0	1.004285157771718	0.5706186744703715	PDGFRB;NHLH1;CAMK2A;L1CAM
449	ChEA_2016	POU5F1 18555785 ChIP-Seq MESCs Mouse	14/555	0.5667432323768293	0.8035159605698158	0	0	0.9805175600739372	0.556785848093281	JAG2;ATF7IP;CLSTN2;YLPM1;SHROOM3;CDC42BPB;ATP1A1;ARID1A;CELSR3;POLR2A;CD109;CAMTA1;TRIP12;KPNB1
450	ChEA_2016	POU3F2 20337985 ChIP-ChIP 501MEL Human	43/1702	0.5708107455658656	0.8074883717761026	0	0	0.9810235362924228	0.5500575110562587	ARHGAP11A;GABRB1;LAMA2;NCAPG2;ATP2A2;CBLB;DNAH9;AFP;TTBK2;ROBO1;AKAP12;EGFLAM;CAND1;COBLL1;NEO1;LONRF2;IMPG1;ARSB;CCDC112;ATF7IP;BCHE;LHCGR;ANXA1;SLC30A8;TAF15;ABCA3;SHROOM3;PDE4DIP;KIF23;PTPN13;PCDHGA10;DNM3;COL1A2;NBEA;NAV3;ALS2;ALDH1A2;CCDC88C;CASQ2;TOX;CCDC81;EIF4G3;EPHA3
451	ChEA_2016	SRY 22984422 ChIP-ChIP TESTIS Rat	5/197	0.5737731748849603	0.8098833751694794	0	0	0.9871275376555336	0.5483702016847586	UNC13A;SV2C;MTHFD1;LMNA;CNGA3
452	ChEA_2016	EWS-ERG 20517297 ChIP-Seq CADO-ES1 Human	26/1038	0.5830548442731672	0.8211677497710391	0	0	0.9725993002008684	0.5246920587504379	KCNK9;TMEM63C;PTPRN;ITPR1;RRBP1;APCDD1;UACA;TTBK2;OS9;COBLL1;ANKRD1;KIF21B;PCDH1;CNTLN;APC2;SEMA6A;SLC12A5;SLC30A8;LAMB3;COL22A1;SHROOM3;CYLD;OBSCN;ALLC;SSX2IP;PLEC
453	ChEA_2016	HIF1A 21447827 ChIP-Seq MCF-7 Human	8/321	0.5848677595429651	0.8219066753048717	0	0	0.9684678427559384	0.5194566216569197	AKAP12;NCOR2;PTPRN;GBE1;GRB10;PTPRM;EGFR;TNS1
454	ChEA_2016	RBPJ 22232070 ChIP-Seq NCS Mouse	1/34	0.5876832292765153	0.8240481324800367	0	0	1.1490932719002895	0.6108202953449363	EPHA4
455	ChEA_2016	MECOM 23826213 ChIP-Seq KASUMI Mouse	49/1951	0.5905363261788531	0.8262328423291848	0	0	0.9742048551044176	0.5131372023849816	PTPRN;GOLIM4;ATP2A2;RSF1;HK1;IFIH1;ZMIZ1;EP300;IL12A;LRRFIP1;TNS1;GAS2L3;UNC13A;SH2D3C;KIF23;SND1;PGM2L1;F5;RCN1;MYH9;TNIK;SSX2IP;WDFY4;AHDC1;TRIM56;PLEC;MYCBP2;AGAP1;RRBP1;UACA;PIK3R6;TTBK2;POLR2A;LMNA;STAT6;WASF2;ATP6V0A1;ABCA3;TNK2;FBXO38;GPR55;MYO5A;PDE4DIP;WWP2;L1CAM;PRRC2B;SMARCA4;CCDC88C;ANP32E
456	ChEA_2016	SMAD4 19686287 ChIP-ChIP HaCaT Human	10/405	0.595926325901195	0.8319496628554977	0	0	0.9589612216194496	0.4963949930584677	PTPRU;SVIL;ANXA1;LAMB3;ABHD2;TNC;PLXNA2;UACA;ETS2;TGM2
457	ChEA_2016	TFEB 21752829 ChIP-Seq HELA Human	20/808	0.6011907577649696	0.835040901416013	0	0	0.9606650362728376	0.4888276734808752	ATF7IP;HNRNPA3;TNK2;GAA;GBE1;RBM19;AFAP1;PDE4DIP;WWP2;ADAR;OGDHL;CELSR3;GPNMB;POLR2A;NCL;MGAT5B;HNRNPD;ZC3H18;STAT6;TAF1
458	ChEA_2016	MAF 26560356 Chip-Seq TH1 Human	50/2000	0.6046847906805611	0.835040901416013	0	0	0.969053934571176	0.4874806086587266	TNC;PKD2L1;RSF1;ADAR;PTPN23;CNDP2;HK1;DMBX1;FHAD1;CREB3L1;KIF21B;LRRFIP1;JAK1;SEMA6A;KSR1;PGAM2;ARID1A;TCTE1;F5;BCR;OBSCN;PITPNM2;SSX2IP;AHDC1;PLEC;MYCBP2;ATP1A3;FOXK1;ATP1A1;PIK3R6;CAMTA1;STAT6;WASF2;SPTBN1;EDEM3;ATF7IP;ACE;LAMB3;FUS;GPR55;MIB2;NFATC2;PDE4DIP;PARVB;L1CAM;SORL1;CCDC88C;ANP32E;LPIN1;EIF4G3
459	ChEA_2016	SPI1 26923725 Chip-Seq HPCs Mouse	50/2000	0.6046847906805611	0.835040901416013	0	0	0.969053934571176	0.4874806086587266	BCAR3;NRP2;ETS2;IL12A;SLC12A7;CHGB;APC2;CCDC112;CUBN;SMARCC1;CPT1A;FIBCD1;MAMDC2;PGAM2;RBM19;SEZ6L;VWA5B1;CLIP2;VGF;SCN8A;OAS3;TNIK;CRYAA;FREM2;AHDC1;TRIM56;TNKS;TMEM63C;CLEC16A;LMF2;SEL1L3;SEC14L3;SV2C;NHLH1;NT5DC3;ZBTB7A;PCDHA7;NTSR1;ATP6V0A1;TAF15;MYO10;TNK2;GPR55;VWA3A;SMARCA4;NFASC;WNK2;COL20A1;AMOTL2;CDS2
460	ChEA_2016	MYCN 27167114 Chip-Seq NEUROBLASTOMA Human	50/2000	0.6046847906805611	0.835040901416013	0	0	0.969053934571176	0.4874806086587266	BCAR3;GABRB1;DAGLA;GRIK3;CELF6;RSF1;PPP1R9A;CELSR2;HK1;FHAD1;PLCE1;NEFM;BAHCC1;JAK1;SEMA6C;CPT1A;DCC;APLP2;SH2D3C;MYO7A;POU3F1;ARID1A;DNM3;RCN1;VGF;MAP1B;SFRP5;AHDC1;IGSF8;L3MBTL3;ATP1A1;LMF2;TTBK2;DPP4;CNNM1;CAND1;OS9;LMNA;CAMTA1;ZC3H18;MYH11;SRGAP3;MEF2D;PDE4DIP;CDK11B;NELL2;CYLD;NBEA;FASN;NES
461	ChEA_2016	SA1 27219007 Chip-Seq ERYTHROID Human	50/2000	0.6046847906805611	0.835040901416013	0	0	0.969053934571176	0.4874806086587266	BCAR3;PTPRU;TRAF3IP1;NCAN;WWC1;RASGRF1;GRIK3;ADAR;OGDHL;FMN2;CELSR2;CREB3L1;SEMA6C;CPT1A;SEMA6A;MYOC;HNF1B;KSR2;POU3F1;ARID1A;HSPG2;DNM3;SFRP5;CRYAA;DSCAML1;AHDC1;PLEKHH3;LRP4;CACNA1C;CACNA1E;LMF2;IGSF9;CAND1;LMNA;PLXNA2;CAMTA1;SRGAP1;WASF2;PCDHA7;GABBR2;LAMB3;MIB2;CD6;FASN;NOVA2;IL2RB;ANP32E;COL20A1;LPIN1;NES
462	ChEA_2016	TP53 16413492 ChIP-PET HCT116 Human	11/449	0.6069104637072584	0.8363042674842999	0	0	0.9510426028305056	0.4749259535496865	PTPRE;LHCGR;GSN;NAV3;LAMA2;TBC1D5;NEDD4L;PTPRM;CAMTA1;NEO1;CACNA1E
463	ChEA_2016	TCF21 23034159 ChIP-ChIP E13 GONADS Rat	1/37	0.6187156620110841	0.8507340352652406	0	0	1.0531730560970327	0.5056383497546312	VAV2
464	ChEA_2016	SETDB1 19884255 ChIP-Seq MESCs Mouse	50/2020	0.6336259228732691	0.8693620189099908	0	0	0.9581218274111676	0.4371876610384589	APP;CALCOCO1;RASGRF1;PCSK9;CHD5;OGDHL;PPP1R9A;CELSR2;ETS2;DMBX1;AKAP12;DPYSL5;KIF5C;KIF21A;UNC13A;SEMA6A;PCDHGA5;PCDHGA2;SHROOM3;PRKCA;ANK3;SDCBP2;PGM2L1;NCOR2;SFRP1;VGF;ALDH1A2;SLCO2A1;DSCAML1;SSX2IP;AHDC1;COLEC12;EPAS1;COL11A2;VTCN1;IGSF9;COBLL1;LMNA;SRGAP3;ZBTB7A;SVIL;FUS;TNK2;NFATC2;PTPN13;GRIN2D;PCDHGA10;MYO1E;FASN;ANP32E
465	ChEA_2016	POU5F1 18692474 ChIP-Seq MESCs Mouse	106/4232	0.6361249236359875	0.8709178139050644	0	0	0.9671808616805908	0.4375142383994809	ZBTB20;MYLK;SLC8A2;CDH5;HHAT;CDH1;PLCE1;NEK2;KIF21A;KIF21B;SLC12A7;BAHCC1;RGS9;SLC12A8;TGM2;SEMA6C;CPT1A;UNC13A;SEMA6A;DSCAM;ANK3;SDCBP2;SFRP1;CD109;GPRIN1;MADD;SLCO2A1;SPARCL1;FREM2;KPNB1;DGKH;IGSF8;EPAS1;ITPR1;SLC1A2;NEDD4L;DTX1;CACNA1C;TRPM1;DPP4;NLN;PODXL;PLXNA2;SRGAP3;ZBTB7A;SRGAP1;LONRF2;STRA6;JAG2;TNK2;NFATC2;SETX;FASN;AMOTL2;EIF4G3;NES;BCAR3;ARHGAP11A;GRIK3;CHD5;PPP1R9A;ABCC12;AKAP12;KIF1…
466	ChEA_2016	TCF3 18692474 ChIP-Seq MEFs Mouse	18/745	0.6400393204437899	0.8744006133686038	0	0	0.9364101255712828	0.417850232233944	BCAR3;DCC;TNK2;ITPR1;SHROOM3;ANK3;THBS2;TRPM1;RCN1;REST;CDH1;PODXL;CASQ2;KIF21A;AMOTL2;NCAM1;KIF21B;NES
467	ChEA_2016	TP63 17297297 ChIP-ChIP HaCaT Human	1/40	0.647416673981489	0.8811815869087221	0	0	0.9720097965712	0.4225960166187107	FASN
468	ChEA_2016	TTF2 22483619 ChIP-Seq HELA Human	37/1512	0.6477651477432455	0.8811815869087221	0	0	0.9471726539459192	0.4112880107060208	FOXC1;TNKS;SEZ6;ITPR1;CELF6;ADAR;OGDHL;IGSF9;RPTOR;CAND1;POLR2A;DVL3;NEK2;CNGA3;MEF2D;RGS9;CDK5RAP2;CNTLN;HNRNPA3;FUS;SH2D3C;MIB2;AFAP1;WWP2;KIF23;L1CAM;CDK11B;RNF40;SMARCA4;VGF;TBC1D5;FASN;HNRNPD;HNRNPH3;LPIN1;EIF4G3;AHDC1
469	ChEA_2016	VDR 22108803 ChIP-Seq LS180 Human	3/130	0.6530463932641946	0.8847100083624917	0	0	0.8949103964744133	0.3813276790663071	MYT1L;MAP3K9;ABCA13
470	ChEA_2016	STAT6 21828071 ChIP-Seq BEAS2B Human	1/41	0.6564961905142479	0.8847100083624917	0	0	0.9476608187134504	0.3988120512956045	MEGF8
471	ChEA_2016	EBNA1 20929547 Chip-Seq RAJI-cells Human	49/2000	0.6614524670672548	0.8847100083624917	0	0	0.9470908219110132	0.3914488833704551	APP;PTPRU;NCAPG2;RASGRF1;GOLIM4;HK1;AKAP12;PREX1;CHGB;CDK5RAP2;CCDC112;CPT1A;PCDHGA5;PCDHGA4;GAA;SDCBP2;MC3R;OBSCN;EVC;MTHFD1;PARD3;CD109;SFRP5;CCDC81;PLEC;MACF1;ADCYAP1R1;PLEKHH3;SLC1A2;JAKMIP1;RASGRP3;GRIN2A;CAND1;MAN2A1;IMPG1;PIRT;ACE;GSN;SLC12A5;MYO10;WFS1;LHFPL4;CDC42BPB;SNCAIP;SULF2;SMARCA4;GRIN1;ANP32E;SDK2
472	ChEA_2016	CEBPB 22108803 ChIP-Seq LS180 Human	49/2000	0.6614524670672548	0.8847100083624917	0	0	0.9470908219110132	0.3914488833704551	CLIC5;FLT1;GBE1;WWC1;CHD5;RSF1;BEST3;CELSR3;PLB1;TMEM144;CDH5;HYDIN;IL12A;TNS1;SEMA6A;RBM19;SHROOM3;PRKCA;ANK3;IGFN1;SHISA7;F5;NCOR2;KIF16B;CASQ2;MYH8;TNIK;SSX2IP;KPNB1;CD44;YTHDC1;ATP10B;EGFR;TTN;SCEL;HECTD1;NCAM1;PCDH1;ATP6V0A1;HSPA9;FBXO38;VWA3B;PTPN13;GRIN2D;CAPN13;SETX;SMOC2;PTPRE;LPIN1
473	ChEA_2016	RXR 22158963 ChIP-Seq LIVER Mouse	49/2000	0.6614524670672548	0.8847100083624917	0	0	0.9470908219110132	0.3914488833704551	BCAR3;WWC1;ATP2A2;IFIH1;ZMIZ1;CDH1;MYO18A;LRRFIP1;SLC12A7;CPT1A;MYOC;GAA;ARHGEF18;ANK3;F5;NCOR2;MN1;INF2;PITPNM2;AHDC1;NOTCH2;EPAS1;COL11A2;RRBP1;AFP;TTBK1;TRPM1;HECTD1;POLR2A;MAN2A1;LMNA;NT5DC3;CCDC141;MEF2D;ARSB;BCHE;GABBR2;LAMB3;LRRN4;MICAL3;ATP2B2;CDC42BPB;AGT;SULF2;FASN;SARDH;LPIN1;EIF4G3;CDS2
474	ChEA_2016	SA1 27219007 Chip-Seq Bcells Human	49/2000	0.6614524670672548	0.8847100083624917	0	0	0.9470908219110132	0.3914488833704551	PTPRU;DAGLA;RASGRF1;GRIK3;PCSK9;CHD5;ADAR;FMN2;CELSR2;DMBX1;RPTOR;FHAD1;CDH5;HHAT;KIF21B;PPFIA4;JAK1;MYO7A;ARID1A;HSPG2;VWA5B1;DNM3;INF2;OBSCN;MYH3;TNNT2;OAS3;MMRN2;DSCAML1;FREM2;AHDC1;PAPPA2;DTX1;ATP1A1;PRDM11;SBSN;CACNA1E;IGSF9;POLR2A;CAMTA1;PCDH1;MEF2D;WASF2;MIB2;YLPM1;GRIN2B;CD6;TSPAN18;NES
475	ChEA_2016	CTCF 27219007 Chip-Seq ERYTHROID Human	49/2000	0.6614524670672548	0.8847100083624917	0	0	0.9470908219110132	0.3914488833704551	PTPRU;RASGRF1;GRIK3;RSF1;CELSR2;CNDP2;HHAT;DPYSL5;CDH1;CREB3L1;TNR;CPT1A;ACTN3;GAA;FIBCD1;MYO7A;ARID1A;BCR;CEACAM1;OBSCN;KIF16B;MAP1B;TNNT2;FLYWCH1;SSX2IP;NOTCH2;IGSF8;IGSF3;LRP4;FOXK1;CACNA1H;GRIN2A;CNNM1;LMNA;DVL3;CAMTA1;STAT6;PCDH1;ZBTB7A;MEF2D;STRA6;ACE;TNK2;GPR55;MIB2;AGBL1;TSPAN18;ANP32E;EIF4G3
476	ChEA_2016	P300 27268052 Chip-Seq Bcells Human	49/2000	0.6614524670672548	0.8847100083624917	0	0	0.9470908219110132	0.3914488833704551	NRP2;KCNK9;CRTC1;CHD5;CELF6;RSF1;CELSR3;ACTG2;SCRN1;MYO18A;CCDC112;SUN2;KDM2A;GAA;PGAM2;ARHGEF18;HSPG2;VAV2;CLIP2;MTHFD1;SCN8A;TNIK;AFP;CACNA1C;PRDM11;TTBK1;CACNA1I;DVL3;MYH14;IGFBP7;MEF2D;SRGAP1;WASF2;RAB11FIP4;ATP6V0A1;TBC1D16;HSPA9;GPR55;MIB2;NEB;PTPN13;SGSM1;VIL1;NFASC;COL5A1;ALLC;LPIN1;EIF4G3;SDK2
477	ChEA_2016	MYB 21317192 ChIP-Seq ERMYB Mouse	22/923	0.6732317199180888	0.8985812495977838	0	0	0.9223491513494492	0.3649419222957499	GRIPAP1;SVIL;GSN;GBE1;ITPR1;LRP4;SMC3;ARID1A;BCR;SETX;RPTOR;PREX1;CLIP2;MAN2A1;LMNA;ANP32E;MYH9;IL12A;LRRFIP1;LPIN1;WASF2;ARSB
478	ChEA_2016	MYC 19915707 ChIP-ChIP AK7 Human	73/2979	0.6911636008002127	0.9205895142182372	0	0	0.9444374216766313	0.3488550894884423	SEMA5A;MYT1L;SIPA1L2;SLC8A1;ETS2;MYLK;SLC8A2;CNDP2;HK1;HHAT;IL12A;HMGCS2;KIF21B;LRRFIP1;SLC12A7;BAHCC1;UNC13A;KSR1;ABCC8;PCDHGA1;PRKCA;KSR2;MYO7A;ANK3;ARID1A;PGM2L1;NCOR2;OBSCN;ALS2;PARD3;NCL;MADD;CASQ2;MYH8;CCDC81;COLEC12;IGSF3;TYRP1;CAMK2A;ITPR1;SLC1A2;NEDD4L;ATP1A3;RRBP1;SBSN;FSTL4;IGSF9;TRPM1;GRIN2A;MGAT5B;MYH14;LONRF2;ARSB;COL28A1;SVIL;GSN;MICAL3;ATP2B2;KBTBD11;GRIN2D;CAPN13;NELL2;CYLD;SMOC2…
479	ChEA_2016	POU5F1 18700969 ChIP-ChIP MESCs Mouse	13/567	0.7017526644437344	0.9326232217481708	0	0	0.886731951259935	0.3140576387665806	ATF7IP;IGSF8;PCDHGA6;PCDHGA10;AKAP12;DPP4;SFRP1;REST;FASN;MYO18A;MEF2D;SLC12A7;CDS2
480	ChEA_2016	PPARG 19300518 ChIP-PET 3T3-L1 Mouse	6/272	0.7031218960201727	0.9326232217481708	0	0	0.8534130602095791	0.3005934220860856	GOLGA2;FASN;AGT;ETS2;KPNB1;SMARCA4
481	ChEA_2016	SOX2 19030024 ChIP-ChIP MESCs Mouse	20/863	0.7150000405273871	0.940653711491768	0	0	0.8953467709789118	0.3003643804372966	WWC1;ITGA1;SH2D3C;DCLK3;AP3D1;AFAP1;SHROOM3;ATP2A2;RSF1;ARID1A;CELSR2;SULF2;RCN1;REST;TBC1D5;CASQ2;PLCE1;NEK2;MAP3K9;EPHA3
482	ChEA_2016	CEBPB 20513432 ChIP-Seq MACROPHAGES Mouse	48/2000	0.7150737461967203	0.940653711491768	0	0	0.9252444944768874	0.3102988760824376	IGSF8;IGSF3;TRAF3IP1;NCAN;GLIS3;SLC1A2;NEDD4L;PTPN23;ABCA13;CELSR2;IGSF9;PIK3R6;HK1;GPNMB;POLR2A;OS9;GRB10;PLXNA2;EP300;STAT6;CNGA3;MYH11;HMGCS2;DLGAP2;PPFIA4;RGS9;TNS1;CPT1A;PCDHGA5;TAF15;MYOC;KSR1;SEC16A;MYOF;MYO5A;VWA3A;SULF2;F5;NCOR2;DNM3;MYO1E;GPRIN1;ANP32E;SARDH;PLXNB2;MYH9;ALPK2;CD44
483	ChEA_2016	PHF8 20622854 ChIP-Seq HELA Human	48/2000	0.7150737461967203	0.940653711491768	0	0	0.9252444944768874	0.3102988760824376	COLEC12;MYT1L;CRTC1;FLII;PTPRN;ATP1A3;CELF6;RSF1;PRDM11;PPP1R9A;CELSR3;CDH5;ACAN;CNNM1;ALDH1B1;HYDIN;RGS9;ATP6V0A1;TBC1D16;CNTLN;COL28A1;KCNH2;HSPA9;SMARCC1;KDM2A;LAMB3;GAA;MYOF;MIB2;NFATC2;SHROOM3;VWA3A;POU3F1;ARID1A;HSPG2;SDCBP2;IGFN1;CDK11B;SETX;DISP2;SGSM1;VIL1;CLIP2;SCN8A;TNIK;FLYWCH1;CRYAA;AHDC1
484	ChEA_2016	UBF1/2 26484160 Chip-Seq HMECs Human	48/2000	0.7150737461967203	0.940653711491768	0	0	0.9252444944768874	0.3102988760824376	NOTCH2;BCAR3;PTPRU;EPAS1;SATB2;MYCBP2;LRP4;PTPRM;PCSK9;AGAP1;ATP2A2;ADAR;THBS2;CELSR2;CDH5;CACNA1I;ALDH1B1;ZMIZ1;MAN2A1;COBLL1;LMNA;PLXNA2;EP300;MACROD2;SRGAP3;ZBTB7A;BAHCC1;SPTBN1;ANGPT2;MYOC;MYO10;TNK2;APLP2;PDE4DIP;WWP2;KIF23;POU3F1;ARID1A;CDK11B;SHISA7;SULF2;CD109;TNNT2;ANP32E;TRIP12;CRYAA;DGKH;PLEC
485	ChEA_2016	ZIC3 20872845 ChIP-ChIP MESCs Mouse	8/365	0.7244036428757127	0.9509660990837544	0	0	0.8471562538058702	0.2731287032163851	COLEC12;SLC6A7;SEMA6A;CD109;ITGA1;CASQ2;KIF23;THBS2
486	ChEA_2016	POU5F1 16153702 ChIP-ChIP HESCs Human	14/622	0.7313251952707477	0.9580810566380636	0	0	0.8693815789473684	0.2720269353616503	EPHA4;CPT1A;FOXC1;FUS;TNC;THBS2;CACNA1G;IFIH1;SFRP1;REST;CDH1;PARD3;KDR;ANKRD1
487	ChEA_2016	MEIS1 20887958 ChIP-Seq HPC-7 Mouse	34/1452	0.7401720160218694	0.9659560719636312	0	0	0.902550540667607	0.2715527871118945	CLIC5;WWC1;SMC3;PTPRH;CELSR1;RASGRP3;FHAD1;CDH5;ANKRD1;CAMTA1;CNGA3;WDR7;KIF21B;LRRFIP1;BAHCC1;TNS1;ATP6V0A1;JAG2;PDGFRB;CPT1A;UNC13A;SH2D3C;YLPM1;MYO5A;CAPN13;SETX;CEACAM1;INF2;MYH3;ALS2;TNIK;HNRNPH3;AHDC1;TRIM56
488	ChEA_2016	LYL1 20887958 ChIP-Seq HPC-7 Mouse	17/752	0.740364450141404	0.9659560719636312	0	0	0.8726289711055448	0.2623233631718086	PDGFRB;IGSF8;SUN2;SHROOM3;DTX1;VWA5B1;MN1;OBSCN;COL5A1;SCN11A;MYO18B;STAT6;NEK2;NCAM1;HNRNPH3;CRYAA;JAK1
489	ChEA_2016	KLF5 18264089 ChIP-ChIP MESCs Mouse	2/103	0.7463806380414548	0.9698387924041716	0	0	0.7497292698019802	0.2193104838021173	CYLD;NRP2
490	ChEA_2016	KLF2 18264089 ChIP-ChIP MESCs Mouse	2/103	0.7463806380414548	0.9698387924041716	0	0	0.7497292698019802	0.2193104838021173	CYLD;NRP2
491	ChEA_2016	KLF4 18264089 ChIP-ChIP MESCs Mouse	2/104	0.7511671019919268	0.9740744127456286	0	0	0.7423406862745098	0.2124038219141469	CYLD;NRP2
492	ChEA_2016	IRF8 22096565 ChIP-ChIP GC-B Human	4/203	0.7692760175030479	0.9955336697098268	0	0	0.7601537097250961	0.1993924559146775	IFIH1;OAS3;MEF2D;SPTBN1
493	ChEA_2016	TBX5 21415370 ChIP-Seq HL-1 Mouse	54/2296	0.7778928582100738	0.999995466596265	0	0	0.9028972578831012	0.2267775248634602	ARHGAP11A;PTPRU;NRP2;TRAF3IP1;CRTC1;GRIK3;SMC3;SART1;HHAT;HERC2;NRCAM;KIF21B;MAP3K4;CDK5RAP2;KCNH2;SEMA6C;SMARCC1;CPT1A;UNC13A;SEMA6A;GAA;RBM19;AFAP1;RNF40;DISP2;DNM3;PITPNM2;SSX2IP;TRIM56;COLEC12;ABHD2;FOXK1;ATP1A1;RASGRP3;NLN;SEC14L3;CACNA1I;POLR2A;ALDH1B1;PODXL;SCFD2;COBLL1;DVL3;ZBTB7A;MEF2D;ATP6V0A1;WWOX;GSN;PTPRN2;FBXO38;CYLD;FASN;TSPAN18;LPIN1
494	ChEA_2016	BCL3 23251550 ChIP-Seq MUSCLE Mouse	19/858	0.77960227151152	0.999995466596265	0	0	0.8530911017204224	0.2123952839304992	HSPA9;PTPRU;FUS;GBE1;SEL1L;PGAM2;ANK3;ABRA;IGSF9;ETS2;RASGRP3;SART1;CAND1;ZMIZ1;NCL;LRRFIP1;MEF2D;BAHCC1;KPNB1
495	ChEA_2016	CIITA 18437201 ChIP-ChIP Raji B and iDC Human	1/59	0.7852715211007466	0.999995466596265	0	0	0.652954224642065	0.1578358393846907	MYLK
496	ChEA_2016	FOXP3 17237761 ChIP-ChIP TREG Mouse	5/257	0.7932503548722701	0.999995466596265	0	0	0.7497583185205975	0.1736563234709796	ANXA1;SCN8A;LRIG1;CD44;JAK1
497	ChEA_2016	FOXP1 21924763 ChIP-Seq HESCs Human	89/3724	0.7949488057019201	0.999995466596265	0	0	0.913173557731208	0.2095528414779555	SEMA5A;APP;PTPRU;CALCOCO1;NRP2;PTPRN;NCAPG2;SLC7A14;PTPRM;PCSK9;RSF1;SMC3;PTPRH;CELSR2;CELSR3;SLC8A2;ZMIZ1;DPYSL5;TNR;CNGA3;RGS9;MAP3K4;APC2;KCNH2;CPT1A;SEMA6A;KDM2A;SH2D3C;RBM19;SND1;DISP2;CLIP2;MAP1B;GPRIN1;MMRN2;COL6A3;HNRNPH3;AHDC1;EPHA3;NOTCH2;IGSF8;PLEKHH3;YTHDC1;TNKS;COL11A2;MYCBP2;CLEC16A;CACNA1B;LTBP4;LRP4;CACNA1C;CACNA1G;HECTD1;EGFLAM;POLR2A;MGAT5B;LMNA;ZC3H18;WASF2;STRA6;GABBR2;SVIL;GS…
498	ChEA_2016	STAT3 1855785 ChIP-Seq MESCs Mouse	12/572	0.8018645398485885	0.999995466596265	0	0	0.8078827546955037	0.1783931057662277	SLC6A7;UNC13A;HERC2;CCDC68;FASN;AP3D1;CAMTA1;ACO1;TRIP12;SMARCA1;SYN3;SULF2
499	ChEA_2016	MYC 18940864 ChIP-ChIP HL60 Human	16/746	0.8045578148483067	0.999995466596265	0	0	0.8254827529295263	0.179511502551998	JAG2;GBE1;OTUD7A;ZBTB20;KIF23;FMN2;ATP1A1;ABRA;ROBO1;POLR3A;CD6;SCFD2;OAS3;KCNQ3;ZBTB7A;CD44
500	ChEA_2016	HOXB7 26014856 ChIP-Seq BT474 Human	46/2000	0.8091435314268876	0.999995466596265	0	0	0.8818990630659003	0.1867676658128349	SEMA5A;NOTCH2;COLEC12;CLSTN2;SLC7A14;CACNA1B;LTBP4;PTPRM;FOXK1;CBLB;AKAP6;CACNA1C;ABCA13;SLC8A2;TRPM1;FHAD1;DPP6;EGFLAM;SCRN1;MYO18B;KIF13A;PLXNA2;EP300;IL12A;WASF2;RAB11FIP4;SVIL;TNK2;DNAH14;MYOF;SH2D3C;AFAP1;ARHGEF18;L1CAM;KBTBD11;SULF2;SETX;ANKFN1;REST;COL1A2;FASN;ALDH1A2;PITPNM2;WDFY4;KPNB1;TRIM56
501	ChEA_2016	RARB 24833708 ChIP-Seq LIVER Mouse	46/2000	0.8091435314268876	0.999995466596265	0	0	0.8818990630659003	0.1867676658128349	NRP2;FLII;GBE1;CLEC16A;LTBP4;ATP2A2;FOXK1;CBLB;CELSR1;LMF2;CACNA1H;CNDP2;SEC14L3;CNNM1;LRIG1;PLCE1;DVL3;EP300;STAT6;CNGA3;ZBTB7A;SRGAP1;BAHCC1;TBC1D16;APC2;HSPA9;ATF7IP;PTPRN2;KDM2A;SCARA5;GAA;PGAM2;LRRN4;MICAL3;CACNA2D2;SULF2;SMARCA4;OBSCN;VGF;FASN;CCDC88C;COL20A1;MYH8;HNRNPH3;LPIN1;FREM2
502	ChEA_2016	P63 20808887 ChIP-Seq KERATINOCYTES Human	46/2000	0.8091435314268876	0.999995466596265	0	0	0.8818990630659003	0.1867676658128349	NBAS;NEDD4L;CHD5;CELF6;DNAH9;CACNA1E;FSTL4;EGFR;PLB1;MYLK;TTBK2;HK1;CACNA1I;LOXHD1;HHAT;TCOF1;SCRN1;KIF5C;MYO18B;NT5DC3;CAMTA1;HMGCS2;LRRFIP1;SRGAP1;WASF2;ATP6V0A1;STRA6;APC2;SEMA6C;DSCAM;FUS;ABCC8;AP3D1;MIB2;NFATC2;HNF1B;PARVB;RNF40;MC3R;MN1;PARD3;WNK2;ANP32E;LPIN1;EIF4G3;SDK2
503	ChEA_2016	LDB1 21186366 ChIP-Seq BM-HSCs Mouse	46/2000	0.8091435314268876	0.999995466596265	0	0	0.8818990630659003	0.1867676658128349	SEMA5A;NOTCH2;COLEC12;ADCYAP1R1;NCAN;GOLIM4;PCSK9;PKD2L1;IGSF9;GOLGA2;RPTOR;PREX1;GRIN2A;LOXHD1;SCRN1;ALDH1B1;KIF5C;TNR;IL12A;KIF1A;MEF2D;RGS9;RAB11FIP4;TGM2;KCNH2;LHCGR;DSCAM;FBXO38;PCDHGA1;HNF1B;SND1;GRIN1;BCR;MYO1E;MC3R;SLC6A7;FASN;SPARCL1;HNRNPH3;MEGF8;DSCAML1;NES;KPNB1;DGKH;CDS2;PAPPA2
504	ChEA_2016	SMRT 22465074 ChIP-Seq MACROPHAGES Mouse	46/2000	0.8091435314268876	0.999995466596265	0	0	0.8818990630659003	0.1867676658128349	NOTCH2;IGSF8;L3MBTL3;GBE1;GLIS3;AKAP6;RRBP1;ETS2;PIK3R6;RASGRP3;PREX1;SART1;GPNMB;POLR2A;ZMIZ1;COBLL1;MYO18A;CAMTA1;STAT6;CNGA3;ZBTB7A;MEF2D;SLC12A7;BAHCC1;ATP6V0A1;TGM2;CCDC112;GAS2L3;GSX1;GPR55;AP3D1;KIF23;SORL1;F5;VAV2;TBC1D5;MADD;PLXNB2;MYH9;ALPK2;MEGF8;EIF4G3;WDFY4;CD44;CDS2;PLEC
505	ChEA_2016	MYB 26560356 Chip-Seq TH2 Human	46/2000	0.8091435314268876	0.999995466596265	0	0	0.8818990630659003	0.1867676658128349	ARHGAP11A;MACF1;CALCOCO1;L3MBTL3;MYCBP2;LAMA3;ITPR1;PKD2L1;CBLB;TFCP2L1;ACTG2;PIK3R6;RASGRP3;HK1;POLR2A;MYO18B;NT5DC3;LRIG1;MAP3K9;LRRFIP1;WASF2;SPTBN1;CHGB;EDEM3;WWOX;SUN2;CPT1A;HNRNPA3;ANXA1;MAMDC2;SH2D3C;NFATC2;PDE4DIP;PARVB;ARID1A;SDCBP2;PGM2L1;F5;TBC1D5;CCDC88C;ANP32E;MYH9;TOX;LPIN1;CD44;PLEC
506	ChEA_2016	BRD4 27068464 Chip-Seq AML-cells Mouse	46/2000	0.8091435314268876	0.999995466596265	0	0	0.8818990630659003	0.1867676658128349	IGSF8;L3MBTL3;NRP2;TRAF3IP1;ABHD2;RRBP1;IGSF9;RASGRP3;PREX1;SART1;HHAT;HECTD1;CAND1;ZMIZ1;KIF13A;NEK2;KIF21B;LRRFIP1;BAHCC1;ARSB;PDGFRB;HSPA9;EPHA4;SUN2;CPT1A;GSX1;KSR1;ITGA1;SH2D3C;AP3D1;NFATC2;MYO5A;KIF23;ARID1A;SORL1;BCR;CD6;COL5A1;ALS2;PLXNB2;TRIP12;AMOTL2;LPIN1;WDFY4;CD44;PLEC
507	ChEA_2016	YY1 22570637 ChIP-Seq MALME-3M Human	23/1049	0.8129281896400798	0.999995466596265	0	0	0.842811940464422	0.174556888829733	MACF1;ABCC8;COL22A1;GKN1;DNAH14;PGAM2;GPR55;MICAL3;AP3D1;ARHGEF18;IGFN1;CELSR3;SGSM1;VIL1;PREX1;COL5A1;ZMIZ1;IL2RB;PCDH1;LPIN1;SRGAP1;AHDC1;NTSR1
508	ChEA_2016	TP53 22573176 ChIP-Seq HFKS Human	30/1348	0.8194831521157184	0.999995466596265	0	0	0.8544125208492708	0.1700976747874637	COL11A2;SEZ6;CBLB;RSF1;CACNA1C;DACH2;IFIH1;HYDIN;IGFBP7;NEO1;SLC12A7;SPTBN1;JAK1;PDGFRB;SEMA6C;EPHA4;PTPRN2;WFS1;ABCC8;FIBCD1;KSR2;SMARCA1;TMEM130;NELL2;SGSM1;ANKFN1;RCN1;COL4A3;KCNQ3;EIF4G3
509	ChEA_2016	PBX1 22567123 ChIP-ChIP OVCAR3 Human	53/2299	0.8212529604935956	0.999995466596265	0	0	0.8824750870672954	0.1737806161116083	CLSTN2;MYT1L;ZBTB20;SIPA1L2;MYLK;PREX1;HYDIN;TNR;HMGCS2;DLGAP2;PPFIA4;LHCGR;SCARA5;DSCAM;APLP2;MAMDC2;SH2D3C;RBM19;HSPG2;MC3R;MYH3;SLCO2A1;PITPNM2;TLN2;TOX;FREM2;IGSF3;CCDC68;DNAH5;LAMA3;CACNA1B;CACNA1A;AKAP6;THSD4;TTBK2;SEC14L3;PDZD2;CAND1;NHLH1;SPTBN1;WWOX;GABBR2;LAMB3;COL22A1;GPR55;MYO5A;PDE4DIP;L1CAM;PCDHGA10;CAPN13;NFASC;ANP32E;NES
510	ChEA_2016	RBPJ 21746931 ChIP-Seq IB4-LCL Human	46/2013	0.8221414362127839	0.999995466596265	0	0	0.8754209412572402	0.1714449191362606	FLT1;RASGRF1;ATP1A3;CELF6;ATP1A1;APCDD1;ACTG2;MYLK;CDH5;LOXHD1;LMNA;ZBTB7A;WASF2;TBC1D16;TGM2;COL28A1;SEMA6C;GAS2L3;SLC30A8;TAF15;WFS1;SHROOM3;MYO7A;SND1;TCTE1;GRIN2D;VAV2;VIL1;CAMSAP3;CLIP2;MN1;SLC6A7;NFASC;MTHFD1;COL5A1;TBC1D5;GPRIN1;PITPNM2;MMRN2;COL20A1;COL6A3;MYH9;ERG;ALLC;LPIN1;CD44
511	ChEA_2016	FOXM1 25889361 ChIP-Seq OE33 AND U2OS Human	20/932	0.8267982641376574	0.999995466596265	0	0	0.8245436465658073	0.1568237083676885	ATF7IP;SUN2;GAS2L3;TAF15;TNK2;LRP4;RRBP1;KIF23;SMC3;PGM2L1;RCN1;CAND1;NCL;MGAT5B;COBLL1;LMNA;HNRNPD;ANP32E;NEK2;KPNB1
512	ChEA_2016	EGR1 19374776 ChIP-ChIP THP-1 Human	1/68	0.8302542080631455	0.999995466596265	0	0	0.5649821070088156	0.1050998644105103	SSX2IP
513	ChEA_2016	IRF8 21731497 ChIP-ChIP J774 Mouse	6/319	0.8319474342534613	0.999995466596265	0	0	0.7234912329249579	0.1331122725525426	IFIH1;GRIPAP1;ABHD2;FREM2;PGM2L1;ATP6V0A1
514	ChEA_2016	GATA1 26923725 Chip-Seq HPCs Mouse	4/226	0.8359604999951725	0.999995466596265	0	0	0.680586468821763	0.121943342675146	WWOX;MYO10;CDC42BPB;ETS2
515	ChEA_2016	LMO2 20887958 ChIP-Seq HPC-7 Mouse	39/1741	0.8388806099148857	0.999995466596265	0	0	0.8579083431257344	0.1507232427889176	IGSF8;ABHD2;PRDM11;JAKMIP1;CDH5;SV2C;POLR2A;OS9;SCN11A;MYO18B;NT5DC3;GRB10;WDR7;IL12A;NCAM1;SRGAP3;KIF21B;BAHCC1;JAK1;JAG2;EDEM3;PDGFRB;CPT1A;GAS2L3;MAMDC2;SH2D3C;AFAP1;SHROOM3;SEZ6L;ARID1A;VWA5B1;F5;SGSM1;OBSCN;MYH3;ALS2;HNRNPH3;CCDC81;LPIN1
516	ChEA_2016	EBNA2 21746931 ChIP-Seq IB4-LCL Human	33/1492	0.8399969401170962	0.999995466596265	0	0	0.8476899422752747	0.1478007005850723	BCAR3;RASGRF1;ATP1A3;ATP1A1;APCDD1;CDH5;LOXHD1;MYH14;MYH11;WASF2;TBC1D16;APC2;COL28A1;SLC30A8;TAF15;SHROOM3;MYO7A;SND1;GRIN2D;VAV2;VIL1;CLIP2;NFASC;MTHFD1;TBC1D5;GPRIN1;PITPNM2;MMRN2;COL20A1;ERG;FLYWCH1;LPIN1;CD44
517	ChEA_2016	TP63 19390658 ChIP-ChIP HaCaT Human	3/179	0.8422023570773786	0.999995466596265	0	0	0.6441247109055328	0.110618734389079	SATB2;CAMTA1;SMARCA4
518	ChEA_2016	ZNF274 21170338 ChIP-Seq K562 Hela	6/327	0.8486524361109231	0.999995466596265	0	0	0.7051659430421665	0.1157216497240721	CEACAM1;HECTD1;SEL1L;MEGF8;DSCAML1;SEL1L3
519	ChEA_2016	SMAD1 18555785 ChIP-Seq MESCs Mouse	12/610	0.8633997312992296	0.999995466596265	0	0	0.7550267158789591	0.1108964418019592	ANKFN1;GSN;ALDH1B1;CASQ2;ARHGEF18;KIF21A;TRIP12;THBS2;WASF2;FREM2;TCTE1;SULF2
520	ChEA_2016	HTT 18923047 ChIP-ChIP STHdh Human	11/566	0.8647023561947388	0.999995466596265	0	0	0.745942363835008	0.1084375878346392	WWOX;PCLO;AGBL1;APLP2;TYRP1;CACNA1B;MYO7A;SLC8A1;CPA5;TECTA;RASGRP3
521	ChEA_2016	BMI1 19503595 ChIP-Seq MEFsC Mouse	13/661	0.8717989991525329	0.999995466596265	0	0	0.754337005002341	0.1034923118196027	MACF1;CPT1A;LAMB3;TMEM63C;LRRN4;CAMK2A;GOLIM4;JAKMIP1;AKAP12;SEC14L3;POLR3A;GPRIN1;PLXNA1
522	ChEA_2016	SOX17 20123909 ChIP-Seq XEN Mouse	43/1947	0.8734620795592728	0.999995466596265	0	0	0.8430413566700565	0.1140555392851791	ARHGAP11A;APP;IGSF8;L3MBTL3;NRP2;PLEKHH3;IGSF3;TNKS;SEL1L;CHD6;ZBTB20;AKAP6;APCDD1;SLC8A1;CELSR3;ROBO1;FHAD1;EGFLAM;POLR2A;SPOCK1;EP300;KIF21A;LRRFIP1;CHGB;CDK5RAP2;STRA6;HSPA9;ATF7IP;EPHA4;PCDHGA6;ANXA1;SEMA6A;APLP2;PGAM2;PCDHGA1;YLPM1;NFATC2;KIF23;ANK3;PTPRE;ALS2;CASQ2;MYH9
523	ChEA_2016	NOTCH1 21737748 ChIP-Seq TLL Human	4/245	0.8781610671463933	0.999995466596265	0	0	0.6263119355626068	0.0813737375595801	BCHE;DTX1;PRKCA;APCDD1
524	ChEA_2016	PDX1 19855005 ChIP-ChIP MIN6 Mouse	13/669	0.8817654388801459	0.999995466596265	0	0	0.7448213329438683	0.0937202729566329	CPT1A;MYT1L;FUS;PTPRN;PCSK9;ADAR;AGT;RNF40;ETS2;AKAP12;MTHFD1;POLR2A;PARD3
525	ChEA_2016	CEBPB 20176806 ChIP-Seq MACROPHAGES Mouse	44/2000	0.8820169225214094	0.999995466596265	0	0	0.8390114432406561	0.1053328833608404	IGSF8;DOCK3;IGSF3;EPAS1;SLC1A2;NEDD4L;VTCN1;PTPRH;SIPA1L2;CELSR2;IGSF9;ETS2;TMEM144;IFIH1;ALDH1B1;EP300;STAT6;MAP3K9;HMGCS2;RGS9;TNS1;ATF7IP;WWOX;SVIL;ANXA1;GSN;PCDHGA5;TAF15;KSR1;SEC16A;MAMDC2;VWA3A;PTPN13;SULF2;DNM3;MYO1E;CD6;ANP32E;PLXNB2;MYH9;CCDC81;SSX2IP;CD44;PLEC
526	ChEA_2016	RARA 24833708 ChIP-Seq LIVER Mouse	44/2000	0.8820169225214094	0.999995466596265	0	0	0.8390114432406561	0.1053328833608404	BCAR3;COLEC12;APP;GABRB1;FLII;SEZ6;GOLIM4;CLEC16A;RRBP1;FHAD1;SEC14L3;GRIN2A;GRB10;SPOCK1;DVL3;EP300;STAT6;CNGA3;PCDH1;ATP6V0A1;TBC1D16;APC2;SVIL;PTPRN2;PCDHGA5;SCARA5;LAMB3;SEC16A;TNK2;GAA;MAMDC2;PTPN13;SHISA7;TCTE1;SULF2;VAV2;PCDHGA10;DISP2;VIL1;POLR3A;FASN;NOVA2;HNRNPH3;EIF4G3
527	ChEA_2016	GATA2 22383799 ChIP-Seq G1ME Mouse	44/2000	0.8820169225214094	0.999995466596265	0	0	0.8390114432406561	0.1053328833608404	NOTCH2;FOXC1;MYT1L;SEZ6;AGAP1;CBLB;PRDM11;TTBK1;PIK3R6;CNDP2;RPTOR;SCEL;HECTD1;CAND1;KIF13A;NT5DC3;CAMTA1;STAT6;WDR7;SRGAP3;MEF2D;BAHCC1;PCDHA7;EDEM3;APC2;PDGFRB;SUN2;DSCAM;PGAM2;SH2D3C;PCDHGA1;WWP2;NEB;SMARCA4;VIL1;PTPRE;RCN1;ALS2;FASN;NCL;MADD;IL2RB;FREM2;TRIM56
528	ChEA_2016	GATA3 26560356 Chip-Seq TH2 Human	44/2000	0.8820169225214094	0.999995466596265	0	0	0.8390114432406561	0.1053328833608404	SEMA5A;ARHGAP11A;FOXC1;IGSF3;AGAP1;RRBP1;OGDHL;ATP1A1;ABCA13;ACTG2;IFIH1;CACNA1I;SCFD2;LRIG1;PLXNA1;STAT6;LRRFIP1;DLGAP2;BAHCC1;SPTBN1;CHGB;WWOX;GSN;KDM2A;FBXO38;MAMDC2;MIB2;YLPM1;ARHGEF18;KIF23;ARID1A;SDCBP2;SORL1;VWA5B1;SGSM1;CYLD;FASN;CCDC88C;MYH9;FLYWCH1;CRYAA;LPIN1;SSX2IP;CD44
529	ChEA_2016	PU 27001747 Chip-Seq BMDM Mouse	44/2000	0.8820169225214094	0.999995466596265	0	0	0.8390114432406561	0.1053328833608404	IGSF8;L3MBTL3;NRP2;PLEKHH3;SATB2;PTPRN;CACNA1E;FSTL4;EGFR;IGSF9;PIK3R6;POLR2A;ZMIZ1;KIF13A;PLXNA2;NEK2;CNGA3;WDR7;KIF21B;LRRFIP1;ZBTB7A;SLC12A7;BAHCC1;PPFIA4;ARSB;ATP6V0A1;EDEM3;GAS2L3;KDM2A;GAA;PGAM2;GPR55;AP3D1;YLPM1;F5;DNM3;INF2;ALS2;FASN;NCL;TRIP12;HNRNPH3;CRYAA;KPNB1
530	ChEA_2016	STAT5 23275557 ChIP-Seq MAMMARY-EPITHELIUM Mouse	25/1197	0.8834385623146368	0.999995466596265	0	0	0.7988895635726599	0.0990092025883825	ARHGAP11A;PLEKHH3;TNC;AGAP1;SIPA1L2;IGSF9;CNDP2;TMEM144;RPTOR;DPP6;LMNA;CAMTA1;PCDH1;WWOX;SEMA6A;GPR55;ITGA1;ANK3;SDCBP2;SND1;POLR3A;NAV3;TBC1D5;SLCO2A1;TNIK
531	ChEA_2016	NANOG 18555785 ChIP-Seq MESCs Mouse	10/542	0.8935398240128402	0.999995466596265	0	0	0.7069011815252417	0.0795718893829505	BCAR3;SFRP1;RCN1;MTHFD1;ABHD2;FBXO38;MIB2;MYO5A;CDK5RAP2;SULF2
532	ChEA_2016	GATA2 26923725 Chip-Seq HEMANGIOBLAST Mouse	1/88	0.8993613382216094	0.999995466596265	0	0	0.4346530438484461	0.0461038186400149	ANXA1
533	ChEA_2016	PU.1 20513432 ChIP-Seq MACROPHAGES Mouse	43/2000	0.910179223898582	0.999995466596265	0	0	0.8177374051664936	0.0769603333263393	EPAS1;GLIS3;SLC1A2;LRP4;PKD2L1;PTPRH;SIPA1L2;EGFR;PIK3R6;HK1;TMEM144;IFIH1;ALDH1B1;NHLH1;LMNA;MYO18A;STAT6;KIF1A;CCDC141;DLGAP2;WASF2;RGS9;TNS1;ANXA1;SLC12A5;KDM2A;KSR1;PGAM2;SH2D3C;VWA3A;PARVB;SORL1;SULF2;F5;DNM3;POLR3A;TBC1D5;SCN8A;GPRIN1;ANP32E;MYH9;ALPK2;PLEC
534	ChEA_2016	CEBPA 20513432 ChIP-Seq MACROPHAGES Mouse	43/2000	0.910179223898582	0.999995466596265	0	0	0.8177374051664936	0.0769603333263393	IGSF8;EPAS1;LAMA3;GLIS3;SLC1A2;NEDD4L;PTPN23;CELSR2;IGSF9;TMEM144;POLR2A;KIF13A;GRB10;PLXNA2;EP300;STAT6;CNGA3;MYH11;HMGCS2;PPFIA4;RGS9;TNS1;ATF7IP;ANXA1;PCDHGA5;TAF15;MYOC;KSR1;SEC16A;MAMDC2;YLPM1;SORL1;AGT;SULF2;F5;DNM3;CD6;GPRIN1;ANP32E;PLXNB2;MYH9;ALPK2;PLEC
535	ChEA_2016	PU.1 20513432 ChIP-Seq Bcells Mouse	43/2000	0.910179223898582	0.999995466596265	0	0	0.8177374051664936	0.0769603333263393	SEMA5A;CALCOCO1;TRAF3IP1;ABHD2;NCAN;SLC1A2;LRP4;LMF2;ETS2;PLB1;CACNA1H;PIK3R6;HK1;SART1;CACNA1I;HHAT;TCOF1;GPNMB;NHLH1;STAT6;MEF2D;SLC12A7;TNS1;SUN2;KDM2A;TAF15;FIBCD1;PGAM2;SH2D3C;MICAL3;AP3D1;HNF1B;PARVB;KBTBD11;F5;BCR;DNM3;MYO1E;NPC1;CCDC88C;ANP32E;MYH9;CD44
536	ChEA_2016	E2F1 20622854 ChIP-Seq HELA Human	43/2000	0.910179223898582	0.999995466596265	0	0	0.8177374051664936	0.0769603333263393	BCAR3;MACF1;FLT1;PTPRN;NCAPG2;CELF6;PKD2L1;RSF1;ATP1A1;ABCA12;TTBK1;CELSR3;RPTOR;ACAN;EGFLAM;ALDH1B1;HYDIN;ZC3H18;SPTBN1;ATP6V0A1;TBC1D16;COL28A1;CCDC112;HSPA9;SMARCC1;LAMB3;SEC16A;MYOF;ARHGEF18;KSR2;SEZ6L;IGFN1;TCTE1;SETX;DISP2;SGSM1;VIL1;CLIP2;SCN8A;COL20A1;FLYWCH1;MEGF8;AHDC1
537	ChEA_2016	FLI1 21867929 ChIP-Seq CD8 Mouse	43/2000	0.910179223898582	0.999995466596265	0	0	0.8177374051664936	0.0769603333263393	NBAS;SATB2;ADAR;CELSR1;CELSR2;TTBK1;CACNA1H;SEL1L3;DMBX1;GOLGA2;RPTOR;LOXHD1;DPP6;MAN2A1;HYDIN;EP300;STAT6;MYH11;WASF2;LONRF2;TNS1;TGM2;EDEM3;CCDC112;ABCC8;RBM19;NEB;HNF1B;ARID1A;SND1;KBTBD11;NCOR2;DISP2;NFASC;MTHFD1;NBEA;COL5A1;NCL;COL20A1;PLXNB2;TOX;NES;PLEC
538	ChEA_2016	NCOR 22424771 ChIP-Seq 293T Human	43/2000	0.910179223898582	0.999995466596265	0	0	0.8177374051664936	0.0769603333263393	SPTBN4;CLSTN2;SEL1L;CHD5;JAKMIP1;APCDD1;PTPRH;PLB1;MYLK;TRPM1;DMBX1;SART1;PCLO;TCOF1;ZMIZ1;CREB3L1;COBLL1;NT5DC3;PLCE1;MYH11;JAG2;WWOX;SVIL;GSN;TAF15;SCARA5;GKN1;LHFPL4;MYO7A;SPTB;TMEM130;RNF40;CAPN13;NELL2;MYO1E;MTHFD1;NPC1;TSPAN18;ANP32E;TOX;DSCAML1;KPNB1;PAPPA2
539	ChEA_2016	NCOR 22465074 ChIP-Seq MACROPHAGES Mouse	43/2000	0.910179223898582	0.999995466596265	0	0	0.8177374051664936	0.0769603333263393	APP;IGSF8;NRP2;EPAS1;MYCBP2;GLIS3;CNDP2;RPTOR;PREX1;HHAT;HECTD1;CAND1;POLR2A;KIF13A;NT5DC3;KDR;CAMTA1;STAT6;WDR7;ZBTB7A;WASF2;SLC12A7;ARSB;CDK5RAP2;ATP6V0A1;TGM2;CCDC112;SUN2;CPT1A;GAS2L3;FUS;ABCA3;TNK2;GPR55;KSR2;POU3F1;F5;TBC1D5;DMRTA1;MYH9;TRIP12;LPIN1;WDFY4
540	ChEA_2016	GATA3 27048872 Chip-Seq THYMUS Human	43/2000	0.910179223898582	0.999995466596265	0	0	0.8177374051664936	0.0769603333263393	FOXC1;IGSF3;LAMA3;PTPRM;RRBP1;AFP;ACTG2;RASGRP3;RPTOR;MAN2A1;NHLH1;ANKRD1;CAMTA1;STAT6;NEK2;HMGCS2;KIF21B;BAHCC1;NTSR1;SPTBN1;STRA6;EDEM3;EPHA4;ANXA1;KDM2A;WFS1;SH2D3C;PCDHGA1;DCLK3;YLPM1;PDE4DIP;ARID1A;SORL1;BCR;CYLD;MN1;NPC1;CCDC88C;CASQ2;COL6A3;CCDC81;LPIN1;AHDC1
541	ChEA_2016	BCL6 27268052 Chip-Seq Bcells Human	43/2000	0.910179223898582	0.999995466596265	0	0	0.8177374051664936	0.0769603333263393	FLT1;PLEKHH3;KCNK9;FLII;PTPRN;LTBP4;RRBP1;ACTG2;CDH5;CACNA1I;SCRN1;CREB3L1;LMNA;MYH14;MYH11;SRGAP1;SPTBN1;TBC1D16;TGM2;KCNH2;SMARCC1;TAF15;DSCAM;GAA;MYOF;PGAM2;PCDHGA1;ANO8;MIB2;ARHGEF18;SHROOM3;NEB;VAV2;SETX;VIL1;MN1;COL5A1;MMRN2;COL20A1;TNIK;FLYWCH1;LPIN1;PLEC
542	ChEA_2016	KDM5A 27292631 Chip-Seq BREAST Human	20/1012	0.9120482080365256	0.999995466596265	0	0	0.7547832049105394	0.0694871764319398	EDEM3;FUS;MYOF;ITGA1;RBM19;MIB2;CHD6;ADAR;CDC42BPB;CELSR1;ARID1A;SDCBP2;SMARCA4;GRIN1;TBC1D5;FASN;ZC3H18;TRIP12;SSX2IP;RGS9
543	ChEA_2016	ELF1 20517297 ChIP-Seq JURKAT Human	20/1020	0.918270310149556	0.999995466596265	0	0	0.748421052631579	0.0638129806120395	APC2;KDM2A;TAF15;CRTC1;TNK2;GPR55;AP3D1;ARHGEF18;RSF1;IGFN1;CDK11B;CLIP2;CDH5;MYH3;SCN8A;MYH9;FLYWCH1;CRYAA;AHDC1;PLEC
544	ChEA_2016	NKX2-5 21415370 ChIP-Seq HL-1 Mouse	31/1507	0.9219071222876204	0.999995466596265	0	0	0.7831445291678589	0.0636781046938413	NOTCH2;CLIC5;IGSF3;GBE1;RASGRF1;CBLB;RSF1;SMC3;IFIH1;NLN;TCOF1;SCFD2;MYO18A;LRIG1;LRRFIP1;NEO1;BAHCC1;APC2;EVC2;EPHA4;ABCA3;MICAL3;DCLK3;HSPG2;SETX;PTPRE;RCN1;REST;ALS2;PARD3;AMOTL2
545	ChEA_2016	CEBPB 23403033 ChIP-Seq LIVER Mouse	6/382	0.9301265308132514	0.999995466596265	0	0	0.6002889931311778	0.0434817215864869	GRIPAP1;OS9;GAA;SLCO2A1;RNF40;TRIM56
546	ChEA_2016	HNF4A 19761587 ChIP-ChIP CACO-2 Human	22/1126	0.9301438533218938	0.999995466596265	0	0	0.7445283963709203	0.0539157860754098	NOTCH2;EPHA4;CLIC5;PTPRM;KSR2;MYO7A;UACA;HSPG2;CACNA1G;CAPN13;DISP2;MYO1E;HERC2;SARDH;STAT6;NEK2;AMOTL2;PCDH1;NES;WASF2;TECTA;TBC1D16
547	ChEA_2016	MYC 19829295 ChIP-Seq ESCs Human	42/2000	0.933148046961642	0.999995466596265	0	0	0.7965755440522152	0.0551161869025101	BCAR3;CALCOCO1;L3MBTL3;MYT1L;COL11A2;CLEC16A;CHD6;PTPRM;PTPN23;PRDM11;CELSR1;CACNA1G;RASGRP3;IFIH1;DMBX1;RPTOR;CACNA1I;HHAT;CNNM1;PDZD2;MYO18B;GRB10;PLCE1;KIF21B;KIF1A;PCDHA7;MAP3K4;BCHE;TAF15;KSR1;ACTN3;DSCAM;COL22A1;MAMDC2;GPR55;MYO7A;ARID1A;SND1;AGT;TCTE1;DNM3;COL5A1
548	ChEA_2016	TAF2 19829295 ChIP-Seq ESCs Human	42/2000	0.933148046961642	0.999995466596265	0	0	0.7965755440522152	0.0551161869025101	BCAR3;KCNK9;DNAH5;ITPR1;ZBTB20;AFP;THSD4;CACNA1H;IFIH1;CDH5;CACNA1I;EGFLAM;CAND1;ALDH1B1;ZC3H18;LRRFIP1;WASF2;ARSB;TGM2;CNTLN;EDEM3;APC2;HSPA9;PCDHGA5;ACTN3;DSCAM;ABCC8;DCLK3;MIB2;ARHGEF18;VWA5B1;GRIN2D;SULF2;CAPN13;NFASC;CEACAM1;SLCO2A1;MMRN2;MYH9;CRYAA;EIF4G3;DGKH
549	ChEA_2016	P53 21459846 ChIP-Seq SAOS-2 Human	42/2000	0.933148046961642	0.999995466596265	0	0	0.7965755440522152	0.0551161869025101	APP;SPTBN4;DOCK3;SLC1A2;ATP1A3;FOXK1;RSF1;RRBP1;PTPN23;PPP1R9A;TTBK1;TTN;HK1;FHAD1;CDH5;KIF5C;CREB3L1;PLXNA1;KIF1A;SRGAP1;TBC1D16;ATF7IP;WWOX;EPHA4;HNRNPA3;ACE;GSN;DNAH14;MICAL3;AP3D1;NEB;VWA3B;CDK11B;NELL2;VIL1;DNM3;COL5A1;GPRIN1;PITPNM2;FLYWCH1;EIF4G3;SSX2IP
550	ChEA_2016	CTCF 26484167 Chip-Seq Bcells Mouse	42/2000	0.933148046961642	0.999995466596265	0	0	0.7965755440522152	0.0551161869025101	IGSF8;L3MBTL3;NRP2;NCAN;DTX1;ADAR;SMC3;ETS2;CNDP2;GOLGA2;CACNA1I;LOXHD1;GPNMB;POLR2A;OS9;MAN2A1;MGAT5B;STAT6;PCDH1;PPFIA4;JAG2;WWOX;EPHA4;ABCC8;ABCA3;GAA;MYOF;PDE4DIP;WWP2;KIF23;VAV2;BCR;CEACAM1;MYH3;CD6;ALS2;CCDC88C;FLYWCH1;ALLC;NES;CDS2;PLEC
551	ChEA_2016	CEBPB 26923725 Chip-Seq MACROPHAGESS Mouse	42/2000	0.933148046961642	0.999995466596265	0	0	0.7965755440522152	0.0551161869025101	NRP2;FLII;CAMK2A;PKD2L1;CBLB;THSD4;TTBK1;CNDP2;FHAD1;CDH5;SEC14L3;CACNA1I;SCFD2;LRIG1;SPOCK1;HMGCS2;PCDH1;ZBTB7A;MEF2D;PPFIA4;CHGB;TBC1D16;CCDC112;ATF7IP;CUBN;CPT1A;SLC12A5;ABCC8;TNK2;GKN1;PCDHGA2;MAMDC2;AP3D1;HNF1B;PTPN13;GRIN1;IL2RB;AMOTL2;HNRNPH3;FREM2;KPNB1;DGKH
552	ChEA_2016	FLI1 26923725 Chip-Seq MACROPHAGESS Mouse	42/2000	0.933148046961642	0.999995466596265	0	0	0.7965755440522152	0.0551161869025101	CALCOCO1;GRIK3;FOXK1;PTPN23;CELSR2;CACNA1E;TTBK1;CACNA1G;FHAD1;SART1;SCEL;MGAT5B;KIF13A;KDR;LRRFIP1;ATP6V0A1;APC2;HSPA9;CUBN;SLC12A5;KDM2A;TAF15;SCARA5;LAMB3;SH2D3C;PRKCA;VWA3A;CDC42BPB;SMARCA4;GRIN1;SLC6A7;CD6;NPC1;VGF;FASN;TNNT2;HNRNPD;AMOTL2;TNIK;ALPK2;KPNB1;PAPPA2
553	ChEA_2016	MYCN 18555785 ChIP-Seq MESCs Mouse	48/2261	0.93586624538692	0.999995466596265	0	0	0.8039733994790829	0.0532895380518054	NOTCH2;TRAF3IP1;CRTC1;NCAN;ITPR1;ADAR;OGDHL;SMC3;IGSF9;GOLGA2;AKAP12;CNNM1;HERC2;POLR2A;CDH1;NT5DC3;EP300;NEK2;MAP3K9;LRRFIP1;MEF2D;MAP3K4;SLC12A8;HSPA9;SVIL;SEMA6A;TAF15;KSR1;WFS1;ABCA3;TNK2;RBM19;PCDHGA1;YLPM1;NFATC2;WWP2;CDC42BPB;POU3F1;ARID1A;SORL1;SND1;PGM2L1;SMARCA4;POLR3A;NCL;ALDH1A2;ANP32E;TRIP12
554	ChEA_2016	RUNX1 17652178 ChIP-ChIP JURKAT Human	19/1003	0.9373164332374276	0.999995466596265	0	0	0.7217253839205059	0.0467204198944201	ANXA1;FLT1;FUS;PGAM2;ANK3;ARID1A;SLC8A1;GOLGA2;CACNA1I;CAND1;NBEA;NAV3;MAN2A1;SCFD2;MYO18B;IGFBP7;TOX;DLGAP2;ATP6V0A1
555	ChEA_2016	ELK1 19687146 ChIP-ChIP HELA Human	17/916	0.9397002491117256	0.999995466596265	0	0	0.7071998173691761	0.0439838248258198	ARHGAP11A;SMARCC1;ANXA1;MYO10;TNKS;FBXO38;RBM19;PCDHGA1;ATP2A2;SND1;SCRN1;OS9;SCFD2;TBC1D5;TOX;TBC1D16;TAF1
556	ChEA_2016	NANOG 18358816 ChIP-ChIP MESCs Mouse	24/1232	0.9402132127452856	0.999995466596265	0	0	0.741100148668739	0.045687792086291	ABHD2;ITGA1;SEZ6;MIB2;MYO5A;SHROOM3;ANK3;CACNA1C;CELSR1;THBS2;CACNA1E;SULF2;AKAP12;SFRP1;RCN1;REST;MTHFD1;ALDH1A2;ANKRD1;CASQ2;SPARCL1;PLCE1;MYH9;KPNB1
557	ChEA_2016	ESR1 17901129 ChIP-ChIP LIVER Mouse	7/444	0.9411279830293308	0.999995466596265	0	0	0.6018396905564658	0.0365173100288443	DPP4;CPT1A;MTHFD1;EPAS1;ABHD2;RRBP1;AFP
558	ChEA_2016	ZNF652 21678463 ChIP-ChIP ZR75-1 Human	1/112	0.9462940337805418	0.999995466596265	0	0	0.3402525332349894	0.0187826000178233	ROBO1
559	ChEA_2016	HSF1 23293686 ChIP-Seq STHDH STRIATAL Mouse	22/1156	0.9472439521837154	0.999995466596265	0	0	0.7236489296109893	0.0392207687961663	GSN;TNK2;MICAL3;CHD5;WWP2;THBS2;SULF2;SETX;FHAD1;CYLD;MC3R;PITPNM2;CCDC88C;MYO18A;ANP32E;COL6A3;STAT6;KIF21A;AMOTL2;DSCAML1;KPNB1;SLC12A8
560	ChEA_2016	NANOG 20526341 ChIP-Seq ESCs Human	41/2000	0.9513964325902012	0.999995466596265	0	0	0.775525114746597	0.0386401081415079	NOTCH2;BCAR3;FLT1;CLSTN2;CCDC68;FLII;SATB2;PTPRM;ATP1A3;CELF6;ATP1A1;DACH2;CELSR3;TRPM1;CDH5;LOXHD1;CAND1;ANKRD1;NOS1;PCDHA9;APC2;COL28A1;SLC14A2;DCC;DNAH14;ARHGEF18;PRKCA;WWP2;KIF23;MYO7A;SPTB;SHISA7;NFASC;POLR3A;SFRP5;OAS3;MMRN2;CASQ2;MYH9;LPIN1;CD44
561	ChEA_2016	DACH1 20351289 ChIP-Seq MDA-MB-231 Human	34/1698	0.952053011467091	0.999995466596265	0	0	0.7586488381410257	0.0372758779390974	BCAR3;NRP2;EPAS1;SEL1L;LAMA3;CLEC16A;ATP2A2;FOXK1;RSF1;POLR2A;SCRN1;ZMIZ1;MGAT5B;NT5DC3;MYO18A;KIF21A;SRGAP1;ATP6V0A1;TBC1D16;EPHA4;SVIL;ACTN3;ABCA3;TNK2;GAA;PRKCA;SMARCA4;PTPRE;NPC1;TBC1D5;FASN;TNIK;HNRNPH3;KPNB1
562	ChEA_2016	CIITA 25753668 ChIP-Seq RAJI Human	7/459	0.952642507616872	0.999995466596265	0	0	0.5814089473041141	0.0282073858283199	ATF7IP;HNRNPD;AP3D1;CHD6;PDE4DIP;ARID1A;CDK5RAP2
563	ChEA_2016	YY1 21170310 ChIP-Seq MESCs Mouse	7/464	0.9560072304294156	0.999995466596265	0	0	0.5748967410303886	0.0258644909797995	RPTOR;ATF7IP;CD109;TYRP1;ITPR1;GRIN2D;ATP6V0A1
564	ChEA_2016	DCP1A 22483619 ChIP-Seq HELA Human	13/759	0.9564113750245076	0.999995466596265	0	0	0.6518330630963275	0.0290503418222894	NOTCH2;HSPA9;SUN2;SEMA6A;FUS;TNKS;WWC1;CLEC16A;PTPN23;SMC3;RPTOR;MYO1E;POLR2A
565	ChEA_2016	CNOT3 19339689 ChIP-ChIP MESCs Mouse	30/1547	0.9613329142911998	0.999995466596265	0	0	0.7341997308737885	0.0289528030626266	NOTCH2;IGSF8;PTPRU;CRTC1;SEZ6;FSTL4;SART1;HHAT;CDH1;MAN2A1;KIF13A;NCAM1;MAP3K4;CHGB;JAK1;SEMA6C;SVIL;MYO10;APLP2;MYO5A;CYLD;PTPRE;NFASC;PARD3;FASN;NCL;NES;FBXL7;SDK2;CDS2
566	ChEA_2016	IRF8 22096565 ChIP-ChIP GC-B Mouse	13/772	0.9627276389422093	0.999995466596265	0	0	0.6402241630046889	0.0243187437586497	BCAR3;GRIPAP1;ADAR;SYN3;ARID1A;HK1;IFIH1;TCOF1;ALS2;MADD;TRIP12;TRIM56;ATP6V0A1
567	ChEA_2016	MYCN 21190229 ChIP-Seq SHEP-21N Human	5/373	0.9648188830584632	0.999995466596265	0	0	0.5103250192192705	0.0182772299408809	ARHGAP11A;NLN;HERC2;DOCK3;OAS3
568	ChEA_2016	PU.1 20176806 ChIP-Seq MACROPHAGES Mouse	40/2000	0.9655114377336876	0.999995466596265	0	0	0.7545853784551796	0.0264839326052584	IGSF8;GLIS3;SLC1A2;LRP4;PTPN23;PIK3R6;TMEM144;IFIH1;OS9;ALDH1B1;NHLH1;CNGA3;HMGCS2;KIF1A;SLC12A7;RGS9;TNS1;CCDC112;ANXA1;ANGPT2;SLC12A5;KSR1;SEC16A;APLP2;PGAM2;AP3D1;MYO5A;SHROOM3;VWA3A;MYO7A;PARVB;PTPN13;SORL1;SND1;SULF2;DNM3;ANP32E;MYH9;ALPK2;CD44
569	ChEA_2016	RXRA 24833708 ChIP-Seq LIVER Mouse	40/2000	0.9655114377336876	0.999995466596265	0	0	0.7545853784551796	0.0264839326052584	NOTCH2;FOXC1;NRP2;MYT1L;FLII;ITPR1;CBLB;CNDP2;AKAP12;CAND1;GRB10;LRIG1;DVL3;EP300;STAT6;NEK2;MAP3K9;HMGCS2;PCDH1;SRGAP1;PPFIA4;ATP6V0A1;EDEM3;APC2;SVIL;PTPRN2;SLC12A5;GAA;PGAM2;RBM19;ARHGEF18;VAV2;CLIP2;NFASC;POLR3A;COL5A1;FASN;TRIP12;FREM2;TRIM56
570	ChEA_2016	E2F4 21247883 ChIP-Seq LYMPHOBLASTOID Human	63/2998	0.968335102220838	0.999995466596265	0	0	0.787734997374753	0.0253470054374186	BCAR3;ARHGAP11A;PTPRU;ATP2A2;RSF1;OGDHL;SMC3;CDH5;SART1;HHAT;NEK2;KIF21A;MAP3K9;KIF21B;GAS2L3;ACTN3;APLP2;KIF23;POU3F1;ARID1A;PGM2L1;RNF40;INF2;MTHFD1;SCN8A;OAS3;FLYWCH1;HNRNPH3;SSX2IP;AHDC1;FLII;ABHD2;CLEC16A;LRP4;ATP1A1;UACA;CACNA1E;GRIN2A;HECTD1;CAND1;POLR2A;PLXNA2;CAMTA1;ZC3H18;NCAM1;MEF2D;SRGAP1;ATF7IP;WWOX;FUS;ABCA3;MIB2;YLPM1;MYO5A;PDE4DIP;WWP2;CDC42BPB;SORL1;CYLD;MYO1E;CCDC88C;ANP32E;EIF4…
571	ChEA_2016	NOTCH1 17114293 ChIP-ChIP T-ALL Human	1/134	0.9698197607912054	0.999995466596265	0	0	0.2836477157806797	0.0086923951329559	SEL1L
572	ChEA_2016	PRDM5 23873026 ChIP-Seq MEFs Mouse	18/1029	0.9705486589287396	0.999995466596265	0	0	0.6631688523020963	0.0198245970015827	GRIPAP1;GSN;SEC16A;PPP1R9A;PRRC2B;EGFR;VAV2;SETX;GOLGA2;CLIP2;SCRN1;PODXL;WNK2;ACO1;ARSB;CDK5RAP2;TRIM56;PLEC
573	ChEA_2016	FUS 26573619 Chip-Seq HEK293 Human	8/543	0.970791272888452	0.999995466596265	0	0	0.560038417494736	0.0166016639161229	L3MBTL3;HNRNPA3;SEMA6A;GPNMB;GRIN2B;EIF4G3;TMPRSS15;ROBO1
574	ChEA_2016	CHD7 19251738 ChIP-ChIP MESCs Mouse	1/141	0.9748796773894676	0.999995466596265	0	0	0.2693678641047062	0.0068530480089054	SYN3
575	ChEA_2016	GFI1B 20887958 ChIP-Seq HPC-7 Mouse	36/1871	0.9768900747995604	0.999995466596265	0	0	0.7244490554421807	0.0169384493296187	NOTCH2;BCAR3;IGSF8;FOXC1;DOCK3;TRAF3IP1;PTPRN;GBE1;COL11A2;AGAP1;CELF6;FMN2;CELSR3;RPTOR;ZMIZ1;MAN2A1;NT5DC3;HYDIN;EP300;CAMTA1;NEK2;LRRFIP1;BAHCC1;ATP6V0A1;JAG2;WWOX;UNC13A;TAF15;FUS;ABCA3;SHROOM3;SND1;OBSCN;MYH3;TNIK;AHDC1
576	ChEA_2016	CEBPB 20176806 ChIP-Seq THIOMACROPHAGE Mouse	29/1588	0.9828440573219484	0.999995466596265	0	0	0.68757133504824	0.0118982919813752	APP;EPAS1;SLC1A2;LTBP4;PCSK9;IGSF9;TMEM144;OS9;NHLH1;KDR;PLXNA1;STAT6;IGFBP7;HMGCS2;DLGAP2;GAS2L3;GSN;PCDHGA5;TAF15;SEC16A;VWA3A;PTPN13;MYO1E;RCN1;TBC1D5;ANP32E;FLYWCH1;ALLC;SDK2
577	ChEA_2016	KLF4 19030024 ChIP-ChIP MESCs Mouse	27/1502	0.9837712591807825	0.999995466596265	0	0	0.6769874360491421	0.0110767798347235	FOXC1;NRP2;FLT1;PLEKHH3;SATB2;SEZ6;ETS2;DMBX1;AKAP12;ZMIZ1;DPYSL5;KIF5C;PODXL;STAT6;NEFM;KIF21B;MEF2D;HSPA9;PDE4DIP;ARID1A;SULF2;PCDHGA10;DISP2;SLC6A7;RCN1;VGF;NCL
578	ChEA_2016	MAF 26560356 Chip-Seq TH2 Human	38/2000	0.9839089818650268	0.999995466596265	0	0	0.713035061119249	0.0115667722724072	NOTCH2;APP;FLT1;MYCBP2;FOXK1;ADAR;VSIG10;RASGRP3;HK1;FHAD1;DPP4;HHAT;CAMTA1;MAP3K9;KIF21B;ZBTB7A;MEF2D;SPTBN1;SEMA6C;SVIL;CPT1A;KDM2A;MIB2;ARID1A;SORL1;GRIN2D;DNM3;PTPRE;FASN;OAS3;CCDC88C;ANP32E;LPIN1;EIF4G3;SSX2IP;AHDC1;CD44;PLEC
579	ChEA_2016	NANOG 16153702 ChIP-ChIP HESCs Human	31/1686	0.9840048259943642	0.999995466596265	0	0	0.69150012822678	0.0111500782423082	ARHGAP11A;FOXC1;ABHD2;SATB2;TNC;NEDD4L;CACNA1A;ADAR;THBS2;IFIH1;HHAT;CDH1;PODXL;KIF13A;KDR;ANKRD1;RGS9;CPA5;STRA6;EPHA4;GRIPAP1;CPT1A;ANXA1;FUS;APLP2;MAMDC2;PCDHGA1;CYLD;SFRP1;REST;CDS2
580	ChEA_2016	SOX2 16153702 ChIP-ChIP HESCs Human	22/1278	0.985124368233797	0.999995466596265	0	0	0.6490148102117964	0.009727033931911	ARHGAP11A;EPHA4;APP;CPT1A;SEMA6A;TAF15;FUS;TNC;NEDD4L;CACNA1A;ADAR;THBS2;PGM2L1;IFIH1;HHAT;SFRP1;REST;KIF13A;KDR;ANKRD1;IL12A;STRA6
581	ChEA_2016	MYBL1 21750041 ChIP-ChIP SPERMATOCYTES Mouse	1/161	0.9851347931733412	0.999995466596265	0	0	0.235453216374269	0.0035263360397507	NEK2
582	ChEA_2016	SREBP2 21459322 ChIP-Seq LIVER Mouse	18/1095	0.9862915046288172	0.999995466596265	0	0	0.620305058855243	0.0085622719752422	COLEC12;CPT1A;KDM2A;FLII;TMEM132B;MIB2;PPP1R9A;TMEM130;CAMSAP3;CEACAM1;OAS3;SARDH;TOX;PCDH1;MEF2D;EIF4G3;BAHCC1;PLEC
583	ChEA_2016	SPI1 23547873 ChIP-Seq NB4 Human	65/3198	0.9864584647332462	0.999995466596265	0	0	0.7556210666395586	0.0103021815030654	CALCOCO1;DAGLA;GOLIM4;GRIK3;TFCP2L1;PTPN23;PTPRH;SLC8A1;ETS2;ACTG2;CNDP2;IFIH1;GRIPAP1;SUN2;ANXA1;KDM2A;SCARA5;MYOF;SH2D3C;SEZ6L;NCOR2;OAS3;MMRN2;MYH9;KPNB1;PLEC;IGSF3;FLII;SATB2;ITPR1;DTX1;ATP1A1;NLN;HECTD1;CAND1;TCOF1;GPNMB;OS9;SCFD2;MGAT5B;LMNA;PLXNA2;STAT6;IGFBP7;MYH11;NCAM1;ZBTB7A;MEF2D;NTSR1;ARSB;STRA6;CNTLN;GSN;TAF15;TNK2;FBXO38;GPR55;MYO5A;VWA3B;PARVB;CDK11B;SMARCA4;SETX;HNRNPD;EIF4G3
584	ChEA_2016	TAF7L 23326641 ChIP-Seq C3H10T1-2 Mouse	14/912	0.9883117977163716	0.999995466596265	0	0	0.5795812917594655	0.0068141640745777	HSPA9;CALCOCO1;DAGLA;TAF15;GBE1;VWA3A;CBLB;SDCBP2;COBLL1;MMRN2;STAT6;AMOTL2;ZBTB7A;ARSB
585	ChEA_2016	THAP11 20581084 ChIP-Seq MESCs Mouse	13/864	0.9886315188394176	0.999995466596265	0	0	0.5682055395671641	0.0064966327661404	CALCOCO1;KSR1;ITPR1;MIB2;PDE4DIP;PTPN23;PGM2L1;TTBK2;TCOF1;DPYSL5;KIF5C;ZBTB7A;AHDC1
586	ChEA_2016	GATA3 21867929 ChIP-Seq TH1 Mouse	37/2000	0.9894379697815124	0.999995466596265	0	0	0.6924230336700661	0.0073522892693345	PLEKHH3;YTHDC1;TRAF3IP1;CRTC1;NCAN;PTPRN;ATP10B;CELF6;APCDD1;ABRA;DMBX1;CACNA1I;MGAT5B;IL12A;SRGAP1;NTSR1;RAB11FIP4;CNTLN;EDEM3;GABBR2;PCDHGA6;ACE;GSX1;TNK2;FIBCD1;MYOF;SYN1;TCTE1;BCR;DISP2;SLC6A7;HNRNPD;COL20A1;PLXNB2;ERG;EPHA3;PLEC
587	ChEA_2016	RARG 19884340 ChIP-ChIP MEFs Mouse	4/390	0.9909773217981244	0.999995466596265	0	0	0.3880930610586203	0.0035175315513587	ANXA1;INF2;PITPNM2;NEK2
588	ChEA_2016	SPI1 20176806 ChIP-Seq THIOMACROPHAGE Mouse	29/1654	0.9913230860122626	0.999995466596265	0	0	0.6572168120539255	0.0057274983462315	APP;SLC1A2;LTBP4;LRP4;ATP2A2;SIPA1L2;VSIG10;TMEM144;PREX1;KDR;PLXNA1;CNGA3;HMGCS2;PCDH1;MEF2D;SLC12A7;CDK5RAP2;GAS2L3;ANXA1;SLC12A5;PGAM2;PARVB;PTPN13;MYO1E;TRIP12;FLYWCH1;ALPK2;CD44;SDK2
589	ChEA_2016	ZFP42 18358816 ChIP-ChIP MESCs Mouse	25/1480	0.9924853280458592	0.999995466596265	0	0	0.6335603201709077	0.0047789767646654	IGSF8;EPAS1;GLIS3;NEDD4L;ADAR;JAKMIP1;TCOF1;NEK2;KIF21B;NOS1;CDK5RAP2;EVC2;EPHA4;UNC13A;PCDHGA5;FBXO38;GAA;AP3D1;REST;COL1A2;EVC;PARD3;NCL;TRIP12;CDS2
590	ChEA_2016	ETS1 22383799 ChIP-Seq G1ME Mouse	36/2000	0.9932564067009282	0.999995466596265	0	0	0.6719188062957503	0.0045464943019723	BCAR3;GBE1;SMC3;PRDM11;EGFR;CELSR3;TMEM144;POLR2A;ZMIZ1;MAN2A1;LMNA;NT5DC3;PLXNA1;NEK2;IL12A;LRRFIP1;ZBTB7A;SRGAP1;BAHCC1;EDEM3;HSPA9;BCHE;CPT1A;SEC16A;AP3D1;SND1;SMARCA4;SETX;NAV3;VGF;KIF16B;MADD;CRYAA;AHDC1;KPNB1;DGKH
591	ChEA_2016	CEBPA 23403033 ChIP-Seq LIVER Mouse	7/589	0.994071816367141	0.999995466596265	0	0	0.448456997227814	0.0026664468565393	OS9;ABHD2;GAA;SLCO2A1;ITGA1;WDR7;TRIM56
592	ChEA_2016	ETS1 21867929 ChIP-Seq TH2 Mouse	35/2000	0.9958154213557686	0.999995466596265	0	0	0.6515216709960849	0.0027320639339596	NBAS;CALCOCO1;DOCK3;CLSTN2;EPAS1;CCDC68;GRIK3;AKAP6;PRDM11;CELSR1;ABRA;SART1;MYO18A;NOS1;WASF2;TNS1;STRA6;TBC1D16;SEMA6C;CPT1A;ANGPT2;DSCAM;GAA;YLPM1;MYO7A;ARID1A;SND1;VAV2;DISP2;NELL2;SFRP5;MYH9;ALPK2;TOX;KPNB1
593	ChEA_2016	TAL1 20887958 ChIP-Seq HPC-7 Mouse	36/2067	0.99664963497649	0.999995466596265	0	0	0.6472685920532993	0.0021722269635915	NOTCH2;DOCK3;YTHDC1;ABHD2;ITPR1;SMC3;CDH5;HERC2;MAN2A1;NT5DC3;EP300;NEK2;KIF21B;MEF2D;WASF2;SLC12A7;BAHCC1;JAK1;JAG2;EDEM3;CCDC112;PDGFRB;SMARCC1;CPT1A;FUS;SHROOM3;PARVB;CAPN13;PTPRE;OBSCN;MYH3;NCL;TNIK;HNRNPH3;LPIN1;AHDC1
594	ChEA_2016	FLI1 20887958 ChIP-Seq HPC-7 Mouse	35/2030	0.9969716479223726	0.999995466596265	0	0	0.6406255722814342	0.0019429832887034	IGSF8;YTHDC1;PTPRN;WWC1;CLEC16A;ATP1A3;CELSR2;IFIH1;RPTOR;HERC2;NT5DC3;STAT6;IL12A;LRRFIP1;ZBTB7A;MEF2D;WASF2;TNS1;ATP6V0A1;TGM2;JAG2;EDEM3;SLC14A2;GAS2L3;UNC13A;PGAM2;SH2D3C;ANO8;CDK11B;SETX;CLIP2;OBSCN;NCL;TNIK;AHDC1
595	ChEA_2016	ASXL1 24218140 ChIP-Seq BMDM Mouse	10/807	0.9974562407738268	0.999995466596265	0	0	0.4652615960646074	0.001185021321842	NOTCH2;SART1;NLN;MN1;RCN1;CAND1;FBXO38;SATB2;MYO18A;KIF21B
596	ChEA_2016	IRF8 27001747 Chip-Seq BMDM Mouse	34/2000	0.9974783509113168	0.999995466596265	0	0	0.6312309257375381	0.0015937531773432	APP;IGSF8;CLIC5;NRP2;ITPR1;SLC1A2;PTPRM;RRBP1;PIK3R6;IFIH1;TCOF1;GPNMB;COBLL1;PLXNA1;EP300;KIF21B;LRRFIP1;MEF2D;BAHCC1;ATP6V0A1;KDM2A;KSR1;WFS1;NFATC2;HNF1B;PARVB;PGM2L1;INF2;ALDH1A2;MADD;PLXNB2;MYH9;EIF4G3;WDFY4
597	ChEA_2016	SRF 21415370 ChIP-Seq HL-1 Mouse	26/1634	0.9978594333373694	0.999995466596265	0	0	0.5923609411956611	0.0012693471292432	COLEC12;GOLIM4;NEDD4L;SLC8A1;ABRA;TTN;RASGRP3;POLR2A;OS9;SCFD2;LMNA;MYO18A;STAT6;SLC12A7;EPHA4;ITGA1;RBM19;PDE4DIP;SORL1;SETX;ALS2;NOVA2;TNNT2;CCDC88C;SARDH;EPHA3
598	ChEA_2016	MYBL2 22936984 ChIP-ChIP MESCs Mouse	39/2250	0.9979218709297216	0.999995466596265	0	0	0.6415053917017782	0.0013345181344735	ARHGAP11A;FOXC1;KCNK9;FLII;SEZ6;GLIS3;PPP1R9A;CELSR2;AKAP12;ZMIZ1;PODXL;EP300;STAT6;CDK5RAP2;HSPA9;ATF7IP;CUBN;WWOX;SVIL;CPT1A;PCDHGA6;SEMA6A;PCDHGA5;SCARA5;PCDHGA4;PCDHGA2;PCDHGA1;MYO5A;KIF23;ARID1A;PCDHGA10;SETX;SFRP1;POLR3A;NCL;MADD;ANP32E;TNIK;AHDC1
599	ChEA_2016	EGR1 23403033 ChIP-Seq LIVER Mouse	12/944	0.998370384321649	0.999995466596265	0	0	0.4758818802045039	0.0007761371475588041	TMEM144;SVIL;TAF15;CDH1;TNK2;GOLIM4;ATP10B;ZBTB20;RRBP1;PCDH1;CCDC141;R3HCC1L
600	ChEA_2016	E2F4 17652178 ChIP-ChIP JURKAT Human	13/1002	0.998472832764076	0.999995466596265	0	0	0.4853003800286182	0.0007417013352124238	WWOX;PLEKHH3;FUS;TNKS;ARID1A;NLN;CAND1;MTHFD1;ANP32E;NEK2;LPIN1;KPNB1;CDK5RAP2
601	ChEA_2016	TBP 23326641 ChIP-Seq C3H10T1-2 Mouse	14/1057	0.998512830290958	0.999995466596265	0	0	0.4951140939597315	0.0007368667419158995	L3MBTL3;CPT1A;GSN;PLEKHH3;FUS;SEC16A;CLEC16A;NEDD4L;ARID1A;POLR3A;AMOTL2;MEF2D;BAHCC1;ATP6V0A1
602	ChEA_2016	CHD1 19587682 ChIP-ChIP MESCs Mouse	10/843	0.9985905579725324	0.999995466596265	0	0	0.4442967663255778	0.0006266522539504757	BCAR3;ARHGAP11A;TNKS;LTBP4;EP300;ARHGEF18;ANK3;WASF2;CDS2;ATP6V0A1
603	ChEA_2016	CCND1 20090754 ChIP-ChIP RETINA Mouse	35/2137	0.99910061876448	0.999995466596265	0	0	0.6042957398163395	0.0005437367991008693	APP;IGSF8;CALCOCO1;L3MBTL3;PLEKHH3;ITPR1;LTBP4;LRP4;TTBK1;IGSF9;POLR2A;KIF13A;PLXNA2;LRIG1;DVL3;NEK2;NCAM1;MEF2D;ATF7IP;EPHA4;SMARCC1;SEMA6A;ACTN3;WFS1;FUS;PDE4DIP;PGM2L1;NCOR2;COL1A2;MTHFD1;FASN;NCL;ANP32E;TOX;CDS2
604	ChEA_2016	FOXP3 21729870 ChIP-Seq TREG Human	20/1404	0.999113400996252	0.999995466596265	0	0	0.5295335938779808	0.0004696922018831874	ARHGAP11A;WWOX;NBAS;HNRNPA3;PLEKHH3;TAF15;FUS;MYCBP2;ANO8;RSF1;ADAR;SMC3;ARID1A;RPTOR;POLR2A;ZMIZ1;MADD;FLYWCH1;WASF2;JAK1
605	ChEA_2016	MYC 18555785 ChIP-Seq MESCs Mouse	16/1200	0.9991506817184488	0.999995466596265	0	0	0.4966351894062737	0.0004219805689070569	EVC2;TAF15;FUS;RBM19;MYO5A;ATP2A2;OGDHL;SMARCA4;AKAP12;MTHFD1;TCOF1;SCFD2;FASN;KIF13A;EIF4G3;KPNB1
606	ChEA_2016	MYC 19079543 ChIP-ChIP MESCs Mouse	21/1458	0.9991519632591822	0.999995466596265	0	0	0.5350184419027132	0.0004539077882037337	ARHGAP11A;HSPA9;PTPRU;SMARCC1;WFS1;LTBP4;ETS2;AKAP12;DPP6;REST;NCL;WNK2;LMNA;PLXNA2;ANP32E;NEK2;SRGAP3;LPIN1;SLC12A8;RAB11FIP4;JAK1
607	ChEA_2016	HOXC9 25013753 ChIP-Seq NEUROBLASTOMA BE2-C Human	32/2014	0.9992946151679538	0.999995466596265	0	0	0.5863225460681403	0.0004137289669129889	NBAS;NRP2;ABHD2;ITPR1;CLEC16A;CHD6;ATP2A2;RSF1;ADAR;CELSR3;RPTOR;DPP6;OS9;SCFD2;PLXNA2;KIF21A;SRGAP3;RGS9;CHGB;ATF7IP;SEMA6A;ANGPT2;APLP2;RBM19;MTHFD1;ALS2;MAP1B;NCL;TNIK;HNRNPH3;MEGF8;KPNB1
608	ChEA_2016	ERG 20887958 ChIP-Seq HPC-7 Mouse	31/1969	0.9993219979652868	0.999995466596265	0	0	0.5811502327857153	0.0003941546742423839	CLIC5;NRP2;ITPR1;FMN2;GOLGA2;ZMIZ1;NT5DC3;PLXNA2;ZC3H18;STAT6;KIF21B;LRRFIP1;ZBTB7A;CNTLN;ATF7IP;GRIPAP1;SMARCC1;FUS;ANO8;WWP2;PGM2L1;RNF40;F5;SETX;PTPRE;INF2;MTHFD1;ANP32E;ACO1;CDS2;TAF1
609	ChEA_2016	REST 19997604 ChIP-ChIP NEURONS Mouse	34/2118	0.9993604850740272	0.999995466596265	0	0	0.5914787268074216	0.0003783804770701368	NOTCH2;DOCK3;KCNK9;PTPRN;DACH2;THBS2;EGFR;ABRA;CELSR3;FHAD1;POLR2A;DPYSL5;MGAT5B;KIF13A;TNR;MAP3K9;LRRFIP1;NEO1;NTSR1;DRD5;TGM2;KCNH2;SMARCC1;SLC12A5;ARHGEF18;CDC42BPB;SORL1;GRIN2D;SULF2;MTHFD1;KCNQ3;CASQ2;MYH8;ALLC
610	ChEA_2016	PPARG 23326641 ChIP-Seq C3H10T1-2 Mouse	9/838	0.9994232055542058	0.999995466596265	0	0	0.4010868396851748	0.00023141140623602572	WWOX;PTPRU;SMARCC1;CRTC1;ABCA3;YLPM1;ARID1A;KPNB1;SMARCA4
611	ChEA_2016	STAT4 19710469 ChIP-ChIP TH1 Mouse	30/1939	0.9994621115701454	0.999995466596265	0	0	0.5707089948006182	0.00030706035462852094	IGSF8;L3MBTL3;CAMK2A;ITPR1;SLC1A2;ATP2A2;CBLB;TTBK1;CNDP2;CAMTA1;STAT6;TNS1;ATF7IP;CUBN;ANXA1;ABCA3;SH2D3C;AP3D1;MYO5A;PGM2L1;KBTBD11;DNM3;PTPRE;ALS2;TBC1D5;FLYWCH1;EIF4G3;AHDC1;KPNB1;CDS2
612	ChEA_2016	EKLF 21900194 ChIP-Seq ERYTHROCYTE Mouse	16/1239	0.9995279730549238	0.999995466596265	0	0	0.4797735504569381	0.00022651950921340016	HSPA9;GABBR2;RBM19;MICAL3;ARID1A;SPTB;SMARCA4;HK1;CAND1;TCOF1;PODXL;NCL;GRB10;MYH9;CD44;TRIM56
613	ChEA_2016	KAP1 22055183 ChIP-Seq ESCs Mouse	31/2000	0.999539540734453	0.999995466596265	0	0	0.5709900980729253	0.00026297823122241776	FMN2;SMC3;PTPRH;SIPA1L2;PPP1R9A;CDH5;NLN;MYO18B;GRB10;NEFM;IGFBP7;CNGA3;MYH11;IMPG1;CHGB;ATF7IP;SLC14A2;LHCGR;APLP2;SH2D3C;MIB2;SHROOM3;KSR2;SDCBP2;CEACAM1;CASQ2;MYH8;ACO1;ALPK2;DSCAML1;EIF4G3
614	ChEA_2016	SPI1 22096565 ChIP-ChIP GC-B Mouse	24/1676	0.9996584575641884	0.999995466596265	0	0	0.528754261995355	0.00018062286553047088	ARHGAP11A;SEMA6C;GRIPAP1;CALCOCO1;L3MBTL3;CPT1A;UNC13A;FUS;TNKS;FBXO38;SH2D3C;NFATC2;DTX1;ADAR;ANK3;TTBK1;IGSF9;POLR2A;ALS2;ALDH1A2;MADD;MEF2D;TRIM56;ATP6V0A1
615	ChEA_2016	KDM6A 18722178 ChIP-ChIP U937 AND SAOS2 Human	3/479	0.9996757116760756	0.999995466596265	0	0	0.2344636484730878	7.604615469107695e-05	ARHGAP11A;OS9;NT5DC3
616	ChEA_2016	XRN2 22483619 ChIP-Seq HELA Human	21/1529	0.999686962443684	0.999995466596265	0	0	0.5078230505592889	0.00015899257340986253	FOXC1;DOCK3;FUS;SH2D3C;MYCBP2;SEZ6;ITPR1;MIB2;CHD6;ADAR;RNF40;LMF2;POLR3A;MTHFD1;POLR2A;FASN;NCL;NCAM1;HNRNPH3;LPIN1;KPNB1
617	ChEA_2016	HOXB4 20404135 ChIP-ChIP EML Mouse	26/1824	0.9998199872299152	0.999995466596265	0	0	0.5241342839949671	9.435935755780622e-05	ARHGAP11A;IGSF3;TNKS;LRP4;ADAR;SART1;NLN;POLR2A;SCN11A;PLXNA2;NEK2;LRRFIP1;ZBTB7A;MEF2D;RGS9;CDK5RAP2;ATP6V0A1;WWOX;YLPM1;SMARCA4;REST;ALS2;TBC1D5;ANP32E;MYH9;TRIM56
618	ChEA_2016	GABP 19822575 ChIP-Seq HepG2 Human	42/2639	0.999879892087826	0.999995466596265	0	0	0.5786810726849102	6.950834978967253e-05	SPTBN4;PLEKHH3;TNKS;TRAF3IP1;CRTC1;MYCBP2;LMF2;CELSR3;GOLGA2;SART1;HECTD1;TCOF1;MYO18A;ZC3H18;MACROD2;BAHCC1;ARSB;WWOX;SMARCC1;UNC13A;ABCA3;FBXO38;SH2D3C;MIB2;YLPM1;ARHGEF18;PDE4DIP;KIF23;CDC42BPB;ARID1A;SDCBP2;PGM2L1;SMARCA4;GRIN1;MTHFD1;VGF;KIF16B;TBC1D5;MMRN2;TRIP12;FLYWCH1;CDS2
619	ChEA_2016	SPI1 22790984 ChIP-Seq ERYTHROLEUKEMIA Mouse	28/1962	0.999890699428345	0.999995466596265	0	0	0.522867806333278	5.715287361002204e-05	ARHGAP11A;TNKS;CAMK2A;GOLIM4;ITPR1;CBLB;ATP1A1;ETS2;HK1;HERC2;POLR2A;LMNA;ZC3H18;PCDH1;WASF2;JAK1;WWOX;FUS;KIF23;CLIP2;KIF16B;OAS3;MADD;ANP32E;TRIP12;MEGF8;TRIM56;PLEC
620	ChEA_2016	EST1 17652178 ChIP-ChIP JURKAT Human	10/1001	0.9999077454853992	0.999995466596265	0	0	0.3702969583393398	3.41631420260294e-05	CALCOCO1;CAND1;FBXO38;SEL1L;RBM19;ITPR1;ARID1A;PGM2L1;CDK5RAP2;TTBK2
621	ChEA_2016	ETS1 20019798 ChIP-Seq JURKAT Human	20/1607	0.9999525153096608	0.999995466596265	0	0	0.4566199561722395	2.1682972030175392e-05	EDEM3;HSPA9;CALCOCO1;YTHDC1;FBXO38;SEL1L;ITPR1;CLEC16A;CHD6;PDE4DIP;PTPN23;PGM2L1;TTBK1;GRIN2D;SART1;CAND1;SCFD2;WDR7;SPTBN1;CDK5RAP2
622	ChEA_2016	VDR 23849224 ChIP-Seq CD4+ Human	32/2231	0.9999544383555976	0.999995466596265	0	0	0.5219120724433399	2.3779713979528823e-05	NOTCH2;YTHDC1;NCAPG2;SEL1L;MYCBP2;CLEC16A;CHD6;RSF1;SART1;CAND1;POLR2A;OS9;STAT6;WDR7;MEF2D;WASF2;CDK5RAP2;HSPA9;WWOX;SMARCC1;TAF15;FUS;FBXO38;MIB2;YLPM1;CD6;NPC1;ALS2;ANP32E;MYH9;HNRNPH3;TOX
623	ChEA_2016	STAT3 20064451 ChIP-Seq CD4+T Mouse	31/2204	0.9999656580224242	0.999995466596265	0	0	0.5113604856897039	1.7561431881577525e-05	RASGRF1;FOXK1;CBLB;AKAP6;SIPA1L2;CACNA1E;TRPM1;DPP4;SART1;GPNMB;MAN2A1;LMNA;EP300;IL12A;NCAM1;SLC12A7;JAK1;ATP6V0A1;TGM2;ATF7IP;GSX1;GPR55;ARID1A;CYLD;REST;AGBL1;TBC1D5;IL2RB;SPARCL1;ALPK2;CD44
624	ChEA_2016	CEBPB 24764292 ChIP-Seq MC3T3 Mouse	27/2000	0.9999657525071382	0.999995466596265	0	0	0.492116883887304	1.6854058074390316e-05	ITPR1;CHD6;AGAP1;PRDM11;SBSN;SIPA1L2;SLC8A2;SCFD2;GRB10;ANKRD1;LRRFIP1;SLC12A7;MAP3K4;CNTLN;APC2;PCDHGA5;WFS1;ANK3;KBTBD11;PCDHGA10;PARD3;PLXNB2;TLN2;MEGF8;SSX2IP;KPNB1;TRIM56
625	ChEA_2016	RCOR1 19997604 ChIP-ChIP NEURONS Mouse	34/2378	0.99997366506608	0.999995466596265	0	0	0.5180140784982935	1.3642046158869811e-05	GBE1;TYRP1;CACNA1B;CHD6;VTCN1;SLC8A1;EGFR;ABRA;TTN;CNDP2;FHAD1;CNNM1;PCLO;CDH1;MGAT5B;PLCE1;PLXNA1;NEO1;IMPG1;JAG2;BCHE;SLC30A8;MYOC;ANK3;SMARCA1;SYN3;GRIN2D;NELL2;MYO1E;GPRIN1;ALDH1A2;CASQ2;MYH8;FBXL7
626	ChEA_2016	NELFA 20434984 ChIP-Seq ESCs Mouse	26/2000	0.9999813861657716	0.999995466596265	0	0	0.4726526815818758	8.79796054472172e-06	ABHD2;ITPR1;SMC3;SART1;POLR2A;CDH1;KIF13A;CAMTA1;SLC12A7;JAK1;ATP6V0A1;WWOX;SMARCC1;UNC13A;TAF15;MYO10;FUS;APLP2;YLPM1;ARHGEF18;WWP2;KIF23;CDC42BPB;SETX;NCL;MYH9
627	ChEA_2016	CUX1 19635798 ChIP-ChIP MULTIPLE HUMAN CANCER TYPES Human	46/3052	0.9999875095398378	0.999995466596265	0	0	0.5388652893642913	6.730717464543405e-06	BCAR3;ARHGAP11A;FOXC1;KCNK9;IGSF3;ABHD2;SATB2;ATP1A3;ATP2A2;AFP;ABCA12;CACNA1E;ACTG2;MYLK;ROBO1;RASGRP3;GOLGA2;PREX1;TCOF1;POLR2A;LRIG1;NCAM1;MEF2D;ATF7IP;SEMA6C;SVIL;GSN;ANGPT2;SLC12A5;TAF15;WWP2;NEB;L1CAM;SYN3;GRIN2B;SND1;AGT;SMARCA4;DCSTAMP;RCN1;EVC;ALDH1A2;MADD;ANP32E;AMOTL2;EPHA3
628	ChEA_2016	FOXO3 22982991 ChIP-Seq MACROPHAGES Mouse	25/2000	0.9999887565511858	0.999995466596265	0	0	0.4532888095053196	5.096558179222884e-06	NOTCH2;NBAS;YTHDC1;FLII;PTPN23;SMC3;PRDM11;ETS2;CAND1;SLC12A7;MAP3K4;CDK5RAP2;HNRNPA3;FUS;SEC16A;FBXO38;AP3D1;AFAP1;SMARCA4;PTPRE;ACO1;MEGF8;SSX2IP;WDFY4;TRIM56
629	ChEA_2016	SFPI1 20887958 ChIP-Seq HPC-7 Mouse	31/2369	0.9999918040076812	0.999995466596265	0	0	0.4707426318613881	3.858218805815451e-06	IGSF8;ITPR1;CLEC16A;AGAP1;CACNA1G;RPTOR;CNNM1;MAN2A1;NT5DC3;PLXNA2;DVL3;EP300;ZC3H18;LRRFIP1;MEF2D;CNTLN;EDEM3;SMARCC1;HNRNPA3;ANO8;MYO5A;WWP2;SNCAIP;CDK11B;SMARCA4;SETX;CYLD;REST;INF2;ANP32E;AHDC1
630	ChEA_2016	E2F1 18555785 ChIP-Seq MESCs Mouse	63/4172	0.9999934013461492	0.999995466596265	0	0	0.5227565470636896	3.449500883343645e-06	ARHGAP11A;NCAN;GBE1;ADAR;OGDHL;CELSR3;ETS2;ROBO1;AKAP12;CDH1;KIF13A;SLC12A7;JAK1;EPHA4;CPT1A;APLP2;ARHGEF18;KIF23;ANK3;SYN3;SND1;RCN1;ALS2;TBC1D5;NCL;MMRN2;MYH9;SSX2IP;AHDC1;KPNB1;TRIM56;NOTCH2;SEL1L;ITPR1;LTBP4;RRBP1;DPP4;NLN;TCOF1;LMNA;LRIG1;STAT6;IGFBP7;ZBTB7A;WASF2;EDEM3;HSPA9;ATF7IP;BCHE;TAF15;FUS;FBXO38;AP3D1;MYO5A;PARVB;GRIN2D;SETX;MYO1E;SLC6A7;REST;FASN;ANP32E;LPIN1
631	ChEA_2016	MYC 19030024 ChIP-ChIP MESCs Mouse	57/3868	0.9999934736352148	0.999995466596265	0	0	0.5130116839024659	3.3481123137632024e-06	ARHGAP11A;NRP2;CRTC1;ATP2A2;CELSR3;AKAP12;SART1;HERC2;CDH1;KIF13A;GRB10;EP300;NEK2;SLC12A7;SLC12A8;CDK5RAP2;SMARCC1;SEMA6A;ACTN3;GAA;AFAP1;SHROOM3;KIF23;ARID1A;SND1;PGM2L1;RNF40;EVC;MTHFD1;ALS2;NCL;KPNB1;IGSF8;ITPR1;NLN;CNNM1;TCOF1;POLR2A;PODXL;MEF2D;WASF2;EVC2;HSPA9;ATF7IP;TAF15;FUS;MIB2;MYO5A;WWP2;SULF2;GRIN1;REST;POLR3A;FASN;CCDC88C;ANP32E;CDS2
632	ChEA_2016	TRIM28 17542650 ChIP-ChIP NTERA2 Human	33/3568	0.9999936964384692	0.999995466596265	0	0	0.3095760541305096	1.9514378562040936e-06	PTPRU;GRIK3;CBLB;FMN2;SMC3;DPP4;PREX1;PODXL;CNGA3;JAG2;EPHA4;SVIL;MYO10;DSCAM;MYO5A;WWP2;MYO7A;SYN3;SND1;SYN1;SULF2;NELL2;SMOC2;MC3R;SFRP1;VGF;ALS2;MMRN2;TLN2;CRYAA;LPIN1;FBXL7;CD44
633	ChEA_2016	MYC 18358816 ChIP-ChIP MESCs Mouse	46/3413	0.9999937238301454	0.999995466596265	0	0	0.4705512782435859	2.9532690151755604e-06	ARHGAP11A;IGSF8;PTPRU;CALCOCO1;CRTC1;ABHD2;SATB2;LRP4;IGSF9;CELSR3;AKAP12;TCOF1;DPYSL5;CDH1;SCFD2;NEK2;NCAM1;SLC12A7;SLC12A8;CDK5RAP2;TBC1D16;JAG2;EVC2;ATF7IP;WWOX;PCDHGA5;TAF15;MYO10;PCDHGA4;FUS;GAA;MIB2;MYO5A;CDC42BPB;RNF40;TCTE1;VAV2;GRIN1;PCDHGA10;EVC;MTHFD1;FASN;NCL;ACO1;KPNB1;CDS2
634	ChEA_2016	ZFX 18555785 ChIP-Seq MESCs Mouse	42/3249	0.999993805513612	0.999995466596265	0	0	0.4516854021658131	2.7979677413951594e-06	TNKS;FLII;SEL1L;CHD6;ATP2A2;ADAR;FMN2;ABRA;CNDP2;NLN;HHAT;CNNM1;ZBTB7A;MEF2D;CHGB;JAK1;HSPA9;TAF15;FBXO38;GAA;MIB2;MYO5A;ARHGEF18;KIF23;PARVB;POU3F1;ARID1A;GRIN2D;SULF2;SETX;NCOR2;CYLD;RCN1;EVC;TBC1D5;FASN;NCL;SFRP5;ANP32E;ACO1;KPNB1;CDS2
635	ChEA_2016	JARID1A 20064375 ChIP-Seq MESCs Mouse	23/2171	0.9999943357343674	0.999995466596265	0	0	0.3781038203491525	2.141686540721312e-06	APC2;TNKS;SEC16A;SH2D3C;RBM19;CACNA1A;DTX1;PDE4DIP;FOXK1;ADAR;PTPN23;RNF40;LMF2;GRIN2D;SART1;POLR3A;OS9;SCFD2;PITPNM2;ZC3H18;CDK5RAP2;ATP6V0A1;TAF1
636	ChEA_2016	CREB1 15753290 ChIP-ChIP HEK293T Human	5/957	0.9999953363595722	0.999995466596265	0	0	0.1912425087913357	8.918883752453453e-07	FOXC1;ALS2;SEL1L;RNF40;KPNB1
637	ChEA_2016	GABP 17652178 ChIP-ChIP JURKAT Human	3/1001	0.999995466596265	0.999995466596265	0	0	0.1087576326821941	4.930433757903929e-07	FBXO38;CBLB;TRIP12
638	ENCODE_TF_ChIP-seq_2015	REST H1-hESC hg19	114/1680	2.0443538602944376e-22	1.6681927500002612e-19	0	0	3.261302681992337	162.87529454138513	MYT1L;CRTC1;CBLB;OGDHL;SMC3;CELSR3;ETS2;SLC8A2;CNDP2;GOLGA2;TNR;SLC12A8;CHGB;PDGFRB;SEMA6C;EPHA4;UNC13A;ACTN3;DSCAM;APLP2;FIBCD1;MYO7A;POU3F1;DISP2;MAP1B;NCL;SCN8A;GPRIN1;MADD;TNKS;EPAS1;ABHD2;CACNA1B;PRDM11;CES5A;TTBK2;GRIN2A;PDZD2;DVL3;PCDHA9;PCDHA7;NTSR1;RAB11FIP4;ATP6V0A1;ACE;PTPRN2;FUS;SEC16A;NFATC2;L1CAM;PCDHGA10;VIL1;COL1A2;NBEA;HNRNPD;ANP32E;AMOTL2;PTPRN;SLC7A14;PCSK9;CELF6;FMN2;IFIH1;AKA…
639	ENCODE_TF_ChIP-seq_2015	REST ECC-1 hg19	70/1057	2.934854745431589e-13	1.1974207361360883e-10	0	0	2.954923008114497	85.27006032006533	MYT1L;CRTC1;PTPRN;SLC7A14;CELF6;CBLB;RSF1;OGDHL;FMN2;CELSR3;SLC8A2;CNDP2;PCLO;TNR;NEFM;CNGA3;MAP3K9;CHGB;JAK1;UNC13A;PCDHGA4;ABCC8;ANO8;MYO7A;ANK3;SEZ6L;POU3F1;SYN1;DISP2;NPC1;VGF;MAP1B;SCN8A;GPRIN1;MADD;HNRNPH3;PLEC;PLEKHH3;EPAS1;ABHD2;SEZ6;CACNA1B;ATP1A1;CACNA1E;FSTL4;IGSF9;ACAN;GRIN2A;POLR2A;OS9;MGAT5B;DVL3;MEF2D;WASF2;RAB11FIP4;PIRT;ATP6V0A1;GABBR2;HNRNPA3;PTPRN2;GSX1;LAMB3;LHFPL4;L1CAM;GRIN1…
640	ENCODE_TF_ChIP-seq_2015	REST MCF-7 hg19	48/681	2.7498520634133617e-10	7.384108920593831e-08	0	0	3.0678355673982467	67.53626423465067	PLEKHH3;MYT1L;CRTC1;ABHD2;PTPRN;SEZ6;SLC7A14;CACNA1B;CELF6;FOXK1;CBLB;OGDHL;FSTL4;CELSR3;SLC8A2;ACAN;CNNM1;PCLO;PDZD2;MGAT5B;TNR;NEFM;CNGA3;PPFIA4;RAB11FIP4;CHGB;JAK1;ATP6V0A1;GABBR2;HNRNPA3;UNC13A;PTPRN2;GSX1;LAMB3;ABCC8;LHFPL4;L1CAM;SEZ6L;POU3F1;SYN1;GRIN1;DISP2;REST;VGF;SCN8A;GPRIN1;MADD;HNRNPH3
641	ENCODE_TF_ChIP-seq_2015	REST HeLa-S3 hg19	68/1183	3.619661235585212e-10	7.384108920593831e-08	0	0	2.512071427135072	54.6111026585024	MYT1L;CRTC1;PTPRN;SLC7A14;CELF6;CBLB;RSF1;OGDHL;CELSR3;ETS2;SLC8A2;IFIH1;GOLGA2;PCLO;TNR;NEFM;CNGA3;CHGB;JAK1;UNC13A;ABCC8;SEZ6L;POU3F1;SYN1;DISP2;NPC1;VGF;NCL;SCN8A;GPRIN1;OAS3;MADD;MYH9;HNRNPH3;PLEKHH3;EPAS1;ABHD2;SEZ6;CACNA1B;FSTL4;TTBK2;PDZD2;POLR2A;OS9;MGAT5B;LMNA;DVL3;MEF2D;WASF2;RAB11FIP4;PIRT;ATP6V0A1;GABBR2;HNRNPA3;PTPRN2;GSX1;LAMB3;FUS;LHFPL4;WWP2;L1CAM;GRIN1;REST;POLR3A;NBEA;HNRNPD;ANP…
642	ENCODE_TF_ChIP-seq_2015	REST Panc1 hg19	46/688	3.533148194433725e-09	5.766097853315839e-07	0	0	2.885028090635567	56.14575244479946	MYT1L;CRTC1;ABHD2;PTPRN;SEZ6;SLC7A14;CACNA1B;CELF6;OGDHL;FMN2;FSTL4;CELSR3;SLC8A2;ACAN;GRIN2A;CNNM1;PCLO;MGAT5B;TNR;NEFM;CNGA3;WASF2;RAB11FIP4;CHGB;JAK1;ATP6V0A1;GABBR2;UNC13A;PTPRN2;GSX1;PCDHGA4;ABCC8;LHFPL4;L1CAM;SEZ6L;POU3F1;SYN1;GRIN1;PCDHGA10;DISP2;REST;VGF;NOVA2;SCN8A;GPRIN1;HNRNPH3
643	ENCODE_TF_ChIP-seq_2015	REST HCT116 hg19	33/410	7.959890244202654e-09	1.082545073211561e-06	0	0	3.4774866684681007	64.85112943278372	PTPRN;SEZ6;SLC7A14;CACNA1B;CELF6;OGDHL;FSTL4;CELSR3;SLC8A2;PCLO;MGAT5B;TNR;NEFM;CNGA3;RAB11FIP4;CHGB;JAK1;ATP6V0A1;GABBR2;UNC13A;PTPRN2;GSX1;LHFPL4;L1CAM;SEZ6L;SYN1;GRIN1;DISP2;REST;VGF;GPRIN1;SCN8A;OAS3
644	ENCODE_TF_ChIP-seq_2015	EZH2 B cell hg19	90/2000	8.683338048600885e-08	1.012229121094046e-05	0	0	1.9532747209325296	31.75883029400049	BCAR3;PTPRU;NRP2;FLT1;DOCK3;KCNK9;PTPRN;GRIK3;CHD5;CELSR1;CELSR3;SLC8A2;AKAP12;DPYSL5;CDH1;KIF5C;CREB3L1;HMGCS2;KIF1A;NEO1;BAHCC1;SLC12A8;CHGB;APC2;KCNH2;UNC13A;FIBCD1;MYOF;ITGA1;CACNA2D2;AFAP1;SEZ6L;TMEM130;SHISA7;TCTE1;MN1;VGF;KCNQ3;ERG;DSCAML1;KPNB1;COLEC12;MACF1;SPTBN4;IGSF3;LAMA3;SEZ6;GLIS3;LRP4;CACNA1A;CACNA1C;APCDD1;UACA;FSTL4;TTBK1;CACNA1G;SV2C;EGFLAM;PODXL;MGAT5B;LMNA;PLXNA2;LRIG1;MYH14;…
645	ENCODE_TF_ChIP-seq_2015	REST U-87 MG hg19	33/458	1.127577665466958e-07	1.1501292187762972e-05	0	0	3.0769866699278463	49.22570652561027	PLEKHH3;CRTC1;ABHD2;PTPRN;SEZ6;SLC7A14;CACNA1B;CELF6;OGDHL;FMN2;FSTL4;CELSR3;SLC8A2;PCLO;MGAT5B;TNR;NEFM;CNGA3;CHGB;ATP6V0A1;GABBR2;UNC13A;PTPRN2;GSX1;LHFPL4;L1CAM;SEZ6L;SYN1;GRIN1;DISP2;REST;VGF;GPRIN1
646	ENCODE_TF_ChIP-seq_2015	REST GM12878 hg19	59/1149	3.106264274625443e-07	2.8163462756604013e-05	0	0	2.188454481298518	32.793278814582514	CRTC1;PTPRN;SLC7A14;CELF6;RSF1;OGDHL;CELSR3;SLC8A2;GOLGA2;PCLO;TNR;NEFM;CNGA3;CHGB;JAK1;UNC13A;PCDHGA4;SEZ6L;POU3F1;ARID1A;SYN1;DISP2;NPC1;VGF;NCL;GPRIN1;OAS3;MADD;HNRNPH3;PLEC;PLEKHH3;TNKS;EPAS1;ABHD2;SEZ6;CACNA1B;ATP1A1;FSTL4;GRIN2A;POLR2A;OS9;MGAT5B;DVL3;MEF2D;ATP6V0A1;GABBR2;HNRNPA3;PTPRN2;GSX1;LAMB3;FUS;LHFPL4;L1CAM;GRIN1;VIL1;REST;COL1A2;HNRNPD;ANP32E
647	ENCODE_TF_ChIP-seq_2015	REST HepG2 hg19	51/1002	2.691718285538259e-06	0.00021964421209992192	0	0	2.1468478105347786	27.534033348261197	CRTC1;PTPRN;SLC7A14;PCSK9;CELF6;OGDHL;CELSR3;SLC8A2;RPTOR;PCLO;TNR;NEFM;CNGA3;CHGB;JAK1;UNC13A;PCDHGA4;APLP2;MYO7A;SEZ6L;POU3F1;SYN1;DISP2;VGF;GPRIN1;MADD;KPNB1;NBAS;PLEKHH3;ABHD2;SEZ6;ITPR1;CACNA1B;FSTL4;GRIN2A;MGAT5B;WASF2;RAB11FIP4;ATP6V0A1;GABBR2;HNRNPA3;PTPRN2;SLC12A5;GSX1;LHFPL4;L1CAM;GRIN1;VIL1;REST;POLR3A;SARDH
648	ENCODE_TF_ChIP-seq_2015	SMC3 SK-N-SH hg19	75/2000	0.0005373020132798315	0.0398580402578493	0	0	1.558530307960832	11.73409709440875	SEMA5A;BCAR3;APP;PTPRU;GABRB1;DAGLA;CLSTN2;PTPRM;ETS2;ZMIZ1;DPYSL5;MYO18A;TNR;PIEZO1;NEFM;KIF21A;IL12A;RGS9;MAP3K4;TNS1;TGM2;EPHA4;SEMA6A;SCARA5;DCC;MYOF;MYO7A;SEZ6L;SPTB;F5;VAV2;BCR;NCOR2;MC3R;CEACAM1;NPC1;VGF;SCN8A;ALDH1A2;TOX;SPTBN4;SATB2;LAMA3;NEDD4L;LRP4;RRBP1;FSTL4;GRIN2A;LOXHD1;MAN2A1;MGAT5B;PLXNA2;SPOCK1;STAT6;PCDH1;SRGAP1;GABBR2;SVIL;SLC14A2;ACE;MYO10;ABCA3;MICAL3;DCLK3;SORL1;SULF2;PCDHG…
649	ENCODE_TF_ChIP-seq_2015	EZH2 skeletal muscle myoblast hg19	74/2000	0.0008560176202860798	0.0582091981794534	0	0	1.5333710941187575	10.830536762354615	KCNK9;NCAN;GRIK3;CHD5;TFCP2L1;DACH2;CELSR1;CELSR3;DPYSL5;CDH1;KDR;MAP3K9;HMGCS2;KIF1A;TECTA;UNC13A;ACTN3;SCARA5;DSCAM;ABCC8;GKN1;APLP2;CACNA2D2;SHROOM3;KSR2;MYO7A;SEZ6L;TMEM130;PGM2L1;SHISA7;TCTE1;SFRP1;RCN1;SFRP5;MADD;ERG;DSCAML1;FREM2;EPHA3;COLEC12;SPTBN4;ADCYAP1R1;IGSF3;LAMA3;CACNA1B;CACNA1C;CACNA1E;EGFR;TTBK1;CACNA1H;SV2C;ALDH1B1;MGAT5B;CAMTA1;MYH11;SRGAP3;LONRF2;NTSR1;STRA6;CNTLN;COL28A1;ACE…
650	ENCODE_TF_ChIP-seq_2015	POLR2A cerebellum mm9	72/2000	0.0020764200032028	0.1303352863548869	0	0	1.4834682037513378	9.16354630642562	SEMA5A;DAGLA;FLT1;NCAPG2;RASGRF1;GOLIM4;CHD6;SOGA3;CELSR2;CELSR3;CNDP2;TMEM144;AKAP12;KIF5C;KIF21B;LRRFIP1;PPFIA4;CDK5RAP2;CCDC112;EPHA4;SEMA6A;PCDHGA5;APLP2;PGAM2;PCDHGA1;ANO8;ANK3;ARID1A;MN1;KIF16B;PARD3;KCNQ3;SPARCL1;DSCAML1;EPHA3;NOTCH2;NBAS;L3MBTL3;FOXC1;LAMA2;EPAS1;COL11A2;AGAP1;AKAP6;FSTL4;SEL1L3;NLN;CACNA1I;DPP6;SV2C;TCOF1;COBLL1;LRIG1;MYH14;PCDH1;ZBTB7A;JAG2;MYO10;WFS1;MICAL3;ATP2B2;PTPN…
651	ENCODE_TF_ChIP-seq_2015	CTCF cortical plate mm9	71/2000	0.0031608660700537	0.1842333366545643	0	0	1.458722574650663	8.397733433787034	APP;PTPRU;DAGLA;DOCK3;CLSTN2;PTPRM;RSF1;ADAR;TFCP2L1;SMC3;ETS2;ROBO1;IFIH1;MSANTD1;CREB3L1;TNR;PIEZO1;HMGCS2;RGS9;TGM2;PCDHGA5;SCARA5;DCC;GAA;PCDHGA2;MYOF;PCDHGA1;KIF23;SEZ6L;SYN3;AP5B1;MC3R;PARD3;SCN8A;ALDH1A2;TOX;PLEC;FLII;NEDD4L;ATP1A1;UACA;IGSF9;CACNA1I;DPP6;MGAT5B;SPOCK1;PLXNA1;IGFBP7;MYH11;SRGAP1;ARSB;ATF7IP;WWOX;CCDC177;SLC12A5;TAF15;ABCA3;YLPM1;GRIN2B;SORL1;SULF2;PCDHGA10;NELL2;SGSM1;PTPR…
652	ENCODE_TF_ChIP-seq_2015	RAD21 ECC-1 hg19	42/1070	0.0043162361564582	0.2274429660827276	0	0	1.5977131834069775	8.700141860577352	PTPRU;NRP2;DAGLA;DOCK3;NEDD4L;RSF1;MAN2A1;MGAT5B;PIEZO1;IL12A;PCDH1;SRGAP1;RGS9;TNS1;TGM2;ATF7IP;SVIL;SLC14A2;PCDHGA6;SEMA6A;TAF15;MYO10;ABCA3;MYOF;GPR55;ITGA1;PCDHGA1;SPTB;SORL1;SULF2;F5;PCDHGA10;NCOR2;PTPRE;MC3R;POLR3A;TNNT2;MEGF8;NES;FREM2;CDS2;PLEC
653	ENCODE_TF_ChIP-seq_2015	ZC3H11A ES-E14 mm9	38/949	0.0047239489121437	0.2274429660827276	0	0	1.6277476962244832	8.716768283328511	SEMA5A;IGSF8;PTPRU;L3MBTL3;NRP2;GBE1;LTBP4;NEDD4L;SMC3;CELSR2;GRIN2A;DPYSL5;MGAT5B;SPOCK1;PLXNA1;PIEZO1;STAT6;RGS9;TNS1;WWOX;EPHA4;CCDC177;SEMA6A;SCARA5;KIF23;MYO7A;GRIN2B;CDK11B;VAV2;BCR;PTPRE;CEACAM1;COL1A2;CD6;ALS2;CCDC88C;KCNQ3;AHDC1
654	ENCODE_TF_ChIP-seq_2015	CTCF cerebellum mm9	70/2000	0.0047383951267234	0.2274429660827276	0	0	1.43411286934603	7.675453507771965	APP;PTPRU;DAGLA;CLSTN2;PTPRM;RSF1;ADAR;SMC3;ETS2;MSANTD1;CREB3L1;TNR;PIEZO1;HMGCS2;PPFIA4;RGS9;TNS1;TGM2;SCARA5;DCC;GAA;PCDHGA2;PCDHGA1;KIF23;SEZ6L;SYN3;AP5B1;DNM3;MC3R;NPC1;ALS2;SCN8A;ALDH1A2;KCNQ3;HNRNPH3;PLEC;TMEM63C;FLII;SEZ6;NEDD4L;RRBP1;CACNA1I;MGAT5B;PLXNA2;SPOCK1;PLXNA1;SRGAP1;ARSB;JAG2;WWOX;CCDC177;SLC12A5;TAF15;ABCA3;MICAL3;YLPM1;ATP2B2;GRIN2B;SORL1;SULF2;PCDHGA10;SGSM1;PTPRE;POLR3A;TSP…
655	ENCODE_TF_ChIP-seq_2015	RAD21 SK-N-SH hg19	105/3228	0.0054039898214391	0.2396704705776295	0	0	1.3451073234547373	7.022291158272661	APP;CLSTN2;CRTC1;CBLB;ETS2;ZMIZ1;DPYSL5;TNR;PIEZO1;KIF21A;IL12A;RGS9;MAP3K4;TNS1;TGM2;PDGFRB;EPHA4;SEMA6A;SCARA5;MYO7A;BCR;CLIP2;KIF16B;MAP1B;GPRIN1;FREM2;DGKH;EPAS1;GLIS3;ITPR1;NEDD4L;CACNA1C;IGSF9;NLN;GRIN2A;LOXHD1;MAN2A1;COBLL1;PLXNA2;SRGAP3;SRGAP1;SLC14A2;ABCA3;MICAL3;NFATC2;MYO5A;PCDHGA10;PTPRE;COL1A2;CCDC88C;NES;SDK2;CDS2;BCAR3;PTPRU;NRP2;PTPRM;PPP1R9A;RPTOR;MYO18A;HYDIN;PCDHGA6;PCDHGA4;DCC…
656	ENCODE_TF_ChIP-seq_2015	MYOG myocyte mm9	116/3623	0.0055805624276653	0.2396704705776295	0	0	1.3279714798686906	6.890134492707336	TRAF3IP1;CRTC1;TNC;CBLB;OGDHL;HERC2;PIEZO1;PPFIA4;MAP3K4;TGM2;LHCGR;SMARCC1;UNC13A;ACTN3;DSCAM;AP5B1;HSPG2;BCR;DISP2;KIF16B;CD109;MADD;FLYWCH1;KPNB1;DGKH;NOTCH2;SPTBN4;IGSF3;YTHDC1;FLII;ABHD2;SEL1L;MYCBP2;CACNA1B;NEDD4L;AGAP1;MAN2A1;COBLL1;PLXNA2;PLXNA1;DVL3;IGFBP7;SRGAP3;CCDC141;ATP6V0A1;JAG2;HSPA9;WFS1;FUS;TMEM132B;TNK2;MYO5A;PARVB;PRRC2B;NBEA;COL5A1;CCDC88C;AMOTL2;NES;FBXL7;PTPRU;CLIC5;CALCOCO…
657	ENCODE_TF_ChIP-seq_2015	SUZ12 K562 hg19	69/2000	0.0069945017696965	0.2853756722036202	0	0	1.4096381335862538	6.9955137596031305	NRP2;FLT1;NCAPG2;OGDHL;PTPN23;ARHGAP36;ABRA;VSIG10;ETS2;AKAP12;KDR;PIEZO1;NRCAM;LRRFIP1;MAP3K4;KCNH2;PCDHGA5;MAMDC2;ANO8;HSPG2;BCR;DNM3;SCN8A;ALDH1A2;CASQ2;TOX;DSCAML1;WDFY4;CD44;COLEC12;IGSF3;MYCBP2;LAMA3;GLIS3;ITPR1;SLC1A2;CACNA1A;DTX1;CACNA1E;TTBK1;ACAN;DPP6;SV2C;EGFLAM;PODXL;MGAT5B;IGFBP7;MYH11;LONRF2;RAB11FIP4;SPTBN1;TBC1D16;GABBR2;SVIL;ACE;MICAL3;NFATC2;VWA3A;ATP2B2;SNCAIP;PTPN13;SORL1;KBTB…
658	ENCODE_TF_ChIP-seq_2015	RAD21 HCT116 hg19	68/1973	0.0075747256896512	0.2943321982264487	0	0	1.4070924990878382	6.87074563147137	APP;PTPRU;DAGLA;DOCK3;CLSTN2;ETS2;DPYSL5;CDH1;TNR;PIEZO1;BAHCC1;RGS9;MAP3K4;TGM2;EPHA4;CPT1A;PCDHGA6;SEMA6A;SCARA5;FIBCD1;MYOF;ITGA1;MYO7A;SPTB;F5;VAV2;BCR;NCOR2;MC3R;CEACAM1;ALDH1A2;KCNQ3;TLN2;PLEC;IGSF8;SATB2;NEDD4L;FSTL4;GRIN2A;LOXHD1;MAN2A1;MGAT5B;PLXNA2;SPOCK1;STAT6;PCDH1;SRGAP1;RAB11FIP4;GABBR2;SVIL;SLC14A2;ACE;MYO10;SEC16A;COL22A1;GRIN2B;SORL1;SULF2;PCDHGA10;PTPRE;NFASC;COL1A2;POLR3A;CD6;C…
659	ENCODE_TF_ChIP-seq_2015	CTCF C2C12 mm9	68/2000	0.0101660287011785	0.3606730182678981	0	0	1.3852974217567706	6.356719317139646	APP;PTPRU;NRP2;DAGLA;GBE1;PTPRM;ATP2A2;RSF1;VSIG10;ETS2;IFIH1;PREX1;MSANTD1;SCRN1;PIEZO1;RGS9;JAK1;TGM2;SMARCC1;KSR1;SCARA5;GAA;KIF23;SYN3;AP5B1;SYN1;DISP2;CLIP2;MC3R;NPC1;PARD3;R3HCC1L;DGKH;YTHDC1;FLII;MYCBP2;GLIS3;NEDD4L;LRP4;AGAP1;FOXK1;IGSF9;HECTD1;MGAT5B;COBLL1;PLXNA2;SPOCK1;PLXNA1;DVL3;IGFBP7;JAG2;EVC2;TAF15;MYO10;WFS1;ABCA3;YLPM1;MYO5A;PTPN13;SULF2;PTPRE;POLR3A;NBEA;TSPAN18;CCDC88C;AMOTL2;…
660	ENCODE_TF_ChIP-seq_2015	CBX2 K562 hg19	68/2000	0.0101660287011785	0.3606730182678981	0	0	1.3852974217567706	6.356719317139646	PTPRU;FLT1;DOCK3;PTPRN;PTPRM;ADAR;ARHGAP36;ABRA;ETS2;HK1;RPTOR;FHAD1;PREX1;NRCAM;HMGCS2;NEO1;RGS9;CHGB;PDGFRB;CPT1A;APLP2;MYOF;SHROOM3;ANK3;IGFN1;SHISA7;F5;DNM3;PARD3;CD109;SCN8A;OAS3;ALPK2;TOX;NOTCH2;COLEC12;IGSF3;DNAH5;LAMA3;CAMK2A;ITPR1;SLC1A2;LRP4;THBS2;IGSF9;EGFLAM;PODXL;LRIG1;CAMTA1;SRGAP1;LONRF2;ARSB;SPTBN1;PTPRN2;GPR55;DCLK3;NFATC2;LHFPL4;VWA3B;SNCAIP;SMARCA1;KBTBD11;GRIN1;CAMSAP3;CYLD;RE…
661	ENCODE_TF_ChIP-seq_2015	TCF3 myocyte mm9	67/1987	0.012733249751422	0.4329304915483504	0	0	1.3713203765846382	5.983809418249518	BCAR3;APP;TNC;ATP2A2;RSF1;CELSR3;SCRN1;ZMIZ1;KIF13A;ANKRD1;PIEZO1;NRCAM;LRRFIP1;PPFIA4;CHGB;JAK1;KCNH2;SMARCC1;SEMA6A;KDM2A;ACTN3;MYOF;POU3F1;ARID1A;HSPG2;PGM2L1;SYN1;DISP2;MYH3;KIF16B;PARD3;MAP1B;CD109;TNNT2;HNRNPH3;SSX2IP;AHDC1;KPNB1;NOTCH2;LAMA2;ABHD2;SEZ6;GLIS3;NEDD4L;AGAP1;RRBP1;ATP1A1;TTN;HECTD1;POLR2A;COBLL1;LMNA;NT5DC3;PLXNA2;PLXNA1;NCAM1;SRGAP3;CCDC141;JAG2;GSN;MYO10;FUS;SMOC2;NBEA;TRIP1…
662	ENCODE_TF_ChIP-seq_2015	RCOR1 IMR-90 hg19	65/1930	0.0144135557084967	0.4565660491587474	0	0	1.367787815640357	5.798854274628113	PTPRN;TNC;SLC7A14;CELF6;OGDHL;CELSR3;SLC8A2;SCRN1;ZMIZ1;MYO18A;PIEZO1;WDR7;IL12A;RGS9;CHGB;PDGFRB;SMARCC1;CPT1A;UNC13A;ACTN3;GAA;FIBCD1;ANO8;ARID1A;SPTB;IGFN1;SYN1;NCOR2;DISP2;CLIP2;VGF;SCN8A;GPRIN1;MYH9;SSX2IP;KPNB1;PLEC;COLEC12;FOXC1;ABHD2;SEZ6;LRP4;RRBP1;TTBK1;RASGRP3;MAN2A1;COBLL1;MYH11;PCDH1;GABBR2;SVIL;PTPRN2;GSX1;ABCA3;SEC16A;AP3D1;LHFPL4;L1CAM;GRIN1;SGSM1;CYLD;REST;TSPAN18;PLXNB2;LPIN1
663	ENCODE_TF_ChIP-seq_2015	CTCF embryonic fibroblast mm9	67/2000	0.014547447644764	0.4565660491587474	0	0	1.3610897967828288	5.757872230302088	APP;PTPRU;DAGLA;TNC;PTPRM;RSF1;TFCP2L1;IFIH1;AKAP12;MSANTD1;SCRN1;GRB10;TNR;EP300;LRRFIP1;RGS9;TGM2;PCDHGA5;KSR1;SCARA5;DCC;GAA;KIF23;SEZ6L;SYN3;SYN1;DISP2;DNM3;MC3R;NPC1;VGF;PARD3;SCN8A;R3HCC1L;AHDC1;EPHA3;DGKH;FLII;GLIS3;SLC1A2;EGFR;IGSF9;CACNA1I;CNNM1;HECTD1;MGAT5B;PLXNA2;SPOCK1;MYH11;CCDC177;WFS1;FUS;ABCA3;TMEM132B;MICAL3;YLPM1;MYO5A;GRIN2B;SORL1;PRRC2B;SULF2;GRIN1;NELL2;SGSM1;PTPRE;POLR3A;PL…
664	ENCODE_TF_ChIP-seq_2015	TCF12 myocyte mm9	44/1223	0.0153183434486684	0.4629543797819813	0	0	1.4536444516629672	6.074350248877797	CALCOCO1;LAMA2;FLII;TNC;RSF1;BEST3;ABRA;TTN;MAN2A1;PLXNA2;ANKRD1;PLXNA1;DVL3;PIEZO1;NCAM1;SRGAP3;KIF21B;LRRFIP1;CCDC141;WASF2;PPFIA4;SLC12A8;GSN;MYO10;ACTN3;MYOF;MAMDC2;PGAM2;IGFN1;PGM2L1;DISP2;MYO1E;COL1A2;MYH3;KIF16B;FASN;CD109;TNNT2;CASQ2;TRIP12;LPIN1;NES;AHDC1;CD44
665	ENCODE_TF_ChIP-seq_2015	SUZ12 NT2-D1 hg19	23/563	0.0201175400333886	0.5766748926246686	0	0	1.6435015463528702	6.419785269314524	GABBR2;GSX1;EPAS1;SATB2;RASGRF1;GLIS3;SLC7A14;GRIK3;HNF1B;CACNA1E;SHISA7;ROBO1;GRIN1;CACNA1G;SLC6A7;SFRP1;DPP6;ALDH1A2;CNGA3;ERG;BAHCC1;LONRF2;NTSR1
666	ENCODE_TF_ChIP-seq_2015	CTCF brain mm9	66/2000	0.0204945733898472	0.5766748926246686	0	0	1.3370143300339783	5.197770412313537	APP;PTPRU;CLIC5;PTPRN;PTPRM;ATP2A2;RSF1;TFCP2L1;MSANTD1;SCRN1;CDH1;EP300;RGS9;MAP3K4;TGM2;SCARA5;GAA;ARHGEF18;KIF23;KSR2;SEZ6L;SYN3;TMEM130;TCTE1;DISP2;CLIP2;PARD3;SFRP5;SCN8A;GPRIN1;R3HCC1L;AHDC1;DGKH;FLII;SEZ6;CACNA1E;FSTL4;TTBK2;DPP4;CACNA1I;GRIN2A;DPP6;SV2C;HECTD1;MGAT5B;SPOCK1;ZC3H18;MYH11;SRGAP3;PCDH1;CNTLN;EVC2;CCDC177;ANGPT2;ABCA3;FBXO38;YLPM1;PTPN13;SULF2;NELL2;SGSM1;PTPRE;POLR3A;NBEA;UN…
667	ENCODE_TF_ChIP-seq_2015	RAD21 A549 hg19	95/3040	0.0228153423619365	0.6205773122446747	0	0	1.2734621602894758	4.814097095479021	BCAR3;APP;PTPRU;DAGLA;DOCK3;CLSTN2;GBE1;PTPRM;RSF1;PPP1R9A;ETS2;AKAP12;CDH1;MYO18A;TNR;PIEZO1;KIF21A;IL12A;RGS9;MAP3K4;TGM2;PCDHGA5;SCARA5;PCDHGA4;DCC;GAA;PCDHGA2;MYOF;ITGA1;RBM19;PCDHGA1;PRKCA;HNF1B;MYO7A;SPTB;PGM2L1;F5;NCOR2;CLIP2;MC3R;CEACAM1;NPC1;MAP1B;SCN8A;GPRIN1;ALDH1A2;PLEC;SATB2;LAMA3;GLIS3;ITPR1;NEDD4L;EGFR;IGSF9;SEL1L3;GRIN2A;CNNM1;OS9;PODXL;MAN2A1;MGAT5B;COBLL1;PLXNA2;SPOCK1;STAT6;IGF…
668	ENCODE_TF_ChIP-seq_2015	POLR2A brain mm9	65/2000	0.0284241673614981	0.7248162677182028	0	0	1.313070101229836	4.675206490356726	ARHGAP11A;PTPRU;DAGLA;FLT1;CLSTN2;PTPRM;KDR;MAP3K9;KIF1A;LRRFIP1;BAHCC1;TNS1;EPHA4;GRIPAP1;UNC13A;DSCAM;CACNA2D2;TMEM130;SYN1;NCOR2;SFRP1;VGF;KIF16B;MYH9;EPHA3;COLEC12;IGSF8;PLEKHH3;IGSF3;TNKS;FLII;ABHD2;MYCBP2;CAMK2A;GLIS3;ITPR1;CACNA1B;LTBP4;ATP1A3;AKAP6;UACA;FSTL4;HECTD1;LRIG1;SPOCK1;SRGAP3;WASF2;NTSR1;RAB11FIP4;GABBR2;TAF15;ABCA3;AP3D1;NFATC2;MYO5A;SNCAIP;SORL1;PRRC2B;GRIN1;POLR3A;NBEA;TSPAN1…
669	ENCODE_TF_ChIP-seq_2015	EZH2 fibroblast of dermis hg19	65/2000	0.0284241673614981	0.7248162677182028	0	0	1.313070101229836	4.675206490356726	APP;NRP2;DAGLA;DOCK3;NCAN;GRIK3;PKD2L1;ADAR;CXCL13;PPP1R9A;TMEM144;RPTOR;PCLO;HYDIN;PLCE1;NEFM;KIF21B;KIF1A;SLC12A8;CHGB;EPHA4;GAS2L3;PCDHGA6;ACTN3;ABCC8;DCC;RBM19;PCDHGA1;SND1;SHISA7;F5;MN1;DMRTA1;SFRP5;OAS3;KPNB1;PLEC;SPTBN4;NBAS;ADCYAP1R1;YTHDC1;CCDC68;SEL1L;LAMA3;SLC1A2;SEL1L3;GRIN2A;PODXL;MAN2A1;LRIG1;CAMTA1;PCDH1;NTSR1;JAG2;ANGPT2;SLC12A5;NFATC2;SNCAIP;KBTBD11;GRIN2D;CYLD;CCDC88C;ANP32E;NES…
670	ENCODE_TF_ChIP-seq_2015	REST HL-60 hg19	7/118	0.0327399261558074	0.8095690831254216	0	0	2.4099543330312563	8.240019366989747	UNC13A;PTPRN2;GPRIN1;HNRNPD;OGDHL;SYN1;SLC8A2
671	ENCODE_TF_ChIP-seq_2015	TCF12 SK-N-SH hg19	31/857	0.0356504418921964	0.8249991398836864	0	0	1.4499270599912772	4.834047736980906	COLEC12;ABHD2;TNC;LRP4;PRDM11;PTPRH;RASGRP3;DPP4;GPNMB;LMNA;ANKRD1;PIEZO1;NCAM1;SLC12A8;STRA6;PDGFRB;ANXA1;LAMB3;PTPN13;IGFN1;COL1A2;COL5A1;TSPAN18;SCN8A;HNRNPD;PLXNB2;MYH9;AMOTL2;LPIN1;NES;DGKH
672	ENCODE_TF_ChIP-seq_2015	MYOD1 C2C12 mm9	36/1026	0.0366691562429322	0.8249991398836864	0	0	1.407074933434766	4.651535480821306	NOTCH2;CALCOCO1;DAGLA;LAMA2;ABHD2;TNC;PTPN23;TTN;MAN2A1;KIF13A;PLXNA2;ANKRD1;PLXNA1;PIEZO1;SRGAP3;LRRFIP1;CCDC141;PPFIA4;SPTBN1;CDK5RAP2;TNS1;ACTN3;LAMB3;MYOF;SH2D3C;KIF23;IGFN1;DISP2;RCN1;COL1A2;MYH3;KIF16B;FASN;NES;SSX2IP;AHDC1
673	ENCODE_TF_ChIP-seq_2015	EZH2 keratinocyte hg19	64/2000	0.0388077884416245	0.8249991398836864	0	0	1.2892561983471074	4.188966560633242	APP;GABRB1;FLT1;DOCK3;GBE1;RASGRF1;SLC7A14;CHD5;CXCL13;ABCA13;CELSR3;PREX1;CDH5;HHAT;SCRN1;KDR;PLCE1;TNR;NEFM;NRCAM;CHGB;TNS1;LHCGR;ACTN3;SHROOM3;KSR2;VWA5B1;F5;INF2;MAP1B;ALDH1A2;COL4A3;TLN2;COL6A5;KPNB1;EPHA3;SPTBN4;L3MBTL3;FOXC1;DNAH5;LAMA3;CACNA1A;DTX1;DNAH9;PIK3R6;GRIN2A;SV2C;PODXL;LRIG1;CAMTA1;RAB11FIP4;SLC14A2;ACE;PTPRN2;DNAH14;LHFPL4;VWA3B;SNCAIP;KBTBD11;CAPN13;SMOC2;PTPRE;WNK2;NES
674	ENCODE_TF_ChIP-seq_2015	CTCF ES-Bruce4 mm9	64/2000	0.0388077884416245	0.8249991398836864	0	0	1.2892561983471074	4.188966560633242	APP;PTPRU;DAGLA;DOCK3;CLSTN2;PTPRM;RSF1;ADAR;SMC3;ETS2;ROBO1;IFIH1;CREB3L1;HMGCS2;RGS9;TGM2;PCDHGA5;SCARA5;PCDHGA4;GAA;PCDHGA2;PCDHGA1;KIF23;SYN3;AP5B1;VAV2;NPC1;PARD3;SCN8A;ALDH1A2;MMRN2;KCNQ3;TOX;R3HCC1L;PLEC;FLII;NEDD4L;CACNA1H;MGAT5B;SPOCK1;PLXNA1;DVL3;CAMTA1;IGFBP7;PCDHA9;MEF2D;SRGAP1;PCDHA7;WWOX;SLC12A5;TAF15;ABCA3;YLPM1;GRIN2B;SORL1;SULF2;PCDHGA10;NELL2;SGSM1;VIL1;PTPRE;POLR3A;MEGF8;CDS2
675	ENCODE_TF_ChIP-seq_2015	CTCF kidney mm9	64/2000	0.0388077884416245	0.8249991398836864	0	0	1.2892561983471074	4.188966560633242	BCAR3;APP;PTPRU;CLIC5;DAGLA;TENM4;GBE1;PTPRM;ATP2A2;RSF1;TFCP2L1;ROBO1;IFIH1;MSANTD1;CDH1;GRB10;TNR;EP300;HMGCS2;RGS9;TGM2;PCDHGA5;SCARA5;GAA;KIF23;SYN3;F5;DISP2;DNM3;CLIP2;MC3R;INF2;PARD3;SCN8A;R3HCC1L;PLEKHH3;FLII;IGSF9;CNNM1;HECTD1;MGAT5B;SPOCK1;PLXNA1;DVL3;MYH11;SRGAP3;CNTLN;ATF7IP;CCDC177;ABCA3;YLPM1;MYO5A;VWA3A;GRIN2B;SORL1;PRRC2B;AGT;SULF2;SGSM1;PTPRE;POLR3A;NBEA;SARDH;FBXL7
676	ENCODE_TF_ChIP-seq_2015	ZBTB7A ECC-1 hg19	61/1896	0.0394301059503232	0.8249991398836864	0	0	1.2952836373916548	4.187944272730066	DAGLA;GOLIM4;ATP2A2;CELF6;OGDHL;SMC3;PPP1R9A;SLC8A2;DPYSL5;CREB3L1;KDR;PLCE1;EP300;IL12A;MAP3K9;SLC12A7;RGS9;SLC12A8;JAK1;TGM2;APC2;UNC13A;GAA;ARHGEF18;DISP2;RCN1;KIF16B;MAP1B;SFRP5;SCN8A;GPRIN1;COL4A3;SLCO2A1;FLYWCH1;FREM2;ADCYAP1R1;LAMA3;SEZ6;EGFR;NLN;EGFLAM;ALDH1B1;WASF2;ATP6V0A1;CNTLN;ACE;GSN;SLC12A5;DNAH14;NFATC2;PDE4DIP;WWP2;VWA3B;KBTBD11;GRIN1;SETX;CYLD;COL5A1;HNRNPD;EIF4G3;SDK2
677	ENCODE_TF_ChIP-seq_2015	HDAC2 H1-hESC hg19	84/2723	0.0415479828703191	0.8457543623295544	0	0	1.247079143791253	3.9668419124459455	ARHGAP11A;CALCOCO1;DAGLA;WWC1;TNC;CHD6;ATP2A2;CELF6;CBLB;OGDHL;PTPN23;DACH2;CELSR1;CELSR3;VSIG10;IFIH1;FHAD1;SART1;SCRN1;CDH1;PLCE1;NEFM;NEK2;LRRFIP1;NEO1;RGS9;CHGB;TGM2;UNC13A;SEMA6A;KDM2A;GAA;APLP2;MYOF;ARHGEF18;ANK3;TMEM130;SND1;TCTE1;DISP2;CLIP2;VGF;TBC1D5;PEAK1;OAS3;ALDH1A2;TNIK;ERG;FLYWCH1;SSX2IP;CD44;TMEM63C;SEZ6;ITPR1;FOXK1;APCDD1;UACA;TTBK1;IGSF9;TTBK2;ACAN;CAND1;SCFD2;COBLL1;ZC3H18;STAT…
678	ENCODE_TF_ChIP-seq_2015	RAD21 GM12878 hg19	83/2690	0.0424950108523428	0.8457543623295544	0	0	1.2468278781826905	3.93794202211696	SEMA5A;BCAR3;APP;PTPRU;GABRB1;DAGLA;DOCK3;GBE1;RSF1;PREX1;ZMIZ1;DPYSL5;MYO18A;TNR;PIEZO1;KIF21A;IL12A;RGS9;MAP3K4;TGM2;EPHA4;PCDHGA6;SCARA5;DCC;PCDHGA2;MYOF;ITGA1;RBM19;PCDHGA1;MYO7A;ARID1A;SPTB;F5;VAV2;BCR;NCOR2;MC3R;CEACAM1;NPC1;ALDH1A2;TNIK;FREM2;PLEC;MYCBP2;NEDD4L;LRP4;RRBP1;IGSF9;GRIN2A;LOXHD1;HECTD1;OS9;MAN2A1;MGAT5B;PLXNA2;LRIG1;SPOCK1;STAT6;SRGAP3;PCDH1;MEF2D;SRGAP1;JAG2;ATF7IP;SVIL;SLC14…
679	ENCODE_TF_ChIP-seq_2015	JUND MCF-7 hg19	11/241	0.0477868989897007	0.9103007353621788	0	0	1.830892903448872	5.567752197622049	WWOX;PTPRE;INF2;GPNMB;KIF16B;FUS;LMNA;ABCA12;PTPRH;ARID1A;FREM2
680	ENCODE_TF_ChIP-seq_2015	CTCF ECC-1 hg19	41/1220	0.0479692789467814	0.9103007353621788	0	0	1.345941215815173	4.087885251156779	SEMA5A;DAGLA;NEDD4L;LOXHD1;OS9;DPYSL5;MGAT5B;MYO18A;PLXNA2;SPOCK1;PIEZO1;STAT6;PCDH1;SRGAP1;TGM2;EPHA4;GABBR2;SVIL;SLC14A2;ACE;SEMA6A;ABCA3;SEC16A;MYOF;GPR55;ITGA1;MYO7A;GRIN2B;SPTB;PCDHGA10;BCR;PTPRE;COL1A2;POLR3A;CD6;NPC1;ALDH1A2;CCDC88C;MEGF8;NES;CDS2
681	ENCODE_TF_ChIP-seq_2015	CBX8 K562 hg19	63/2000	0.0521583712847003	0.9673007038253524	0	0	1.2655717175278478	3.737828843737604	BCAR3;PTPRU;DOCK3;TFCP2L1;ARHGAP36;ABRA;PLB1;RPTOR;AKAP12;FHAD1;NRCAM;NEO1;RGS9;MYOC;GAA;MYOF;AFAP1;SHROOM3;KSR2;ANK3;IGFN1;PGM2L1;F5;VAV2;BCR;PARD3;SCN8A;OAS3;ERG;ALPK2;NOTCH2;COLEC12;FOXC1;MYCBP2;ITPR1;THBS2;EGFLAM;GPNMB;PODXL;LRIG1;CAMTA1;IGFBP7;MYH11;NCAM1;SRGAP3;SRGAP1;LONRF2;ARSB;SPTBN1;TBC1D16;PTPRN2;MICAL3;DCLK3;MYO5A;LHFPL4;SNCAIP;PTPN13;SMARCA1;KBTBD11;CAMSAP3;REST;WNK2;ALLC
682	ENCODE_TF_ChIP-seq_2015	EZH2 myotube hg19	62/2000	0.0690084272174511	0.999995399300202	0	0	1.2420157629889403	3.3205622399053487	GABRB1;CLSTN2;PTPRN;GRIK3;PKD2L1;TFCP2L1;FMN2;CXCL13;ARHGAP36;SLC8A1;ABRA;ACTG2;RPTOR;PCLO;ANKRD1;TNR;MAP3K9;KIF1A;SLC12A8;CHGB;APC2;ABCC8;MYOF;CACNA2D2;ANK3;SYN3;SPTB;MN1;DMRTA1;SLCO2A1;KCNQ3;COL6A5;KPNB1;EPHA3;CCDC68;TMEM63C;LAMA3;CACNA1B;CACNA1C;JAKMIP1;IGSF9;TTN;SEC14L3;GRIN2A;DPP6;SV2C;PDZD2;SPOCK1;MYH11;SRGAP1;STRA6;WWOX;TAF15;NEB;VWA3B;AGT;GRIN2D;SULF2;SGSM1;SLC6A7;AMOTL2;SDK2
683	ENCODE_TF_ChIP-seq_2015	HA-E2F1 HeLa-S3 hg19	62/2000	0.0690084272174511	0.999995399300202	0	0	1.2420157629889403	3.3205622399053487	PTPRU;DAGLA;TRAF3IP1;CRTC1;NCAPG2;GOLIM4;PCSK9;VSIG10;MYLK;KIF13A;PLCE1;PIEZO1;KIF21B;BAHCC1;MAP3K4;CDK5RAP2;CPT1A;KDM2A;FIBCD1;ANO8;HSPG2;SND1;VAV2;NCOR2;CLIP2;MTHFD1;NPC1;NCL;GPRIN1;OAS3;MYH9;HNRNPH3;SSX2IP;KPNB1;PLEKHH3;EPAS1;CCDC68;FOXK1;SEL1L3;PODXL;MGAT5B;COBLL1;NT5DC3;DVL3;ZC3H18;IGFBP7;CNTLN;HSPA9;ATF7IP;TAF15;MICAL3;YLPM1;MYO5A;WWP2;CDC42BPB;SORL1;SMARCA4;SGSM1;CCDC88C;HNRNPD;PLXNB2;LPIN1
684	ENCODE_TF_ChIP-seq_2015	NR3C1 ECC-1 hg19	10/237	0.086351755486845	0.999995399300202	0	0	1.6833613034053565	4.123100851400831	SCEL;KIF16B;ANKRD1;PLCE1;AMOTL2;ATP1A1;CELSR1;EGFR;AHDC1;PLEC
685	ENCODE_TF_ChIP-seq_2015	REST K562 hg19	84/2834	0.0876611064308124	0.999995399300202	0	0	1.1888575052854122	2.894008436487537	CRTC1;NCAPG2;GOLIM4;CHD6;ATP2A2;CELF6;CBLB;RSF1;OGDHL;CELSR3;ETS2;SLC8A2;IFIH1;PCLO;ZMIZ1;TNR;NEFM;CNGA3;MAP3K9;CHGB;JAK1;KCNH2;SMARCC1;UNC13A;APLP2;ANO8;MYO7A;POU3F1;SND1;SYN1;DISP2;MTHFD1;NPC1;VGF;TBC1D5;NCL;SCN8A;GPRIN1;OAS3;MADD;MYH9;HNRNPH3;KPNB1;TRIM56;PLEKHH3;YTHDC1;TNKS;EPAS1;SEZ6;ITPR1;ATP1A1;NLN;GRIN2A;CAND1;SCFD2;NHLH1;LMNA;DVL3;STAT6;PCDH1;MEF2D;WASF2;ATP6V0A1;EDEM3;WWOX;HNRNPA3;ACE;P…
686	ENCODE_TF_ChIP-seq_2015	EZH2 fibroblast of lung hg19	61/2000	0.0898795110944089	0.999995399300202	0	0	1.2185874469327742	2.935924787584895	KCNK9;ETS2;IFIH1;HHAT;DPYSL5;KDR;NOS1;SLC12A7;CHGB;TNS1;EPHA4;LHCGR;PGAM2;SH2D3C;RBM19;CACNA2D2;AFAP1;KSR2;SYN3;POU3F1;F5;MAP1B;DMRTA1;SFRP5;OAS3;TOX;DSCAML1;KPNB1;CD44;DGKH;SPTBN4;ADCYAP1R1;CCDC68;LAMA3;CACNA1B;AGAP1;APCDD1;GRIN2A;OS9;PODXL;CAMTA1;RAB11FIP4;CNTLN;JAG2;SVIL;ANGPT2;PTPRN2;FBXO38;MICAL3;MYO5A;VWA3A;SORL1;KBTBD11;SULF2;SGSM1;CYLD;NBEA;COL5A1;WNK2;HNRNPD;SDK2
687	ENCODE_TF_ChIP-seq_2015	ZC3H11A CH12.LX mm9	45/1429	0.0914026723254299	0.999995399300202	0	0	1.2549607454059184	3.002469191029502	SEMA5A;APP;IGSF8;PTPRU;L3MBTL3;NRP2;LTBP4;NEDD4L;RRBP1;ATP1A1;HK1;MSANTD1;PLXNA1;STAT6;PPFIA4;RGS9;RAB11FIP4;TNS1;EPHA4;CPT1A;SEMA6A;SCARA5;FIBCD1;MYOF;MICAL3;MYO5A;HNF1B;KIF23;MYO7A;ANK3;SYN3;AP5B1;VAV2;BCR;CLIP2;PTPRE;MC3R;CEACAM1;CD6;ALS2;TSPAN18;CCDC88C;HNRNPD;MEGF8;AHDC1
688	ENCODE_TF_ChIP-seq_2015	FOSL2 SK-N-SH hg19	17/469	0.0987883538250156	0.999995399300202	0	0	1.4404034828439665	3.33421077494052	ANXA1;ABHD2;PTPRN;SEZ6;TNC;NFATC2;PTPRH;IGFN1;RASGRP3;DMBX1;SCRN1;MGAT5B;LMNA;ANKRD1;MYH9;WASF2;SLC12A8
689	ENCODE_TF_ChIP-seq_2015	ZC3H11A MEL cell line mm9	26/779	0.1057631534658609	0.999995399300202	0	0	1.3254577319138745	2.977711158172262	LTBP4;ABRA;HK1;MSANTD1;DPYSL5;MGAT5B;PLXNA2;PLXNA1;STAT6;PPFIA4;RGS9;RAB11FIP4;CPT1A;SCARA5;MICAL3;MYO7A;VAV2;PTPRE;MC3R;CEACAM1;COL1A2;ALS2;CCDC88C;MEGF8;AHDC1;PLEC
690	ENCODE_TF_ChIP-seq_2015	ZEB1 HepG2 hg19	8/188	0.1126253323229607	0.999995399300202	0	0	1.695740008783487	3.7029681466947153	VIL1;IFIH1;CDH1;WWC1;COBLL1;ITGA1;WWP2;SORL1
691	ENCODE_TF_ChIP-seq_2015	TCF7L2 HEK293 hg19	60/2000	0.115243668304505	0.999995399300202	0	0	1.1952858894591034	2.582662035421176	BCAR3;NRP2;TNC;GOLIM4;ZBTB20;FMN2;ABCA12;SMC3;DACH2;PPP1R9A;RPTOR;SCRN1;ZMIZ1;KIF5C;KIF13A;GRB10;NEK2;MAP3K9;NEO1;KCNH2;SMARCC1;ALS2;PEAK1;MAP1B;ALDH1A2;HNRNPH3;EPHA3;COLEC12;NBAS;EPAS1;ABHD2;LAMA3;ITPR1;LRP4;RRBP1;APCDD1;HECTD1;EGFLAM;POLR2A;OS9;PODXL;SCFD2;COBLL1;NCAM1;SRGAP3;WASF2;ARSB;HNRNPA3;TAF15;MYO10;PTPN13;SULF2;SMARCA4;VIL1;REST;HNRNPD;TRIP12;AMOTL2;LPIN1;SDK2
692	ENCODE_TF_ChIP-seq_2015	TCF7L2 HepG2 hg19	19/548	0.116052635203223	0.999995399300202	0	0	1.375505527868477	2.9624419898304035	EPAS1;MYO5A;PDE4DIP;RRBP1;AFP;AGT;F5;IFIH1;HECTD1;ZMIZ1;KIF13A;SPARCL1;NEK2;AMOTL2;CCDC81;BAHCC1;CPA5;ARSB;CHGB
693	ENCODE_TF_ChIP-seq_2015	NR2F2 MCF-7 hg19	21/616	0.1161830405348385	0.999995399300202	0	0	1.352416179453526	2.911195374269014	EPAS1;ABHD2;DNAH14;FOXK1;ABCA12;SDCBP2;CDK11B;SULF2;SETX;GOLGA2;PTPRE;CAND1;ANKRD1;NEK2;WDR7;AMOTL2;LPIN1;ZBTB7A;TRIM56;CDS2;TNS1
694	ENCODE_TF_ChIP-seq_2015	NFIC SK-N-SH hg19	22/663	0.1340140581484959	0.999995399300202	0	0	1.3146062427862968	2.642109526054938	BCAR3;APP;SEMA6A;LAMB3;EPAS1;ABCA3;TNC;ABCA12;RASGRP3;HHAT;CAND1;CREB3L1;SCN8A;LMNA;ANKRD1;PLXNB2;PIEZO1;MYH9;AMOTL2;HNRNPH3;STRA6;CNTLN
695	ENCODE_TF_ChIP-seq_2015	RAD21 MCF-7 hg19	73/2508	0.1393662866956431	0.999995399300202	0	0	1.1591380426229356	2.284254984608244	SEMA5A;BCAR3;APP;PTPRU;GABRB1;DAGLA;DOCK3;CLSTN2;WWC1;ETS2;PREX1;DPYSL5;CDH1;PIEZO1;NEO1;RGS9;MAP3K4;TGM2;EPHA4;SEMA6A;MYOF;ITGA1;MYO7A;SPTB;F5;VAV2;BCR;NCOR2;MC3R;CEACAM1;NPC1;ALDH1A2;KCNQ3;TLN2;FREM2;PLEC;NEDD4L;LRP4;RRBP1;FSTL4;IGSF9;GRIN2A;LOXHD1;MAN2A1;MGAT5B;PLXNA2;SPOCK1;STAT6;PCDH1;SRGAP1;PCDHA7;ATF7IP;SVIL;SLC14A2;ACE;PTPRN2;SLC12A5;ABCA3;COL22A1;MYO5A;SORL1;AGT;SULF2;PCDHGA10;CAPN13;PTP…
696	ENCODE_TF_ChIP-seq_2015	FOXM1 MCF-7 hg19	7/168	0.142803438237026	0.999995399300202	0	0	1.6572335134208045	3.225450637927844	ATF7IP;GAS2L3;COBLL1;NT5DC3;NEK2;KIF23;FREM2
697	ENCODE_TF_ChIP-seq_2015	POLR2A olfactory bulb mm9	59/2000	0.1454788888387128	0.999995399300202	0	0	1.17211021847807	2.2595053466757	APP;DAGLA;PTPRM;ATP2A2;DPYSL5;KIF5C;PIEZO1;WDR7;BAHCC1;PPFIA4;UNC13A;SEMA6A;APLP2;CACNA2D2;PRKCA;TMEM130;SYN1;SFRP1;VGF;GPRIN1;HNRNPH3;NOTCH2;PLEKHH3;IGSF3;TNKS;ABHD2;SEL1L;MYCBP2;CAMK2A;SEZ6;CACNA1B;ATP1A3;APCDD1;EGFR;TTBK1;CACNA1I;CNNM1;OS9;PLXNA2;LRIG1;SPOCK1;STAT6;SRGAP3;MEF2D;WASF2;NTSR1;RAB11FIP4;EDEM3;ATF7IP;TAF15;MYO10;TMEM132B;AP3D1;MYO5A;PRRC2B;NBEA;AMOTL2;LPIN1;FBXL7
698	ENCODE_TF_ChIP-seq_2015	ESR1 ECC-1 hg19	21/637	0.1470113377962493	0.999995399300202	0	0	1.304858934169279	2.5017350075034583	ANXA1;LAMB3;TNC;FOXK1;RRBP1;VWA3B;CELSR1;BCR;TMEM144;MN1;GPRIN1;CCDC88C;NT5DC3;ANKRD1;AMOTL2;NRCAM;TLN2;HNRNPH3;CRYAA;LPIN1;ZBTB7A
699	ENCODE_TF_ChIP-seq_2015	POLR2A MCF-7 hg19	116/4137	0.155629482896165	0.999995399300202	0	0	1.1209616848230208	2.0852994715459245	CLSTN2;TRAF3IP1;CRTC1;CBLB;OGDHL;SMC3;MYLK;CNDP2;ZMIZ1;CDH1;GRB10;PIEZO1;MAP3K9;MAP3K4;TNS1;EPHA4;SMARCC1;CPT1A;GAS2L3;SEMA6A;FIBCD1;PRKCA;POU3F1;HSPG2;CLIP2;MTHFD1;KIF16B;GPRIN1;TNIK;FLYWCH1;CCDC81;FREM2;KPNB1;L3MBTL3;IGSF3;YTHDC1;EPAS1;MYCBP2;NEDD4L;AGAP1;APCDD1;CACNA1H;TTBK2;NLN;DVL3;ZC3H18;IGFBP7;SRGAP3;ZBTB7A;NTSR1;SPTBN1;ATP6V0A1;CNTLN;JAG2;HSPA9;WFS1;TNK2;FBXO38;NFATC2;GRIN2D;SMARCA4;SETX;…
700	ENCODE_TF_ChIP-seq_2015	EGR1 ECC-1 hg19	68/2345	0.1574485812242469	0.999995399300202	0	0	1.152302908200744	2.1302120796531505	DAGLA;CRTC1;GBE1;TNC;GOLIM4;ATP2A2;CELF6;ADAR;OGDHL;PCLO;GRB10;PIEZO1;WDR7;NRCAM;MACROD2;NEO1;CHGB;CDK5RAP2;APC2;SUN2;GAS2L3;SEMA6A;KDM2A;APLP2;PRKCA;POU3F1;SYN1;VAV2;DISP2;TBC1D5;NCL;SCN8A;SLCO2A1;KCNQ3;TNIK;HNRNPH3;SSX2IP;KPNB1;EPAS1;NEDD4L;ATP1A1;UACA;CACNA1H;SEL1L3;EGFLAM;CAND1;MAN2A1;CAMTA1;ZC3H18;IGFBP7;MEF2D;LONRF2;ATP6V0A1;ATF7IP;ACE;GSN;FUS;FBXO38;DNAH14;MIB2;KBTBD11;SETX;CYLD;PTPRE;HNRN…
701	ENCODE_TF_ChIP-seq_2015	TAL1 megakaryocyte mm9	27/869	0.1789055918986137	0.999995399300202	0	0	1.2276139240197632	2.1125971580871616	APP;ABHD2;OTUD7A;CACNA1A;AFP;CACNA1C;CNDP2;CDH5;HECTD1;DPYSL5;PODXL;KIF13A;NT5DC3;ZBTB7A;CCDC112;WFS1;FUS;TMEM132B;SHROOM3;WWP2;KIF23;INF2;CD6;NAV3;MYH9;NES;SSX2IP
702	ENCODE_TF_ChIP-seq_2015	RAD21 CH12.LX mm9	58/2000	0.1808219919500961	0.999995399300202	0	0	1.14905956962437	1.9651701680424665	BCAR3;APP;PTPRU;CBLB;RSF1;TFCP2L1;VSIG10;IFIH1;MSANTD1;ZMIZ1;TNR;EP300;RGS9;MAP3K4;JAK1;TGM2;PCDHGA6;SCARA5;PCDHGA4;GAA;PCDHGA2;PCDHGA1;PRKCA;KIF23;KSR2;ANK3;SYN3;SYN1;DISP2;DNM3;CLIP2;MC3R;CEACAM1;MYH9;WDFY4;AHDC1;NOTCH2;FLII;NEDD4L;FOXK1;RRBP1;ATP1A1;IGSF9;PIK3R6;MGAT5B;PLXNA1;DVL3;MYH11;SRGAP3;PCDHA9;PCDHA7;CCDC177;GPR55;NFATC2;MYO5A;SORL1;CCDC88C;CDS2
703	ENCODE_TF_ChIP-seq_2015	MAZ MEL cell line mm9	58/2000	0.1808219919500961	0.999995399300202	0	0	1.14905956962437	1.9651701680424665	CRTC1;OGDHL;PTPN23;VSIG10;GOLGA2;PREX1;ZMIZ1;EP300;KIF21B;JAK1;TGM2;KCNH2;PDGFRB;UNC13A;KDM2A;KSR1;APLP2;ANO8;MYO7A;ARID1A;SPTB;NCOR2;CLIP2;MC3R;OAS3;TNIK;SSX2IP;AHDC1;KPNB1;CD44;PLEKHH3;MYCBP2;RRBP1;ATP1A1;LMF2;TTBK2;CACNA1G;PODXL;NT5DC3;PLXNA1;DVL3;STAT6;ZBTB7A;MEF2D;GSN;ABCA3;FBXO38;L1CAM;PRRC2B;GRIN2D;CYLD;PTPRE;REST;CCDC88C;HNRNPD;TRIP12;LPIN1;EIF4G3
704	ENCODE_TF_ChIP-seq_2015	UBTF MEL cell line mm9	58/2000	0.1808219919500961	0.999995399300202	0	0	1.14905956962437	1.9651701680424665	PTPRU;GBE1;ATP2A2;CELF6;CBLB;VSIG10;ETS2;CNDP2;HHAT;HERC2;ZMIZ1;PIEZO1;EP300;NEK2;SLC12A7;MAP3K4;KCNH2;KSR1;AP5B1;VAV2;NCOR2;CLIP2;RCN1;TBC1D5;TNIK;HNRNPH3;AHDC1;KPNB1;NOTCH2;ITPR1;NEDD4L;FOXK1;RRBP1;ATP1A1;PRDM11;CACNA1G;NLN;HECTD1;PODXL;MAN2A1;PLXNA1;DVL3;ZC3H18;ZBTB7A;HNRNPA3;YLPM1;PTPN13;PRRC2B;PTPRE;REST;FASN;TSPAN18;CCDC88C;HNRNPD;ACO1;LPIN1;EIF4G3;CDS2
705	ENCODE_TF_ChIP-seq_2015	JUND SK-N-SH hg19	46/1565	0.1883726801574011	0.999995399300202	0	0	1.1625985381745751	1.9407640324398885	ABHD2;GBE1;TNC;SEZ6;GLIS3;LRP4;ABCA12;SMC3;PTPRH;CELSR3;CNDP2;RASGRP3;DPP4;GPNMB;POLR2A;SCRN1;KIF5C;MGAT5B;LMNA;ANKRD1;PLCE1;PIEZO1;CAMTA1;STAT6;MEF2D;WASF2;GRIPAP1;ANXA1;TAF15;LAMB3;FUS;SH2D3C;NFATC2;VWA3A;PTPN13;ARID1A;IGFN1;SYN1;VAV2;VGF;ALS2;MADD;PITPNM2;AMOTL2;TLN2;LPIN1
706	ENCODE_TF_ChIP-seq_2015	JUND T47D hg19	5/123	0.2100695135034861	0.999995399300202	0	0	1.6123339216143318	2.5157516831049707	PLCE1;AMOTL2;ABCA12;ARID1A;FREM2
707	ENCODE_TF_ChIP-seq_2015	CTCF T47D hg19	36/1219	0.2148597747586681	0.999995399300202	0	0	1.1652312926854285	1.7918573451585689	APP;DAGLA;CLSTN2;NEDD4L;PTPRM;PPP1R9A;IGSF9;HECTD1;OS9;MGAT5B;MYO18A;SPOCK1;PIEZO1;IL12A;RGS9;TGM2;ATF7IP;WWOX;SVIL;SLC14A2;PCDHGA6;ABCA3;COL22A1;GAA;PCDHGA2;RBM19;SPTB;SORL1;SULF2;F5;PCDHGA10;PTPRE;MC3R;POLR3A;SCN8A;CDS2
708	ENCODE_TF_ChIP-seq_2015	EZH2 astrocyte hg19	57/2000	0.2213236193586762	0.999995399300202	0	0	1.1261330861725478	1.6983543114885655	APP;RASGRF1;CELF6;PKD2L1;OGDHL;CELSR1;CELSR3;AKAP12;MYO18A;KDR;KIF1A;SLC12A8;CHGB;LHCGR;CPT1A;ACTN3;MAMDC2;ANO8;CACNA2D2;SYN1;SFRP5;COL4A3;COL6A5;CCDC81;FREM2;KPNB1;DGKH;PLEC;MACF1;SPTBN4;TMEM63C;SEL1L;LAMA3;CACNA1A;AKAP6;CACNA1C;PRDM11;DPP4;TCOF1;PODXL;CAMTA1;MYH11;WASF2;ANGPT2;MYO5A;ATP2B2;VWA3B;SORL1;SULF2;GRIN1;SGSM1;SMOC2;NFASC;NBEA;WNK2;CCDC88C;SDK2
709	ENCODE_TF_ChIP-seq_2015	CTCF limb mm9	57/2000	0.2213236193586762	0.999995399300202	0	0	1.1261330861725478	1.6983543114885655	APP;PTPRU;CLIC5;DAGLA;GBE1;PTPRM;RSF1;ADAR;OGDHL;TFCP2L1;IFIH1;MSANTD1;GRB10;TNR;EP300;RGS9;TGM2;SCARA5;GAA;RBM19;KIF23;SEZ6L;SYN3;DISP2;MC3R;NPC1;PARD3;SCN8A;R3HCC1L;AHDC1;FLII;ACAN;GRIN2A;CNNM1;HECTD1;MGAT5B;SPOCK1;PLXNA1;ZC3H18;STAT6;MYH11;SRGAP3;NTSR1;CNTLN;EVC2;CCDC177;ABCA3;FBXO38;MICAL3;SORL1;SULF2;GRIN1;NELL2;SGSM1;PTPRE;POLR3A;UNC79
710	ENCODE_TF_ChIP-seq_2015	POLR2A limb mm9	57/2000	0.2213236193586762	0.999995399300202	0	0	1.1261330861725478	1.6983543114885655	PTPRU;DAGLA;FLT1;PTPRM;OGDHL;DACH2;ROBO1;RPTOR;KIF5C;KDR;PIEZO1;WDR7;BAHCC1;RGS9;PDGFRB;EPHA4;SEMA6A;RBM19;TCTE1;DNM3;SFRP1;EVC;KIF16B;HNRNPH3;AHDC1;COLEC12;IGSF3;TNKS;FLII;ABHD2;MYCBP2;GLIS3;LRP4;APCDD1;UACA;IGSF9;SV2C;HECTD1;PODXL;LRIG1;SRGAP3;MEF2D;WASF2;DRD5;EDEM3;FUS;FBXO38;AP3D1;PRRC2B;NBEA;ANP32E;AMOTL2;LPIN1;EIF4G3;NES;FBXL7;CDS2
711	ENCODE_TF_ChIP-seq_2015	CTCF liver mm9	57/2000	0.2213236193586762	0.999995399300202	0	0	1.1261330861725478	1.6983543114885655	APP;PTPRU;DAGLA;GBE1;PTPRM;RSF1;TFCP2L1;PPP1R9A;MSANTD1;ZMIZ1;KIF13A;TNR;PIEZO1;MAP3K9;RGS9;TGM2;PCDHGA5;SCARA5;GAA;KIF23;SYN3;AP5B1;DISP2;MC3R;NPC1;PARD3;SCN8A;PLEC;FLII;UACA;IGSF9;HECTD1;MGAT5B;COBLL1;SPOCK1;PLXNA1;DVL3;IGFBP7;MYH11;ATF7IP;WWOX;CCDC177;TAF15;ABCA3;YLPM1;GRIN2B;SORL1;PRRC2B;SULF2;PCDHGA10;PTPRE;POLR3A;NBEA;FASN;CCDC88C;FBXL7;CDS2
712	ENCODE_TF_ChIP-seq_2015	CTCF olfactory bulb mm9	57/2000	0.2213236193586762	0.999995399300202	0	0	1.1261330861725478	1.6983543114885655	APP;PTPRU;CLIC5;DAGLA;TENM4;PTPRM;RSF1;TNR;MAP3K9;RGS9;TGM2;SCARA5;DCC;GAA;KIF23;SYN3;MC3R;SFRP1;PARD3;SCN8A;R3HCC1L;AHDC1;PLEC;TNKS;FLII;SEZ6;UACA;IGSF9;CACNA1H;DPP6;HECTD1;MGAT5B;SPOCK1;PLXNA1;IGFBP7;MYH11;SRGAP3;DRD5;ATF7IP;CCDC177;WFS1;ABCA3;GRIN2B;SORL1;SULF2;PCDHGA10;SETX;NELL2;SGSM1;CYLD;PTPRE;POLR3A;CD6;WNK2;HNRNPD;UNC79;CDS2
713	ENCODE_TF_ChIP-seq_2015	CTCF lung mm9	57/2000	0.2213236193586762	0.999995399300202	0	0	1.1261330861725478	1.6983543114885655	APP;PTPRU;CLIC5;DAGLA;GBE1;PTPRM;RSF1;ADAR;PPP1R9A;IFIH1;CREB3L1;KIF13A;MAP3K9;RGS9;TGM2;PCDHGA5;GAA;PCDHGA2;MYOF;PCDHGA1;KIF23;SYN3;AP5B1;DISP2;MC3R;NPC1;PARD3;SCN8A;ALDH1A2;TOX;R3HCC1L;FLII;ATP1A1;UACA;IGSF9;MAN2A1;MGAT5B;PLXNA2;SPOCK1;PLXNA1;IGFBP7;MYH11;SRGAP1;ARSB;ATF7IP;WWOX;TAF15;ABCA3;MICAL3;YLPM1;SORL1;SULF2;PCDHGA10;SGSM1;FASN;AMOTL2;MEGF8
714	ENCODE_TF_ChIP-seq_2015	MYOD1 myocyte mm9	88/3164	0.222714770029485	0.999995399300202	0	0	1.1020348358028536	1.6551057682022463	BCAR3;CALCOCO1;NRP2;TENM4;CRTC1;TNC;CBLB;RSF1;PTPN23;VSIG10;PCLO;SCRN1;CREB3L1;ANKRD1;PIEZO1;WDR7;NRCAM;MACROD2;MAP3K9;KIF1A;LRRFIP1;SLC12A7;PPFIA4;MAP3K4;KCNH2;SUN2;SMARCC1;SEMA6A;KDM2A;ACTN3;GAA;MAMDC2;PGAM2;SH2D3C;AP5B1;IGFN1;PGM2L1;VAV2;DISP2;INF2;MYH3;KIF16B;PARD3;TNNT2;CASQ2;TNIK;HNRNPH3;SSX2IP;KPNB1;NOTCH2;NBAS;IGSF3;LAMA2;GLIS3;NEDD4L;AGAP1;ATP1A1;UACA;TTN;NLN;HECTD1;PODXL;COBLL1;PLXNA2;N…
715	ENCODE_TF_ChIP-seq_2015	FOXM1 ECC-1 hg19	18/578	0.2339228009849213	0.999995399300202	0	0	1.2264832949308755	1.781790934930022	ATF7IP;SUN2;GAS2L3;ANXA1;LAMB3;MYOF;TNC;KIF23;SMC3;PTPN13;IGFN1;ANP32E;ANKRD1;PLXNB2;NEK2;AMOTL2;KPNB1;CDK5RAP2
716	ENCODE_TF_ChIP-seq_2015	REST PFSK-1 hg19	67/2387	0.2361764135531496	0.999995399300202	0	0	1.1090430455912983	1.600544570484015	CRTC1;PTPRN;SLC7A14;CELF6;CBLB;RSF1;ADAR;OGDHL;FMN2;CELSR3;SLC8A2;GOLGA2;RPTOR;SART1;PCLO;ZMIZ1;TNR;NEFM;CNGA3;MAP3K4;CHGB;JAK1;GRIPAP1;UNC13A;SEMA6A;ABCC8;APLP2;SEZ6L;POU3F1;SYN1;DISP2;DNM3;NPC1;VGF;GPRIN1;MADD;HNRNPH3;PLEKHH3;YTHDC1;ABHD2;MYCBP2;SEZ6;CACNA1B;FSTL4;GRIN2A;MGAT5B;LMNA;STAT6;MEF2D;RAB11FIP4;ATP6V0A1;BCHE;GABBR2;PTPRN2;TAF15;GSX1;LHFPL4;L1CAM;GRIN1;NFASC;REST;COL1A2;POLR3A;HNRNPD;A…
717	ENCODE_TF_ChIP-seq_2015	RAD21 H1-hESC hg19	76/2750	0.2626817288659753	0.999995399300202	0	0	1.0909314453745351	1.458370395762214	BCAR3;PTPRU;NRP2;DOCK3;WWC1;RASGRF1;TNC;RSF1;OGDHL;PPP1R9A;ETS2;ZMIZ1;CDH1;MYO18A;TNR;EP300;IL12A;NRCAM;RGS9;TNS1;TGM2;PDGFRB;LHCGR;SEMA6A;SCARA5;DSCAM;DCC;PCDHGA2;MYOF;ITGA1;RBM19;CACNA2D2;ARHGEF18;ANK3;SYN3;SYN1;F5;BCR;EVC;KIF16B;GPRIN1;DGKH;LAMA2;TMEM63C;SEZ6;GLIS3;ITPR1;FOXK1;ATP1A1;FSTL4;EGFR;DPP6;COBLL1;SPOCK1;NCAM1;SRGAP3;ATF7IP;SVIL;SLC14A2;ABCA3;COL22A1;DNAH14;LRRN4;MICAL3;NFATC2;MYO5A;P…
718	ENCODE_TF_ChIP-seq_2015	POLR2A HGPS cell hg19	56/2000	0.2668108614244459	0.999995399300202	0	0	1.1033299189534027	1.457736321082636	PTPRU;CLSTN2;TRAF3IP1;PTPN23;VSIG10;TMEM144;PLCE1;NEFM;WDR7;LRRFIP1;CDK5RAP2;EPHA4;GRIPAP1;GAS2L3;SEMA6A;ARHGEF18;POU3F1;INF2;EVC;NPC1;VGF;ALS2;KIF16B;GPRIN1;TNIK;FLYWCH1;HNRNPH3;FREM2;KPNB1;NBAS;L3MBTL3;GLIS3;CACNA1A;AGAP1;EGFR;ALDH1B1;PLXNA2;SPOCK1;DVL3;ATP6V0A1;JAG2;HSPA9;HNRNPA3;TAF15;MYO10;ABCA3;TNK2;AP3D1;CDC42BPB;PTPN13;CYLD;NBEA;FASN;ANP32E;ACO1;NES
719	ENCODE_TF_ChIP-seq_2015	GATA3 SK-N-SH hg19	34/1185	0.2762557832188977	0.999995399300202	0	0	1.12834853750362	1.4515392558058615	BCAR3;COLEC12;MYT1L;ABHD2;TNC;CHD6;RRBP1;ABCA12;SMC3;PRDM11;PTPRH;UACA;RASGRP3;DPP4;HHAT;ANKRD1;PIEZO1;CPA5;TNS1;STRA6;ANXA1;KDM2A;LAMB3;YLPM1;NFATC2;PTPN13;ARID1A;IGFN1;RCN1;COL1A2;PEAK1;TSPAN18;SCN8A;AMOTL2
720	ENCODE_TF_ChIP-seq_2015	EP300 MCF-7 hg19	6/175	0.2951037238838164	0.999995399300202	0	0	1.350020966314122	1.647603898259715	PTPRE;COBLL1;NT5DC3;ANKRD1;AMOTL2;FREM2
721	ENCODE_TF_ChIP-seq_2015	SP1 HCT116 hg19	44/1577	0.3052849303874789	0.999995399300202	0	0	1.0963511956808372	1.3008313726560232	IGSF8;CALCOCO1;PLEKHH3;TNKS;ABHD2;SEL1L;MYCBP2;CLEC16A;CHD6;ZBTB20;RRBP1;ABCA12;IGSF9;TTBK2;PCLO;CAND1;OS9;ZMIZ1;SCFD2;MYH14;CAMTA1;MAP3K9;MEF2D;WASF2;EDEM3;WWOX;ANXA1;SEMA6A;LAMB3;WFS1;AP3D1;ANO8;ARID1A;CYLD;POLR3A;KIF16B;HNRNPD;ANP32E;MYH9;FLYWCH1;TLN2;LPIN1;KPNB1;TAF1
722	ENCODE_TF_ChIP-seq_2015	RFX5 SK-N-SH hg19	29/1018	0.3094369979932865	0.999995399300202	0	0	1.1183075688240751	1.3117756372944211	PLEKHH3;CLSTN2;MYT1L;TNKS;MYCBP2;LTBP4;ATP1A3;AKAP6;DNAH9;ATP1A1;CELSR3;CACNA1G;OS9;MAN2A1;HYDIN;LRIG1;CAMTA1;LRRFIP1;ATP6V0A1;APC2;HNRNPA3;MIB2;PTPN13;MYO1E;SFRP1;FASN;SSX2IP;KPNB1;CDS2
723	ENCODE_TF_ChIP-seq_2015	EGR1 HCT116 hg19	49/1772	0.3151383023233285	0.999995399300202	0	0	1.086360998258851	1.2544684985872685	DOCK3;GBE1;NCAPG2;ADAR;OGDHL;ABCA12;PPP1R9A;TMEM144;PCLO;EP300;WDR7;CDK5RAP2;SUN2;SEMA6A;KDM2A;SYN1;KIF16B;SCN8A;MYH9;TNIK;SSX2IP;EPAS1;NEDD4L;ATP1A3;ATP1A1;UACA;LMF2;CACNA1H;SEL1L3;CAND1;MAN2A1;NT5DC3;CAMTA1;ZC3H18;ATP6V0A1;ATF7IP;GSN;MYO10;FUS;FBXO38;DNAH14;MIB2;VWA3B;KBTBD11;SETX;CYLD;PTPRE;HNRNPD;ACO1
724	ENCODE_TF_ChIP-seq_2015	EP300 osteoblast hg19	55/2000	0.3168632225007195	0.999995399300202	0	0	1.0806492262714855	1.2419740248790574	SLC7A14;CHD5;PKD2L1;ADAR;CELSR2;CNDP2;EP300;KIF21A;IL12A;SLC12A8;CHGB;ITGA1;RBM19;SHROOM3;ARID1A;VWA5B1;SYN1;HNRNPH3;COL6A5;ADCYAP1R1;SEL1L;CACNA1A;UACA;TTBK2;DPP6;HECTD1;PODXL;COBLL1;LRIG1;MYH14;STAT6;MYH11;WASF2;NTSR1;RAB11FIP4;STRA6;HNRNPA3;ACE;TAF15;MYO10;WFS1;FBXO38;YLPM1;VWA3B;PTPN13;GRIN2D;SULF2;SETX;NFASC;COL5A1;WNK2;CCDC88C;HNRNPD;TRIP12;CDS2
725	ENCODE_TF_ChIP-seq_2015	POLR2A embryonic fibroblast mm9	55/2000	0.3168632225007195	0.999995399300202	0	0	1.0806492262714855	1.2419740248790574	ARHGAP11A;APP;DAGLA;FLT1;PTPRN;CHD6;PTPRM;OGDHL;CNDP2;KIF5C;KDR;ANKRD1;WDR7;BAHCC1;EPHA4;ANXA1;SEMA6A;KDM2A;APLP2;PRKCA;MYO7A;SYN1;SFRP1;VGF;PARD3;MADD;COL6A3;MYH9;HNRNPH3;IGSF3;TNKS;MYCBP2;ITPR1;CACNA1B;LTBP4;LRP4;ATP1A1;APCDD1;CACNA1H;LRIG1;IGFBP7;SRGAP3;MEF2D;WASF2;ATF7IP;AP3D1;PRRC2B;REST;NBEA;TSPAN18;AMOTL2;LPIN1;NES;FBXL7;CDS2
726	ENCODE_TF_ChIP-seq_2015	EZH2 H1-hESC hg19	55/2000	0.3168632225007195	0.999995399300202	0	0	1.0806492262714855	1.2419740248790574	KCNK9;NCAN;PTPRN;RASGRF1;ARHGAP36;VSIG10;TMEM144;IFIH1;RPTOR;CREB3L1;EP300;NRCAM;MAP3K9;RGS9;SLC12A8;TNS1;TGM2;MYOF;ARID1A;RNF40;TBC1D5;DMRTA1;OAS3;ALPK2;MACF1;L3MBTL3;LAMA2;YTHDC1;FLII;LAMA3;UACA;CES5A;TTBK2;SV2C;POLR2A;ALDH1B1;COBLL1;WASF2;SPTBN1;DRD5;ATP6V0A1;CNTLN;ATF7IP;WWOX;SLC14A2;ACE;WFS1;MICAL3;MYO5A;GRIN1;PTPRE;COL5A1;CCDC88C;ANP32E;TRIP12
727	ENCODE_TF_ChIP-seq_2015	EZH2 GM12878 hg19	55/2000	0.3168632225007195	0.999995399300202	0	0	1.0806492262714855	1.2419740248790574	APP;GABRB1;CLSTN2;NCAN;PTPRN;CHD6;PPP1R9A;SCRN1;CDK5RAP2;APC2;UNC13A;KSR1;MYOF;ANO8;SHROOM3;PRKCA;HNF1B;KIF23;KSR2;ANK3;TCTE1;DNM3;SFRP1;NAV3;MAP1B;FLYWCH1;COL6A5;TOX;KPNB1;L3MBTL3;ABHD2;NEDD4L;CACNA1C;UACA;RASGRP3;GRIN2A;GPNMB;POLR2A;OS9;ALDH1B1;COBLL1;CAMTA1;IGFBP7;LONRF2;ARSB;TBC1D16;SLC14A2;YLPM1;PARVB;SULF2;SGSM1;CYLD;SLC6A7;AMOTL2;NES
728	ENCODE_TF_ChIP-seq_2015	CTCF skin fibroblast hg19	55/2000	0.3168632225007195	0.999995399300202	0	0	1.0806492262714855	1.2419740248790574	BCAR3;DOCK3;SLC7A14;PTPRM;RSF1;FMN2;PPP1R9A;MYLK;PCLO;MYO18A;EP300;RGS9;TNS1;SEMA6A;PCDHGA2;MYOF;ITGA1;ANK3;SYN3;F5;KIF16B;PEAK1;TNIK;ADCYAP1R1;LAMA2;YTHDC1;GLIS3;ITPR1;FOXK1;APCDD1;UACA;DPP6;MAN2A1;COBLL1;NT5DC3;SPOCK1;SRGAP1;SVIL;SLC14A2;MYO10;FUS;MICAL3;SNCAIP;PTPN13;SORL1;SULF2;PTPRE;NFASC;POLR3A;NBEA;FASN;HNRNPD;LPIN1;FBXL7;CDS2
729	ENCODE_TF_ChIP-seq_2015	REST myocyte mm9	55/2000	0.3168632225007195	0.999995399300202	0	0	1.0806492262714855	1.2419740248790574	ARHGAP11A;ATP2A2;CELF6;OGDHL;PTPN23;SMC3;RPTOR;HERC2;PCLO;PIEZO1;EP300;WDR7;BAHCC1;MAP3K4;JAK1;SUN2;SMARCC1;SEMA6A;ANO8;HSPG2;TMEM130;SND1;SYN1;DISP2;DNM3;RCN1;VGF;TBC1D5;AHDC1;KPNB1;NOTCH2;YTHDC1;ABHD2;SEZ6;RRBP1;ATP1A1;EGFR;CAND1;POLR2A;OS9;LMNA;PLXNA1;ZC3H18;ATP6V0A1;HSPA9;GSN;TAF15;FUS;YLPM1;PTPN13;CDK11B;PRRC2B;COL5A1;ANP32E;AMOTL2
730	ENCODE_TF_ChIP-seq_2015	CTCF GM12875 hg19	57/2082	0.3254165159854712	0.999995399300202	0	0	1.0754809952184132	1.207388018212021	BCAR3;PTPRU;DAGLA;CLSTN2;NCAPG2;GOLIM4;PTPRM;RSF1;ADAR;ETS2;ZMIZ1;MYO18A;TNR;EP300;KIF21A;IL12A;NRCAM;RGS9;CHGB;JAK1;TGM2;SCARA5;PCDHGA4;GAA;FIBCD1;ITGA1;RBM19;ANK3;SYN3;SYN1;F5;BCR;EVC;GPRIN1;MACF1;LAMA3;ATP1A1;UACA;IGSF9;OS9;SPOCK1;MYH11;SRGAP3;SVIL;SLC14A2;MICAL3;YLPM1;NFATC2;MYO5A;SORL1;SULF2;PTPRE;POLR3A;FASN;LPIN1;UNC79;CDS2
731	ENCODE_TF_ChIP-seq_2015	FOXA1 ECC-1 hg19	13/435	0.3288397331835836	0.999995399300202	0	0	1.172214812081997	1.303719472988119	TAF15;FUS;YTHDC1;AFAP1;NEDD4L;AFP;SMC3;SYN1;CELSR3;SCEL;ZMIZ1;ANKRD1;WASF2
732	ENCODE_TF_ChIP-seq_2015	CTCF fibroblast of pulmonary artery hg19	66/2429	0.3321377960909513	0.999995399300202	0	0	1.0675348376760776	1.1766426069508624	BCAR3;ARHGAP11A;APP;PTPRU;DAGLA;NCAPG2;GOLIM4;PTPRM;RSF1;PPP1R9A;ETS2;AKAP12;MYO18A;TNR;EP300;KIF21A;IL12A;RGS9;CHGB;TNS1;TGM2;SEMA6A;SCARA5;DCC;GAA;PCDHGA2;MYOF;ITGA1;RBM19;PRKCA;F5;MN1;GPRIN1;DGKH;PLEKHH3;LAMA2;GLIS3;ITPR1;ATP1A1;RASGRP3;OS9;MAN2A1;COBLL1;SPOCK1;SRGAP3;SRGAP1;WWOX;SVIL;SLC14A2;ANGPT2;ABCA3;MICAL3;YLPM1;NFATC2;MYO5A;PTPN13;SORL1;SULF2;PTPRE;POLR3A;NBEA;FASN;LPIN1;UNC79;FBXL7;CDS2
733	ENCODE_TF_ChIP-seq_2015	CTCF SK-N-SH hg19	98/3657	0.3387139428951838	0.999995399300202	0	0	1.054238171915188	1.1413175639738526	APP;CLSTN2;GOLIM4;ETS2;SLC8A2;TNR;KIF21A;IL12A;RGS9;CHGB;TNS1;TGM2;SCARA5;ANK3;SND1;BCR;SCN8A;GPRIN1;MACF1;ADCYAP1R1;MYCBP2;GLIS3;CACNA1C;IGSF9;DPP6;MAN2A1;COBLL1;SRGAP3;SRGAP1;SPTBN1;SLC14A2;FUS;ABCA3;MICAL3;PCDHGA10;PTPRE;NBEA;FASN;ACO1;NES;FBXL7;CDS2;BCAR3;ARHGAP11A;PTPRU;DAGLA;DOCK3;SLC7A14;PTPRM;RSF1;PPP1R9A;IFIH1;KIF13A;MYO18A;HYDIN;NEFM;PCDHGA6;PCDHGA4;DCC;GAA;PCDHGA2;MYOF;ITGA1;RBM19;PCDH…
734	ENCODE_TF_ChIP-seq_2015	FOSL2 MCF-7 hg19	10/329	0.3396702227101789	0.999995399300202	0	0	1.1921555456038215	1.287265792840368	PTPRE;ANXA1;GPNMB;SCRN1;LAMB3;LMNA;ANKRD1;STAT6;ABCA12;PTPRH
735	ENCODE_TF_ChIP-seq_2015	RAD21 K562 hg19	57/2100	0.3503268994528287	0.999995399300202	0	0	1.0649064800444703	1.116968226483357	PTPRU;DAGLA;PTPRM;RSF1;ETS2;ZMIZ1;DPYSL5;MYO18A;TNR;KIF21A;IL12A;RGS9;MAP3K4;CHGB;TNS1;TGM2;SCARA5;GAA;PCDHGA2;FIBCD1;MYOF;RBM19;MYO7A;F5;BCR;CLIP2;MC3R;TNIK;ITPR1;LRP4;FOXK1;IGSF9;GRIN2A;OS9;PLXNA2;SPOCK1;STAT6;SRGAP3;PCDH1;GABBR2;SVIL;SLC14A2;ACE;PTPRN2;ABCA3;SEC16A;MICAL3;MYO5A;SULF2;PCDHGA10;PTPRE;COL1A2;POLR3A;CD6;LPIN1;NES;CDS2
736	ENCODE_TF_ChIP-seq_2015	EGR1 H1-hESC hg19	29/1046	0.3631633950866493	0.999995399300202	0	0	1.085872132510213	1.0998825127707728	TNKS;EPAS1;MYCBP2;ATP2A2;ADAR;PPP1R9A;POLR2A;ZMIZ1;MAN2A1;ZC3H18;WDR7;NCAM1;NRCAM;FUS;FBXO38;SYN3;HSPG2;SYN1;SETX;DISP2;PTPRE;VGF;KIF16B;MAP1B;TRIP12;AMOTL2;MEGF8;SSX2IP;TAF1
737	ENCODE_TF_ChIP-seq_2015	SMC3 MEL cell line mm9	54/2000	0.370806959720226	0.999995399300202	0	0	1.058090173823674	1.0497034082789736	PTPRU;ADAR;SMC3;HK1;GOLGA2;PREX1;MSANTD1;CREB3L1;TNR;CNGA3;HMGCS2;PPFIA4;RGS9;MAP3K4;TNS1;TGM2;EPHA4;SCARA5;PCDHGA4;GAA;MYOF;KIF23;MYO7A;AP5B1;VAV2;MC3R;NPC1;ALS2;OAS3;PLEC;LTBP4;NEDD4L;LRP4;RRBP1;MAN2A1;MGAT5B;LMNA;PLXNA2;PLXNA1;STAT6;MYH11;RAB11FIP4;WWOX;CCDC177;GPR55;MICAL3;VWA3A;PTPRE;COL1A2;TSPAN18;CCDC88C;MEGF8;ALLC;NES
738	ENCODE_TF_ChIP-seq_2015	CTCF H54 hg19	54/2000	0.370806959720226	0.999995399300202	0	0	1.058090173823674	1.0497034082789736	BCAR3;APP;PTPRU;DAGLA;PTPRM;RSF1;PPP1R9A;ETS2;MYO18A;TNR;EP300;WDR7;KIF21A;IL12A;RGS9;CHGB;TNS1;SEMA6A;SCARA5;GAA;PCDHGA2;MYOF;ITGA1;RBM19;PRKCA;ANK3;SYN3;SYN1;F5;MN1;GPRIN1;ADCYAP1R1;LAMA2;GLIS3;UACA;OS9;COBLL1;SPOCK1;SRGAP3;SRGAP1;SVIL;SLC14A2;ABCA3;MICAL3;YLPM1;PTPN13;SORL1;SULF2;PTPRE;NBEA;FASN;ACO1;FBXL7;CDS2
739	ENCODE_TF_ChIP-seq_2015	CTCF spleen mm9	54/2000	0.370806959720226	0.999995399300202	0	0	1.058090173823674	1.0497034082789736	APP;DAGLA;DOCK3;GBE1;PTPRM;ATP2A2;RSF1;IFIH1;SART1;MSANTD1;EP300;NEK2;RGS9;MAP3K4;TGM2;UNC13A;PCDHGA5;KSR1;SCARA5;GAA;RBM19;KIF23;SYN3;NCOR2;DISP2;CLIP2;MC3R;NPC1;VGF;KIF16B;SCN8A;R3HCC1L;KPNB1;FLII;IGSF9;CACNA1I;HECTD1;MGAT5B;SPOCK1;PLXNA1;DVL3;ZC3H18;MYH11;ZBTB7A;CNTLN;CCDC177;ABCA3;SEC16A;YLPM1;MYO5A;SORL1;SULF2;PTPRE;POLR3A
740	ENCODE_TF_ChIP-seq_2015	TCF7L2 MCF-7 hg19	54/2000	0.370806959720226	0.999995399300202	0	0	1.058090173823674	1.0497034082789736	CALCOCO1;NRP2;CLSTN2;ABCA12;SMC3;DACH2;PTPRH;ZMIZ1;KIF13A;ANKRD1;NEK2;MAP3K9;CDK5RAP2;GRIPAP1;SMARCC1;ANXA1;KIF23;PGM2L1;ALS2;KIF16B;MAP1B;MADD;HNRNPH3;FREM2;COLEC12;IGSF3;EPAS1;ABHD2;RRBP1;APCDD1;UACA;IGSF9;DPP4;CAND1;TCOF1;GPNMB;POLR2A;OS9;SCFD2;NT5DC3;STAT6;SRGAP3;WASF2;ARSB;TBC1D16;HNRNPA3;TAF15;MYO10;MYO5A;SULF2;SMARCA4;COL1A2;HNRNPD;AMOTL2
741	ENCODE_TF_ChIP-seq_2015	SRF HCT116 hg19	12/413	0.373640510467208	0.999995399300202	0	0	1.1376936145691547	1.1200151593428145	AKAP12;ATF7IP;CAPN13;MYO1E;SUN2;KIF16B;MYH9;TNIK;MEGF8;CDK11B;SND1;DGKH
742	ENCODE_TF_ChIP-seq_2015	TEAD4 SK-N-SH hg19	14/493	0.3897556493254595	0.999995399300202	0	0	1.1110563674321503	1.0468765034721916	COLEC12;HNRNPA3;KIF23;SMC3;PTPN13;CELSR3;RASGRP3;SCRN1;HNRNPD;ANKRD1;AMOTL2;TNIK;SLC12A8;STRA6
743	ENCODE_TF_ChIP-seq_2015	JUND HCT116 hg19	10/348	0.4049549593181059	0.999995399300202	0	0	1.1240255471024705	1.0160959729483303	PTPRE;ANXA1;TAF15;SCRN1;LAMB3;ANKRD1;TNC;TLN2;ABCA12;WASF2
744	ENCODE_TF_ChIP-seq_2015	CTCF fibroblast of the aortic adventitia hg19	62/2332	0.4073799185730652	0.999995399300202	0	0	1.040302522318818	0.9342010985843444	BCAR3;PTPRU;NRP2;DAGLA;NCAPG2;GOLIM4;PTPRM;RSF1;PPP1R9A;ETS2;AKAP12;MYO18A;TNR;EP300;KIF21A;IL12A;RGS9;TNS1;TGM2;PDGFRB;SMARCC1;PCDHGA6;PCDHGA5;SCARA5;PCDHGA4;GAA;PCDHGA2;MYOF;ITGA1;RBM19;ARHGEF18;F5;MN1;GPRIN1;LAMA2;LAMA3;GLIS3;CACNA1C;OS9;MAN2A1;COBLL1;SPOCK1;SRGAP3;SRGAP1;STRA6;WWOX;SLC14A2;ANGPT2;TAF15;MICAL3;MYO5A;SORL1;SULF2;PTPRE;NFASC;POLR3A;NBEA;FASN;LPIN1;UNC79;FBXL7;CDS2
745	ENCODE_TF_ChIP-seq_2015	CTCF fibroblast of foreskin hg19	60/2261	0.4156480188078797	0.999995399300202	0	0	1.0378742541936286	0.9111669176406236	APP;PTPRU;DAGLA;RSF1;PPP1R9A;ETS2;IFIH1;MYO18A;TNR;KIF21A;IL12A;RGS9;CHGB;TNS1;TGM2;PCDHGA6;PCDHGA5;SCARA5;PCDHGA4;DCC;GAA;PCDHGA2;FIBCD1;MYOF;ITGA1;RBM19;SPTB;F5;BCR;EVC;SCN8A;GPRIN1;TNIK;LAMA2;SATB2;LAMA3;CACNA1C;IGSF9;HECTD1;OS9;COBLL1;SPOCK1;SRGAP3;SVIL;SLC14A2;TAF15;ABCA3;FBXO38;MICAL3;YLPM1;NFATC2;SORL1;SULF2;PCDHGA10;PTPRE;POLR3A;FASN;MEGF8;FBXL7;CDS2
746	ENCODE_TF_ChIP-seq_2015	CTCF heart mm9	53/2000	0.4277312425042786	0.999995399300202	0	0	1.0356519346188084	0.8795379885019492	APP;PTPRU;CLIC5;DAGLA;GBE1;PTPRM;RSF1;TFCP2L1;PPP1R9A;IFIH1;ZMIZ1;TNR;EP300;RGS9;TGM2;PCDHGA5;SCARA5;GAA;PCDHGA2;MYOF;ITGA1;PCDHGA1;KIF23;SYN3;DISP2;DNM3;PARD3;FLII;UACA;IGSF9;RASGRP3;MGAT5B;SPOCK1;PLXNA1;IGFBP7;MYH11;PCDHA9;ATF7IP;WWOX;CCDC177;TAF15;ABCA3;YLPM1;VWA3A;SORL1;SULF2;PCDHGA10;SGSM1;PTPRE;POLR3A;FASN;FBXL7;CDS2
747	ENCODE_TF_ChIP-seq_2015	RNF2 K562 hg19	53/2000	0.4277312425042786	0.999995399300202	0	0	1.0356519346188084	0.8795379885019492	BCAR3;GOLIM4;PTPRM;ATP2A2;GOLGA2;KIF21A;NEO1;RGS9;MAP3K4;SEMA6C;SMARCC1;GAA;MYOF;ANO8;SHROOM3;KIF23;KSR2;HSPG2;BCR;TBC1D5;OAS3;ALDH1A2;MADD;COLEC12;L3MBTL3;IGSF3;EPAS1;ITPR1;LRP4;JAKMIP1;HECTD1;ALDH1B1;NT5DC3;PLXNA2;SRGAP3;ZBTB7A;SRGAP1;LONRF2;ACE;FUS;ABCA3;DNAH14;MYO5A;PDE4DIP;VWA3B;SMARCA1;KBTBD11;GRIN1;SGSM1;CAMSAP3;REST;HNRNPD;LPIN1
748	ENCODE_TF_ChIP-seq_2015	POLR2A myocyte mm9	53/2000	0.4277312425042786	0.999995399300202	0	0	1.0356519346188084	0.8795379885019492	SEMA5A;NRP2;CRTC1;RSF1;PTPN23;ETS2;MYLK;ZMIZ1;PIEZO1;NEO1;PPFIA4;CDK5RAP2;TGM2;CCDC112;EPHA4;UNC13A;ANXA1;KSR1;APLP2;ARHGEF18;HSPG2;SYN1;DNM3;EVC;NPC1;ALS2;KIF16B;R3HCC1L;TRIM56;COLEC12;IGSF3;SEL1L;MYCBP2;GLIS3;ITPR1;AGAP1;APCDD1;NLN;SCFD2;PLXNA2;LRIG1;ATP6V0A1;TBC1D16;GSN;WFS1;FUS;AP3D1;YLPM1;SMOC2;POLR3A;PLXNB2;MEGF8;LPIN1
749	ENCODE_TF_ChIP-seq_2015	RCOR1 HepG2 hg19	53/2000	0.4277312425042786	0.999995399300202	0	0	1.0356519346188084	0.8795379885019492	BCAR3;NCAPG2;PTPRM;PCSK9;ATP2A2;ADAR;VSIG10;ETS2;CNDP2;IFIH1;MYO18A;ANKRD1;KIF21A;MAP3K4;CDK5RAP2;JAK1;SMARCC1;SEMA6A;MYO7A;SND1;BCR;EVC;VGF;PARD3;GPRIN1;MADD;KPNB1;NBAS;L3MBTL3;YTHDC1;EPAS1;SEZ6;TTBK1;NLN;POLR2A;OS9;COBLL1;DVL3;CAMTA1;NCAM1;CNTLN;EDEM3;SLC14A2;PTPRN2;LRRN4;SMARCA1;VIL1;CYLD;REST;ACO1;AMOTL2;UNC79;TAF1
750	ENCODE_TF_ChIP-seq_2015	SIN3A K562 hg19	19/698	0.4317683282675357	0.999995399300202	0	0	1.0631588342928548	0.8929110763243922	FUS;SEZ6;ITPR1;AP3D1;WWP2;RSF1;OGDHL;PTPN23;CDK11B;REST;VGF;ALDH1B1;FASN;GPRIN1;MYO18A;NEK2;TRIP12;LPIN1;ATP6V0A1
751	ENCODE_TF_ChIP-seq_2015	TEAD4 HepG2 hg19	7/244	0.4379062134522226	0.999995399300202	0	0	1.121372514751288	0.9259739327647508	ZMIZ1;FBXO38;ANP32E;ANKRD1;AMOTL2;PTPN23;SORL1
752	ENCODE_TF_ChIP-seq_2015	EP300 ECC-1 hg19	17/635	0.4665815366777341	0.999995399300202	0	0	1.0443111744903075	0.7961018949689376	ATF7IP;FUS;LRRN4;RSF1;SMC3;SMARCA4;TMEM144;DISP2;HECTD1;CAND1;POLR2A;HNRNPD;ANKRD1;KIF21A;MAP3K4;KPNB1;PLEC
753	ENCODE_TF_ChIP-seq_2015	STAT1 HeLa-S3 hg19	25/945	0.4700422316380009	0.999995399300202	0	0	1.0317195696630213	0.7788788752053514	APP;CCDC68;TMEM63C;GLIS3;ITPR1;TTBK2;PREX1;MYO18A;MEF2D;UNC13A;TAF15;COL22A1;DNAH14;LRRN4;AP3D1;SND1;COL1A2;POLR3A;OAS3;SLCO2A1;ANP32E;KCNQ3;LPIN1;PAPPA2;TAF1
754	ENCODE_TF_ChIP-seq_2015	TAF1 H1-hESC hg19	37/1411	0.4740376961738428	0.999995399300202	0	0	1.0224993057653518	0.7632634541668278	NBAS;NRP2;CLSTN2;LAMA2;CLEC16A;PTPRM;FOXK1;FMN2;TTBK2;ALDH1B1;CDH1;KIF5C;SPOCK1;MYH14;ZC3H18;NCAM1;SLC12A7;SPTBN1;EPHA4;GAS2L3;SEMA6A;COL22A1;DNAH14;YLPM1;LHFPL4;ARHGEF18;SYN3;POU3F1;CDK11B;CLIP2;REST;NBEA;NPC1;KIF16B;PEAK1;PLXNB2;ACO1
755	ENCODE_TF_ChIP-seq_2015	RXRA SK-N-SH hg19	4/139	0.4808851532463625	0.999995399300202	0	0	1.124241103848947	0.8230870463147455	COLEC12;ABHD2;LMNA;ZBTB20
756	ENCODE_TF_ChIP-seq_2015	FOSL1 C2C12 mm9	8/293	0.4813228558820934	0.999995399300202	0	0	1.065168850981208	0.7788695887425	CALCOCO1;COL1A2;DAGLA;LMNA;NT5DC3;ANKRD1;ABCA12;MYLK
757	ENCODE_TF_ChIP-seq_2015	HDAC2 MCF-7 hg19	24/913	0.4846041622032349	0.999995399300202	0	0	1.0246045774890384	0.7422470006179784	HSPA9;ATF7IP;EPHA4;NBAS;SEMA6A;MYO10;CBLB;SMC3;VSIG10;PCLO;CAND1;POLR2A;VGF;ZMIZ1;CCDC88C;HNRNPD;ANKRD1;PIEZO1;ZC3H18;AMOTL2;HNRNPH3;MEF2D;RGS9;TRIM56
758	ENCODE_TF_ChIP-seq_2015	CTCF HGPS cell hg19	52/2000	0.4865271875375277	0.999995399300202	0	0	1.0133336888983706	0.7300689177470059	BCAR3;PTPRU;CLSTN2;PTPRM;RSF1;PPP1R9A;MYO18A;TNR;EP300;KIF21A;RGS9;CHGB;TNS1;SEMA6A;SCARA5;GAA;PCDHGA2;ITGA1;RBM19;PRKCA;SYN3;SYN1;F5;MN1;GPRIN1;TNIK;LAMA2;GLIS3;ATP1A1;APCDD1;MAN2A1;COBLL1;NT5DC3;SPOCK1;SRGAP3;SRGAP1;SPTBN1;CNTLN;SLC14A2;MICAL3;YLPM1;PTPN13;SORL1;SULF2;NFASC;POLR3A;FASN;ACO1;LPIN1;UNC79;FBXL7;CDS2
759	ENCODE_TF_ChIP-seq_2015	MAZ IMR-90 hg19	52/2000	0.4865271875375277	0.999995399300202	0	0	1.0133336888983706	0.7300689177470059	SEMA5A;ARHGAP11A;CALCOCO1;DAGLA;CRTC1;WWC1;CHD6;ZBTB20;CELF6;OGDHL;PTPN23;SMC3;GOLGA2;KIF5C;KIF13A;PLCE1;KIF21A;IL12A;NEO1;TGM2;SEMA6C;SEMA6A;DISP2;KIF16B;TRIM56;IGSF3;SEL1L;ITPR1;NLN;POLR2A;LRIG1;CAMTA1;RAB11FIP4;HNRNPA3;GSX1;FUS;FBXO38;AP3D1;CDC42BPB;CDK11B;SETX;SGSM1;PTPRE;NFASC;NBEA;FASN;CCDC88C;HNRNPD;ACO1;MEGF8;LPIN1;TAF1
760	ENCODE_TF_ChIP-seq_2015	CTCF small intestine mm9	52/2000	0.4865271875375277	0.999995399300202	0	0	1.0133336888983706	0.7300689177470059	APP;PTPRU;SLC7A14;ATP2A2;CELF6;RSF1;TFCP2L1;PTPN23;SMC3;ZMIZ1;EP300;RGS9;MAP3K4;TGM2;UNC13A;KDM2A;GAA;RBM19;AFAP1;KIF23;SEZ6L;SYN3;VGF;KIF16B;TBC1D5;PARD3;NCL;SCN8A;MADD;R3HCC1L;EPAS1;FLII;ABHD2;APCDD1;HECTD1;OS9;MGAT5B;COBLL1;PLXNA2;SPOCK1;MYH11;NCAM1;TBC1D16;WFS1;YLPM1;SULF2;SGSM1;PTPRE;POLR3A;NBEA;LPIN1;FBXL7
761	ENCODE_TF_ChIP-seq_2015	CTCF astrocyte of the spinal cord hg19	56/2167	0.5038836107870828	0.999995399300202	0	0	1.0063733531367198	0.6897783283304876	BCAR3;APP;PTPRU;DAGLA;PTPRM;RSF1;PPP1R9A;ETS2;ROBO1;AKAP12;MYO18A;TNR;EP300;KIF21A;IL12A;RGS9;CHGB;TNS1;TGM2;EPHA4;SCARA5;DCC;GAA;PCDHGA2;MYOF;ITGA1;RBM19;ANK3;F5;GPRIN1;TNIK;LAMA2;LAMA3;ATP1A1;IGSF9;TTBK2;OS9;COBLL1;SPOCK1;SRGAP3;SRGAP1;SVIL;SLC14A2;ANGPT2;TAF15;ABCA3;MICAL3;YLPM1;NFATC2;SORL1;SULF2;PCDHGA10;PTPRE;POLR3A;FASN;CDS2
762	ENCODE_TF_ChIP-seq_2015	CTCF astrocyte of the cerebellum hg19	43/1663	0.5069011580404549	0.999995399300202	0	0	1.006838614977327	0.6840856723764488	BCAR3;PTPRU;DAGLA;SATB2;GOLIM4;RSF1;PPP1R9A;IGSF9;ETS2;OS9;MYO18A;SPOCK1;TNR;EP300;KIF21A;IL12A;SRGAP3;SRGAP1;RGS9;CHGB;ATP6V0A1;TGM2;ATF7IP;SVIL;SLC14A2;PCDHGA6;SCARA5;DCC;ABCA3;GAA;PCDHGA2;FIBCD1;ITGA1;RBM19;MICAL3;YLPM1;SORL1;CDK11B;SULF2;F5;PTPRE;POLR3A;CDS2
763	ENCODE_TF_ChIP-seq_2015	USF1 H1-hESC hg19	66/2563	0.5134030302443606	0.999995399300202	0	0	1.002340308370044	0.6682543780574287	CALCOCO1;RASGRF1;SLC7A14;ADAR;OGDHL;PTPN23;SMC3;ROBO1;CNDP2;TMEM144;GOLGA2;AKAP12;HHAT;PCLO;CDH1;NEFM;WDR7;SLC12A7;RGS9;GAS2L3;DSCAM;GAA;PGAM2;RBM19;SYN3;PGM2L1;VGF;ALS2;KIF16B;TBC1D5;FLYWCH1;CCDC81;KPNB1;PLEKHH3;SEL1L;ITPR1;CACNA1B;FOXK1;ATP1A1;UACA;IGSF9;DPP4;CNNM1;TCOF1;GPNMB;ALDH1B1;SCFD2;NT5DC3;ZC3H18;ATP6V0A1;CNTLN;HSPA9;ATF7IP;HNRNPA3;GSX1;ABCA3;FBXO38;DNAH14;AP3D1;WWP2;NEB;SORL1;POLR3A;HN…
764	ENCODE_TF_ChIP-seq_2015	CTCF HCT116 hg19	81/3149	0.515701862390781	0.999995399300202	0	0	1.001064403166411	0.6629313424955183	BCAR3;APP;PTPRU;NRP2;DAGLA;DOCK3;RSF1;PPP1R9A;ETS2;TMEM144;IFIH1;ZMIZ1;DPYSL5;MYO18A;TNR;PIEZO1;EP300;KIF21A;IL12A;RGS9;TGM2;EPHA4;PCDHGA6;SCARA5;PCDHGA4;GAA;PCDHGA2;FIBCD1;ITGA1;RBM19;PCDHGA1;MYO7A;ANK3;SPTB;F5;VAV2;BCR;CEACAM1;GPRIN1;ALDH1A2;KCNQ3;TNIK;PLEC;SATB2;NEDD4L;FSTL4;IGSF9;CACNA1H;LOXHD1;OS9;ALDH1B1;MGAT5B;PLXNA2;SPOCK1;STAT6;SRGAP3;PCDH1;SRGAP1;RAB11FIP4;SVIL;SLC14A2;ACE;ANGPT2;MYO10;…
765	ENCODE_TF_ChIP-seq_2015	CTCF WERI-Rb-1 hg19	47/1833	0.5295906543159022	0.999995399300202	0	0	0.9974078665614786	0.6340032291914497	BCAR3;PTPRU;ADCYAP1R1;DAGLA;GOLIM4;PTPRM;RSF1;PPP1R9A;ETS2;DPP6;OS9;MAN2A1;COBLL1;MYO18A;SPOCK1;EP300;NEFM;KIF21A;SRGAP3;RGS9;CHGB;TNS1;SLC14A2;SLC12A5;SCARA5;GAA;PCDHGA2;FIBCD1;ITGA1;RBM19;MICAL3;YLPM1;PRKCA;ANK3;SYN3;SORL1;SYN1;SULF2;F5;PTPRE;NFASC;POLR3A;FASN;CCDC88C;UNC79;FBXL7;CDS2
766	ENCODE_TF_ChIP-seq_2015	POLR2A ECC-1 hg19	34/1329	0.5370960656069511	0.999995399300202	0	0	0.9950032175032176	0.6184724157433791	ITPR1;NEDD4L;TFCP2L1;ATP1A1;PREX1;CAND1;ALDH1B1;CDH1;PIEZO1;NEK2;IGFBP7;KIF1A;ZBTB7A;SLC12A7;JAK1;TNS1;ATP6V0A1;TGM2;SMARCC1;HNRNPA3;KDM2A;TAF15;LAMB3;DNAH14;MYOF;RBM19;ARHGEF18;IGFN1;CDK11B;CLIP2;NPC1;KIF16B;ACO1;FLYWCH1
767	ENCODE_TF_ChIP-seq_2015	MYC H1-hESC hg19	76/2971	0.5372536219859603	0.999995399300202	0	0	0.994405406897422	0.6178091649824041	PTPRU;NRP2;CLSTN2;KCNK9;RASGRF1;OTUD7A;ADAR;PTPN23;SMC3;DACH2;PPP1R9A;ARHGAP36;CELSR3;SLC8A2;CNDP2;RPTOR;FHAD1;SART1;KDR;KIF1A;SLC12A8;TNS1;APC2;GAS2L3;UNC13A;PCDHGA4;RBM19;ANO8;ARHGEF18;KIF23;VWA5B1;MC3R;MTHFD1;VGF;ALS2;TBC1D5;MMRN2;EPHA3;COLEC12;L3MBTL3;LAMA2;YTHDC1;ATP1A3;ATP1A1;SBSN;THBS2;TTBK2;OS9;ALDH1B1;MAN2A1;MGAT5B;PLXNA2;SPOCK1;DVL3;SRGAP3;ATP6V0A1;COL28A1;HSPA9;WWOX;PTPRN2;GSX1;FBXO38;…
768	ENCODE_TF_ChIP-seq_2015	TFAP2A HeLa-S3 hg19	51/1995	0.53836096829356	0.999995399300202	0	0	0.9939671492947232	0.6154903010146956	PTPRU;TRAF3IP1;TNC;GOLIM4;PCSK9;RSF1;SMC3;VSIG10;CNDP2;MYO18A;ANKRD1;NEK2;KIF21A;CPT1A;KSR1;GAA;FIBCD1;MYOF;AFAP1;SND1;VAV2;MN1;INF2;OBSCN;NPC1;COL4A3;DGKH;TRIM56;IGSF8;CCDC68;FLII;MYCBP2;ITPR1;HECTD1;ALDH1B1;NT5DC3;DVL3;ARSB;SPTBN1;HSPA9;HNRNPA3;MYO10;LAMB3;SEC16A;MICAL3;REST;COL5A1;CCDC88C;HNRNPD;ACO1;AMOTL2
769	ENCODE_TF_ChIP-seq_2015	TEAD4 MCF-7 hg19	4/150	0.5405920884301876	0.999995399300202	0	0	1.0389470856835883	0.6390462538811122	ANKRD1;AFAP1;AMOTL2;FREM2
770	ENCODE_TF_ChIP-seq_2015	FOXA2 HepG2 hg19	9/349	0.5430784260396299	0.999995399300202	0	0	1.0035760046592894	0.6126846948112011	YTHDC1;ANP32E;ANKRD1;RRBP1;AFP;HMGCS2;SMC3;SMARCA1;ARSB
771	ENCODE_TF_ChIP-seq_2015	CTCF astrocyte hg19	51/2000	0.5459479153361243	0.999995399300202	0	0	0.9911346240581924	0.5998660943839553	APP;PTPRU;DAGLA;PTPRM;RSF1;PPP1R9A;ETS2;ROBO1;MYO18A;TNR;KIF21A;IL12A;RGS9;CHGB;TNS1;TGM2;PCDHGA6;PCDHGA5;SCARA5;PCDHGA4;DCC;GAA;PCDHGA2;MYOF;ITGA1;RBM19;PCDHGA1;SPTB;F5;MADD;TNIK;ITPR1;IGSF9;CNNM1;OS9;SPOCK1;SRGAP3;ATF7IP;SVIL;SLC14A2;ANGPT2;ABCA3;FBXO38;YLPM1;SORL1;CDK11B;SULF2;PCDHGA10;PTPRE;MEGF8;CDS2
772	ENCODE_TF_ChIP-seq_2015	CTCF bone marrow macrophage mm9	51/2000	0.5459479153361243	0.999995399300202	0	0	0.9911346240581924	0.5998660943839553	APP;PTPRU;DAGLA;DOCK3;RSF1;PPP1R9A;CELSR2;VSIG10;IFIH1;DMBX1;MSANTD1;HYDIN;PIEZO1;LRRFIP1;RGS9;TGM2;PCDHGA5;SCARA5;GAA;RBM19;AP5B1;NPC1;SCN8A;PLEC;TMEM63C;COL11A2;SLC1A2;LMF2;HECTD1;MGAT5B;SPOCK1;PLXNA1;IGFBP7;MYH11;ATF7IP;WWOX;CCDC177;TAF15;NFATC2;PDE4DIP;PTPN13;SORL1;PRRC2B;SULF2;PCDHGA10;SGSM1;PTPRE;POLR3A;HNRNPD;TRIP12;CDS2
773	ENCODE_TF_ChIP-seq_2015	SMC3 CH12.LX mm9	51/2000	0.5459479153361243	0.999995399300202	0	0	0.9911346240581924	0.5998660943839553	PTPRU;NRP2;RSF1;TFCP2L1;ETS2;IFIH1;MSANTD1;DPYSL5;TNR;EP300;RGS9;JAK1;TGM2;EPHA4;PCDHGA6;SCARA5;GAA;PCDHGA1;PRKCA;KIF23;KSR2;SYN3;SYN1;VAV2;CLIP2;MC3R;CEACAM1;INF2;AHDC1;DGKH;NOTCH2;PLEKHH3;FLII;IGSF9;PIK3R6;MGAT5B;COBLL1;PLXNA1;DVL3;ZC3H18;MYH11;SRGAP3;PCDHA9;CCDC177;GPR55;MIB2;NFATC2;MYO5A;SORL1;PRRC2B;TSPAN18
774	ENCODE_TF_ChIP-seq_2015	CTCF testis mm9	51/2000	0.5459479153361243	0.999995399300202	0	0	0.9911346240581924	0.5998660943839553	APP;PTPRU;CLIC5;ATP2A2;RSF1;OGDHL;SIPA1L2;HERC2;BAHCC1;RGS9;MAP3K4;TGM2;CCDC112;SMARCC1;SEMA6A;SCARA5;GAA;APLP2;MAMDC2;ARHGEF18;KIF23;VAV2;MC3R;VGF;ALS2;PARD3;CD109;CCDC81;R3HCC1L;TNKS;MYCBP2;RRBP1;THBS2;IGSF9;TRPM1;ALDH1B1;MGAT5B;SPOCK1;ZC3H18;MYH11;CCDC177;ABCA3;MIB2;YLPM1;MYO5A;CAPN13;PTPRE;POLR3A;PLXNB2;EIF4G3;UNC79
775	ENCODE_TF_ChIP-seq_2015	E2F1 HeLa-S3 hg19	51/2000	0.5459479153361243	0.999995399300202	0	0	0.9911346240581924	0.5998660943839553	NCAPG2;GOLIM4;ATP2A2;SMC3;VSIG10;PREX1;PLCE1;PIEZO1;KIF21A;CDK5RAP2;SMARCC1;CPT1A;FIBCD1;ITGA1;SND1;NCOR2;MTHFD1;NPC1;TBC1D5;PEAK1;PARD3;NCL;COL4A3;MYH9;HNRNPH3;SSX2IP;PLEKHH3;LAMA3;NEDD4L;AGAP1;FOXK1;SEL1L3;CAND1;MGAT5B;COBLL1;NT5DC3;DVL3;ZC3H18;CNTLN;ATF7IP;HNRNPA3;DNAH14;MICAL3;YLPM1;WWP2;SMARCA4;SGSM1;CCDC88C;HNRNPD;ANP32E;AMOTL2
776	ENCODE_TF_ChIP-seq_2015	CTCF foreskin fibroblast hg19	70/2745	0.5482290525600826	0.999995399300202	0	0	0.9907973393954702	0.5955307297280801	BCAR3;ARHGAP11A;APP;PTPRU;DAGLA;NCAPG2;PTPRM;RSF1;PPP1R9A;ETS2;MYO18A;TNR;EP300;KIF21A;IL12A;RGS9;CHGB;TNS1;TGM2;PDGFRB;SCARA5;PCDHGA4;DCC;GAA;PCDHGA2;FIBCD1;MYOF;ITGA1;RBM19;ARHGEF18;ANK3;F5;BCR;KIF16B;GPRIN1;OAS3;TNIK;DGKH;PLEKHH3;LAMA2;LAMA3;GLIS3;ATP1A1;IGSF9;TTBK2;CNNM1;OS9;MAN2A1;COBLL1;SPOCK1;SRGAP3;SRGAP1;WWOX;SVIL;SLC14A2;MICAL3;YLPM1;MYO5A;PDE4DIP;SORL1;CDK11B;SULF2;PTPRE;NFASC;POLR3A;N…
777	ENCODE_TF_ChIP-seq_2015	CTCF fibroblast of gingiva hg19	57/2237	0.5490717515621036	0.999995399300202	0	0	0.9901451428342	0.5936179064142542	BCAR3;ARHGAP11A;PTPRU;DAGLA;SLC7A14;PTPRM;RSF1;PPP1R9A;ETS2;MYO18A;EP300;WDR7;KIF21A;IL12A;RGS9;CHGB;TNS1;PDGFRB;SCARA5;GAA;PCDHGA2;MYOF;ITGA1;PRKCA;F5;GPRIN1;OAS3;TNIK;DGKH;LAMA2;LAMA3;ATP1A1;CACNA1C;UACA;CNNM1;OS9;MAN2A1;COBLL1;SPOCK1;SRGAP3;SRGAP1;WWOX;SLC14A2;TAF15;MICAL3;MYO5A;PTPN13;SORL1;SULF2;PTPRE;NFASC;POLR3A;NBEA;FASN;UNC79;FBXL7;CDS2
778	ENCODE_TF_ChIP-seq_2015	SP2 H1-hESC hg19	30/1184	0.5596255369244523	0.999995399300202	0	0	0.9846455734276752	0.5715743517800258	FLII;ABHD2;SEL1L;GOLIM4;CHD6;ZBTB20;CBLB;RRBP1;UACA;TTBK2;CAND1;MYH14;CAMTA1;WDR7;MACROD2;MAP3K9;ZBTB7A;MEF2D;WASF2;ACTN3;WFS1;YLPM1;SND1;CYLD;POLR3A;HNRNPD;ANP32E;MYH9;MEGF8;FREM2
779	ENCODE_TF_ChIP-seq_2015	TEAD4 ECC-1 hg19	52/2051	0.5636648813941171	0.999995399300202	0	0	0.9846091877107384	0.5644719043331301	TNC;PTPN23;SMC3;ETS2;TMEM144;ZMIZ1;ANKRD1;PLCE1;PIEZO1;MAP3K4;CDK5RAP2;GAS2L3;SEMA6A;MYOF;MAMDC2;ANO8;SHROOM3;ARID1A;NPC1;NCL;MYH9;TLN2;HNRNPH3;YTHDC1;FLII;MYCBP2;GLIS3;CLEC16A;ATP1A1;LMF2;IGSF9;SCEL;LMNA;CAMTA1;MEF2D;HSPA9;ATF7IP;SVIL;HNRNPA3;LAMB3;FUS;ABCA3;FBXO38;DNAH14;LRRN4;SORL1;SETX;REST;FASN;HNRNPD;AMOTL2;LPIN1
780	ENCODE_TF_ChIP-seq_2015	CTCF BE2C hg19	55/2174	0.5713154605009859	0.999995399300202	0	0	0.982073181640125	0.5497780722109914	APP;PTPRU;DAGLA;NCAPG2;RSF1;ETS2;ROBO1;AKAP12;MYO18A;TNR;EP300;NEFM;KIF21A;IL12A;RGS9;CHGB;TNS1;TGM2;SEMA6A;SCARA5;PCDHGA4;DCC;GAA;PCDHGA2;ITGA1;RBM19;PCDHGA1;SPTB;SYN1;F5;GPRIN1;TTBK2;DPP6;OS9;SPOCK1;SRGAP3;SRGAP1;ATF7IP;SVIL;SLC14A2;ANGPT2;ABCA3;MICAL3;YLPM1;SORL1;CDK11B;SULF2;PTPRE;NFASC;POLR3A;NBEA;FASN;UNC79;FBXL7;CDS2
781	ENCODE_TF_ChIP-seq_2015	FOSL1 HCT116 hg19	9/360	0.5805827758779145	0.999995399300202	0	0	0.9715663874079716	0.5282628877821228	ANXA1;SCRN1;LAMB3;PTPRN;LMNA;TLN2;ABCA12;LPIN1;IGFN1
782	ENCODE_TF_ChIP-seq_2015	POLR2A H1-hESC hg19	71/2809	0.5806177670456426	0.999995399300202	0	0	0.9803567218001968	0.5329833104562041	BCAR3;PTPRU;CRTC1;NCAN;PCSK9;CELSR1;SLC8A2;FHAD1;SART1;KIF5C;MYO18A;HYDIN;KDR;NEK2;KIF21B;NEO1;RGS9;TNS1;EPHA4;GAS2L3;KDM2A;AFAP1;ARHGEF18;SYN3;SYN1;F5;NCOR2;MN1;SFRP1;EVC;MTHFD1;NCL;MADD;HNRNPH3;FREM2;KPNB1;CD44;TRIM56;LAMA2;MYCBP2;SEZ6;CLEC16A;CACNA1B;APCDD1;TTBK2;CAND1;NHLH1;SPOCK1;SRGAP3;ATP6V0A1;HSPA9;HNRNPA3;GSN;TAF15;WFS1;DNAH14;YLPM1;WWP2;SNCAIP;SMARCA4;PCDHGA10;CAPN13;CAMSAP3;POLR3A;NBEA…
783	ENCODE_TF_ChIP-seq_2015	CEBPB myocyte mm9	16/640	0.5810694748990333	0.999995399300202	0	0	0.97116671815467	0.5272317963338519	HSPA9;HNRNPA3;FLT1;TAF15;KSR1;ACTN3;TNC;ATP1A3;ARID1A;ANKRD1;ZC3H18;NCAM1;KIF21B;HNRNPH3;R3HCC1L;ATP6V0A1
784	ENCODE_TF_ChIP-seq_2015	CTCF LNCaP clone FGC hg19	67/2661	0.5924747706373688	0.999995399300202	0	0	0.9760641921902032	0.5109178615768564	BCAR3;PTPRU;DAGLA;PTPRM;RSF1;PPP1R9A;ETS2;MYLK;MYO18A;HYDIN;TNR;EP300;KIF21A;IL12A;RGS9;SLC12A8;CHGB;TGM2;SEMA6A;SCARA5;DCC;GAA;PCDHGA2;FIBCD1;ITGA1;RBM19;ARHGEF18;PRKCA;ANK3;SYN3;SYN1;F5;GPRIN1;LAMA3;ITPR1;FOXK1;APCDD1;FSTL4;OS9;MAN2A1;COBLL1;NT5DC3;SPOCK1;SRGAP3;SRGAP1;PCDHA7;WWOX;SVIL;SLC14A2;ABCA3;MICAL3;YLPM1;MYO5A;PTPN13;SORL1;SULF2;CAPN13;SMOC2;PTPRE;NFASC;FASN;CCDC88C;ACO1;LPIN1;UNC79;FBX…
785	ENCODE_TF_ChIP-seq_2015	HNF4G HepG2 hg19	15/605	0.5936512551875168	0.999995399300202	0	0	0.9627390373968276	0.5020330220635846	SUN2;CCDC68;HNF1B;RRBP1;SYN3;ARID1A;CDK11B;AGT;VIL1;CAMSAP3;POLR3A;KIF16B;SARDH;NEK2;KIF21A
786	ENCODE_TF_ChIP-seq_2015	SUZ12 H1-hESC hg19	71/2827	0.6036127157820091	0.999995399300202	0	0	0.9729070495074158	0.4911453551260583	PTPRU;FLT1;KCNK9;CRTC1;RASGRF1;GOLIM4;GRIK3;CHD5;RSF1;OGDHL;FMN2;DACH2;PPP1R9A;ARHGAP36;VSIG10;PREX1;MYO18A;KIF21A;IL12A;MACROD2;KIF1A;NEO1;BAHCC1;CHGB;SUN2;DCC;MYOF;ITGA1;ANO8;HNF1B;SHISA7;VAV2;MN1;TBC1D5;PEAK1;PARD3;MAP1B;OAS3;ALDH1A2;COL4A3;MADD;SLCO2A1;DSCAML1;KPNB1;SPTBN4;FOXC1;LAMA2;EPAS1;TMEM63C;SATB2;LAMA3;GLIS3;CACNA1B;ATP1A3;DPP6;SV2C;LMNA;ZC3H18;IGFBP7;MEF2D;GABBR2;GSX1;LRRN4;AP3D1;SUL…
787	ENCODE_TF_ChIP-seq_2015	POLR2A cortical plate mm9	50/2000	0.6046847906805611	0.999995399300202	0	0	0.969053934571176	0.4874806086587266	FLT1;TRAF3IP1;SLC7A14;PTPRM;CHD5;OGDHL;RPTOR;SCRN1;DLGAP2;PDGFRB;SUN2;DCC;ANO8;CACNA2D2;ARHGEF18;SFRP1;NPC1;EPHA3;IGSF3;TNKS;ABHD2;SEL1L;MYCBP2;LRP4;DTX1;AGAP1;AKAP6;APCDD1;FSTL4;EGFR;TTBK1;CACNA1I;SV2C;CNNM1;MGAT5B;LRIG1;SPOCK1;RAB11FIP4;TBC1D16;EDEM3;MYO10;AP3D1;PRRC2B;AGT;MYO1E;SLC6A7;LPIN1;NES;FBXL7;CDS2
788	ENCODE_TF_ChIP-seq_2015	POLR2A small intestine mm9	50/2000	0.6046847906805611	0.999995399300202	0	0	0.969053934571176	0.4874806086587266	ARHGAP11A;APP;CLIC5;FLT1;TRAF3IP1;PCSK9;ATP2A2;TFCP2L1;RPTOR;KDR;PIEZO1;HMGCS2;BAHCC1;EPHA4;SEMA6A;KDM2A;RBM19;PRKCA;SFRP1;NPC1;OAS3;SLCO2A1;MYH9;HNRNPH3;KPNB1;PLEKHH3;IGSF3;TNKS;CCDC68;MYCBP2;ITPR1;LRP4;APCDD1;UACA;HECTD1;PLXNA2;LRIG1;SRGAP3;MEF2D;ATF7IP;ACE;GPR55;NFATC2;PRRC2B;PTPRE;NBEA;IL2RB;TRIP12;AMOTL2;CDS2
789	ENCODE_TF_ChIP-seq_2015	CTCF medulloblastoma hg19	50/2000	0.6046847906805611	0.999995399300202	0	0	0.969053934571176	0.4874806086587266	PTPRU;DAGLA;PTPRM;RSF1;PPP1R9A;ETS2;AKAP12;MYO18A;HYDIN;PLCE1;TNR;WDR7;KIF21A;IL12A;RGS9;CHGB;TGM2;KDM2A;SCARA5;GAA;PCDHGA2;ITGA1;RBM19;SYN3;SYN1;F5;GPRIN1;ADCYAP1R1;LAMA3;FSTL4;OS9;COBLL1;SPOCK1;SRGAP3;SRGAP1;SVIL;SLC14A2;ABCA3;MICAL3;YLPM1;MYO5A;SORL1;SULF2;PTPRE;FASN;CCDC88C;ACO1;UNC79;FBXL7;CDS2
790	ENCODE_TF_ChIP-seq_2015	MAZ K562 hg19	50/2000	0.6046847906805611	0.999995399300202	0	0	0.969053934571176	0.4874806086587266	CALCOCO1;GOLIM4;CBLB;ADAR;PTPN23;SMC3;VSIG10;SLC8A2;KIF13A;KIF21B;RGS9;CDK5RAP2;TGM2;PDGFRB;SMARCC1;GAS2L3;SH2D3C;RBM19;AFAP1;PRKCA;SYN3;SND1;PGM2L1;F5;CLIP2;EVC;MTHFD1;KIF16B;ALDH1A2;MMRN2;TRIM56;IGSF3;CCDC68;ABHD2;SEL1L;SEZ6;ATP1A3;SEC14L3;COBLL1;SPOCK1;MYH14;CAMTA1;MEF2D;PTPRN2;PDE4DIP;PTPN13;SULF2;PTPRE;NBEA;CCDC88C
791	ENCODE_TF_ChIP-seq_2015	POLR2A heart mm9	50/2000	0.6046847906805611	0.999995399300202	0	0	0.969053934571176	0.4874806086587266	FLT1;CHD6;SLC8A1;RPTOR;SCRN1;MYO18B;KDR;ANKRD1;PIEZO1;WDR7;BAHCC1;EPHA4;GRIPAP1;ANXA1;SEMA6A;KDM2A;APLP2;PCDHGA2;PRKCA;HSPG2;CEACAM1;COL6A3;MYH9;HNRNPH3;TRIM56;NBAS;FOXC1;IGSF3;TNKS;MYCBP2;LRP4;ATP1A1;APCDD1;TTN;RASGRP3;TCOF1;LRIG1;IGFBP7;MEF2D;ATF7IP;FBXO38;AP3D1;PRRC2B;POLR3A;COL5A1;TSPAN18;LPIN1;NES;FBXL7;CDS2
792	ENCODE_TF_ChIP-seq_2015	CTCF pancreas hg19	50/2000	0.6046847906805611	0.999995399300202	0	0	0.969053934571176	0.4874806086587266	BCAR3;ARHGAP11A;PTPRU;PTPRM;RSF1;PPP1R9A;MYO18A;EP300;KIF21A;RGS9;CHGB;CPT1A;PCDHGA2;MYOF;ITGA1;ANK3;SYN3;F5;DISP2;KIF16B;ADCYAP1R1;LAMA2;SEZ6;GLIS3;CLEC16A;FOXK1;APCDD1;UACA;DPP6;MAN2A1;COBLL1;NT5DC3;SPOCK1;DVL3;ZBTB7A;SRGAP1;SLC14A2;TAF15;DNAH14;MICAL3;YLPM1;PTPN13;SULF2;NFASC;NBEA;FASN;LPIN1;UNC79;FBXL7;CDS2
793	ENCODE_TF_ChIP-seq_2015	POLR2A kidney mm9	50/2000	0.6046847906805611	0.999995399300202	0	0	0.969053934571176	0.4874806086587266	BCAR3;APP;FLT1;ATP2A2;TFCP2L1;ABCA13;ROBO1;RPTOR;CDH1;KDR;PIEZO1;WDR7;BAHCC1;CUBN;EPHA4;GRIPAP1;ANXA1;SEMA6A;KDM2A;APLP2;PRKCA;HNF1B;CEACAM1;NPC1;PARD3;MYH9;HNRNPH3;KPNB1;NOTCH2;FOXC1;TNKS;CCDC68;MYCBP2;ITPR1;CNNM1;SCFD2;PLXNA2;LRIG1;IGFBP7;MEF2D;WASF2;ATF7IP;TAF15;SEC16A;HNRNPD;ACO1;AMOTL2;LPIN1;EIF4G3;NES
794	ENCODE_TF_ChIP-seq_2015	CTCF epithelial cell of proximal tubule hg19	51/2051	0.6212972986245928	0.999995399300202	0	0	0.9630518358531316	0.4583602548221495	PTPRU;DAGLA;PTPRM;RSF1;PPP1R9A;ETS2;TMEM144;IFIH1;MYO18A;TNR;KIF21A;IL12A;RGS9;CHGB;TNS1;TGM2;SEMA6A;SCARA5;PCDHGA4;DCC;GAA;PCDHGA2;FIBCD1;ITGA1;RBM19;ANK3;F5;GPRIN1;TNIK;PLEKHH3;LAMA3;CNNM1;CAND1;OS9;SPOCK1;SRGAP3;SRGAP1;SVIL;SLC14A2;SLC12A5;ABCA3;MICAL3;YLPM1;SORL1;CDK11B;SULF2;PTPRE;POLR3A;FASN;UNC79;CDS2
795	ENCODE_TF_ChIP-seq_2015	NR3C1 A549 hg19	46/1855	0.6243734602818739	0.999995399300202	0	0	0.96046595134489	0.452385797930152	NOTCH2;CCDC68;GBE1;GLIS3;ZBTB20;RRBP1;TFCP2L1;THBS2;EGFR;CACNA1H;PREX1;HECTD1;LMNA;ANKRD1;PLCE1;KIF21A;NRCAM;MEF2D;SRGAP1;NEO1;KCNH2;HSPA9;SUN2;HNRNPA3;KSR1;GAA;ANO8;NFATC2;ARID1A;SDCBP2;INF2;NBEA;KIF16B;PARD3;MAP1B;CD109;OAS3;MMRN2;HNRNPD;SPARCL1;PLXNB2;TRIP12;AMOTL2;HNRNPH3;KPNB1;PLEC
796	ENCODE_TF_ChIP-seq_2015	CBX3 HCT116 hg19	5/209	0.6261130708291424	0.999995399300202	0	0	0.9284833776339612	0.4347384794289007	SEMA6A;MAN2A1;LRIG1;TLN2;LPIN1
797	ENCODE_TF_ChIP-seq_2015	FOS HeLa-S3 hg19	21/860	0.6272176369663106	0.999995399300202	0	0	0.9467152772908926	0.4416064083626146	ANXA1;PLEKHH3;LAMB3;ABHD2;SEL1L;CHD6;ZBTB20;RRBP1;TTBK2;CYLD;OS9;FASN;LMNA;ANP32E;ANKRD1;CAMTA1;STAT6;NEK2;TLN2;WASF2;KPNB1
798	ENCODE_TF_ChIP-seq_2015	GATA2 G1E-ER4 mm9	31/1261	0.6285890901523697	0.999995399300202	0	0	0.9526098739248262	0.442275340797035	SPTBN4;CRTC1;FLII;CAMK2A;ADAR;PTPN23;CACNA1E;GOLGA2;NEFM;NEK2;SRGAP3;PCDHA9;ATF7IP;DSCAM;ABCC8;TNK2;FIBCD1;GPR55;LRRN4;GRIN1;CAMSAP3;MC3R;POLR3A;CD6;TBC1D5;NCL;NOVA2;TNIK;MEGF8;DGKH;PLEC
799	ENCODE_TF_ChIP-seq_2015	ZNF263 K562 hg19	22/901	0.6289809917160414	0.999995399300202	0	0	0.9465532709934608	0.4388734399294296	SEMA6C;PLEKHH3;SLC12A5;SATB2;APLP2;FIBCD1;ITPR1;ANO8;PCSK9;CBLB;RSF1;PTPN23;ETS2;BCR;CLIP2;VGF;NHLH1;EIF4G3;SRGAP1;RGS9;AHDC1;ARSB
800	ENCODE_TF_ChIP-seq_2015	EGR1 MCF-7 hg19	18/741	0.6310188253902871	0.999995399300202	0	0	0.9417915941641012	0.4336192927471207	FUS;EPAS1;GBE1;DNAH14;NEDD4L;ADAR;ATP1A1;UACA;SYN1;SETX;CYLD;PCLO;CAND1;HNRNPD;ZC3H18;WDR7;NRCAM;CDK5RAP2
801	ENCODE_TF_ChIP-seq_2015	FOSL2 HepG2 hg19	11/459	0.6358519704442098	0.999995399300202	0	0	0.9293258307299064	0.4207889722917152	NOTCH2;TMEM144;HERC2;NPC1;CD109;GBE1;LMNA;ANKRD1;NEK2;CDK11B;AGT
802	ENCODE_TF_ChIP-seq_2015	GATA2 G1E mm9	10/424	0.6531626262542646	0.999995399300202	0	0	0.9140403343301894	0.3893164097903586	SEMA6C;UNC13A;DAGLA;SV2C;AGBL1;ACTN3;IL2RB;ATP1A3;KIF23;LPIN1
803	ENCODE_TF_ChIP-seq_2015	ESR1 T47D hg19	10/425	0.6560473678355289	0.999995399300202	0	0	0.911790017211704	0.3843398120227352	SPTBN4;GSN;ABCA3;GAA;CCDC88C;PLCE1;FOXK1;AMOTL2;VWA3B;FREM2
804	ENCODE_TF_ChIP-seq_2015	REST neural cell hg19	17/712	0.6570006495595474	0.999995399300202	0	0	0.9248208676519548	0.3884897532620516	HNRNPA3;NRP2;UNC13A;FUS;CAMK2A;CACNA2D2;ZBTB20;CELF6;OGDHL;CACNA1C;SMC3;RCN1;POLR2A;ALS2;NCL;WDR7;NEO1
805	ENCODE_TF_ChIP-seq_2015	CTCF GM12870 hg19	37/1518	0.6573010656518236	0.999995399300202	0	0	0.943021104500472	0.3957040302027947	BCAR3;PTPRU;DAGLA;GOLIM4;NEDD4L;RSF1;ETS2;OS9;MYO18A;SPOCK1;TNR;KIF21A;IL12A;SRGAP3;RGS9;TGM2;SVIL;SLC14A2;TAF15;SCARA5;PCDHGA4;DCC;ABCA3;GAA;PCDHGA2;RBM19;MICAL3;YLPM1;SORL1;SYN1;SULF2;F5;PTPRE;POLR3A;FASN;TNIK;CDS2
806	ENCODE_TF_ChIP-seq_2015	CTCF retinal pigment epithelial cell hg19	58/2356	0.6586319316455512	0.999995399300202	0	0	0.9513459453682072	0.3972729586842912	PTPRU;DAGLA;PTPRM;RSF1;PPP1R9A;ETS2;AKAP12;MYO18A;TNR;EP300;KIF21A;IL12A;RGS9;CHGB;TNS1;TGM2;PCDHGA6;SCARA5;PCDHGA4;DCC;GAA;PCDHGA2;FIBCD1;ITGA1;RBM19;PRKCA;ANK3;SYN3;SPTB;F5;MN1;GPRIN1;LAMA2;LAMA3;IGSF9;CAND1;OS9;MAN2A1;COBLL1;SPOCK1;SRGAP3;SRGAP1;ATF7IP;SVIL;SLC14A2;ANGPT2;ABCA3;MICAL3;YLPM1;MYO5A;SORL1;SULF2;PTPRE;POLR3A;FASN;UNC79;FBXL7;CDS2
807	ENCODE_TF_ChIP-seq_2015	GATA3 A549 hg19	7/302	0.661318819455583	0.999995399300202	0	0	0.8981847357336276	0.3714166571153797	TAF15;FUS;ANKRD1;GLIS3;STAT6;AMOTL2;SMC3
808	ENCODE_TF_ChIP-seq_2015	POLR2A lung mm9	49/2000	0.6614524670672548	0.999995399300202	0	0	0.9470908219110132	0.3914488833704551	PTPRU;TRAF3IP1;CRTC1;CHD6;PTPRM;RPTOR;SCRN1;KDR;PIEZO1;WDR7;BAHCC1;CCDC112;PDGFRB;EPHA4;ANXA1;KDM2A;MAMDC2;PRKCA;SYN3;HSPG2;CEACAM1;NPC1;MADD;COL6A3;IGSF3;TNKS;MYCBP2;LRP4;APCDD1;UACA;SCEL;TCOF1;LRIG1;MYO10;LAMB3;AP3D1;NFATC2;PRRC2B;REST;POLR3A;NBEA;COL5A1;TSPAN18;HNRNPD;SARDH;LPIN1;NES;FBXL7;CDS2
809	ENCODE_TF_ChIP-seq_2015	CHD1 IMR-90 hg19	49/2000	0.6614524670672548	0.999995399300202	0	0	0.9470908219110132	0.3914488833704551	ARHGAP11A;GOLIM4;CHD6;PTPRM;SMC3;CELSR3;SART1;ZMIZ1;PIEZO1;EP300;MAP3K4;JAK1;SMARCC1;APLP2;ARID1A;SYN1;DISP2;RCN1;INF2;NPC1;MADD;AHDC1;KPNB1;PLEC;NOTCH2;NBAS;TNKS;SEZ6;CACNA1C;HECTD1;POLR2A;MGAT5B;LRIG1;SPOCK1;STAT6;SRGAP1;WASF2;SVIL;HNRNPA3;TAF15;FUS;SEC16A;MIB2;SORL1;SETX;COL1A2;COL5A1;TRIP12;UNC79
810	ENCODE_TF_ChIP-seq_2015	HMGN3 K562 hg19	49/2000	0.6614524670672548	0.999995399300202	0	0	0.9470908219110132	0.3914488833704551	BCAR3;PTPRU;CALCOCO1;DAGLA;CRTC1;GOLIM4;PPP1R9A;VSIG10;SART1;NRCAM;RGS9;CDK5RAP2;TNS1;KCNH2;SMARCC1;GAS2L3;GAA;SND1;RNF40;DISP2;OBSCN;NPC1;GPRIN1;SSX2IP;TRIM56;PLEKHH3;LAMA2;LAMA3;NEDD4L;LRP4;ATP1A3;PODXL;SPOCK1;DVL3;MYH14;ZC3H18;ATP6V0A1;PTPRN2;MYO10;WFS1;FBXO38;MICAL3;AP3D1;MYO5A;CAMSAP3;PTPRE;NFASC;HNRNPD;LPIN1
811	ENCODE_TF_ChIP-seq_2015	EP300 SK-N-SH hg19	64/2603	0.6695365534026246	0.999995399300202	0	0	0.9492871209137456	0.3808250560562881	CALCOCO1;MYT1L;GBE1;TNC;RSF1;ADAR;ABCA12;ETS2;RPTOR;SART1;ZMIZ1;ANKRD1;NEFM;KIF21A;NRCAM;KIF1A;PPFIA4;MAP3K4;APC2;KCNH2;PDGFRB;UNC13A;ANXA1;SEMA6A;SEZ6L;VGF;TBC1D5;MAP1B;TNNT2;TNIK;FLYWCH1;HNRNPH3;SSX2IP;COLEC12;NBAS;PLEKHH3;YTHDC1;EPAS1;ABHD2;MYCBP2;SEZ6;GLIS3;ITPR1;ATP1A3;ATP1A1;RASGRP3;LMNA;PLXNA2;ZC3H18;NCAM1;ACE;ANGPT2;DNAH14;LRRN4;YLPM1;L1CAM;KBTBD11;CAMSAP3;MYO1E;COL1A2;TSPAN18;AMOTL2;LPIN…
812	ENCODE_TF_ChIP-seq_2015	PBX3 GM12878 hg19	32/1334	0.6843287235082595	0.999995399300202	0	0	0.9272169850405696	0.3517090602293148	ABHD2;CHD6;ATP1A3;CBLB;RRBP1;JAKMIP1;TTBK2;CNDP2;GOLGA2;HERC2;CAND1;POLR2A;OS9;CAMTA1;MEF2D;WASF2;JAG2;EPHA4;SUN2;WFS1;FUS;ANO8;PTPN13;POLR3A;MTHFD1;FASN;ANP32E;MYH9;TRIP12;TNIK;HNRNPH3;KPNB1
813	ENCODE_TF_ChIP-seq_2015	CTCF H1-hESC hg19	96/3890	0.6903163529408075	0.999995399300202	0	0	0.9498957053822076	0.352036386603448	BCAR3;ARHGAP11A;APP;PTPRU;DAGLA;DOCK3;CLSTN2;WWC1;PTPRM;CHD5;RSF1;OGDHL;PPP1R9A;IFIH1;AKAP12;MYO18A;TNR;EP300;NEFM;KIF21A;IL12A;RGS9;CHGB;TNS1;TGM2;SMARCC1;PCDHGA6;SEMA6A;KDM2A;SCARA5;PCDHGA4;ABCC8;GAA;PCDHGA2;FIBCD1;MYOF;ITGA1;RBM19;ARHGEF18;ANK3;SYN3;SPTB;SYN1;SHISA7;F5;EVC;NPC1;PARD3;SFRP5;SCN8A;GPRIN1;MACF1;ADCYAP1R1;LAMA2;YTHDC1;SATB2;GLIS3;RRBP1;CACNA1C;APCDD1;IGSF9;DPP6;CNNM1;HECTD1;OS9;MA…
814	ENCODE_TF_ChIP-seq_2015	CTCF choroid plexus epithelial cell hg19	33/1381	0.694857233960838	0.999995399300202	0	0	0.9231416991060908	0.3360686954374057	BCAR3;PTPRU;LAMA2;PTPRM;RSF1;CACNA1C;PPP1R9A;MAN2A1;COBLL1;MYO18A;SPOCK1;EP300;KIF21A;SRGAP3;SRGAP1;RGS9;CHGB;TNS1;STRA6;SLC14A2;ANGPT2;TAF15;PCDHGA2;MYOF;ANK3;SULF2;F5;PTPRE;NBEA;FASN;UNC79;FBXL7;CDS2
815	ENCODE_TF_ChIP-seq_2015	CTCF kidney epithelial cell hg19	54/2227	0.6976684437981521	0.999995399300202	0	0	0.9352948238260068	0.3367167034984317	BCAR3;APP;DAGLA;NCAPG2;RSF1;PPP1R9A;ETS2;TMEM144;MYO18A;TNR;EP300;WDR7;KIF21A;IL12A;RGS9;CHGB;TNS1;TGM2;SEMA6A;SCARA5;DCC;GAA;PCDHGA2;ITGA1;RBM19;ANK3;F5;GPRIN1;PLEKHH3;LAMA2;LAMA3;ATP1A1;IGSF9;OS9;MAN2A1;SPOCK1;SRGAP3;SRGAP1;SVIL;SLC14A2;ABCA3;LRRN4;MICAL3;YLPM1;NFATC2;PTPN13;SORL1;SULF2;PTPRE;POLR3A;FASN;UNC79;FBXL7;CDS2
816	ENCODE_TF_ChIP-seq_2015	TAF1 neural cell hg19	37/1546	0.7001226809760129	0.999995399300202	0	0	0.9240837296278236	0.3294355730872438	NBAS;NRP2;NCAN;MYCBP2;ITPR1;FOXK1;AKAP6;RPTOR;SART1;MYO18A;PLXNA2;SPOCK1;ZC3H18;KIF1A;APC2;EPHA4;SVIL;SEMA6A;KDM2A;DSCAM;FUS;DCC;SEC16A;GAA;SYN1;SMARCA4;NFASC;SFRP1;FASN;HNRNPD;ANP32E;MYH9;TNIK;FLYWCH1;MEGF8;EIF4G3;EPHA3
817	ENCODE_TF_ChIP-seq_2015	CTCF A549 hg19	131/5283	0.7015875534817199	0.999995399300202	0	0	0.951621109903832	0.3372636362366196	APP;CLSTN2;WWC1;SMC3;ETS2;CDH1;TNR;PIEZO1;EP300;KIF21A;IL12A;RGS9;CHGB;TNS1;TGM2;SEMA6A;KDM2A;SCARA5;FIBCD1;PRKCA;HNF1B;MYO7A;ANK3;BCR;MTHFD1;SCN8A;GPRIN1;MADD;TNIK;ADCYAP1R1;YTHDC1;GLIS3;NEDD4L;IGSF9;GRIN2A;MAN2A1;COBLL1;PLXNA2;MYH11;SRGAP3;SRGAP1;PCDHA7;SPTBN1;JAG2;SLC14A2;FUS;ABCA3;DNAH14;MICAL3;MYO5A;PCDHGA10;PTPRE;COL1A2;NBEA;FASN;CCDC88C;ANP32E;ACO1;NES;FBXL7;CDS2;BCAR3;PTPRU;DAGLA;DOCK3;GB…
818	ENCODE_TF_ChIP-seq_2015	TAL1 G1E mm9	23/983	0.7091615905842076	0.999995399300202	0	0	0.9039757298031228	0.3106710250136343	EDEM3;CCDC112;TNKS;ABCA3;GAA;APLP2;MYCBP2;YLPM1;WWP2;KIF23;PRDM11;SPTB;PGM2L1;RCN1;INF2;HECTD1;PODXL;LPIN1;MEF2D;SSX2IP;SPTBN1;TRIM56;ATP6V0A1
819	ENCODE_TF_ChIP-seq_2015	SMARCC2 HeLa-S3 hg19	18/779	0.7120505674315362	0.999995399300202	0	0	0.8929517612648892	0.3032520869571042	APP;IGSF8;PTPRU;CALCOCO1;TAF15;MYO10;LAMB3;SEL1L;SMC3;PGM2L1;CD109;OAS3;MADD;LMNA;NEK2;AMOTL2;WASF2;CD44
820	ENCODE_TF_ChIP-seq_2015	EZH2 mammary epithelial cell hg19	48/2000	0.7150737461967203	0.999995399300202	0	0	0.9252444944768874	0.3102988760824376	PTPRU;LAMA2;YTHDC1;NCAPG2;SEL1L;CACNA1B;ATP1A1;SBSN;APCDD1;RASGRP3;TMEM144;PREX1;OS9;SCFD2;KDR;CAMTA1;NEK2;WDR7;MYH11;SRGAP3;HMGCS2;NOS1;SRGAP1;CHGB;WWOX;EPHA4;LHCGR;PCDHGA6;PCDHGA5;PCDHGA2;MICAL3;KSR2;SNCAIP;SEZ6L;SND1;SULF2;POLR3A;COL5A1;MAP1B;SFRP5;KCNQ3;SPARCL1;TLN2;ALPK2;COL6A5;KPNB1;EPHA3;FBXL7
821	ENCODE_TF_ChIP-seq_2015	POLR2A IMR-90 hg19	48/2000	0.7150737461967203	0.999995399300202	0	0	0.9252444944768874	0.3102988760824376	SEMA5A;PTPRU;FOXC1;FLT1;CRTC1;NCAPG2;SEL1L;ITPR1;CLEC16A;FMN2;CACNA1C;SMC3;ACTG2;CNDP2;SART1;NLN;HECTD1;POLR2A;SCFD2;KIF13A;SPOCK1;DVL3;ZC3H18;STAT6;WDR7;ZBTB7A;WASF2;ATP6V0A1;GRIPAP1;GAS2L3;KDM2A;WFS1;ITGA1;AP3D1;YLPM1;MYO5A;ARHGEF18;PRKCA;CDK11B;SYN1;TCTE1;SFRP1;FASN;NCL;CD109;NES;UNC79;TAF1
822	ENCODE_TF_ChIP-seq_2015	TBP H1-hESC hg19	48/2000	0.7150737461967203	0.999995399300202	0	0	0.9252444944768874	0.3102988760824376	CLSTN2;LAMA2;CRTC1;NCAN;NCAPG2;MYCBP2;CLEC16A;CACNA1B;ATP1A3;PTPN23;SMC3;CNDP2;ALDH1B1;CDH1;LMNA;LRIG1;EP300;MYH14;NCAM1;NRCAM;SLC12A7;DRD5;TNS1;ATP6V0A1;HNRNPA3;GSN;SLC12A5;KDM2A;DSCAM;WFS1;DCC;FBXO38;GAA;ANO8;LHFPL4;POU3F1;F5;DISP2;VIL1;CYLD;MN1;SFRP1;EVC;MAP1B;SCN8A;LPIN1;FREM2;FBXL7
823	ENCODE_TF_ChIP-seq_2015	CTCF skeletal muscle myoblast hg19	48/2000	0.7150737461967203	0.999995399300202	0	0	0.9252444944768874	0.3102988760824376	BCAR3;PTPRU;DAGLA;CLSTN2;GLIS3;PTPRM;RSF1;ATP1A1;PPP1R9A;NLN;CNNM1;COBLL1;MYO18A;SPOCK1;EP300;WDR7;KIF21A;IL12A;SRGAP3;SRGAP1;RGS9;CHGB;TNS1;SVIL;SLC14A2;ANGPT2;SCARA5;GAA;PCDHGA2;ITGA1;RBM19;MICAL3;MYO5A;PDE4DIP;PRKCA;SYN1;SULF2;F5;PTPRE;NFASC;POLR3A;EVC;FASN;LPIN1;UNC79;FBXL7;DGKH;CDS2
824	ENCODE_TF_ChIP-seq_2015	RBBP5 H1-hESC hg19	48/2000	0.7150737461967203	0.999995399300202	0	0	0.9252444944768874	0.3102988760824376	LAMA2;CRTC1;SEL1L;GOLIM4;CHD6;ZBTB20;CBLB;DACH2;TTBK2;IFIH1;SART1;SEC14L3;SCEL;ACAN;SV2C;HECTD1;DPYSL5;PODXL;PLXNA2;PLCE1;NEK2;SLC12A7;RGS9;JAK1;TNS1;TGM2;GRIPAP1;SVIL;SMARCC1;ACE;ACTN3;GAA;MYO5A;VWA3A;VWA3B;KSR2;SORL1;CDK11B;SYN1;TCTE1;VIL1;KIF16B;PARD3;FASN;NOVA2;OAS3;ACO1;CCDC81
825	ENCODE_TF_ChIP-seq_2015	CTCF thymus mm9	48/2000	0.7150737461967203	0.999995399300202	0	0	0.9252444944768874	0.3102988760824376	TMEM63C;FLII;ABHD2;ITPR1;CLEC16A;ATP2A2;CBLB;TTBK2;RPTOR;CNNM1;OS9;LMNA;EP300;MEF2D;CCDC112;PDGFRB;ATF7IP;SEMA6C;CCDC177;GAS2L3;PCDHGA6;UNC13A;GSN;TAF15;KSR1;SCARA5;GAA;MICAL3;MIB2;YLPM1;AFAP1;WWP2;SYN3;SLC6A7;RCN1;COL1A2;MTHFD1;KIF16B;PARD3;FASN;NCL;WNK2;COL6A3;COL6A5;CCDC81;LPIN1;EIF4G3;R3HCC1L
826	ENCODE_TF_ChIP-seq_2015	RAD21 IMR-90 hg19	48/2000	0.7150737461967203	0.999995399300202	0	0	0.9252444944768874	0.3102988760824376	BCAR3;PTPRU;LAMA2;CRTC1;ABHD2;WWC1;NCAPG2;GOLIM4;NEDD4L;OGDHL;APCDD1;VSIG10;ACTG2;CREB3L1;MGAT5B;MYO18A;GRB10;LRIG1;PLCE1;SPOCK1;EP300;IL12A;ZBTB7A;WASF2;RGS9;TNS1;PDGFRB;EPHA4;SLC14A2;PTPRN2;PCDHGA2;MICAL3;MIB2;ARHGEF18;PRKCA;SYN1;F5;VAV2;CLIP2;PTPRE;SFRP1;POLR3A;NPC1;SCN8A;GPRIN1;COL6A3;UNC79;CDS2
827	ENCODE_TF_ChIP-seq_2015	CTCF GM19240 hg19	48/2000	0.7150737461967203	0.999995399300202	0	0	0.9252444944768874	0.3102988760824376	BCAR3;ARHGAP11A;PTPRU;TNKS;ITPR1;PTPRM;FOXK1;RSF1;ATP1A1;LMF2;MYLK;POLR2A;MAN2A1;COBLL1;NT5DC3;MYO18A;SPOCK1;EP300;KIF21A;SRGAP3;ZBTB7A;RGS9;SLC12A8;CHGB;TNS1;SLC14A2;SEMA6A;TAF15;FUS;PCDHGA2;ITGA1;MICAL3;ANK3;SNCAIP;PTPN13;SPTB;SULF2;F5;BCR;PTPRE;POLR3A;NBEA;FASN;OAS3;TNIK;LPIN1;EIF4G3;CDS2
828	ENCODE_TF_ChIP-seq_2015	CTCF MCF-7 hg19	137/5540	0.7197960784165086	0.999995399300202	0	0	0.9471950694451604	0.3114257393015106	SEMA5A;APP;CLSTN2;OGDHL;ETS2;MYLK;CDH1;TNR;PIEZO1;EP300;KIF21A;IL12A;KIF21B;RGS9;MAP3K4;SLC12A8;CHGB;TNS1;TGM2;EPHA4;SEMA6A;SCARA5;FIBCD1;PRKCA;MYO7A;ANK3;BCR;KIF16B;PARD3;SCN8A;GPRIN1;MADD;TNIK;FREM2;EPHA3;NOTCH2;YTHDC1;MYCBP2;ITPR1;NEDD4L;APCDD1;IGSF9;NLN;GRIN2A;LOXHD1;MAN2A1;COBLL1;PLXNA2;SRGAP3;ZBTB7A;SRGAP1;PCDHA7;STRA6;SLC14A2;ABCA3;FBXO38;DNAH14;MICAL3;PTPRE;COL1A2;NBEA;FASN;CCDC88C;ACO1;N…
829	ENCODE_TF_ChIP-seq_2015	CTCF WI38 hg19	59/2447	0.7216588510457034	0.999995399300202	0	0	0.9284352163749148	0.3028581274928464	APP;PTPRU;DAGLA;WWC1;RSF1;ETS2;IFIH1;KIF13A;MYO18A;TNR;EP300;KIF21A;IL12A;RGS9;CHGB;TNS1;TGM2;PCDHGA6;SCARA5;PCDHGA4;GAA;PCDHGA2;FIBCD1;MYOF;ITGA1;RBM19;PCDHGA1;SPTB;F5;MC3R;EVC;NPC1;PEAK1;SCN8A;TNIK;TOX;PLEC;SATB2;RRBP1;HECTD1;OS9;MGAT5B;SPOCK1;JAG2;WWOX;SVIL;SLC14A2;HNRNPA3;TAF15;ABCA3;MICAL3;YLPM1;SORL1;SULF2;PCDHGA10;PTPRE;POLR3A;MEGF8;CDS2
830	ENCODE_TF_ChIP-seq_2015	BHLHE40 HepG2 hg19	54/2249	0.7247678690411938	0.999995399300202	0	0	0.9247439833613944	0.2976786540837067	DAGLA;GBE1;PCSK9;ATP2A2;CBLB;ADAR;PTPN23;PPP1R9A;CELSR3;IFIH1;RPTOR;NEK2;IL12A;SLC12A7;MAP3K4;TNS1;TGM2;CPT1A;GAS2L3;GAA;ANO8;KIF23;SND1;RNF40;SYN1;F5;VAV2;VGF;KIF16B;TBC1D5;PARD3;CD109;FLYWCH1;HNRNPH3;EPAS1;ABHD2;FOXK1;JAKMIP1;UACA;OS9;NT5DC3;STAT6;ATP6V0A1;HSPA9;HNRNPA3;WFS1;FUS;WWP2;SORL1;VIL1;POLR3A;LPIN1;UNC79;CDS2
831	ENCODE_TF_ChIP-seq_2015	RCOR1 MEL cell line mm9	37/1567	0.7302657403210673	0.999995399300202	0	0	0.9103355667913566	0.2861610570940849	IGSF8;SPTBN4;PLEKHH3;MYCBP2;CELF6;PIK3R6;CNDP2;TMEM144;MSANTD1;MAN2A1;CAMTA1;BAHCC1;MAP3K4;SPTBN1;ATP6V0A1;EDEM3;PDGFRB;SUN2;ABCA3;SEC16A;FBXO38;APLP2;PGAM2;MYO5A;PRKCA;KIF23;PARVB;L1CAM;PRRC2B;DISP2;TBC1D5;OAS3;FLYWCH1;HNRNPH3;ALLC;EIF4G3;CD44
832	ENCODE_TF_ChIP-seq_2015	EP300 HeLa-S3 hg19	42/1770	0.7307373884391725	0.999995399300202	0	0	0.9144450329566854	0.2868624433795327	IGSF8;CCDC68;GBE1;TNC;SEZ6;GLIS3;ITPR1;PCSK9;FOXK1;CBLB;PTPRH;UACA;SLC8A1;EGFR;SEL1L3;HK1;NLN;MAN2A1;COBLL1;LMNA;GRB10;ANKRD1;SLC12A7;CDK5RAP2;STRA6;HSPA9;ATF7IP;ANXA1;TAF15;MYO10;LAMB3;MYOF;KIF23;AGT;MYO1E;COL4A3;AMOTL2;FLYWCH1;TLN2;EIF4G3;SSX2IP;TRIM56
833	ENCODE_TF_ChIP-seq_2015	NR2F2 HepG2 hg19	3/148	0.7365361219901443	0.999995399300202	0	0	0.7830892772791687	0.2394663507923555	KIF21B;SMARCA1;ALLC
834	ENCODE_TF_ChIP-seq_2015	MAFK GM12878 hg19	4/194	0.7379785601081152	0.999995399300202	0	0	0.7965325077399381	0.2420188403147838	PLEKHH3;ALDH1B1;SEZ6;SPOCK1
835	ENCODE_TF_ChIP-seq_2015	JUND HeLa-S3 hg19	35/1492	0.7391055222783017	0.999995399300202	0	0	0.9041586008370792	0.2733403254899088	PLEKHH3;ABHD2;GBE1;TNC;SEZ6;NEDD4L;FOXK1;PTPRH;SLC8A1;CELSR3;VSIG10;CNDP2;SCRN1;LMNA;ANKRD1;CAMTA1;STAT6;NEK2;MEF2D;WASF2;SLC12A7;ANXA1;LAMB3;MYOF;NFATC2;IGFN1;VAV2;PTPRE;RCN1;ALS2;CD109;MMRN2;AMOTL2;FLYWCH1;TLN2
836	ENCODE_TF_ChIP-seq_2015	CTCF fibroblast of pedal digit skin hg19	49/2060	0.7396718550891576	0.999995399300202	0	0	0.9156895141239312	0.2761249186733138	BCAR3;PTPRU;DAGLA;GOLIM4;SLC7A14;PTPRM;RSF1;SMC3;ETS2;MYO18A;EP300;KIF21A;IL12A;RGS9;TNS1;TGM2;SCARA5;PCDHGA4;GAA;PCDHGA2;ITGA1;RBM19;F5;BCR;GPRIN1;TNIK;LAMA2;LAMA3;TTBK2;OS9;COBLL1;SPOCK1;SRGAP3;SVIL;SLC14A2;ABCA3;MICAL3;YLPM1;NFATC2;MYO5A;SORL1;SULF2;PTPRE;POLR3A;FASN;LPIN1;UNC79;FBXL7;CDS2
837	ENCODE_TF_ChIP-seq_2015	CTCF cardiac muscle cell hg19	42/1777	0.7398720237150022	0.999995399300202	0	0	0.9103966199384556	0.2742825171668163	BCAR3;APP;PTPRU;DAGLA;LAMA2;GOLIM4;GLIS3;RSF1;PPP1R9A;ETS2;OS9;COBLL1;MYO18A;SPOCK1;TNR;EP300;KIF21A;IL12A;SRGAP3;SRGAP1;RGS9;CHGB;TGM2;WWOX;SLC14A2;ANGPT2;SCARA5;ABCA3;GAA;PCDHGA2;ITGA1;RBM19;MICAL3;NFATC2;SORL1;CDK11B;SULF2;F5;NBEA;KIF16B;TNIK;CDS2
838	ENCODE_TF_ChIP-seq_2015	CTCF bronchial epithelial cell hg19	48/2023	0.7437856570468526	0.999995399300202	0	0	0.9132699516488292	0.2703300802053809	BCAR3;PTPRU;DAGLA;LAMA2;YTHDC1;PTPRM;RSF1;ATP1A1;PPP1R9A;UACA;PCLO;MAN2A1;COBLL1;NT5DC3;MYO18A;SPOCK1;TNR;EP300;KIF21A;SRGAP3;RGS9;CHGB;TNS1;WWOX;SLC14A2;SCARA5;GAA;PCDHGA2;ITGA1;RBM19;MICAL3;YLPM1;ANK3;PTPN13;SYN3;SORL1;SULF2;F5;CAPN13;BCR;PTPRE;POLR3A;NBEA;FASN;OAS3;UNC79;FBXL7;CDS2
839	ENCODE_TF_ChIP-seq_2015	TCF12 MCF-7 hg19	2/104	0.7511671019919268	0.999995399300202	0	0	0.7423406862745098	0.2124038219141469	NT5DC3;FREM2
840	ENCODE_TF_ChIP-seq_2015	CTCF Caco-2 hg19	51/2152	0.7529308709464594	0.999995399300202	0	0	0.9114604482283968	0.2586559415412284	BCAR3;PTPRU;DAGLA;NCAPG2;PTPRM;RSF1;OGDHL;PPP1R9A;VSIG10;ETS2;MYO18A;TNR;EP300;KIF21A;IL12A;RGS9;CHGB;TNS1;TGM2;SEMA6A;SCARA5;GAA;MYOF;ITGA1;RBM19;ANK3;F5;KIF16B;GPRIN1;LAMA3;CAND1;MAN2A1;COBLL1;NT5DC3;SPOCK1;SRGAP3;SVIL;SLC14A2;TAF15;MICAL3;SORL1;SULF2;CAPN13;PTPRE;NFASC;POLR3A;NBEA;FASN;ACO1;UNC79;CDS2
841	ENCODE_TF_ChIP-seq_2015	JUN HeLa-S3 hg19	11/506	0.7553298887178544	0.999995399300202	0	0	0.8390103821515352	0.2354268891820462	ANXA1;ALS2;LAMB3;GBE1;LMNA;SEZ6;ANKRD1;NFATC2;TLN2;PTPRH;CELSR3
842	ENCODE_TF_ChIP-seq_2015	CTCF fibroblast of skin of abdomen hg19	55/2317	0.7568061059650187	0.999995399300202	0	0	0.9124129070038468	0.2542422079355326	BCAR3;PTPRU;DAGLA;GOLIM4;PTPRM;RSF1;ETS2;MYO18A;TNR;EP300;KIF21A;IL12A;RGS9;TNS1;TGM2;PDGFRB;SCARA5;DCC;GAA;PCDHGA2;FIBCD1;MYOF;ITGA1;RBM19;F5;GPRIN1;DGKH;PLEKHH3;LAMA2;LAMA3;IGSF9;CNNM1;OS9;SPOCK1;SRGAP3;SRGAP1;PCDHA7;WWOX;SVIL;SLC14A2;TAF15;ABCA3;MICAL3;YLPM1;MYO5A;SORL1;SULF2;PTPRE;NFASC;POLR3A;FASN;ACO1;UNC79;FBXL7;CDS2
843	ENCODE_TF_ChIP-seq_2015	CTCF HepG2 hg19	74/3081	0.7569107725707548	0.999995399300202	0	0	0.921672158901956	0.2566948229095379	BCAR3;PTPRU;DAGLA;GOLIM4;PTPRM;RSF1;DACH2;PPP1R9A;ETS2;MYO18A;TNR;KIF21A;IL12A;RGS9;CHGB;TNS1;TGM2;PCDHGA6;SCARA5;PCDHGA4;DCC;GAA;PCDHGA2;MYOF;ITGA1;RBM19;PCDHGA1;ARHGEF18;ANK3;SYN3;SPTB;SYN1;F5;GPRIN1;OAS3;PLEKHH3;LAMA3;ATP1A1;IGSF9;CNNM1;OS9;MAN2A1;COBLL1;SPOCK1;MYH11;SRGAP3;SRGAP1;PCDHA7;WWOX;SVIL;SLC14A2;ANGPT2;SLC12A5;TAF15;ABCA3;FBXO38;MICAL3;YLPM1;NFATC2;MYO5A;SORL1;CDK11B;AGT;SULF2;PCDHGA…
844	ENCODE_TF_ChIP-seq_2015	CTCF GM12869 hg19	43/1832	0.7580003603375483	0.999995399300202	0	0	0.9031021137667202	0.2502237832244944	BCAR3;ARHGAP11A;PTPRU;DAGLA;NCAPG2;LAMA3;GOLIM4;PTPRM;RSF1;ETS2;MYO18A;SPOCK1;TNR;EP300;KIF21A;IL12A;SRGAP3;RGS9;CHGB;TGM2;SLC14A2;SEMA6A;SCARA5;ABCA3;GAA;PCDHGA2;ITGA1;RBM19;MICAL3;YLPM1;MYO5A;ANK3;PTPN13;SORL1;SYN1;SULF2;F5;BCR;PTPRE;POLR3A;FASN;GPRIN1;CDS2
845	ENCODE_TF_ChIP-seq_2015	CTCF GM06990 hg19	53/2240	0.7610366927851681	0.999995399300202	0	0	0.9093836880719932	0.2483287736460194	BCAR3;ARHGAP11A;PTPRU;DAGLA;NCAPG2;GOLIM4;RSF1;SMC3;ETS2;MYO18A;TNR;EP300;KIF21A;IL12A;RGS9;CHGB;TGM2;SCARA5;PCDHGA4;DCC;GAA;PCDHGA2;FIBCD1;ITGA1;RBM19;ARHGEF18;SYN1;F5;BCR;GPRIN1;HECTD1;CAND1;OS9;MAN2A1;COBLL1;SPOCK1;MYH11;SRGAP3;TBC1D16;WWOX;SVIL;SLC14A2;ABCA3;MICAL3;YLPM1;MYO5A;SORL1;CDK11B;SULF2;PTPRE;FASN;UNC79;CDS2
846	ENCODE_TF_ChIP-seq_2015	RAD21 HepG2 hg19	64/2685	0.7624417783179521	0.999995399300202	0	0	0.9151384119716816	0.2482121950525927	BCAR3;PTPRU;DAGLA;CLSTN2;GBE1;PTPRM;RSF1;PPP1R9A;RPTOR;AKAP12;ZMIZ1;MYO18A;ANKRD1;TNR;KIF21A;IL12A;RGS9;JAK1;TNS1;TGM2;SCARA5;GAA;PCDHGA2;ITGA1;RBM19;MYO7A;ANK3;SYN3;F5;CEACAM1;GPRIN1;OAS3;MYH9;EPAS1;ABHD2;ITPR1;RRBP1;HECTD1;OS9;ALDH1B1;MAN2A1;COBLL1;SPOCK1;SRGAP3;ZBTB7A;SRGAP1;ATP6V0A1;SVIL;SLC14A2;ABCA3;MICAL3;SORL1;SULF2;PCDHGA10;VIL1;MYO1E;PTPRE;POLR3A;FASN;CCDC88C;ACO1;AMOTL2;UNC79;CDS2
847	ENCODE_TF_ChIP-seq_2015	RAD21 HeLa-S3 hg19	47/2000	0.7645549420289522	0.999995399300202	0	0	0.9035141675191408	0.2425586689155688	APP;PTPRU;DAGLA;ITPR1;PTPRM;ATP2A2;SMC3;PPP1R9A;EGFR;ETS2;OS9;ALDH1B1;ZMIZ1;SCFD2;COBLL1;MYO18A;ANKRD1;SPOCK1;TNR;KIF21A;RGS9;TGM2;SVIL;SLC14A2;ANXA1;PCDHGA2;ITGA1;RBM19;MICAL3;ANO8;PRKCA;PTPN13;SORL1;SULF2;F5;VAV2;MYO1E;PTPRE;MN1;FASN;GPRIN1;ACO1;TOX;UNC79;CD44;DGKH;CDS2
848	ENCODE_TF_ChIP-seq_2015	UBTF CH12.LX mm9	47/2000	0.7645549420289522	0.999995399300202	0	0	0.9035141675191408	0.2425586689155688	NOTCH2;PTPRU;L3MBTL3;IGSF3;YTHDC1;SATB2;ITPR1;NEDD4L;TFCP2L1;FMN2;VSIG10;CACNA1G;IFIH1;HECTD1;HERC2;DVL3;EP300;ZC3H18;NEO1;MAP3K4;CDK5RAP2;TBC1D16;SEMA6C;CPT1A;GSN;WFS1;FUS;ABCA3;SEC16A;FBXO38;ANO8;YLPM1;NFATC2;PRKCA;KSR2;SND1;GRIN2D;BCR;CLIP2;INF2;NCL;IL2RB;HNRNPD;MYH9;AMOTL2;HNRNPH3;SSX2IP
849	ENCODE_TF_ChIP-seq_2015	SMC3 HeLa-S3 hg19	47/2000	0.7645549420289522	0.999995399300202	0	0	0.9035141675191408	0.2425586689155688	NOTCH2;NBAS;YTHDC1;CCDC68;SEZ6;CHD6;PCSK9;CBLB;ADAR;OGDHL;VTCN1;ATP1A1;OS9;SCFD2;COBLL1;SPOCK1;EP300;ZC3H18;NEK2;WDR7;KIF21A;SLC12A7;TGM2;HNRNPA3;GAS2L3;GSN;WFS1;FUS;ABCA3;GAA;ITGA1;RBM19;MICAL3;MIB2;MYO5A;ARHGEF18;SHROOM3;KIF23;F5;BCR;MYO1E;NBEA;VGF;KIF16B;ANP32E;LPIN1;TRIM56
850	ENCODE_TF_ChIP-seq_2015	CTCFL K562 hg19	56/2365	0.765139251530724	0.999995399300202	0	0	0.9095905333411504	0.2434950513804296	BCAR3;ARHGAP11A;APP;DAGLA;PTPRM;RSF1;ETS2;CNDP2;IFIH1;KIF13A;MYO18A;PIEZO1;KIF21A;IL12A;RGS9;CHGB;TGM2;KDM2A;GAA;FIBCD1;RBM19;POU3F1;BCR;NPC1;PEAK1;SFRP5;SCN8A;GPRIN1;ALDH1A2;TOX;AHDC1;PLEC;PLEKHH3;SATB2;MYCBP2;CLEC16A;IGSF9;HECTD1;LRIG1;SPOCK1;JAG2;SVIL;TAF15;ABCA3;MICAL3;MIB2;MYO5A;WWP2;SORL1;POLR3A;FASN;CCDC88C;ACO1;MEGF8;LPIN1;CDS2
851	ENCODE_TF_ChIP-seq_2015	POLR2AphosphoS5 H1-hESC hg19	31/1347	0.7651440507740623	0.999995399300202	0	0	0.8861629758286294	0.2372179960268066	BCAR3;FLT1;NCAN;MYCBP2;ADAR;UACA;SART1;ALDH1B1;KIF5C;KDR;SPOCK1;NEK2;MEF2D;SLC12A7;SPTBN1;EPHA4;GAS2L3;SEMA6A;SEC16A;COL22A1;YLPM1;SYN1;CAPN13;SFRP1;POLR3A;NBEA;VGF;PEAK1;FASN;DMRTA1;MEGF8
852	ENCODE_TF_ChIP-seq_2015	FOSL1 H1-hESC hg19	4/203	0.7692760175030479	0.999995399300202	0	0	0.7601537097250961	0.1993924559146775	DAGLA;SLC12A5;WASF2;EPHA3
853	ENCODE_TF_ChIP-seq_2015	ZNF217 MCF-7 hg19	36/1562	0.7776872324003993	0.999995399300202	0	0	0.8863931738293567	0.2228665896113495	COLEC12;IGSF3;GBE1;GOLIM4;FOXK1;CBLB;ABCA12;PTPRH;IGSF9;VSIG10;TTBK2;GPNMB;NT5DC3;GRB10;ANKRD1;STAT6;NEO1;LONRF2;TNS1;ATP6V0A1;GSN;SEMA6A;TNK2;AFAP1;SULF2;PTPRE;INF2;NBEA;CCDC88C;HNRNPD;ANP32E;PLXNB2;AMOTL2;FREM2;AHDC1;TRIM56
854	ENCODE_TF_ChIP-seq_2015	PBX3 A549 hg19	49/2098	0.7833023361250361	0.999995399300202	0	0	0.8967532024538589	0.2190198924058578	NCAPG2;CHD6;ATP2A2;CBLB;PTPN23;ANKRD1;KIF21A;NRCAM;MACROD2;EPHA4;SUN2;GAS2L3;PGAM2;ANO8;POU3F1;MTHFD1;VGF;TBC1D5;NCL;MYH9;HNRNPH3;KPNB1;ABHD2;ATP1A3;RRBP1;UACA;TTBK2;CAND1;POLR2A;OS9;LMNA;NT5DC3;MYH14;CAMTA1;JAG2;WFS1;FUS;SEC16A;NFATC2;PTPN13;CDK11B;CYLD;POLR3A;COL5A1;ANP32E;TRIP12;AMOTL2;MEGF8;FBXL7
855	ENCODE_TF_ChIP-seq_2015	MYB MEL cell line mm9	15/692	0.7854079457252082	0.999995399300202	0	0	0.8351562800638204	0.2017336865498807	ARHGAP11A;KDM2A;ABCA3;PTPN13;PIK3R6;TTBK2;SETX;TMEM144;GOLGA2;POLR2A;MAN2A1;TBC1D5;SSX2IP;JAK1;TRIM56
856	ENCODE_TF_ChIP-seq_2015	CHD1 H1-hESC hg19	87/3635	0.7874555933838759	0.999995399300202	0	0	0.9152539016604664	0.2186983631618175	SEMA5A;NRP2;PTPRN;GBE1;WWC1;SLC7A14;PTPRM;SMC3;PPP1R9A;ETS2;CNDP2;IFIH1;GOLGA2;RPTOR;MYO18A;NEFM;NEK2;WDR7;KIF21A;CHGB;TECTA;APC2;LHCGR;UNC13A;KDM2A;MYOC;FIBCD1;MYOF;MAMDC2;ITGA1;RBM19;ANO8;AFAP1;ANK3;SYN3;ARID1A;SPTB;SYN1;F5;DNM3;MN1;NPC1;PEAK1;COL4A3;MYH9;FREM2;AHDC1;EPHA3;CD44;NOTCH2;NBAS;L3MBTL3;LAMA2;MYCBP2;ITPR1;NEDD4L;CACNA1A;ACAN;GRIN2A;SV2C;HECTD1;POLR2A;PLXNA2;LRIG1;IGFBP7;MYH11;NCAM1;W…
857	ENCODE_TF_ChIP-seq_2015	HDAC2 HepG2 hg19	5/255	0.7876650625150142	0.999995399300202	0	0	0.7558349705304519	0.1804044496337605	VIL1;SCFD2;MYO18A;PTPRH;F5
858	ENCODE_TF_ChIP-seq_2015	SRF H1-hESC hg19	24/1073	0.7878207239998222	0.999995399300202	0	0	0.8608548471819615	0.2053007294484075	KCNH2;ATF7IP;SUN2;HNRNPA3;TNKS;SEC16A;MIB2;RSF1;ADAR;PRDM11;CDK11B;SND1;LMF2;CAPN13;AKAP12;VIL1;CDH5;MYO1E;ZC3H18;MYH11;TNIK;MEGF8;CDK5RAP2;DGKH
859	ENCODE_TF_ChIP-seq_2015	CTCF keratinocyte hg19	80/3361	0.7932917109548946	0.999995399300202	0	0	0.910422668147988	0.2108213583051231	BCAR3;ARHGAP11A;APP;PTPRU;NRP2;DAGLA;DOCK3;PTPRM;RSF1;ETS2;TMEM144;PCLO;CDH1;MYO18A;EP300;KIF21A;IL12A;RGS9;SLC12A8;CHGB;SMARCC1;ANXA1;SEMA6A;PCDHGA5;SCARA5;DSCAM;PCDHGA4;PCDHGA2;MYOF;ITGA1;ANK3;SYN3;F5;BCR;EVC;PEAK1;MYH9;TNIK;CD44;PLEC;ADCYAP1R1;LAMA2;YTHDC1;MYCBP2;FOXK1;UACA;EGFR;IGSF9;DPP6;CNNM1;COBLL1;NT5DC3;SPOCK1;SRGAP3;ZBTB7A;SRGAP1;PCDHA7;HSPA9;WWOX;SVIL;SLC14A2;SLC12A5;TAF15;FUS;MICAL3;Y…
860	ENCODE_TF_ChIP-seq_2015	RELA GM12878 hg19	17/785	0.7985709965844634	0.999995399300202	0	0	0.8336634389671361	0.1875170868217459	ATF7IP;KSR1;TNK2;WWC1;GPR55;FOXK1;CBLB;HNF1B;SORL1;IFIH1;CYLD;POLR2A;OAS3;ANP32E;MYH9;HNRNPH3;ATP6V0A1
861	ENCODE_TF_ChIP-seq_2015	ESRRA HepG2 hg19	2/115	0.7988637396523448	0.999995399300202	0	0	0.6696971792035398	0.1503904709481788	HECTD1;AGT
862	ENCODE_TF_ChIP-seq_2015	CTCF fibroblast of upper leg skin hg19	38/1665	0.8024132072538144	0.999995399300202	0	0	0.876286716284547	0.192898381826267	BCAR3;LAMA2;GLIS3;PTPRM;RSF1;PPP1R9A;UACA;MAN2A1;COBLL1;NT5DC3;MYO18A;SPOCK1;EP300;KIF21A;SRGAP3;SRGAP1;NEO1;RGS9;CHGB;TNS1;SLC14A2;PCDHGA2;MYOF;ITGA1;MICAL3;PRKCA;ANK3;PTPN13;SULF2;F5;PTPRE;NBEA;FASN;OAS3;ACO1;LPIN1;UNC79;FBXL7
863	ENCODE_TF_ChIP-seq_2015	UBTF K562 hg19	78/3293	0.8039511726126357	0.999995399300202	0	0	0.9054018576911552	0.197573843793128	SEMA5A;BCAR3;CALCOCO1;DAGLA;FLT1;NCAPG2;RSF1;TFCP2L1;VSIG10;MYLK;SART1;MYO18B;PIEZO1;NEK2;KIF21B;RGS9;CDK5RAP2;SEMA6C;SMARCC1;MYOF;RBM19;PRKCA;MYO7A;SEZ6L;ARID1A;SHISA7;TCTE1;F5;VAV2;DISP2;CLIP2;VGF;KIF16B;PEAK1;OAS3;SSX2IP;TRIM56;PLEC;NOTCH2;IGSF8;L3MBTL3;IGSF3;TNKS;CCDC68;ABHD2;SEL1L;SEZ6;DTX1;SPOCK1;MYH14;ZC3H18;ZBTB7A;WASF2;ATP6V0A1;EDEM3;HSPA9;GABBR2;ACE;GSN;PTPRN2;TNK2;FBXO38;MICAL3;AP3D1;Y…
864	ENCODE_TF_ChIP-seq_2015	ETS1 GM12878 hg19	4/215	0.8063607853270832	0.999995399300202	0	0	0.7164761639252858	0.1542028746128276	EDEM3;CAND1;NCAPG2;HNRNPH3
865	ENCODE_TF_ChIP-seq_2015	BCL11A H1-hESC hg19	2/117	0.8066124706573725	0.999995399300202	0	0	0.6579823369565218	0.1414082578180852	REST;RGS9
866	ENCODE_TF_ChIP-seq_2015	EP300 H1-hESC hg19	61/2611	0.8084680180740692	0.999995399300202	0	0	0.8943392632991386	0.1901491893078956	BCAR3;SMC3;PPP1R9A;CELSR3;VSIG10;RPTOR;AKAP12;PCLO;ZMIZ1;WDR7;NRCAM;RGS9;TGM2;GRIPAP1;HSPG2;VWA5B1;SYN1;SHISA7;F5;DISP2;NPC1;VGF;KIF16B;TBC1D5;NCL;MADD;FLYWCH1;KPNB1;COLEC12;L3MBTL3;YTHDC1;TMEM63C;MYCBP2;SEZ6;ITPR1;TTBK2;NLN;POLR2A;ZC3H18;NCAM1;WASF2;ATP6V0A1;EDEM3;HSPA9;WWOX;TAF15;FUS;DNAH14;NFATC2;VWA3A;PTPN13;SETX;CAMSAP3;SMOC2;REST;WNK2;CCDC88C;HNRNPD;AMOTL2;UNC79;CDS2
867	ENCODE_TF_ChIP-seq_2015	MAFK H1-hESC hg19	46/2000	0.8091435314268876	0.999995399300202	0	0	0.8818990630659003	0.1867676658128349	FLT1;LAMA2;YTHDC1;TMEM63C;SEZ6;CACNA1A;AKAP6;PTPN23;ATP1A1;SMC3;NLN;HECTD1;PCLO;POLR2A;ALDH1B1;TNR;MYH14;CAMTA1;NEFM;IL12A;NCAM1;CNTLN;HSPA9;ATF7IP;ACE;SEMA6A;ACTN3;ABCA3;GAA;ANO8;WWP2;ARID1A;TMEM130;SND1;SYN1;SETX;MYO1E;ALS2;TBC1D5;MAP1B;HNRNPD;ANP32E;MYH8;TLN2;LPIN1;KPNB1
868	ENCODE_TF_ChIP-seq_2015	POLR2AphosphoS2 myocyte mm9	46/2000	0.8091435314268876	0.999995399300202	0	0	0.8818990630659003	0.1867676658128349	TENM4;TNKS;COL11A2;ITPR1;AGAP1;FOXK1;ADAR;UACA;VSIG10;TTBK2;ROBO1;SART1;HERC2;MAN2A1;PLXNA2;PLXNA1;CAMTA1;ZC3H18;ZBTB7A;JAK1;ATP6V0A1;TBC1D16;CNTLN;EVC2;HSPA9;GRIPAP1;HNRNPA3;ANXA1;GSN;ACTN3;FUS;FBXO38;RBM19;MYO5A;RNF40;MYO1E;REST;COL1A2;POLR3A;NPC1;ALS2;PARD3;PLXNB2;EIF4G3;SSX2IP;R3HCC1L
869	ENCODE_TF_ChIP-seq_2015	EZH2 endothelial cell of umbilical vein hg19	46/2000	0.8091435314268876	0.999995399300202	0	0	0.8818990630659003	0.1867676658128349	LAMA2;YTHDC1;TMEM63C;NCAN;LAMA3;TNC;SLC7A14;CACNA1B;CACNA1A;PKD2L1;PTPN23;CELSR2;ARHGAP36;CACNA1E;EGFR;TTBK2;RASGRP3;SV2C;TCOF1;OS9;KDR;PLCE1;NEFM;NEK2;IGFBP7;MYH11;MAP3K9;SLC12A8;CHGB;WWOX;SVIL;SLC14A2;LHCGR;ABCC8;APLP2;ANO8;CACNA2D2;KSR2;ANK3;SPTB;RNF40;GRIN2D;MAP1B;WNK2;DSCAML1;FREM2
870	ENCODE_TF_ChIP-seq_2015	CTCF IMR-90 hg19	46/2000	0.8091435314268876	0.999995399300202	0	0	0.8818990630659003	0.1867676658128349	BCAR3;PTPRU;LAMA2;WWC1;NCAPG2;LAMA3;GOLIM4;GLIS3;FOXK1;OGDHL;PPP1R9A;OS9;ZMIZ1;COBLL1;MYO18A;SPOCK1;EP300;KIF21A;IL12A;SRGAP3;RGS9;TNS1;TGM2;SVIL;SCARA5;PCDHGA2;ITGA1;RBM19;MICAL3;MYO5A;ANK3;SNCAIP;PTPN13;SYN3;SORL1;SULF2;F5;BCR;PTPRE;MN1;FASN;ACO1;LPIN1;UNC79;FBXL7;CDS2
871	ENCODE_TF_ChIP-seq_2015	POLR2AphosphoS2 HeLa-S3 hg19	46/2000	0.8091435314268876	0.999995399300202	0	0	0.8818990630659003	0.1867676658128349	ARHGAP11A;PLEKHH3;IGSF3;CRTC1;ABHD2;WWC1;CLEC16A;PCSK9;PTPN23;IFIH1;STAT6;NEK2;WDR7;ZBTB7A;SLC12A7;ATP6V0A1;TGM2;GRIPAP1;SMARCC1;CPT1A;GAS2L3;GSN;KDM2A;MYO10;TNK2;DNAH14;MYOF;RBM19;MICAL3;ANO8;PRKCA;WWP2;HSPG2;SDCBP2;SMARCA4;VAV2;POLR3A;OBSCN;EVC;KIF16B;NCL;PLXNB2;HNRNPH3;SSX2IP;TRIM56;CDS2
872	ENCODE_TF_ChIP-seq_2015	GATA2 endothelial cell of umbilical vein hg19	46/2000	0.8091435314268876	0.999995399300202	0	0	0.8818990630659003	0.1867676658128349	ARHGAP11A;COLEC12;EPAS1;ITPR1;ZBTB20;RRBP1;ADAR;ABCA12;PRDM11;UACA;SLC8A1;ETS2;TMEM144;RPTOR;CDH5;MAN2A1;SCFD2;ANKRD1;BAHCC1;MAP3K4;ATP6V0A1;TGM2;CNTLN;CCDC112;EPHA4;ANGPT2;KDM2A;MYO10;FBXO38;YLPM1;SDCBP2;SND1;MYO1E;RCN1;NAV3;KIF16B;PARD3;TSPAN18;CD109;SLCO2A1;MMRN2;ANP32E;TNIK;UNC79;KPNB1;TRIM56
873	ENCODE_TF_ChIP-seq_2015	JUND K562 hg19	46/2000	0.8091435314268876	0.999995399300202	0	0	0.8818990630659003	0.1867676658128349	PTPRU;IGSF3;EPAS1;ABHD2;SEZ6;CLEC16A;PCSK9;ADAR;OGDHL;PTPN23;CELSR3;ETS2;CNDP2;HK1;GOLGA2;RPTOR;NLN;TCOF1;GPNMB;ALDH1B1;ZMIZ1;KIF21A;IL12A;KIF21B;RGS9;ATP6V0A1;TGM2;PTPRN2;SH2D3C;RBM19;ANO8;YLPM1;ARHGEF18;KIF23;CDK11B;SND1;SYN1;F5;DISP2;EVC;ALS2;TBC1D5;OAS3;ANP32E;MEGF8;UNC79
874	ENCODE_TF_ChIP-seq_2015	SP2 HepG2 hg19	34/1507	0.8107927093018896	0.999995399300202	0	0	0.8662055894998869	0.1816804345935408	FLII;ABHD2;SEL1L;CHD6;ZBTB20;CBLB;RSF1;RRBP1;UACA;TTBK2;CACNA1G;CAND1;MYH14;CAMTA1;WDR7;MAP3K9;MEF2D;SRGAP1;WASF2;EDEM3;SUN2;ACTN3;WFS1;APLP2;AP3D1;YLPM1;SND1;CYLD;POLR3A;HNRNPD;ANP32E;MYH9;MEGF8;KPNB1
875	ENCODE_TF_ChIP-seq_2015	MAX ECC-1 hg19	35/1558	0.8214663988171247	0.999995399300202	0	0	0.8618099372598582	0.1694872002762541	ARHGAP11A;TMEM63C;CRTC1;ABHD2;CLEC16A;CBLB;DNAH9;ADAR;FHAD1;SART1;PCLO;POLR2A;ALDH1B1;CDH1;PLCE1;ZC3H18;WDR7;WASF2;SLC12A7;RGS9;CDK5RAP2;ATP6V0A1;CNTLN;HSPA9;SEMA6A;DNAH14;MYOF;RBM19;CDK11B;SETX;COL5A1;VGF;NCL;SSX2IP;FREM2
876	ENCODE_TF_ChIP-seq_2015	CTCF fibroblast of villous mesenchyme hg19	54/2341	0.8222863970457054	0.999995399300202	0	0	0.8828216193608487	0.1727386426140776	BCAR3;PTPRU;DAGLA;PTPRM;RSF1;PPP1R9A;ETS2;TMEM144;MYO18A;TNR;EP300;KIF21A;IL12A;RGS9;CHGB;TNS1;TGM2;PCDHGA6;SCARA5;PCDHGA4;GAA;PCDHGA2;MYOF;ITGA1;RBM19;SPTB;F5;GPRIN1;PLEKHH3;LAMA2;CACNA1C;IGSF9;OS9;ALDH1B1;SPOCK1;SRGAP3;SRGAP1;PCDHA7;WWOX;SVIL;SLC14A2;ANGPT2;ABCA3;MICAL3;YLPM1;SORL1;SULF2;PCDHGA10;PTPRE;POLR3A;COL5A1;FASN;UNC79;CDS2
877	ENCODE_TF_ChIP-seq_2015	MYC MCF-7 hg19	120/5003	0.8252553030091483	0.999995399300202	0	0	0.910836414744618	0.1749375028095483	SEMA5A;TRAF3IP1;OGDHL;SMC3;SLC8A2;CNDP2;CDH1;PIEZO1;KIF21A;NRCAM;MACROD2;KIF21B;SLC12A7;MAP3K4;SLC12A8;SMARCC1;CPT1A;SEMA6A;ANK3;POU3F1;SDCBP2;SND1;RNF40;KIF16B;MADD;CCDC81;KPNB1;EPHA3;NOTCH2;YTHDC1;TNKS;TMEM63C;ABHD2;ITPR1;CLEC16A;AGAP1;VTCN1;APCDD1;TTBK2;MAN2A1;SCFD2;ZC3H18;ZBTB7A;ATP6V0A1;EDEM3;HSPA9;FUS;SEC16A;DNAH14;MICAL3;CYLD;FASN;HNRNPD;ANP32E;PLXNB2;EIF4G3;CDS2;BCAR3;ARHGAP11A;NRP2;GBE1;…
878	ENCODE_TF_ChIP-seq_2015	SIN3A H1-hESC hg19	67/2874	0.8254308763283023	0.999995399300202	0	0	0.8906249875471117	0.1708661853441964	CALCOCO1;FLT1;NCAN;WWC1;GOLIM4;CELF6;RSF1;SLC8A2;PREX1;PCLO;CREB3L1;MYO18A;HYDIN;ANKRD1;NEFM;NEK2;NEO1;RGS9;CPT1A;SEMA6A;DSCAM;DCC;MYOF;SEZ6L;VWA5B1;SND1;SYN1;DISP2;NPC1;VGF;ALS2;PARD3;MYH9;CCDC81;DSCAML1;FREM2;TRIM56;NBAS;TMEM63C;SEZ6;DTX1;TTBK2;GRIN2A;COBLL1;PLXNA2;NCAM1;DRD5;EDEM3;ACE;PTPRN2;TAF15;COL22A1;MICAL3;MIB2;NFATC2;LHFPL4;PDE4DIP;VWA3B;PTPN13;CDK11B;SGSM1;CYLD;NFASC;COL1A2;FASN;ACO1;M…
879	ENCODE_TF_ChIP-seq_2015	STAT2 K562 hg19	5/271	0.8291802550590315	0.999995399300202	0	0	0.7097803447715556	0.1329544293114864	IFIH1;OAS3;HNRNPD;TRIP12;TRIM56
880	ENCODE_TF_ChIP-seq_2015	PBX3 SK-N-SH hg19	47/2063	0.830622927599613	0.999995399300202	0	0	0.872134274837701	0.1618501070463977	NRP2;ABHD2;SEL1L;CHD6;ATP1A3;RRBP1;JAKMIP1;DACH2;THBS2;UACA;IGSF9;TTBK2;CNDP2;POLR2A;OS9;ZMIZ1;MAN2A1;ANKRD1;MYH14;CAMTA1;NCAM1;MACROD2;JAG2;EPHA4;SUN2;GAS2L3;WFS1;FUS;SEC16A;ANO8;ARHGEF18;PTPN13;CDK11B;SGSM1;CYLD;SFRP1;POLR3A;MTHFD1;COL5A1;ALS2;MAP1B;NCL;CD109;ANP32E;HNRNPH3;KPNB1;FBXL7
881	ENCODE_TF_ChIP-seq_2015	CTCF GM12874 hg19	47/2065	0.8324868223660049	0.999995399300202	0	0	0.8711701750625527	0.1597184984535658	BCAR3;PTPRU;DAGLA;PLEKHH3;GLIS3;NEDD4L;PTPRM;RSF1;ETS2;CAND1;OS9;MAN2A1;COBLL1;MYO18A;SPOCK1;EP300;KIF21A;IL12A;SRGAP3;RGS9;CHGB;SLC14A2;SEMA6A;SLC12A5;TAF15;SCARA5;GAA;PCDHGA2;ITGA1;RBM19;MICAL3;YLPM1;ARHGEF18;ANK3;PTPN13;SORL1;SYN1;SULF2;F5;BCR;PTPRE;FASN;GPRIN1;TNIK;LPIN1;UNC79;CDS2
882	ENCODE_TF_ChIP-seq_2015	JUND H1-hESC hg19	55/2394	0.8330834710911164	0.999995399300202	0	0	0.8784315588379668	0.1604204330927518	CHD6;ADAR;PPP1R9A;CELSR3;PCLO;KIF5C;ANKRD1;EP300;IL12A;SLC12A7;CDK5RAP2;EPHA4;GAS2L3;SEMA6A;KDM2A;DSCAM;GAA;SYN3;HSPG2;F5;VGF;KIF16B;DMRTA1;CCDC81;FREM2;L3MBTL3;YTHDC1;TMEM63C;SEZ6;CLEC16A;ATP1A3;FSTL4;CAND1;OS9;LMNA;NT5DC3;SPOCK1;NCAM1;SRGAP3;WASF2;PIRT;ATP6V0A1;CNTLN;HSPA9;HNRNPA3;SLC12A5;TAF15;FBXO38;NFATC2;ATP2B2;CYLD;NFASC;ANP32E;NES;CDS2
883	ENCODE_TF_ChIP-seq_2015	CTCF HEK293 hg19	37/1654	0.8350275017173293	0.999995399300202	0	0	0.8571830485577117	0.1545420619795398	PTPRU;ADCYAP1R1;DAGLA;LAMA2;PTPRM;RSF1;PPP1R9A;COBLL1;MYO18A;SPOCK1;TNR;EP300;KIF21A;SRGAP3;RGS9;TNS1;SLC14A2;SCARA5;DCC;GAA;PCDHGA2;ITGA1;RBM19;MICAL3;YLPM1;ANK3;SYN3;SORL1;CDK11B;SYN1;SULF2;F5;PTPRE;POLR3A;FASN;GPRIN1;CDS2
884	ENCODE_TF_ChIP-seq_2015	CTCF GM12872 hg19	41/1823	0.8379397412572501	0.999995399300202	0	0	0.8611650923137886	0.152261815358562	PTPRU;DAGLA;NCAPG2;LAMA3;PTPRM;RSF1;ETS2;OS9;MAN2A1;COBLL1;MYO18A;SPOCK1;TNR;KIF21A;IL12A;MYH11;SRGAP3;RGS9;TGM2;SVIL;SLC14A2;SEMA6A;SCARA5;PCDHGA4;FBXO38;GAA;PCDHGA2;FIBCD1;ITGA1;RBM19;MICAL3;YLPM1;SORL1;SYN1;SULF2;F5;PTPRE;POLR3A;FASN;UNC79;CDS2
885	ENCODE_TF_ChIP-seq_2015	eGFP-NR4A1 K562 hg19	26/1199	0.841676376457296	0.999995399300202	0	0	0.8317925174346289	0.1433675001352873	BCAR3;CRTC1;CELSR2;GOLGA2;RPTOR;CDH5;ZMIZ1;KIF5C;LMNA;PIEZO1;WASF2;CDK5RAP2;STRA6;HSPA9;FIBCD1;ANO8;ARID1A;HSPG2;SND1;SHISA7;BCR;CLIP2;KIF16B;FASN;COL20A1;LPIN1
886	ENCODE_TF_ChIP-seq_2015	PRDM1 HeLa-S3 hg19	36/1625	0.8475775817088675	0.999995399300202	0	0	0.8482638221454508	0.1402798499958496	SPTBN4;CLSTN2;EPAS1;ABHD2;SEL1L;MYCBP2;ZBTB20;FOXK1;RSF1;RRBP1;PPP1R9A;SLC8A1;IFIH1;PREX1;CAND1;OS9;CREB3L1;LMNA;PIEZO1;CAMTA1;STAT6;IGFBP7;MEF2D;SLC12A7;CDK5RAP2;EDEM3;HNRNPA3;TAF15;AP3D1;MYO1E;MTHFD1;ALS2;PARD3;PLXNB2;ERG;KPNB1
887	ENCODE_TF_ChIP-seq_2015	EP300 ES-Bruce4 mm9	45/2000	0.8483622368396773	0.999995399300202	0	0	0.8603984098506372	0.141490426282174	CCDC68;MYCBP2;SEZ6;OGDHL;ARHGAP36;CNNM1;PODXL;KDR;EP300;KIF21A;NCAM1;SLC12A7;ATP6V0A1;BCHE;GRIPAP1;KDM2A;TAF15;MYO10;FUS;TMEM132B;FBXO38;GAA;LRRN4;YLPM1;SHROOM3;VWA3A;WWP2;CDC42BPB;SETX;CAMSAP3;REST;POLR3A;MTHFD1;VGF;KIF16B;MYH9;AMOTL2;FLYWCH1;HNRNPH3;LPIN1;NES;R3HCC1L;KPNB1;TRIM56;TAF1
888	ENCODE_TF_ChIP-seq_2015	CHD2 HeLa-S3 hg19	45/2000	0.8483622368396773	0.999995399300202	0	0	0.8603984098506372	0.141490426282174	NOTCH2;IGSF8;NBAS;PLEKHH3;CRTC1;ABHD2;NCAPG2;SEL1L;SEZ6;CLEC16A;PTPRM;OGDHL;PTPN23;SART1;SPOCK1;STAT6;WDR7;MAP3K9;RGS9;CDK5RAP2;CPT1A;GAS2L3;GSN;PTPRN2;LAMB3;TNK2;APLP2;RBM19;MICAL3;ANO8;YLPM1;MYO5A;ARHGEF18;DISP2;PTPRE;KIF16B;DMRTA1;OAS3;COL4A3;PLXNB2;MYH9;EIF4G3;UNC79;TRIM56;CDS2
889	ENCODE_TF_ChIP-seq_2015	TFAP2C HeLa-S3 hg19	45/2000	0.8483622368396773	0.999995399300202	0	0	0.8603984098506372	0.141490426282174	CCDC68;TRAF3IP1;FLII;MYCBP2;GOLIM4;ITPR1;PCSK9;RSF1;ADAR;SMC3;PPP1R9A;CNDP2;HECTD1;ALDH1B1;MGAT5B;NT5DC3;ANKRD1;ZC3H18;NEK2;WDR7;KIF21A;HSPA9;HNRNPA3;GAS2L3;TAF15;KSR1;MYO10;LAMB3;GAA;APLP2;MYOF;MICAL3;ANO8;SND1;VAV2;NPC1;TBC1D5;COL4A3;MADD;HNRNPD;ACO1;AMOTL2;TLN2;DGKH;TRIM56
890	ENCODE_TF_ChIP-seq_2015	BHLHE40 CH12.LX mm9	45/2000	0.8483622368396773	0.999995399300202	0	0	0.8603984098506372	0.141490426282174	NOTCH2;CRTC1;MYCBP2;FOXK1;OGDHL;FMN2;PTPN23;ATP1A1;ABRA;VSIG10;CACNA1H;RASGRP3;SART1;CAND1;TCOF1;ZMIZ1;DPYSL5;NT5DC3;STAT6;SLC12A7;RGS9;ARSB;CCDC112;GAS2L3;PTPRN2;SEC16A;GAA;APLP2;RBM19;KSR2;SYN3;HSPG2;SND1;GRIN2D;SMARCA4;SETX;MADD;IL2RB;FLYWCH1;LPIN1;SSX2IP;R3HCC1L;CD44;TRIM56;TAF1
891	ENCODE_TF_ChIP-seq_2015	ZNF263 HEK293 hg19	45/2000	0.8483622368396773	0.999995399300202	0	0	0.8603984098506372	0.141490426282174	COLEC12;NBAS;NRP2;YTHDC1;TMEM63C;GOLIM4;CLEC16A;ATP1A3;OGDHL;CACNA1C;SMC3;APCDD1;FHAD1;PLXNA2;NEK2;IL12A;NCAM1;RGS9;CNTLN;HSPA9;SEMA6C;EPHA4;SVIL;TAF15;FUS;FBXO38;DNAH14;LRRN4;VWA5B1;SND1;SYN1;VAV2;MYO1E;VGF;ALS2;GPRIN1;COL4A3;ANP32E;COL6A3;HNRNPH3;MEGF8;DSCAML1;UNC79;DGKH;TRIM56
892	ENCODE_TF_ChIP-seq_2015	TAL1 MEL cell line mm9	52/2290	0.8493174870700356	0.999995399300202	0	0	0.8674411677092643	0.1416724071917431	NCAPG2;CELF6;CNDP2;TMEM144;SART1;SCRN1;SCN11A;SMARCC1;CPT1A;APLP2;FIBCD1;PGAM2;PRKCA;KIF23;SPTB;PGM2L1;RNF40;DISP2;RCN1;INF2;OAS3;HNRNPH3;SSX2IP;CD44;TRIM56;PLEKHH3;TNKS;ABHD2;AKAP6;PRDM11;PIK3R6;HECTD1;POLR2A;PODXL;LMNA;NT5DC3;CAMTA1;ZBTB7A;MEF2D;WASF2;ATP6V0A1;EDEM3;ABCA3;TNK2;YLPM1;PDE4DIP;WWP2;PARVB;GRIN1;CAMSAP3;PTPRE;ANP32E
893	ENCODE_TF_ChIP-seq_2015	E2F6 A549 hg19	33/1503	0.8511237274811037	0.999995399300202	0	0	0.8408332979761551	0.135540452812925	NCAPG2;ITPR1;FMN2;PTPN23;ATP1A1;PPP1R9A;RPTOR;PCLO;ALDH1B1;NT5DC3;MYH14;NRCAM;MACROD2;ATP6V0A1;CNTLN;HSPA9;SVIL;HNRNPA3;GAS2L3;FBXO38;GAA;DNAH14;FIBCD1;WWP2;KIF23;SGSM1;MTHFD1;COL5A1;KIF16B;OAS3;AMOTL2;UNC79;TRIM56
894	ENCODE_TF_ChIP-seq_2015	POLR2AphosphoS5 HCT116 hg19	35/1588	0.8522236786960458	0.999995399300202	0	0	0.8437504620997544	0.1349209748006003	ARHGAP11A;NBAS;YTHDC1;ABHD2;CLEC16A;PCSK9;TFCP2L1;NLN;COBLL1;PIEZO1;MYH14;STAT6;SRGAP3;KIF21B;NEO1;SLC12A7;ATP6V0A1;GAS2L3;SEMA6A;KDM2A;WFS1;RBM19;YLPM1;AFAP1;ARHGEF18;CDK11B;CYLD;CLIP2;RCN1;REST;PARD3;ACO1;EIF4G3;NES;UNC79
895	ENCODE_TF_ChIP-seq_2015	POLR2A MCF 10A hg19	73/3155	0.854065504711573	0.999995399300202	0	0	0.8810517068605508	0.1389836025654427	BCAR3;ARHGAP11A;NRP2;CRTC1;RSF1;ADAR;TFCP2L1;PPP1R9A;GOLGA2;FHAD1;ZMIZ1;CDH1;GRB10;KDR;NEK2;WDR7;IL12A;MACROD2;KIF21B;MAP3K4;TGM2;SEMA6C;EPHA4;GRIPAP1;KDM2A;ITGA1;RBM19;ARHGEF18;SHROOM3;ANK3;CLIP2;ALS2;KIF16B;CD109;GPRIN1;OAS3;TNIK;FLYWCH1;SSX2IP;KPNB1;L3MBTL3;TMEM63C;ABHD2;SEL1L;LAMA3;ITPR1;CLEC16A;SBSN;CAND1;ALDH1B1;DVL3;ZC3H18;IGFBP7;SRGAP3;ZBTB7A;ATP6V0A1;BCHE;HNRNPA3;GSN;WFS1;AP3D1;MIB2;WWP2…
896	ENCODE_TF_ChIP-seq_2015	CEBPZ HepG2 hg19	18/867	0.8541554252702219	0.999995399300202	0	0	0.7966345605836088	0.1255831490058705	EDEM3;ABHD2;FBXO38;AP3D1;ZBTB20;CBLB;TTBK1;TTBK2;IFIH1;OS9;TBC1D5;ANP32E;CAMTA1;MYH9;KIF21A;HMGCS2;MAP3K4;KPNB1
897	ENCODE_TF_ChIP-seq_2015	CTCF GM12868 hg19	32/1468	0.8580018058013734	0.999995399300202	0	0	0.8344987806146626	0.1278027162002221	PTPRU;DAGLA;MYCBP2;RSF1;MAN2A1;MYO18A;SPOCK1;TNR;KIF21A;IL12A;SRGAP3;RGS9;ATP6V0A1;TGM2;SLC14A2;PCDHGA6;TAF15;SCARA5;GAA;PCDHGA2;ITGA1;RBM19;MICAL3;YLPM1;SORL1;SULF2;F5;PCDHGA10;PTPRE;POLR3A;FASN;CDS2
898	ENCODE_TF_ChIP-seq_2015	GATA3 MCF-7 hg19	47/2095	0.8587398249798648	0.999995399300202	0	0	0.8569346393201285	0.1305019627908825	COLEC12;IGSF3;CHD6;RRBP1;ADAR;VTCN1;ABCA12;PTPRH;UACA;CELSR2;THSD4;IGSF9;VSIG10;RPTOR;PREX1;PDZD2;CDH1;CREB3L1;COBLL1;NT5DC3;ANKRD1;NEK2;BAHCC1;DRD5;TNS1;ATP6V0A1;WWOX;SVIL;KDM2A;GSX1;DNAH14;YLPM1;AFAP1;SMARCA1;ARID1A;SULF2;PTPRE;INF2;CD109;IL2RB;ANP32E;TRIP12;AMOTL2;DSCAML1;FREM2;EPHA3;TRIM56
899	ENCODE_TF_ChIP-seq_2015	CTCF CH12.LX mm9	88/3777	0.8632356395422804	0.999995399300202	0	0	0.88458391080194	0.1300936134683138	SEMA5A;PTPRU;CLIC5;NRP2;ATP2A2;ADAR;TFCP2L1;SMC3;ETS2;GOLGA2;MSANTD1;ZMIZ1;DPYSL5;TNR;PIEZO1;EP300;HMGCS2;PPFIA4;RGS9;TNS1;TGM2;EPHA4;CPT1A;SEMA6A;KSR1;SCARA5;ABCC8;GAA;MYOF;PCDHGA1;KIF23;KSR2;MYO7A;ANK3;SYN3;AP5B1;VAV2;BCR;DISP2;CLIP2;MC3R;CEACAM1;MYH3;NPC1;ALS2;KCNQ3;R3HCC1L;AHDC1;DGKH;PLEC;IGSF8;LTBP4;NEDD4L;LRP4;IGSF9;TTN;GRIN2A;MGAT5B;COBLL1;PLXNA2;STAT6;MYH11;PCDHA9;PCDHA7;WWOX;CCDC177;PTPR…
900	ENCODE_TF_ChIP-seq_2015	NFE2 K562 hg19	5/287	0.8638589816522599	0.999995399300202	0	0	0.6689517758363639	0.0978982421101883	GAA;NCAPG2;WWP2;ATP6V0A1;SEL1L3
901	ENCODE_TF_ChIP-seq_2015	CTCF GM12866 hg19	40/1812	0.8655537588005262	0.999995399300202	0	0	0.8435961177624749	0.1218032946845023	BCAR3;PTPRU;DAGLA;GOLIM4;PTPRM;RSF1;ATP1A1;ETS2;MYO18A;SPOCK1;TNR;EP300;KIF21A;IL12A;SRGAP3;RGS9;CHGB;WWOX;SVIL;SLC14A2;SCARA5;DCC;GAA;PCDHGA2;ITGA1;RBM19;MICAL3;YLPM1;ANK3;SYN3;SORL1;SND1;SULF2;F5;PTPRE;POLR3A;FASN;GPRIN1;LPIN1;CDS2
902	ENCODE_TF_ChIP-seq_2015	RFX5 IMR-90 hg19	9/478	0.8690913757520736	0.999995399300202	0	0	0.7226371677679495	0.1013910594442042	FHAD1;IGSF8;SFRP1;HYDIN;MIB2;LTBP4;LRRFIP1;KPNB1;ATP6V0A1
903	ENCODE_TF_ChIP-seq_2015	BCL11A GM12878 hg19	25/1186	0.8730078864940586	0.999995399300202	0	0	0.8069431013740711	0.1095914989030743	NOTCH2;ITPR1;ABCA12;PIK3R6;HECTD1;HERC2;POLR2A;KIF13A;WASF2;ARSB;WWOX;SMARCC1;KSR1;MYOF;GPR55;HNF1B;ARID1A;CDK11B;EVC;IL2RB;CCDC88C;ANP32E;MYH9;WDFY4;PLEC
904	ENCODE_TF_ChIP-seq_2015	PAX5 GM12892 hg19	8/436	0.8755664041122954	0.999995399300202	0	0	0.7040005910383805	0.0935506138136747	ATF7IP;SMARCC1;POLR2A;ABCA3;CLEC16A;ZC3H18;ARHGEF18;EPHA3
905	ENCODE_TF_ChIP-seq_2015	CTCF GM12871 hg19	44/1993	0.876760434476002	0.999995399300202	0	0	0.8423610580439506	0.1107885803935804	BCAR3;PTPRU;DAGLA;GOLIM4;PTPRM;RSF1;OGDHL;ETS2;MAN2A1;COBLL1;MYO18A;SPOCK1;TNR;EP300;KIF21A;SRGAP3;RGS9;CHGB;SLC14A2;SMARCC1;SCARA5;GAA;PCDHGA2;ITGA1;RBM19;MICAL3;YLPM1;ARHGEF18;ANK3;SYN3;CDK11B;SULF2;F5;BCR;PTPRE;POLR3A;NBEA;FASN;GPRIN1;CCDC88C;ACO1;LPIN1;UNC79;CDS2
906	ENCODE_TF_ChIP-seq_2015	POLR2AphosphoS5 endothelial cell of umbilical vein hg19	27/1276	0.8771181341733515	0.999995399300202	0	0	0.8095166071255362	0.1061386310257227	EPAS1;GLIS3;CBLB;PTPN23;EGFR;VSIG10;CNDP2;RPTOR;NLN;SCFD2;GRB10;PLXNA2;KDR;CDK5RAP2;TBC1D16;HNRNPA3;GAS2L3;RBM19;ARHGEF18;CYLD;POLR3A;NPC1;PEAK1;CCDC88C;PLXNB2;ACO1;EIF4G3
907	ENCODE_TF_ChIP-seq_2015	SRF HepG2 hg19	18/888	0.8785575047219085	0.999995399300202	0	0	0.7765294771968855	0.1005403120275938	SUN2;ACTN3;CLEC16A;DNAH9;ADAR;CDK11B;SND1;LMF2;VIL1;MYO1E;CAND1;KIF16B;MADD;HNRNPD;DVL3;MYH11;MEGF8;DGKH
908	ENCODE_TF_ChIP-seq_2015	STAT1 K562 hg19	6/345	0.8813139751176305	0.999995399300202	0	0	0.6670963695909693	0.0842818436479538	IFIH1;OAS3;KCNQ3;AP3D1;TRIP12;TRIM56
909	ENCODE_TF_ChIP-seq_2015	CTCF myotube hg19	44/2000	0.8820169225214094	0.999995399300202	0	0	0.8390114432406561	0.1053328833608404	BCAR3;APP;PTPRU;PLEKHH3;LAMA2;GLIS3;RSF1;PPP1R9A;GPNMB;OS9;MAN2A1;MYO18A;ANKRD1;SPOCK1;TNR;KIF21A;SRGAP3;RGS9;PCDHA7;CHGB;TNS1;SLC14A2;ANGPT2;SCARA5;ABCA3;PCDHGA2;FIBCD1;ITGA1;YLPM1;VWA3A;SORL1;SYN1;SULF2;F5;PCDHGA10;PTPRE;NFASC;FASN;GPRIN1;TLN2;UNC79;FBXL7;DGKH;CDS2
910	ENCODE_TF_ChIP-seq_2015	RFX5 H1-hESC hg19	44/2000	0.8820169225214094	0.999995399300202	0	0	0.8390114432406561	0.1053328833608404	GABRB1;PLEKHH3;YTHDC1;RASGRF1;MYCBP2;AKAP6;DNAH9;ATP1A1;VSIG10;PCLO;POLR2A;HYDIN;MYH14;CAMTA1;NCAM1;MAP3K9;SPTBN1;APC2;ATF7IP;WWOX;SVIL;SMARCC1;HNRNPA3;SEMA6A;ABCA3;MIB2;VWA3B;HSPG2;KBTBD11;MYO1E;SFRP1;VGF;ALS2;KIF16B;MAP1B;HNRNPD;TRIP12;AMOTL2;FLYWCH1;MEGF8;EIF4G3;KPNB1;EPHA3;CDS2
911	ENCODE_TF_ChIP-seq_2015	eGFP-FOS K562 hg19	44/2000	0.8820169225214094	0.999995399300202	0	0	0.8390114432406561	0.1053328833608404	SPTBN4;ABHD2;PTPRN;GBE1;CHD6;PTPN23;ABCA12;PTPRH;CELSR2;CELSR3;TMEM144;IFIH1;DMBX1;RPTOR;CAND1;ZMIZ1;CREB3L1;MGAT5B;MYO18B;LMNA;CAMTA1;STAT6;NEK2;KIF21A;WASF2;KCNH2;HSPA9;SUN2;SMARCC1;KSR1;LAMB3;FBXO38;ANO8;L1CAM;VWA5B1;IGFN1;CLIP2;RCN1;REST;EVC;CD109;TNIK;LPIN1;SSX2IP
912	ENCODE_TF_ChIP-seq_2015	KDM5B H1-hESC hg19	44/2000	0.8820169225214094	0.999995399300202	0	0	0.8390114432406561	0.1053328833608404	YTHDC1;TMEM63C;FLII;GOLIM4;GRIK3;PTPRM;PPP1R9A;UACA;ARHGAP36;ABCC12;SV2C;CAND1;OS9;DPYSL5;NEFM;NRCAM;GABBR2;SMARCC1;ACE;KDM2A;DSCAM;DCC;TNK2;DNAH14;FIBCD1;LRRN4;MICAL3;AP3D1;MYO5A;LHFPL4;PDE4DIP;PRKCA;ANK3;PTPN13;SYN3;TMEM130;SMOC2;NBEA;COL5A1;WNK2;HNRNPD;ACO1;HNRNPH3;FREM2
913	ENCODE_TF_ChIP-seq_2015	CTCF GM20000 hg19	44/2000	0.8820169225214094	0.999995399300202	0	0	0.8390114432406561	0.1053328833608404	BCAR3;PTPRU;DAGLA;LAMA3;GOLIM4;PTPRM;RSF1;ETS2;OS9;ZMIZ1;MAN2A1;COBLL1;MYO18A;SPOCK1;TNR;KIF21A;IL12A;RGS9;CHGB;TGM2;EPHA4;SVIL;SLC14A2;SLC12A5;SCARA5;ABCA3;GAA;PCDHGA2;FIBCD1;ITGA1;RBM19;MICAL3;YLPM1;MYO5A;SYN3;SORL1;SYN1;SULF2;F5;PTPRE;FASN;GPRIN1;CCDC88C;CDS2
914	ENCODE_TF_ChIP-seq_2015	CTCF bone marrow mm9	44/2000	0.8820169225214094	0.999995399300202	0	0	0.8390114432406561	0.1053328833608404	APP;PTPRU;DAGLA;FLII;PTPRM;RSF1;ADAR;ATP1A1;IGSF9;CELSR3;IFIH1;HECTD1;ZMIZ1;MAN2A1;MGAT5B;SPOCK1;STAT6;IGFBP7;MYH11;MEF2D;SRGAP1;PPFIA4;RGS9;ARSB;TNS1;JAG2;CPT1A;TAF15;SCARA5;AP3D1;YLPM1;KIF23;SORL1;SULF2;PTPRE;MC3R;FASN;TSPAN18;SCN8A;HNRNPH3;TOX;NES;WDFY4;R3HCC1L
915	ENCODE_TF_ChIP-seq_2015	CTBP2 H1-hESC hg19	44/2000	0.8820169225214094	0.999995399300202	0	0	0.8390114432406561	0.1053328833608404	COLEC12;PTPRU;L3MBTL3;NRP2;TMEM63C;ABHD2;NCAPG2;SEZ6;GOLIM4;PTPRM;SMC3;PPP1R9A;VSIG10;SLC8A2;IFIH1;EGFLAM;MAN2A1;SCFD2;COBLL1;PLCE1;NEK2;IGFBP7;WDR7;WASF2;RGS9;CNTLN;SVIL;TAF15;FUS;GAA;FIBCD1;ITGA1;LRRN4;NFATC2;MYO5A;WWP2;SNCAIP;MN1;COL5A1;TRIP12;FLYWCH1;UNC79;DGKH;TRIM56
916	ENCODE_TF_ChIP-seq_2015	EP300 CH12.LX mm9	44/2000	0.8820169225214094	0.999995399300202	0	0	0.8390114432406561	0.1053328833608404	BCAR3;ARHGAP11A;CLIC5;NRP2;DAGLA;PLEKHH3;CAMK2A;ATP2A2;FMN2;JAKMIP1;ABRA;IGSF9;PLB1;PIK3R6;TTBK2;IFIH1;HECTD1;PDZD2;CREB3L1;NT5DC3;DVL3;MEF2D;PPFIA4;RGS9;MAP3K4;ATP6V0A1;SUN2;WFS1;ABCA3;PGAM2;GPR55;SH2D3C;NFATC2;KIF23;KSR2;SORL1;KBTBD11;RCN1;INF2;TBC1D5;MYH9;COL6A5;WDFY4;TRIM56
917	ENCODE_TF_ChIP-seq_2015	GATA1 megakaryocyte mm9	14/715	0.88313530068703	0.999995399300202	0	0	0.7503281027104137	0.0932484218541561	HSPA9;ACTN3;ABHD2;WWP2;CACNA1C;GRIN2D;GRIN1;TRPM1;CEACAM1;INF2;NT5DC3;IL12A;HNRNPH3;ZBTB7A
918	ENCODE_TF_ChIP-seq_2015	FOSL1 K562 hg19	17/849	0.8839324380974733	0.999995399300202	0	0	0.7669043104782541	0.0946165484014982	SUN2;DAGLA;SLC12A5;KSR1;LAMB3;ABHD2;PTPRN;GBE1;ANO8;NFATC2;TMEM144;DMBX1;LMNA;CAMTA1;STAT6;NEK2;WASF2
919	ENCODE_TF_ChIP-seq_2015	TAF1 SK-N-SH hg19	26/1241	0.8843121105648922	0.999995399300202	0	0	0.8011974634014707	0.0985033923185142	NBAS;NRP2;ADAR;FMN2;VSIG10;SCFD2;CREB3L1;MAP3K4;CDK5RAP2;TNS1;KDM2A;TAF15;WFS1;RBM19;ANO8;ARHGEF18;SMARCA1;SFRP1;NBEA;VGF;KIF16B;SCN8A;PLXNB2;LPIN1;NES;FBXL7
920	ENCODE_TF_ChIP-seq_2015	EP300 T47D hg19	24/1155	0.8844883414743568	0.999995399300202	0	0	0.7948898392248146	0.0975695055924923	WWOX;SEMA6A;PLEKHH3;SEC16A;TNK2;ITPR1;PDE4DIP;VTCN1;ATP1A1;ABCA12;IGSF9;PREX1;HECTD1;CAND1;POLR2A;ZMIZ1;FASN;HNRNPD;STAT6;KIF21A;AMOTL2;HNRNPH3;KPNB1;CDS2
921	ENCODE_TF_ChIP-seq_2015	JUND GM12878 hg19	16/809	0.8884940093785033	0.999995399300202	0	0	0.7573497014539875	0.0895394662580445	GRIPAP1;TAF15;KSR1;FUS;GBE1;SH2D3C;MIB2;SMC3;SYN1;CELSR3;CNDP2;POLR2A;ALS2;MADD;CAMTA1;WASF2
922	ENCODE_TF_ChIP-seq_2015	TAL1 G1E-ER4 mm9	16/810	0.8895494223176587	0.999995399300202	0	0	0.7563553963966698	0.088523995571903	KCNH2;CPT1A;FIBCD1;WWP2;KIF23;SPTB;INF2;HECTD1;TBC1D5;NT5DC3;ANP32E;CAMTA1;SSX2IP;PPFIA4;TRIM56;ATP6V0A1
923	ENCODE_TF_ChIP-seq_2015	MYOG C2C12 mm9	5/302	0.8908102072232167	0.999995399300202	0	0	0.6346702122733557	0.0733830357473847	DAGLA;TNNT2;ZC3H18;MYH9;PPFIA4
924	ENCODE_TF_ChIP-seq_2015	JUN endothelial cell of umbilical vein hg19	20/988	0.8910472598291128	0.999995399300202	0	0	0.7745006189982266	0.0893446964776142	ATF7IP;ANXA1;DAGLA;GBE1;NFATC2;PTPRH;CDK11B;SLC8A1;VAV2;CNDP2;SCRN1;NAV3;ALS2;CD109;COBLL1;LMNA;ANKRD1;CAMTA1;AMOTL2;UNC79
925	ENCODE_TF_ChIP-seq_2015	SP1 K562 hg19	26/1249	0.8913213458554553	0.999995399300202	0	0	0.7956080854657319	0.0915349163007817	IGSF8;PLEKHH3;ABHD2;SEL1L;MYCBP2;CHD6;ZBTB20;RRBP1;TTBK2;GOLGA2;OS9;ZMIZ1;CAMTA1;WASF2;WWOX;SEC16A;AP3D1;ARID1A;HSPG2;CYLD;POLR3A;ANP32E;MYH9;TNIK;FLYWCH1;KPNB1
926	ENCODE_TF_ChIP-seq_2015	TEAD4 A549 hg19	8/447	0.8914131491844267	0.999995399300202	0	0	0.6859643278381518	0.0788497250312392	ANXA1;SCRN1;FLII;HNRNPD;ANKRD1;PLCE1;AMOTL2;PTPRH
927	ENCODE_TF_ChIP-seq_2015	CEBPB C2C12 mm9	32/1513	0.8966285111394222	0.999995399300202	0	0	0.8071253862899633	0.0880683957696203	FLT1;PLEKHH3;SEL1L;TNC;GLIS3;ATP1A3;PTPN23;ABCA12;SBSN;POLR2A;CREB3L1;KIF13A;NT5DC3;ANKRD1;WDR7;ZBTB7A;ARSB;ATP6V0A1;HSPA9;ANXA1;TAF15;ACTN3;TNK2;IGFN1;BCR;PTPRE;SPARCL1;HNRNPH3;R3HCC1L;CD44;TRIM56;PLEC
928	ENCODE_TF_ChIP-seq_2015	CTCF mammary epithelial cell hg19	56/2522	0.8969152192720325	0.999995399300202	0	0	0.843896202325425	0.0918107904829694	BCAR3;ARHGAP11A;APP;PTPRU;DAGLA;GOLIM4;PTPRM;RSF1;ETS2;IFIH1;ZMIZ1;MYO18A;TNR;EP300;KIF21A;IL12A;RGS9;TGM2;PCDHGA6;SEMA6A;PCDHGA4;DCC;GAA;PCDHGA2;FIBCD1;MYOF;ITGA1;RBM19;ANK3;SPTB;F5;TNIK;ATP1A1;IGSF9;OS9;MAN2A1;COBLL1;SPOCK1;SRGAP3;ATF7IP;SVIL;SLC14A2;ABCA3;FBXO38;MICAL3;YLPM1;PTPN13;SORL1;SULF2;PTPRE;NFASC;POLR3A;FASN;MEGF8;UNC79;CDS2
929	ENCODE_TF_ChIP-seq_2015	CTCF fibroblast of lung hg19	87/3799	0.898989141527062	0.999995399300202	0	0	0.8658152810304449	0.0921957540209198	BCAR3;ARHGAP11A;PTPRU;DAGLA;NCAPG2;GOLIM4;PTPRM;RSF1;PPP1R9A;ABCC12;ETS2;HK1;AKAP12;ZMIZ1;MYO18A;TNR;EP300;WDR7;KIF21A;IL12A;RGS9;CHGB;TNS1;TGM2;EPHA4;SMARCC1;PCDHGA6;SCARA5;DCC;GAA;APLP2;PCDHGA2;FIBCD1;MYOF;ITGA1;RBM19;SYN1;F5;BCR;GPRIN1;OAS3;TNIK;DGKH;MACF1;PLEKHH3;LAMA2;GLIS3;ITPR1;ATP1A1;UACA;IGSF9;TTBK2;DPP4;CNNM1;CAND1;OS9;MAN2A1;COBLL1;SPOCK1;STAT6;SRGAP3;SRGAP1;WASF2;HSPA9;WWOX;SVIL;SLC14…
930	ENCODE_TF_ChIP-seq_2015	JUND MEL cell line mm9	4/257	0.8996819731461522	0.999995399300202	0	0	0.5962334340850964	0.0630301862378058	PREX1;TNKS;OAS3;NT5DC3
931	ENCODE_TF_ChIP-seq_2015	CTCF BJ hg19	47/2158	0.9038874807903632	0.999995399300202	0	0	0.8283570204810734	0.083705803697359	BCAR3;PTPRU;DAGLA;LAMA2;YTHDC1;GOLIM4;GLIS3;RSF1;ATP1A1;PPP1R9A;AKAP12;CNNM1;MAN2A1;COBLL1;MYO18A;SPOCK1;EP300;WDR7;KIF21A;SRGAP3;SRGAP1;RGS9;CHGB;TNS1;SLC14A2;SCARA5;GAA;PCDHGA2;ITGA1;RBM19;MICAL3;PDE4DIP;PRKCA;PTPN13;SORL1;CDK11B;SULF2;F5;BCR;NFASC;NBEA;FASN;LPIN1;UNC79;FBXL7;DGKH;CDS2
932	ENCODE_TF_ChIP-seq_2015	CHD1 MEL cell line mm9	13/691	0.905999197804755	0.999995399300202	0	0	0.7198111152326615	0.0710574919118061	GRIPAP1;HNRNPA3;TAF15;FUS;SMC3;SYN1;SMARCA4;DPP4;REST;HECTD1;NCL;MADD;WASF2
933	ENCODE_TF_ChIP-seq_2015	JUN CH12.LX mm9	35/1659	0.9092875714686488	0.999995399300202	0	0	0.8036678424879419	0.0764238890211215	ARHGAP11A;IGSF8;L3MBTL3;DAGLA;CRTC1;CAMK2A;PIK3R6;RASGRP3;PREX1;SCRN1;MAN2A1;COBLL1;NT5DC3;CAMTA1;IL12A;SRGAP3;PPFIA4;MAP3K4;JAK1;ATP6V0A1;GRIPAP1;GSX1;TNK2;PCDHGA2;YLPM1;KIF23;ARID1A;SDCBP2;KBTBD11;SYN1;MYO1E;INF2;ALS2;ALPK2;WDFY4
934	ENCODE_TF_ChIP-seq_2015	CTCF GM19238 hg19	43/2000	0.910179223898582	0.999995399300202	0	0	0.8177374051664936	0.0769603333263393	BCAR3;ARHGAP11A;PTPRU;GLIS3;ITPR1;PTPRM;FOXK1;RSF1;LMF2;POLR2A;MAN2A1;COBLL1;NT5DC3;MYO18A;SPOCK1;TNR;EP300;SRGAP3;WASF2;RGS9;SLC12A8;CHGB;SLC14A2;TAF15;FUS;PCDHGA2;ITGA1;MICAL3;ANK3;PTPN13;SYN3;SPTB;SND1;SULF2;F5;BCR;PTPRE;NBEA;FASN;OAS3;MYH9;LPIN1;CDS2
935	ENCODE_TF_ChIP-seq_2015	CHD2 CH12.LX mm9	43/2000	0.910179223898582	0.999995399300202	0	0	0.8177374051664936	0.0769603333263393	BCAR3;APP;CRTC1;SEL1L;ATP2A2;ADAR;FMN2;PTPN23;CNDP2;GOLGA2;SART1;HERC2;CAND1;TCOF1;OS9;ZMIZ1;DPYSL5;SCFD2;MYH14;ZC3H18;NEK2;MYH11;RGS9;ATP6V0A1;CCDC112;HSPA9;EPHA4;SUN2;SMARCC1;CPT1A;HNRNPA3;FBXO38;APLP2;ANK3;SND1;SMARCA4;MTHFD1;FASN;ANP32E;R3HCC1L;KPNB1;TRIM56;TAF1
936	ENCODE_TF_ChIP-seq_2015	NCOR1 K562 hg19	43/2000	0.910179223898582	0.999995399300202	0	0	0.8177374051664936	0.0769603333263393	PLEKHH3;EPAS1;GBE1;NCAPG2;MYCBP2;ITPR1;CHD6;ATP2A2;FOXK1;RSF1;ADAR;CACNA1G;SEL1L3;GOLGA2;HECTD1;CAND1;ZMIZ1;PODXL;MYO18B;STAT6;ZBTB7A;MEF2D;WASF2;SMARCC1;HNRNPA3;TAF15;FUS;FIBCD1;ANO8;ARID1A;SND1;SETX;REST;VGF;TBC1D5;FASN;MADD;ANP32E;TNIK;HNRNPH3;MEGF8;KPNB1;TAF1
937	ENCODE_TF_ChIP-seq_2015	CHD2 H1-hESC hg19	43/2000	0.910179223898582	0.999995399300202	0	0	0.8177374051664936	0.0769603333263393	BCAR3;NBAS;ABHD2;NCAN;NCAPG2;CAMK2A;GLIS3;CLEC16A;ATP1A3;JAKMIP1;TTBK2;RPTOR;SART1;ALDH1B1;CDH1;NT5DC3;WDR7;KIF21A;IL12A;RGS9;TNS1;ATF7IP;PTPRN2;MYO10;DCC;SEC16A;APLP2;RBM19;MIB2;AFAP1;MYO5A;ARHGEF18;F5;VIL1;MYO1E;NFASC;EVC;VGF;ALS2;MAP1B;CCDC88C;PLXNB2;SSX2IP
938	ENCODE_TF_ChIP-seq_2015	TBP HepG2 hg19	43/2000	0.910179223898582	0.999995399300202	0	0	0.8177374051664936	0.0769603333263393	YTHDC1;EPAS1;NCAPG2;CLEC16A;ZBTB20;PCSK9;ATP2A2;FOXK1;CBLB;AFP;PTPN23;ATP1A1;VSIG10;ALDH1B1;MAN2A1;SCFD2;NT5DC3;ANKRD1;KIF21A;ZBTB7A;SLC12A7;JAK1;TNS1;CNTLN;GAS2L3;SEMA6A;KDM2A;RBM19;ANO8;KIF23;SMARCA1;VAV2;MYO1E;CEACAM1;POLR3A;NPC1;VGF;MAP1B;PLXNB2;ACO1;AMOTL2;EIF4G3;CDS2
939	ENCODE_TF_ChIP-seq_2015	POLR2A liver mm9	43/2000	0.910179223898582	0.999995399300202	0	0	0.8177374051664936	0.0769603333263393	COLEC12;APP;FLT1;ABHD2;MYCBP2;GOLIM4;ITPR1;LRP4;ATP2A2;TFCP2L1;ATP1A1;CDH1;PLXNA2;KDR;LRIG1;IGFBP7;PCDH1;MEF2D;WASF2;BAHCC1;ATF7IP;GRIPAP1;SUN2;SEMA6A;KDM2A;TAF15;SEC16A;APLP2;ARHGEF18;PRKCA;PRRC2B;AGT;F5;CEACAM1;COL1A2;PARD3;HNRNPD;MYH9;AMOTL2;HNRNPH3;LPIN1;TRIM56;CDS2
940	ENCODE_TF_ChIP-seq_2015	NRF1 SK-N-SH hg19	43/2000	0.910179223898582	0.999995399300202	0	0	0.8177374051664936	0.0769603333263393	L3MBTL3;YTHDC1;EPAS1;TRAF3IP1;CRTC1;MYCBP2;AGAP1;FMN2;PTPN23;TCOF1;POLR2A;OS9;PODXL;PLCE1;KIF1A;CNTLN;HSPA9;ATF7IP;GAA;RBM19;MIB2;YLPM1;AFAP1;MYO5A;ARHGEF18;HSPG2;CDK11B;RNF40;KBTBD11;TCTE1;DISP2;SGSM1;DNM3;CLIP2;SFRP1;REST;NBEA;PEAK1;PARD3;GPRIN1;ANP32E;CDS2;TAF1
941	ENCODE_TF_ChIP-seq_2015	CTCF cardiac fibroblast hg19	43/2000	0.910179223898582	0.999995399300202	0	0	0.8177374051664936	0.0769603333263393	BCAR3;APP;NRP2;LAMA2;GLIS3;PTPRM;RSF1;PPP1R9A;AKAP12;MAN2A1;COBLL1;MYO18A;SPOCK1;EP300;KIF21A;SRGAP3;SRGAP1;RGS9;CHGB;TNS1;SLC14A2;ANGPT2;TAF15;SCARA5;PCDHGA2;FIBCD1;MYOF;ITGA1;YLPM1;ANK3;PTPN13;SORL1;SULF2;F5;PTPRE;POLR3A;NBEA;FASN;GPRIN1;LPIN1;UNC79;FBXL7;CDS2
942	ENCODE_TF_ChIP-seq_2015	MAZ CH12.LX mm9	43/2000	0.910179223898582	0.999995399300202	0	0	0.8177374051664936	0.0769603333263393	NOTCH2;CLIC5;NBAS;CALCOCO1;CRTC1;FLII;NCAPG2;CELF6;OGDHL;FMN2;TTBK2;CNDP2;CACNA1G;NLN;TCOF1;ZMIZ1;RGS9;ATP6V0A1;TBC1D16;GAS2L3;UNC13A;TAF15;FBXO38;APLP2;DCLK3;ANO8;AFAP1;LHFPL4;ANK3;L1CAM;HSPG2;GRIN2D;SMARCA4;SETX;CEACAM1;NCL;TSPAN18;IL2RB;ANP32E;MYH9;FLYWCH1;EIF4G3;TRIM56
943	ENCODE_TF_ChIP-seq_2015	SMARCC1 HeLa-S3 hg19	43/2000	0.910179223898582	0.999995399300202	0	0	0.8177374051664936	0.0769603333263393	BCAR3;APP;PTPRU;PLEKHH3;ABHD2;GOLIM4;ITPR1;PCSK9;CBLB;ADAR;SMC3;PTPRH;UACA;EGFR;VSIG10;ETS2;CAND1;MAN2A1;LMNA;PLXNA2;STAT6;NEK2;KIF21A;SRGAP1;WASF2;EDEM3;CCDC112;GAS2L3;KSR1;MYO10;LAMB3;PTPN13;SND1;PGM2L1;RNF40;CD109;OAS3;MADD;ANP32E;AMOTL2;FLYWCH1;NES;CD44
944	ENCODE_TF_ChIP-seq_2015	CTCF GM13977 hg19	43/2000	0.910179223898582	0.999995399300202	0	0	0.8177374051664936	0.0769603333263393	BCAR3;ARHGAP11A;PTPRU;GLIS3;PTPRM;FOXK1;RSF1;ETS2;COBLL1;NT5DC3;MYO18A;SPOCK1;EP300;KIF21A;IL12A;MYH11;SRGAP3;RGS9;CHGB;TGM2;SLC14A2;SCARA5;ABCA3;GAA;PCDHGA2;ITGA1;RBM19;MICAL3;YLPM1;ANK3;PTPN13;SYN3;SORL1;SYN1;SULF2;F5;PTPRE;FASN;GPRIN1;ACO1;LPIN1;DGKH;CDS2
945	ENCODE_TF_ChIP-seq_2015	CEBPB ECC-1 hg19	26/1273	0.9103662023273834	0.999995399300202	0	0	0.779270248596632	0.0731799756757039	PLEKHH3;YTHDC1;GBE1;TNC;GLIS3;NEDD4L;RRBP1;SEL1L3;NLN;SCEL;GRB10;ANKRD1;STAT6;WDR7;KIF21A;ZBTB7A;HSPA9;ATF7IP;HNRNPA3;ANXA1;MYO10;SEC16A;ITGA1;IGFN1;MC3R;PEAK1
946	ENCODE_TF_ChIP-seq_2015	NR3C1 HepG2 hg19	3/211	0.9107460992196322	0.999995399300202	0	0	0.5441253951527925	0.0508708959566498	WWOX;ARID1A;CDK5RAP2
947	ENCODE_TF_ChIP-seq_2015	TAF1 A549 hg19	9/512	0.9129440384795582	0.999995399300202	0	0	0.6725862645906738	0.0612596240050318	SART1;GRIPAP1;ANXA1;CAND1;TAF15;POLR2A;FUS;ITPR1;RSF1
948	ENCODE_TF_ChIP-seq_2015	RXRA GM12878 hg19	5/318	0.9143736702892078	0.999995399300202	0	0	0.6017248630089695	0.0538639796333787	ATF7IP;POLR2A;NCAPG2;IL2RB;HNRNPH3
949	ENCODE_TF_ChIP-seq_2015	SRF myocyte mm9	35/1668	0.9150692065760396	0.999995399300202	0	0	0.7988358580273508	0.0709011406745837	IGSF8;SPTBN4;CALCOCO1;YTHDC1;SEL1L;CHD6;RSF1;SMC3;TTN;TTBK2;GOLGA2;OS9;LMNA;ANKRD1;ZC3H18;ZBTB7A;PPFIA4;JAK1;SUN2;ACTN3;SEC16A;AP3D1;MIB2;IGFN1;CDK11B;SND1;MYO1E;VGF;KIF16B;TNNT2;MYH9;ACO1;TNIK;FLYWCH1;KPNB1
950	ENCODE_TF_ChIP-seq_2015	RELA GM18526 hg19	16/838	0.9159873482505348	0.999995399300202	0	0	0.7294970636805128	0.0640153562073598	PLEKHH3;KSR1;FUS;TNK2;HNF1B;SORL1;IFIH1;CYLD;NPC1;POLR2A;NCL;OAS3;ANP32E;MYH9;STAT6;HNRNPH3
951	ENCODE_TF_ChIP-seq_2015	CTCF endothelial cell of umbilical vein hg19	78/3469	0.9173037395468612	0.999995399300202	0	0	0.8491243686065922	0.0732935537671094	BCAR3;ARHGAP11A;PTPRU;DAGLA;DOCK3;NCAPG2;PTPRM;RSF1;PPP1R9A;ETS2;IFIH1;ZMIZ1;MYO18A;TNR;EP300;WDR7;KIF21A;IL12A;RGS9;CHGB;TNS1;TGM2;GRIPAP1;GAS2L3;PCDHGA6;PCDHGA5;SCARA5;PCDHGA4;DCC;GAA;PCDHGA2;FIBCD1;MYOF;ITGA1;RBM19;PRKCA;ANK3;SPTB;SYN1;F5;BCR;MN1;CD109;PLEKHH3;LAMA3;GLIS3;IGSF9;OS9;COBLL1;NT5DC3;SPOCK1;SRGAP3;PCDH1;SRGAP1;PCDHA7;SVIL;SLC14A2;ANGPT2;ABCA3;FBXO38;MICAL3;YLPM1;NFATC2;MYO5A;PTPN13…
952	ENCODE_TF_ChIP-seq_2015	ZKSCAN1 CH12.LX mm9	25/1240	0.9179489620226888	0.999995399300202	0	0	0.7688067526740555	0.0658202267967115	NBAS;NRP2;CRTC1;NCAPG2;RPTOR;NLN;HECTD1;DVL3;PCDH1;ZBTB7A;MEF2D;WASF2;KSR1;SH2D3C;MYO5A;SYN3;SMARCA4;BCR;SLC6A7;FASN;NCL;SCN8A;TRIP12;LPIN1;TRIM56
953	ENCODE_TF_ChIP-seq_2015	SIN3A Panc1 hg19	19/976	0.918683233123706	0.999995399300202	0	0	0.7431704716971175	0.0630311879465475	ARHGAP11A;NBAS;CALCOCO1;GAS2L3;MYOF;NFATC2;PDE4DIP;CDK11B;VSIG10;CNDP2;GOLGA2;SART1;POLR3A;MTHFD1;NPC1;VGF;PLCE1;NEK2;ACO1
954	ENCODE_TF_ChIP-seq_2015	STAT5A K562 hg19	3/217	0.920097296382707	0.999995399300202	0	0	0.5287049399198932	0.0440283572855886	GOLGA2;MIB2;COL6A5
955	ENCODE_TF_ChIP-seq_2015	FOXA1 T47D hg19	17/889	0.9207704897101568	0.999995399300202	0	0	0.7301561663559337	0.0602703542230516	BCAR3;NBAS;YTHDC1;SEC16A;MYOF;RBM19;ITPR1;CHD6;RSF1;ADAR;CAPN13;CYLD;POLR3A;OS9;ALDH1B1;ANP32E;AMOTL2
956	ENCODE_TF_ChIP-seq_2015	IRF3 HeLa-S3 hg19	38/1809	0.9226203797169832	0.999995399300202	0	0	0.7985447143284191	0.0643127299788148	PLEKHH3;FLII;ABHD2;SEL1L;GOLIM4;CHD6;ZBTB20;CBLB;RRBP1;UACA;SLC8A1;CELSR3;TTBK2;GOLGA2;CAND1;OS9;CAMTA1;SRGAP1;WASF2;EDEM3;GRIPAP1;TAF15;ACTN3;WFS1;AP3D1;KIF23;CYLD;MYO1E;POLR3A;MTHFD1;COL5A1;NCL;ANP32E;MYH9;EIF4G3;SSX2IP;KPNB1;TAF1
957	ENCODE_TF_ChIP-seq_2015	IRF3 HepG2 hg19	14/755	0.9226459785749128	0.999995399300202	0	0	0.7083130904183536	0.0570260554532822	YTHDC1;ABHD2;SEL1L;CHD6;ZBTB20;CBLB;RRBP1;TTBK2;CYLD;ANP32E;CAMTA1;MYH9;WASF2;KPNB1
958	ENCODE_TF_ChIP-seq_2015	FOXP2 PFSK-1 hg19	2/163	0.9247503514963232	0.999995399300202	0	0	0.4688713121118012	0.0366804911297184	WASF2;VSIG10
959	ENCODE_TF_ChIP-seq_2015	EP300 HepG2 hg19	69/3119	0.92668533617106	0.999995399300202	0	0	0.8355748756677105	0.0636216856061714	PTPRU;GBE1;PCSK9;ATP2A2;SMC3;PTPRH;GOLGA2;RPTOR;ZMIZ1;ANKRD1;EP300;NEK2;KIF21A;IL12A;SLC12A7;RBM19;ANO8;KIF23;ARID1A;SDCBP2;F5;NPC1;VGF;ALS2;KIF16B;TBC1D5;PEAK1;OAS3;MADD;SLCO2A1;HNRNPH3;SSX2IP;NBAS;PLEKHH3;YTHDC1;CCDC68;ABHD2;NEDD4L;RRBP1;AFP;TTBK2;DPP4;HECTD1;POLR2A;OS9;COBLL1;NT5DC3;LRIG1;DVL3;STAT6;MEF2D;ARSB;SPTBN1;HSPA9;HNRNPA3;SEC16A;MIB2;YLPM1;VWA3A;AGT;VIL1;CYLD;MYO1E;HNRNPD;SARDH;PLXNB2…
960	ENCODE_TF_ChIP-seq_2015	ETS1 MEL cell line mm9	40/1902	0.926765409151392	0.999995399300202	0	0	0.7987418818293474	0.0607481620648694	SPTBN4;TNKS;ABHD2;NCAPG2;MYCBP2;PIK3R6;TMEM144;MAN2A1;NT5DC3;PLXNA1;KIF21B;CCDC141;ZBTB7A;MEF2D;SPTBN1;ATP6V0A1;TGM2;GRIPAP1;CPT1A;GSN;KDM2A;KSR1;ABCA3;WWP2;KIF23;PARVB;PTPN13;ARID1A;SPTB;CDK11B;PGM2L1;DISP2;RCN1;ALS2;OAS3;TRIP12;TNIK;LPIN1;CD44;TRIM56
961	ENCODE_TF_ChIP-seq_2015	REST SK-N-SH hg19	34/1645	0.9268936812983092	0.999995399300202	0	0	0.7859378232981585	0.0596655789317609	BCAR3;NBAS;EPAS1;TNC;VSIG10;ETS2;SLC8A2;RPTOR;MAN2A1;LMNA;NT5DC3;MYO18A;NCAM1;WASF2;MAP3K4;SPTBN1;CNTLN;GRIPAP1;UNC13A;PTPRN2;KDM2A;TAF15;YLPM1;PDE4DIP;SYN1;DISP2;NFASC;POLR3A;FASN;MYH9;AMOTL2;HNRNPH3;KPNB1;TAF1
962	ENCODE_TF_ChIP-seq_2015	CREB1 H1-hESC hg19	39/1863	0.9287153875354758	0.999995399300202	0	0	0.7950346260387812	0.0587951570921998	YTHDC1;ABHD2;PTPRN;NCAPG2;MYCBP2;SEZ6;CLEC16A;CHD6;OGDHL;PTPN23;ATP1A1;FSTL4;SLC8A2;OS9;KIF5C;ZC3H18;WDR7;SRGAP3;ZBTB7A;ATP6V0A1;EDEM3;HSPA9;EPHA4;SMARCC1;GAS2L3;FUS;RBM19;ANO8;YLPM1;KIF23;CDK11B;SYN1;TCTE1;CYLD;VGF;ALS2;UNC79;CDS2;TAF1
963	ENCODE_TF_ChIP-seq_2015	MAFK ES-E14 mm9	29/1433	0.9295488621351324	0.999995399300202	0	0	0.7700795958527917	0.056258861804436	CLIC5;PLEKHH3;ABHD2;PTPRN;CACNA1A;CELSR3;RASGRP3;AKAP12;CDH5;GRB10;MYH14;NEFM;KIF1A;ZBTB7A;BAHCC1;SLC12A8;TBC1D16;SMARCC1;GAS2L3;KSR1;GAA;MYOF;SHROOM3;ANK3;SND1;SULF2;CCDC88C;LPIN1;PLEC
964	ENCODE_TF_ChIP-seq_2015	E2F6 H1-hESC hg19	42/1994	0.9302113363567708	0.999995399300202	0	0	0.7992975479299805	0.0578239623811158	BCAR3;LAMA2;MYCBP2;TNC;GOLIM4;FMN2;JAKMIP1;UACA;RPTOR;ALDH1B1;SCFD2;COBLL1;NT5DC3;HYDIN;NCAM1;SLC12A8;ATP6V0A1;CNTLN;HSPA9;ATF7IP;DSCAM;GAA;DNAH14;ITGA1;NFATC2;WWP2;KIF23;VWA3B;PTPN13;SHISA7;TCTE1;SGSM1;MYO1E;RCN1;COL1A2;MTHFD1;NCL;COL4A3;SSX2IP;UNC79;TRIM56;CDS2
965	ENCODE_TF_ChIP-seq_2015	TCF7L2 HCT116 hg19	42/2000	0.933148046961642	0.999995399300202	0	0	0.7965755440522152	0.0551161869025101	ARHGAP11A;CALCOCO1;NRP2;PLEKHH3;DOCK3;ABHD2;GOLIM4;PCSK9;RSF1;TFCP2L1;SMC3;RPTOR;OS9;ZMIZ1;COBLL1;KIF13A;PLXNA2;WDR7;RGS9;HSPA9;ACE;ANXA1;SEMA6A;ABCA3;SEC16A;DNAH14;MICAL3;ANO8;MYO5A;CDK11B;SMARCA4;CLIP2;NBEA;NPC1;VGF;KIF16B;GPRIN1;COL4A3;PLXNB2;FLYWCH1;NES;TAF1
966	ENCODE_TF_ChIP-seq_2015	FOS endothelial cell of umbilical vein hg19	42/2000	0.933148046961642	0.999995399300202	0	0	0.7965755440522152	0.0551161869025101	BCAR3;APP;ABHD2;GBE1;NCAPG2;SEL1L;LAMA3;ATP2A2;RSF1;PTPN23;VSIG10;CNDP2;TMEM144;CDH5;POLR2A;ZMIZ1;COBLL1;LMNA;ANKRD1;KIF21A;WASF2;CHGB;HSPA9;ATF7IP;WWOX;SVIL;SUN2;FBXO38;CDK11B;SYN1;SETX;NPC1;ALS2;TBC1D5;CD109;ANP32E;TRIP12;TNIK;HNRNPH3;SSX2IP;CD44;TRIM56
967	ENCODE_TF_ChIP-seq_2015	CTCF GM12801 hg19	42/2000	0.933148046961642	0.999995399300202	0	0	0.7965755440522152	0.0551161869025101	DAGLA;SATB2;MYCBP2;RSF1;RRBP1;HECTD1;POLR2A;OS9;MAN2A1;MYO18A;TNR;PIEZO1;IL12A;MEF2D;RGS9;ATP6V0A1;TGM2;ATF7IP;SVIL;SLC14A2;TAF15;SCARA5;PCDHGA4;ABCA3;GAA;PCDHGA2;MYOF;GPR55;RBM19;MICAL3;YLPM1;SPTB;SORL1;PCDHGA10;MC3R;POLR3A;NPC1;TNNT2;ALDH1A2;TOX;MEGF8;CDS2
968	ENCODE_TF_ChIP-seq_2015	CTCF NB4 hg19	42/2000	0.933148046961642	0.999995399300202	0	0	0.7965755440522152	0.0551161869025101	ARHGAP11A;PTPRU;DAGLA;PTPRM;RSF1;ETS2;OS9;MYO18A;SPOCK1;TNR;EP300;KIF21A;IL12A;SRGAP3;RGS9;CHGB;TNS1;TGM2;ATF7IP;SVIL;SLC14A2;PCDHGA6;SCARA5;PCDHGA4;LAMB3;DCC;GAA;PCDHGA2;FIBCD1;RBM19;MICAL3;YLPM1;SORL1;SULF2;F5;PTPRE;MC3R;POLR3A;FASN;GPRIN1;ACO1;UNC79
969	ENCODE_TF_ChIP-seq_2015	SIN3A CH12.LX mm9	42/2000	0.933148046961642	0.999995399300202	0	0	0.7965755440522152	0.0551161869025101	SEMA5A;CLIC5;TRAF3IP1;CRTC1;SEZ6;CLEC16A;DTX1;ADAR;OGDHL;PTPN23;IGSF9;NLN;OS9;NT5DC3;EP300;ZC3H18;STAT6;NRCAM;KIF21B;MAP3K4;CDK5RAP2;TBC1D16;EDEM3;WWOX;PTPRN2;ABCA3;SEC16A;TNK2;ANO8;LHFPL4;KIF23;AP5B1;RNF40;DISP2;CLIP2;CEACAM1;MADD;ACO1;TRIP12;SSX2IP;TRIM56;TAF1
970	ENCODE_TF_ChIP-seq_2015	POLR2A bone marrow macrophage mm9	42/2000	0.933148046961642	0.999995399300202	0	0	0.7965755440522152	0.0551161869025101	NOTCH2;COLEC12;APP;PLEKHH3;TMEM63C;ABHD2;MYCBP2;GLIS3;ITPR1;ATP1A3;ATP2A2;PTPN23;ATP1A1;CAND1;LMNA;PLXNA2;PLXNA1;PIEZO1;CNGA3;SRGAP3;WASF2;BAHCC1;MAP3K4;ATF7IP;KDM2A;FUS;FBXO38;APLP2;RBM19;MICAL3;YLPM1;PTPN13;SPTB;PRRC2B;MYO1E;ALS2;ANP32E;FLYWCH1;HNRNPH3;LPIN1;EIF4G3;TRIM56
971	ENCODE_TF_ChIP-seq_2015	HCFC1 ES-E14 mm9	42/2000	0.933148046961642	0.999995399300202	0	0	0.7965755440522152	0.0551161869025101	CALCOCO1;CLSTN2;YTHDC1;TRAF3IP1;SEL1L;MYCBP2;ITPR1;FOXK1;OGDHL;SMC3;FSTL4;ETS2;RPTOR;CAND1;OS9;ZMIZ1;MGAT5B;LRIG1;SPOCK1;PIEZO1;ZC3H18;WDR7;NCAM1;NEO1;RAB11FIP4;ATP6V0A1;WWOX;KSR1;FBXO38;YLPM1;CDC42BPB;PTPN13;AP5B1;SORL1;POLR3A;ALS2;WNK2;MYH9;FLYWCH1;LPIN1;SSX2IP;R3HCC1L
972	ENCODE_TF_ChIP-seq_2015	CTCF GM12892 hg19	42/2000	0.933148046961642	0.999995399300202	0	0	0.7965755440522152	0.0551161869025101	BCAR3;ARHGAP11A;APP;YTHDC1;TNKS;MYCBP2;GLIS3;ITPR1;PTPRM;FOXK1;RSF1;LMF2;MAN2A1;COBLL1;NT5DC3;MYO18A;SPOCK1;EP300;KIF21B;ZBTB7A;RGS9;WWOX;SLC14A2;TAF15;FUS;PCDHGA2;ITGA1;MICAL3;ANK3;PTPN13;SPTB;SULF2;F5;BCR;PTPRE;NBEA;FASN;OAS3;MYH9;ACO1;LPIN1;CDS2
973	ENCODE_TF_ChIP-seq_2015	CTCF GM19239 hg19	42/2000	0.933148046961642	0.999995399300202	0	0	0.7965755440522152	0.0551161869025101	BCAR3;ARHGAP11A;DOCK3;YTHDC1;TNKS;MYCBP2;GLIS3;PTPRM;FOXK1;RSF1;TTBK2;RPTOR;MAN2A1;NT5DC3;MYO18A;EP300;ZBTB7A;WASF2;RGS9;CHGB;SLC14A2;TAF15;FUS;PCDHGA2;ITGA1;MICAL3;ANK3;PTPN13;SYN3;SPTB;SULF2;F5;NBEA;PEAK1;FASN;MYH9;ACO1;HNRNPH3;LPIN1;EIF4G3;KPNB1;CDS2
974	ENCODE_TF_ChIP-seq_2015	MAX NB4 hg19	42/2000	0.933148046961642	0.999995399300202	0	0	0.7965755440522152	0.0551161869025101	L3MBTL3;IGSF3;CRTC1;ABHD2;SEZ6;GLIS3;CLEC16A;CELF6;FOXK1;OGDHL;IFIH1;OS9;PLXNA2;SPOCK1;PIEZO1;NEK2;WDR7;SRGAP3;KIF21B;WASF2;NTSR1;ATP6V0A1;HSPA9;GRIPAP1;SH2D3C;YLPM1;ARHGEF18;CDK11B;SMARCA4;VAV2;SETX;CD6;VGF;ALS2;KIF16B;NCL;OAS3;ACO1;FLYWCH1;SSX2IP;WDFY4;TRIM56
975	ENCODE_TF_ChIP-seq_2015	JUN H1-hESC hg19	42/2000	0.933148046961642	0.999995399300202	0	0	0.7965755440522152	0.0551161869025101	PTPRU;YTHDC1;TMEM63C;GBE1;MYCBP2;ATP2A2;CELF6;FOXK1;RSF1;PTPN23;IGSF9;CNDP2;DPP4;PCLO;POLR2A;ALDH1B1;KIF5C;LMNA;ANKRD1;NEFM;CNTLN;APC2;HSPA9;WWOX;BCHE;SVIL;SMARCC1;ACE;GSN;SEMA6A;FBXO38;GAA;LRRN4;ANO8;SYN1;SMARCA4;COL5A1;ALS2;KIF16B;MAP1B;AMOTL2;KPNB1
976	ENCODE_TF_ChIP-seq_2015	BHLHE40 GM12878 hg19	42/2000	0.933148046961642	0.999995399300202	0	0	0.7965755440522152	0.0551161869025101	NOTCH2;PTPRU;YTHDC1;CRTC1;ABHD2;GOLIM4;CLEC16A;OGDHL;UACA;CNDP2;RPTOR;SART1;MAN2A1;SCFD2;NT5DC3;SRGAP3;KIF21B;SLC12A7;ATP6V0A1;TGM2;EVC2;PDGFRB;HSPA9;CPT1A;HNRNPA3;KSR1;WFS1;SEC16A;SH2D3C;MICAL3;VAV2;SETX;CEACAM1;RCN1;ALS2;ANP32E;PLXNB2;ACO1;TRIP12;UNC79;TRIM56;CDS2
977	ENCODE_TF_ChIP-seq_2015	CTCF brain microvascular endothelial cell hg19	36/1747	0.9352360208154784	0.999995399300202	0	0	0.7824096603566878	0.0523872973066066	BCAR3;ARHGAP11A;DAGLA;LAMA2;GBE1;GLIS3;RSF1;PPP1R9A;MAN2A1;MYO18A;SPOCK1;EP300;KIF21A;SRGAP3;SRGAP1;RGS9;CHGB;TNS1;SLC14A2;SEMA6A;GAA;PCDHGA2;MYOF;ITGA1;MICAL3;ANK3;SORL1;SULF2;F5;PTPRE;POLR3A;NBEA;FASN;UNC79;FBXL7;CDS2
978	ENCODE_TF_ChIP-seq_2015	CTCF GM12867 hg19	33/1619	0.936098168790786	0.999995399300202	0	0	0.7743168525009635	0.0511319566884232	PTPRU;DAGLA;PTPRM;RSF1;HECTD1;OS9;MYO18A;SPOCK1;TNR;EP300;KIF21A;IL12A;RGS9;TGM2;SLC14A2;PCDHGA6;SCARA5;GAA;PCDHGA2;RBM19;MICAL3;YLPM1;ANK3;SORL1;SULF2;F5;PTPRE;POLR3A;NPC1;FASN;GPRIN1;CDS2;PLEC
979	ENCODE_TF_ChIP-seq_2015	USF1 HCT116 hg19	28/1402	0.9366477956934308	0.999995399300202	0	0	0.7594539388167078	0.0497047052922906	APP;PLEKHH3;GOLIM4;LTBP4;ADAR;OGDHL;SMC3;CNDP2;SCFD2;CAMTA1;ZC3H18;WDR7;SLC12A7;ATF7IP;CPT1A;HNRNPA3;TNK2;GAA;RBM19;AP3D1;WWP2;POLR3A;VGF;TBC1D5;NCL;HNRNPD;UNC79;TAF1
980	ENCODE_TF_ChIP-seq_2015	CTCF fibroblast of mammary gland hg19	40/1929	0.93992749924382	0.999995399300202	0	0	0.7861190592660595	0.0487020686565022	DAGLA;LAMA2;RSF1;CACNA1C;PPP1R9A;ETS2;CNNM1;OS9;MYO18A;SPOCK1;TNR;IL12A;SRGAP3;SRGAP1;RGS9;TGM2;SVIL;SLC14A2;ANGPT2;PCDHGA5;SCARA5;ABCA3;GAA;PCDHGA2;FIBCD1;MYOF;RBM19;MICAL3;YLPM1;SORL1;CDK11B;SULF2;F5;PTPRE;POLR3A;FASN;MADD;TNIK;UNC79;CDS2
981	ENCODE_TF_ChIP-seq_2015	RAD21 MEL cell line mm9	70/3199	0.941808551533538	0.999995399300202	0	0	0.8241630892637604	0.0494112649826449	PTPRU;DAGLA;GBE1;RSF1;ADAR;SMC3;ETS2;IFIH1;PREX1;MSANTD1;ZMIZ1;CREB3L1;TNR;PIEZO1;HMGCS2;PPFIA4;RGS9;TNS1;TGM2;SEMA6C;PCDHGA6;KSR1;SCARA5;PCDHGA4;GAA;MYOF;PCDHGA1;KIF23;MYO7A;AP5B1;CLIP2;MC3R;NPC1;ALS2;R3HCC1L;PLEC;FLII;NEDD4L;IGSF9;HECTD1;PDZD2;MAN2A1;MGAT5B;PLXNA2;PLXNA1;ZC3H18;STAT6;MYH11;PCDHA9;MEF2D;ATF7IP;WWOX;CCDC177;ABCA3;MICAL3;AP3D1;YLPM1;VWA3A;PCDHGA10;CYLD;PTPRE;COL1A2;POLR3A;COL5A1;T…
982	ENCODE_TF_ChIP-seq_2015	MEF2A GM12878 hg19	18/970	0.9446599186750636	0.999995399300202	0	0	0.7065176877202494	0.0402222573301117	ATF7IP;KSR1;GBE1;MYOF;GPR55;ITPR1;CBLB;ARID1A;POLR2A;IL2RB;KIF13A;EP300;MYH9;IL12A;MYH11;TLN2;CCDC141;ATP6V0A1
983	ENCODE_TF_ChIP-seq_2015	TCF12 ECC-1 hg19	25/1285	0.9446693305367816	0.999995399300202	0	0	0.739523484922258	0.0420939189547896	YTHDC1;TNKS;TMEM63C;CLEC16A;PCSK9;PTPN23;SMC3;ALDH1B1;CDH1;IL12A;RGS9;EDEM3;HSPA9;ATF7IP;SEMA6A;SLC12A5;KDM2A;DNAH14;ANO8;VWA3B;IGFN1;POLR3A;VGF;NCL;FREM2
984	ENCODE_TF_ChIP-seq_2015	SREBF1 HepG2 hg19	8/502	0.9475001543496536	0.999995399300202	0	0	0.6078315277399946	0.0327792475049094	NPC1;ALS2;TRAF3IP1;FASN;MYO18A;PCSK9;RNF40;CNDP2
985	ENCODE_TF_ChIP-seq_2015	NANOG H1-hESC hg19	1/113	0.9476819950817534	0.999995399300202	0	0	0.3371971595655806	0.0181197213958523	ABHD2
986	ENCODE_TF_ChIP-seq_2015	BCL3 GM12878 hg19	8/503	0.9482234165108072	0.999995399300202	0	0	0.6065716453068232	0.0322484622382319	SPTBN4;NOVA2;PGAM2;IL2RB;ATP1A3;STAT6;CDK11B;ABCC12
987	ENCODE_TF_ChIP-seq_2015	TAL1 erythroblast mm9	16/885	0.9485252704266626	0.999995399300202	0	0	0.6883044259893428	0.0363747189964756	SPTBN4;ABCA3;ABHD2;YLPM1;WWP2;KIF23;PARVB;SPTB;RNF40;CAMSAP3;HECTD1;OAS3;SSX2IP;PIRT;TRIM56;ATP6V0A1
988	ENCODE_TF_ChIP-seq_2015	MYC endothelial cell of umbilical vein hg19	41/2000	0.9513964325902012	0.999995399300202	0	0	0.775525114746597	0.0386401081415079	NOTCH2;L3MBTL3;GBE1;SEL1L;ITPR1;CLEC16A;ATP2A2;ADAR;OGDHL;CNDP2;CDH5;SCFD2;ANKRD1;SPOCK1;PIEZO1;ZC3H18;NEK2;IGFBP7;KIF21A;RGS9;MAP3K4;SEMA6A;ANGPT2;RBM19;ANO8;MIB2;YLPM1;NFATC2;PDE4DIP;KIF23;PTPN13;RNF40;POLR3A;COL5A1;ALS2;MADD;MYH9;MEGF8;NES;UNC79;KPNB1
989	ENCODE_TF_ChIP-seq_2015	ZNF384 ES-E14 mm9	41/2000	0.9513964325902012	0.999995399300202	0	0	0.775525114746597	0.0386401081415079	L3MBTL3;FOXC1;FLT1;TENM3;TNC;ITPR1;SLC1A2;CACNA1A;ATP1A1;SMC3;TTBK1;PIK3R6;RPTOR;AKAP12;TCOF1;LRIG1;NEFM;MYH11;CCDC141;ATP6V0A1;CCDC112;ATF7IP;BCHE;SEMA6C;SCARA5;WFS1;FUS;PCDHGA1;SHROOM3;WWP2;CDK11B;PGM2L1;SETX;NCOR2;SFRP1;POLR3A;NAV3;MADD;TRIP12;TOX;TAF1
990	ENCODE_TF_ChIP-seq_2015	CHD1 CH12.LX mm9	41/2000	0.9513964325902012	0.999995399300202	0	0	0.775525114746597	0.0386401081415079	BCAR3;YTHDC1;RSF1;ATP1A1;SMC3;LMF2;ETS2;RASGRP3;HECTD1;POLR2A;ZMIZ1;EP300;KIF21B;MEF2D;WASF2;HSPA9;EPHA4;GRIPAP1;HNRNPA3;TAF15;KSR1;FUS;SEC16A;GPR55;SH2D3C;PRKCA;KIF23;SYN3;ARID1A;SYN1;BCR;NCOR2;CLIP2;INF2;NCL;MADD;CCDC88C;ANP32E;MYH9;TRIP12;HNRNPH3
991	ENCODE_TF_ChIP-seq_2015	GATA3 SH-SY5Y hg19	41/2000	0.9513964325902012	0.999995399300202	0	0	0.775525114746597	0.0386401081415079	COLEC12;MYT1L;TNKS;SEZ6;ZBTB20;RRBP1;ADAR;OGDHL;SMC3;PPP1R9A;RPTOR;FHAD1;HHAT;TCOF1;OS9;MAN2A1;SCFD2;MYO18B;DVL3;KIF21A;CCDC141;NEO1;MAP3K4;CHGB;TNS1;CNTLN;CUBN;SEMA6A;ANGPT2;PCDHGA4;YLPM1;SHROOM3;SND1;MYO1E;TBC1D5;MAP1B;TSPAN18;TNNT2;ANP32E;SPARCL1;UNC79
992	ENCODE_TF_ChIP-seq_2015	POLR2A H54 hg19	41/2000	0.9513964325902012	0.999995399300202	0	0	0.775525114746597	0.0386401081415079	CALCOCO1;NRP2;DAGLA;FLT1;IGSF3;MYCBP2;ITPR1;ZBTB20;AGAP1;OGDHL;PTPN23;IFIH1;CAND1;ZMIZ1;PODXL;KIF13A;GRB10;PLCE1;ZC3H18;NEK2;CNGA3;JAK1;ATP6V0A1;HSPA9;EPHA4;GRIPAP1;TAF15;ABCA3;SEC16A;MICAL3;PTPN13;SMARCA1;HSPG2;CDK11B;DNM3;PTPRE;INF2;NPC1;COL5A1;OAS3;KPNB1
993	ENCODE_TF_ChIP-seq_2015	RCOR1 CH12.LX mm9	41/2000	0.9513964325902012	0.999995399300202	0	0	0.775525114746597	0.0386401081415079	NOTCH2;ARHGAP11A;CLIC5;CRTC1;NCAPG2;MYCBP2;CAMK2A;LRP4;FMN2;TTBK1;IGSF9;ETS2;PIK3R6;DVL3;ZC3H18;STAT6;MYH11;RGS9;JAK1;CCDC112;KDM2A;FUS;TNK2;FBXO38;GAA;MYO5A;KSR2;CDC42BPB;SYN3;SMARCA4;SETX;DISP2;INF2;VGF;FASN;FLYWCH1;LPIN1;SSX2IP;WDFY4;R3HCC1L;TRIM56
994	ENCODE_TF_ChIP-seq_2015	JUN HepG2 hg19	41/2000	0.9513964325902012	0.999995399300202	0	0	0.775525114746597	0.0386401081415079	IGSF8;PLEKHH3;DOCK3;YTHDC1;ABHD2;GBE1;ADAR;PTPRH;THBS2;UACA;BEST3;LMF2;CELSR3;CNDP2;TMEM144;GOLGA2;CDH5;HECTD1;ALDH1B1;LMNA;GRB10;ANKRD1;CAMTA1;STAT6;NEK2;CPA5;ARSB;FBXO38;NFATC2;SORL1;CDK11B;SND1;AGT;F5;VAV2;NELL2;NPC1;ALS2;TBC1D5;CD109;AMOTL2
995	ENCODE_TF_ChIP-seq_2015	USF2 H1-hESC hg19	41/2000	0.9513964325902012	0.999995399300202	0	0	0.775525114746597	0.0386401081415079	NRP2;PLEKHH3;LAMA2;YTHDC1;RASGRF1;ITPR1;CLEC16A;CACNA1B;ADAR;TFCP2L1;PTPN23;ATP1A1;PPP1R9A;CELSR3;DPP4;PCLO;ALDH1B1;CDH1;SCFD2;NT5DC3;WDR7;SLC12A7;CNTLN;APC2;GAS2L3;SEMA6A;GAA;DNAH14;RBM19;WWP2;KIF23;TCTE1;POLR3A;NPC1;TBC1D5;MADD;MYH9;AMOTL2;FREM2;UNC79;KPNB1
996	ENCODE_TF_ChIP-seq_2015	CCNT2 K562 hg19	41/2000	0.9513964325902012	0.999995399300202	0	0	0.775525114746597	0.0386401081415079	IGSF8;PTPRU;CCDC68;CRTC1;SEZ6;GOLIM4;JAKMIP1;CELSR3;VSIG10;NT5DC3;SPOCK1;MYH14;STAT6;NEK2;WDR7;IL12A;SLC12A7;RGS9;TBC1D16;KCNH2;SLC12A5;FUS;GAA;FIBCD1;ITGA1;RBM19;MICAL3;CACNA2D2;MYO5A;ARHGEF18;CDK11B;SETX;DISP2;SGSM1;PTPRE;NFASC;CCDC88C;ANP32E;ACO1;MEGF8;DSCAML1
997	ENCODE_TF_ChIP-seq_2015	GTF2F1 H1-hESC hg19	41/2000	0.9513964325902012	0.999995399300202	0	0	0.775525114746597	0.0386401081415079	BCAR3;NBAS;TMEM63C;RASGRF1;ATP1A3;ATP2A2;OGDHL;APCDD1;RPTOR;DPP4;PCLO;CAND1;SCFD2;COBLL1;LMNA;NT5DC3;HYDIN;SPOCK1;NEFM;KIF21A;IL12A;NRCAM;EPHA4;GRIPAP1;HNRNPA3;SEC16A;FBXO38;GAA;SYN3;PGM2L1;SETX;NFASC;SFRP1;VGF;PEAK1;MADD;PLXNB2;FLYWCH1;UNC79;CD44;CDS2
998	ENCODE_TF_ChIP-seq_2015	EGR1 K562 hg19	39/1915	0.9519155135703644	0.999995399300202	0	0	0.7707215800695769	0.0379803844116914	ARHGAP11A;PTPRU;ABHD2;GBE1;SEZ6;ITPR1;CLEC16A;RSF1;ADAR;OGDHL;IGSF9;SLC8A2;NLN;SPOCK1;ZC3H18;CHGB;CDK5RAP2;TBC1D16;TGM2;APC2;ACE;PTPRN2;GAA;PDE4DIP;WWP2;CDC42BPB;GRIN1;SETX;PTPRE;NFASC;EVC;PEAK1;ACO1;AMOTL2;TNIK;MEGF8;LPIN1;TRIM56;CDS2
999	ENCODE_TF_ChIP-seq_2015	RELA GM12892 hg19	25/1302	0.9526479836043936	0.999995399300202	0	0	0.7289980190662868	0.0353635631844259	WWC1;SMC3;IFIH1;SART1;POLR2A;STAT6;GRIPAP1;KSR1;FUS;TNK2;APLP2;GPR55;ARID1A;SORL1;SND1;CYLD;EVC;NPC1;FASN;NCL;IL2RB;HNRNPD;ANP32E;MYH9;HNRNPH3
1000	ENCODE_TF_ChIP-seq_2015	RXRA H1-hESC hg19	1/117	0.9528849035458566	0.999995399300202	0	0	0.3255024534516367	0.0157091244878415	FASN
1001	ENCODE_TF_ChIP-seq_2015	E2F6 K562 hg19	56/2645	0.953027251709094	0.999995399300202	0	0	0.7979948758688505	0.0383929539324267	PTPRU;CRTC1;NCAPG2;PTPN23;CNDP2;MYO18A;KIF21A;SLC12A7;RGS9;MAP3K4;SUN2;SMARCC1;CPT1A;FIBCD1;KIF23;POU3F1;HSPG2;RNF40;DNM3;CLIP2;INF2;MTHFD1;NPC1;VGF;KIF16B;TBC1D5;OAS3;ALDH1A2;MYH9;FLYWCH1;HNRNPH3;KPNB1;TRIM56;IGSF3;ITPR1;FOXK1;STAT6;ZBTB7A;WASF2;HSPA9;ATF7IP;HNRNPA3;PTPRN2;TAF15;FBXO38;MICAL3;YLPM1;WWP2;SMARCA4;SETX;SGSM1;REST;POLR3A;LPIN1;UNC79;CDS2
[truncated: 6,644 more rows]
