# Supplementary material for: SIRT6-dependent functional switch via K494 modifications of RE-1 silencing transcription factor
Source: Cell Death Dis. 2024 Nov 7;15(11):798. doi: 10.1038/s41419-024-07160-0 (PMC11543946; doi:10.1038/s41419-024-07160-0)
Supplement: Supplementary file 7 — S5 [file 41419_2024_7160_MOESM7_ESM.xlsx]

## Sheet: dat_filt
	Accession	Gene.Symbol	Description	Coverage....	X..Peptides	X..PSMs	X..Unique.Peptides	X..AAs	MW..kDa.	calc..pI	Pfam.IDs	Entrez.Gene.ID	Gene.ID	p_val...14	KO_3	KO_2	KO_1	WT_3	WT_2	WT_1	adjP	p_val...22	mean_control	mean_treatment	log_fc	log_pval	prot_id
1	P78527	PRKDC	DNA-dependent protein kinase catalytic subunit OS=Homo sapiens OX=9606 GN=PRKDC PE=1 SV=3	11	42	182	42	4128	468.8	7.12	Pf00454, Pf02259, Pf02260, Pf08163, Pf19704, Pf20502	5591	hsa:5591; P78527; P78528; Q13327; Q13337; Q14175; Q59H99; Q7Z611; Q96SE6; Q9UME3	0.0106868	29.3174	29.027	28.9677	29.5542	29.7533	29.8297	-0.181196	0.0106868	29.7124	29.104	-0.608367	1.97115	P78527
2	B5ME19	EIF3CL	Eukaryotic translation initiation factor 3 subunit C-like protein OS=Homo sapiens OX=9606 GN=EIF3CL PE=1 SV=1	17	18	105	18	914	105.4	5.64	Pf01399, Pf05470	728689	B5ME19; hsa:728689	0.0285713	28.6798	28.8598	28.6407	27.9297	28.3001	28.4093	-0.181196	0.0285713	28.213	28.7268	0.513721	1.54407	B5ME19
3	P05141	SLC25A5	ADP/ATP translocase 2 OS=Homo sapiens OX=9606 GN=SLC25A5 PE=1 SV=7	8	3	12	3	298	32.8	9.69	Pf00153	292	B2RCV1; hsa:292; O43350; P05141	0.0400771	25.4191	25.236	25.3141	26.6389	26.0725	26.5629	-0.181196	0.0400771	26.4248	25.3231	-1.10169	1.3971	P05141
4	P25205	MCM3	DNA replication licensing factor MCM3 OS=Homo sapiens OX=9606 GN=MCM3 PE=1 SV=3	16	12	51	12	808	90.9	5.77	Pf00493, Pf14551, Pf17207, Pf17855	4172	B4DWW4; hsa:4172; P25205; Q92660; Q9BTR3; Q9NUE7	0.0413809	27.5077	27.6192	27.6192	26.892	27.1103	26.2338	-0.181196	0.0413809	26.7454	27.5821	0.836703	1.3832	P25205
5	Q14444	CAPRIN1	Caprin-1 OS=Homo sapiens OX=9606 GN=CAPRIN1 PE=1 SV=2	14	6	23	6	709	78.3	5.25	Pf12287, Pf18293	4076	A6NMY7; D3DR06; hsa:4076; Q14444; Q15074; Q6IMN4; Q6IMN7; Q9BV09	0.0169679	25.3505	24.9613	25.2432	25.6622	25.7488	25.9778	-0.181196	0.0169679	25.7963	25.185	-0.611218	1.77037	Q14444
6	Q7Z460	CLASP1	CLIP-associating protein 1 OS=Homo sapiens OX=9606 GN=CLASP1 PE=1 SV=1	7	8	26	6	1538	169.3	9.03	Pf02985, Pf12348	23332	A2RU21; B7ZLX3; F5GWS0; hsa:23332; O75118; Q2KHQ9; Q5H9P0; Q7Z460; Q8N5B8; Q9BQT5	0.0432205	25.2961	25.1946	25.152	25.4409	25.7099	25.726	-0.181196	0.0432205	25.6256	25.2143	-0.411342	1.36431	Q7Z460
7	P23458	JAK1	Tyrosine-protein kinase JAK1 OS=Homo sapiens OX=9606 GN=JAK1 PE=1 SV=2	8	9	20	9	1154	133.2	7.55	Pf07714, Pf17887, Pf18377, Pf18379	3716	hsa:3716; P23458; Q59GQ2; Q9UD26	0.0325939	25.8227	25.9495	25.6685	25.152	25.4122	25.5531	-0.181196	0.0325939	25.3724	25.8136	0.441151	1.48686	P23458
8	P56192	MARS1	Methionine--tRNA ligase, cytoplasmic OS=Homo sapiens OX=9606 GN=MARS1 PE=1 SV=2	4	4	14	4	900	101.1	6.16	Pf00043, Pf00458, Pf09334, Pf18485, Pf19303	4141	B3KVK7; hsa:4141; P56192; Q14895; Q53H14; Q96A15; Q96BZ0; Q9NSE0	0.00090195	26.4943	26.388	26.5629	25.7398	25.6204	25.531	-1.02455	0.00090195	25.6304	26.4817	0.851336	3.04482	P56192
9	O15226	NKRF	NF-kappa-B-repressing factor OS=Homo sapiens OX=9606 GN=NKRF PE=1 SV=2	9	6	21	6	690	77.6	8.79	Pf01424, Pf01585	55922	G3V1N1; hsa:55922; O15226; Q4VC41; Q9UJ91	0.0234295	26.1168	26.1732	26.1028	25.5531	24.8465	25.3181	-0.181196	0.0234295	25.2392	26.1309	0.891675	1.63024	O15226
10	Q8NB90	SPATA5	ATPase family protein 2 homolog OS=Homo sapiens OX=9606 GN=SPATA5 PE=1 SV=3	6	5	14	5	893	97.8	5.66	Pf00004, Pf17862	166378	C9JT97; hsa:166378; Q86XW1; Q8NB90; Q8NI20; Q8TDL7	0.0160073	25.0505	25.4409	25.3245	24.2057	24.0914	24.7787	-0.181196	0.0160073	24.3586	25.272	0.913347	1.79568	Q8NB90
11	Q13200	PSMD2	26S proteasome non-ATPase regulatory subunit 2 OS=Homo sapiens OX=9606 GN=PSMD2 PE=1 SV=3	11	8	21	8	908	100.1	5.2	Pf01851, Pf17781, Pf18051	5708	B4DX07; B4DXY1; E7EW34; E9PCS3; hsa:5708; Q12932; Q13200; Q15321; Q53XQ4; Q96I12	0.00730829	27.0352	26.5098	26.7505	25.3866	24.6944	24.2147	-0.181196	0.00730829	24.7653	26.7651	1.99987	2.13618	Q13200
12	P61927	RPL37	60S ribosomal protein L37 OS=Homo sapiens OX=9606 GN=RPL37 PE=1 SV=2	27	3	7	3	97	11.1	11.74	Pf01907	6167	B2R4H2; hsa:6167; P02403; P61927; Q6IBB4; Q99883	0.0253273	25.2481	25.2182	25.38	23.8839	24.7645	24.1659	-0.181196	0.0253273	24.2714	25.2821	1.01069	1.59641	P61927
13	Q9NRL2	BAZ1A	Bromodomain adjacent to zinc finger domain protein 1A OS=Homo sapiens OX=9606 GN=BAZ1A PE=1 SV=2	2	3	5	3	1556	178.6	6.6	Pf00439, Pf00628, Pf02791, Pf10537, Pf15612, Pf15613	11177	hsa:11177; Q9NRL2; Q9NZ15; Q9P065; Q9UIG1; Q9Y3V3	0.0185211	23.474	23.5947	23.61	23.9711	24.2477	24.1339	-0.181196	0.0185211	24.1176	23.5596	-0.557981	1.73233	Q9NRL2
14	O94832	MYO1D	Unconventional myosin-Id OS=Homo sapiens OX=9606 GN=MYO1D PE=1 SV=2	5	5	13	5	1006	116.1	9.39	Pf00063, Pf00612, Pf06017	4642	A6H8V3; hsa:4642; O94832; Q8NHP9	0.0333852	24.7042	24.6106	24.7199	23.7355	24.3048	24.1239	-0.181196	0.0333852	24.0547	24.6782	0.623504	1.47645	O94832
