# Supplementary material for: SIRT6-dependent functional switch via K494 modifications of RE-1 silencing transcription factor
Source: Cell Death Dis. 2024 Nov 7;15(11):798. doi: 10.1038/s41419-024-07160-0 (PMC11543946; doi:10.1038/s41419-024-07160-0)
Supplement: Supplementary file 8 — S6 [file 41419_2024_7160_MOESM8_ESM.xlsx]

## Sheet: Sheet1
Figure	n	n represents	Statistical test	Comparison	P-Value	Adjusted P-value	Mean 1	Mean 2	Mean diff.	t,DF/q, DF
3A	5	Mice	Unpaired t test	brS6KO vs WT	<0.0001		44.06	73.41	29.35 ± 3.907	t=7.512, df=8
3B	3	Replicates	Unpaired t test	KO vs WT	0.0005		1	2.125	1.125 ± 0.1113	t=10.11, df=4
3C	3	Replicates	Unpaired t test	KO vs WT	0.001		1	1.488	0.4885 ± 0.05628	t=8.680, df=4
3D	8	Mice	Unpaired t test	brS6KO vs WT	0.0154		1	1.502	0.5019 ± 0.1819	t=2.759, df=14
3E	3	Replicates	Sidak's multiple comparisons test	Control:WT vs. Control:KO		0.0336	1	2.923	-1.923	t=3.272, DF=8
3E	3	Replicates	Sidak's multiple comparisons test	Control:WT vs. +SIRT6:WT		>0.9999	1	1	0	t=0, DF=8
3E	3	Replicates	Sidak's multiple comparisons test	Control:WT vs. +SIRT6:KO		0.7787	1	0.4718	0.5282	t=0.8986, DF=8
3F	3	Replicates	Multiple t test	WT:Control vs KO:Control	0.032243		1	2.089	-1.089	t=2.774, df=6
3F	4	Replicates	Multiple t test	WT:+SIRT6 vs KO:+SIRT6	0.417104		1	0.5839	0.4161	t=0.8713, df=6
3F	3	Replicates	Sidak's multiple comparisons test	WT-KO: Control		0.0358	1	2.678	-1.678	t=2.963, df=8
3F	3	Replicates	Sidak's multiple comparisons test	WT-KO:+SIRT6		0.6757	1	0.5299	0.4701	t=0.8301, df=8
3H	294[WT],369[KO]	Cells	Unpaired t test	WT vs KO	<0.0001		1	1.252	0.2520 ± 0.02556	t=9.861, df=661
3I	256	Cells	Sidak's multiple comparisons test	WT-KO:Nuclear		0.9978	0.9141	0.9688	-0.05469	t=0.1625, df=1530
3I	256	Cells	Sidak's multiple comparisons test	WT-KO:Paranuclear		<0.0001	0.9492	4	-3.051	t=9.066, df=1530
3I	256	Cells	Sidak's multiple comparisons test	WT-KO:Cytosolic		<0.0001	0.9453	7.758	-6.813	t=20.25, df=1530
3K	72[Day 0 dox], 66[Day 5 dox]	Cells	Dunnett's multiple comparisons test	Day 0 dox vs. Day 5 dox	>0.9999		1	0.9997	0.0002885	q=0.01087, df=781
3K	72[Day 0 dox], 130[Day 10 dox]	Cells	Dunnett's multiple comparisons test	Day 0 dox vs. Day 10 dox	<0.0001		1	1.182	-0.1823	q=7.97, df=781
3K	72[Day 0 dox], 99[Day 21 dox]	Cells	Dunnett's multiple comparisons test	Day 0 dox vs. Day 21 dox	<0.0001		1	1.297	-0.2969	q=12.31, df=781
3K	72[Day 0 dox], 93[Day 30 rec]	Cells	Dunnett's multiple comparisons test	Day 0 dox vs. Day 30 rec	<0.0001		1	1.307	-0.3071	q=12.57, df=781
3K	72[Day 0 dox], 179[Day 21 DMSO]	Cells	Dunnett's multiple comparisons test	Day 0 dox vs. Day 21 DMSO	0.2693		1	1.038	-0.03836	q=1.765, df=781
3K	72[Day 0 dox], 149[Day 21 shCtrl]	Cells	Dunnett's multiple comparisons test	Day 0 dox vs. Day 21 shCtrl	0.9968		1	1.008	-0.00836	q=0.3741, df=781
3L	72[Day 0 dox], 66[Day 5 dox]	Cells	Dunnett's multiple comparisons test	Day 0 dox vs. Day 5 dox		>0.9999	1	0.9997	0.0002885	q=0.01087, df=781
3L	72[Day 0 dox], 130[Day 10 dox]	Cells	Dunnett's multiple comparisons test	Day 0 dox vs. Day 10 dox		<0.0001	1	1.182	-0.1823	q=7.97, df=781
3L	72[Day 0 dox], 99[Day 21 dox]	Cells	Dunnett's multiple comparisons test	Day 0 dox vs. Day 21 dox		<0.0001	1	1.297	-0.2969	q=12.31, df=781
3L	72[Day 0 dox], 93[Day 30 rec]	Cells	Dunnett's multiple comparisons test	Day 0 dox vs. Day 30 rec		<0.0001	1	1.307	-0.3071	q=12.57, df=781
3L	72[Day 0 dox], 179[Day 21 DMSO]	Cells	Dunnett's multiple comparisons test	Day 0 dox vs. Day 21 DMSO		0.2693	1	1.038	-0.03836	q=1.765, df=781
3L	72[Day 0 dox], 149[Day 21 shCtrl]	Cells	Dunnett's multiple comparisons test	Day 0 dox vs. Day 21 shCtrl		0.9968	1	1.008	-0.00836	q=0.3741, df=781
3M	72[Day 0 dox], 66[Day 5 dox]	Cells	Dunnett's multiple comparisons test	Day 0 dox vs. Day 5 dox	0.1761		1	1.069	-0.06881	q=1.987, df=781
3M	72[Day 0 dox], 130[Day 10 dox]	Cells	Dunnett's multiple comparisons test	Day 0 dox vs. Day 10 dox	<0.0001		1	1.148	-0.1476	q=4.945, df=781
3M	72[Day 0 dox], 99[Day 21 dox]	Cells	Dunnett's multiple comparisons test	Day 0 dox vs. Day 21 dox	<0.0001		1	1.316	-0.316	q=10.04, df=781
3M	72[Day 0 dox], 93[Day 30 rec]	Cells	Dunnett's multiple comparisons test	Day 0 dox vs. Day 30 rec	<0.0001		1	1.336	-0.336	q=10.53, df=781
3M	72[Day 0 dox], 179[Day 21 DMSO]	Cells	Dunnett's multiple comparisons test	Day 0 dox vs. Day 21 DMSO	<0.0001		1	1.124	-0.1235	q=4.355, df=781
3M	72[Day 0 dox], 149[Day 21 shCtrl]	Cells	Dunnett's multiple comparisons test	Day 0 dox vs. Day 21 shCtrl	<0.0001		1	1.141	-0.1407	q=4.824
3O	20[WT],22[KO]	Cells	Unpaired t test	WT vs KO	0.0008		0.25	1	0.7500 ± 0.2058	t=3.644, df=40
3O	20[WT],22[KO]	Cells	Unpaired t test	WT vs KO	0.0002		0.2	0.9545	0.7545 ± 0.1838	t=4.106, df=40
4C	3	Replicates	Unpaired t test	WT vs KO	0.0018		0.6648	0.1949	-0.4698 ± 0.06397	t=7.344, df=4
4D	52[WT],50[KO]	Cells	Unpaired t test	WT vs KO	0.0049		0.1287	-0.2358	-0.3644 ± 0.1268	t=2.874, df=100
4E	33[WT],36[KO]	Cells	Unpaired t test	WT vs KO	0.0105		2.181	2.733	0.5527 ± 0.2100	t=2.632, df=67
4G	37[WT:Flag] 37[WT:GFP]	Cells	Sidak's multiple comparisons test	WT:Flag vs. WT:GFP		0.103	1	2.621	-1.621	t=2.394, df= 146
4G	37[WT:Flag], 38[KO:Flag]	Cells	Sidak's multiple comparisons test	WT:Flag vs. KO:Flag		>0.9999	1	1.016	-0.01608	t=0.02391,df= 146
4G	37[WT:Flag] 38[KO:GFP]	Cells	Sidak's multiple comparisons test	WT:Flag vs. KO:GFP		0.0095	1	3.165	-2.165	t=3.219,df= 146
4G	37[WT:GFP] 38[KO:Flag]	Cells	Sidak's multiple comparisons test	WT:GFP vs. KO:Flag		0.1051	2.621	1.016	1.604	t=2.386,df= 146
4G	37[WT:GFP] 38[KO:GFP]	Cells	Sidak's multiple comparisons test	WT:GFP vs. KO:GFP		0.9618	2.621	3.165	-0.5443	t=0.8093,df= 146
4G	38[KO:Flag] 38[KO:GFP]	Cells	Sidak's multiple comparisons test	KO:Flag vs. KO:GFP		0.0096	1.016	3.165	-2.149	t=3.216,df= 146
5F	3	Replicates	Unpaired t test	WT vs KO	0.4823		1	0.9341	-0.06585 ± 0.08512	t=0.7736, df=4
5G	3	Replicates	Unpaired t test	WT vs KO	0.0043		1	1.479	0.4793 ± 0.08213	t=5.836, df=4
5G	3	Replicates	Unpaired t test	WT vs KO	0.0026		1	0.7644	-0.2356 ± 0.03512	t=6.709, df=4
5H	3	Replicates	Paired t test	WT vs KO	0.0029				-0.3274	t=18.45, df=2
5I	3	Replicates	Paired t test	WT vs KO	0.0363				-0.657	t=5.107, df=2
6A	3	Replicates	Unpaired t test	WT vs KO	0.0272		1	1.855	0.8555 ± 0.2513	t=3.404, df=4
6C	3	Replicates	Tukey's multiple comparisons test	WT:REST K494A vs. WT:REST WT		0.8596	1.204	1	0.2038	q=1.109, df=8
6C	3	Replicates	Tukey's multiple comparisons test	WT:REST K494A vs. KO:REST K494A		0.4203	1.204	1.625	-0.4209	q=2.291, df=8
6C	3	Replicates	Tukey's multiple comparisons test	WT:REST K494A vs. KO:REST WT		0.0481	1.204	2.043	-0.8394	q=4.569, df=8
6C	3	Replicates	Tukey's multiple comparisons test	WT:REST WT vs. KO:REST K494A		0.1535	1	1.625	-0.6247	q=3.4, df=8
6C	3	Replicates	Tukey's multiple comparisons test	WT:REST WT vs. KO:REST WT		0.0163	1	2.043	-1.043	q=5.678, df=8
6C	3	Replicates	Tukey's multiple comparisons test	KO:REST K494A vs. KO:REST WT		0.4248	1.625	2.043	-0.4185	q=2.278, df=8
6D	3	Replicates	Unpaired t test	WT: REST WT vs KO: REST WT	0.0117		1	0.6884	-0.3116 ± 0.07085	t=4.398, df=4
6D	3	Replicates	Unpaired t test	WT:REST WT vs. KO:REST K494A	0.0112		1	0.6474	-0.3526 ± 0.07913	t=4.456, df=4
S3B	173[ND], 16[I-III], 61[IV-VI]	Human brain samples	Dunnett's multiple comparisons test	ND vs. I - III		0.6393	5.453	5.353	0.1001	q=0.8399, df=247
S3B	173[ND], 16[I-III], 61[IV-VI]	Human brain samples	Dunnett's multiple comparisons test	ND vs. IV - VI		0.0079	5.453	5.651	-0.1976	q=2.91,247
S3C	5	Replicates	Unpaired t test	WT vs KO	0.9948		1.076	1.074	-0.001108 ± 0.1657	t=0.006683, df=8
S3E	326[WT]337[KO]	Cells	Unpaired t test	WT vs KO	<0.0001		1	1.38	0.3801 ± 0.02668	t=14.24, df=661
S3E	326[WT]337[KO]	Cells	Unpaired t test	WT vs KO	<0.0001		1	1.517	0.5167 ± 0.02927	t=17.65, df=661
S3I	8[Mature], 4[Old]	Mice	Unpaired t test	Mature vs Old [Chromatin]	<0.0001		1	0.2016	-0.7984 ± 0.1285	t=6.215, df=10
S3I	8[Mature], 4[Old]	Mice	Unpaired t test	Mature vs Old [Cytoplasm]	0.0008		1	1.802	0.8022 ± 0.1692	t=4.742, df=10
S3J	8[Mature], 4[Old]	Mice	Unpaired t test	Mature vs Old [SIRT6]	0.4941		1	0.8643	-0.1357 ± 0.1911	t=0.7098, df=10
S7A	18[WT:REST WT], 25[WT:REST K494A]	Cells	Dunnett's multiple comparisons test	WT:REST WT vs. WT:REST K494A		0.0036	-0.1705	-0.7195	0.549	q=3.47, df=220
S7A	18[WT:REST WT],36[WT:K494M]	Cells	Dunnett's multiple comparisons test	WT:REST WT vs. WT:REST K494M		0.6007	-0.1705	-0.3598	0.1893	q=1.281, df=220
S7A	18[WT:REST WT],30[WT:K494Q]	Cells	Dunnett's multiple comparisons test	WT:REST WT vs. WT:REST K494Q		0.4934	-0.1705	-0.3887	0.2182	q=1.43, df=220
S7A	18[WT:REST WT],31[KO:REST WT]	Cells	Dunnett's multiple comparisons test	WT:REST WT vs. KO:REST WT		0.1888	-0.1705	-0.4733	0.3028	q=1.996, df=220
S7A	18[WT:REST WT],33[KO:REST K494A]	Cells	Dunnett's multiple comparisons test	WT:REST WT vs. KO:REST K494A		0.0456	-0.1705	-0.5634	0.3928	q=2.619, df=220
S7A	18[WT:REST WT],24[WT:K494M]	Cells	Dunnett's multiple comparisons test	WT:REST WT vs. KO:REST K494M		0.3692	-0.1705	0.08836	-0.2589	q=1.622, df=220
S7A	18[WT:REST WT],31[KO:REST K494Q]	Cells	Dunnett's multiple comparisons test	WT:REST WT vs. KO:REST K494Q		0.0279	-0.1705	-0.5958	0.4253	q=2.804, df=220
S7B	WT[31],KO[26]	Cells	Sidak's multiple comparisons test	WT vs KO		0.0006	1.504	2.624	-1.12	t=3.846, df=231
S7C	28[WT],32[KO]	Cells	Sidak's multiple comparisons test	WT vs KO		0.8947	1.419	1.186	0.2327	t=0.79, df=231
S7D	32[WT],33[KO]	Cells	Sidak's multiple comparisons test	WT vs KO		0.9674	1.646	1.487	0.1586	t=0.5615, df=231
S7H	6	Replicates	Sidak's multiple comparisons test	REST WT: WT vs KO		0.0234	1	1.56	-0.56	t=2.772, df=20
S7H	6	Replicates	Sidak's multiple comparisons test	REST K494M: WT vs KO		0.253	1	0.686	0.314	t=1.555, df=20
S7H	6	Replicates	Sidak's multiple comparisons test	REST WT: WT vs KO		0.0461	1	1.982	-0.9822	t=2.455, df=20
S7H	6	Replicates	Sidak's multiple comparisons test	REST K494M: WT vs KO		0.9178	1	1.149	-0.1491	t=0.3728, df=20
