# Supplementary material for: SIRT6-dependent functional switch via K494 modifications of RE-1 silencing transcription factor
Source: Cell Death Dis. 2024 Nov 7;15(11):798. doi: 10.1038/s41419-024-07160-0 (PMC11543946; doi:10.1038/s41419-024-07160-0)
Supplement: Supplementary file 9 — S7 [file 41419_2024_7160_MOESM9_ESM.xlsx]

## Sheet: Sheet1
Name	Sequence	Manufacturer
hATCB F	ACAGAGCCTCGCCTTTG	Integrated DNA technologies
hATCB R	CCTTGCACATGCCGGAC	Integrated DNA technologies
hACTB Probe	/56-FAM/TCATCCATG/ZEN/GTGAGCTGGCGG/3IABkFQ/	Integrated DNA technologies
REST E3-E4 F	GCCACATAATTGCACTGATCAC	Integrated DNA technologies
REST E3-E4 R	TTGTCCTTACTCAAGCTCTCAG	Integrated DNA technologies
REST E3-E4 Probe	/56-FAM/CGACACATG/ZEN/CGGACTCATTCAGGT/3IABkFQ/	Integrated DNA technologies
REST E2-E3 F	GTCCTTACTCAAGTTCTCAGAAGA	Integrated DNA technologies
REST E2-E3 R	GCGGGTTACTTCATGTTGATTAG	Integrated DNA technologies
REST E2-E3 Probe	/56-FAM/CGTACTCAT/ZEN/TCAGGTGAGAAGCCA/3IABkFQ/	Integrated DNA technologies
hSYN1 F	CTGGAAGTCATGCTGGTTGT	Integrated DNA technologies
hSYN1 R	CCCAATCACAAAGAAATGCTCAG	Integrated DNA technologies
hSYN1 probe	/56-FAM/CCTTGACCT/ZEN/TGCCCATCCCAGA/3IABkFQ/	Integrated DNA technologies
hGRIK2 F	CAAATGCCTCCCACTATCCTG	Integrated DNA technologies
hGRIK2 R	TAGTTTCTGGTTTGGAGTTGGA	Integrated DNA technologies
hGRIK2 probe	/56-FAM/TCATGCGGC/ZEN/AAGGTTCTGAGCTC/3IABkFQ/	Integrated DNA technologies
hSYN1_Primer_5_F	CTCAGGCACGACACGACTC	Integrated DNA technologies
hSYN1_Primer_5_R	GCGAGGCGCGAGATAGG	Integrated DNA technologies
hYY1_Primer_1_R	GAGGAGCCGAGGCCG	Integrated DNA technologies
hYY1_Primer_1_F	CCACCTCGATCTCGTGCAG	Integrated DNA technologies
hGRIK2_Primer_1_F	GGCTTCACGTCAGAAGCTGT	Integrated DNA technologies
hGRIK2_Primer_1_R	GAGATGTCGATAGCGAGCCA	Integrated DNA technologies
SNAP25 F	AGA CTC CTT TGC AGA CAA TTT CCT	EMD Millipore
SNAP25 R	CAA CAC AGA AGA TTT CCA CAA GTA GAC	EMD Millipore
