# Supplementary material for: SIRT6-dependent functional switch via K494 modifications of RE-1 silencing transcription factor
Source: Cell Death Dis. 2024 Nov 7;15(11):798. doi: 10.1038/s41419-024-07160-0 (PMC11543946; doi:10.1038/s41419-024-07160-0)
Supplement: Supplementary file 10 — S8 [file 41419_2024_7160_MOESM10_ESM.xlsx]

## Sheet: Sheet1
Name	Sequence	Manufacturer
REST-Ala-Fw	GTGACTACCAGAACTCGAGCATCAGTAACAGAGGTGAAAGAGATG	Integrated DNA technologies
REST-Ala-Fw	CATCTCTTTCACCTCTGTTACTGATGCTCGAGTTCTGGTAGTCAC	Integrated DNA technologies
REST-Gln-Fw	GTGACTACCAGAACTCGACAATCAGTAACAGAGGTGAAAGAGATG	Integrated DNA technologies
REST-Gln-Rev	CATCTCTTTCACCTCTGTTACTGATTGTCGAGTTCTGGTAGTCAC	Integrated DNA technologies
REST-Met-Fw	GTGACTACCAGAACTCGAATGTCAGTAACAGAGGTGAAAGAGATG	Integrated DNA technologies
REST-Arg-Fw	GTGACTACCAGAACTCGAAGATCAGTAACAGAGGTGAAAGAGATG	Integrated DNA technologies
REST-Arg-Rev	CATCTCTTTCACCTCTGTTACTGATCTTCGAGTTCTGGTAGTCAC	Integrated DNA technologies
